# Supplementary material for: Cryptosporidium life cycle small molecule probing implicates translational repression and an Apetala 2 transcription factor in macrogamont differentiation
Source: PLoS Pathog. 2024 Apr 26;20(4):e1011906. doi: 10.1371/journal.ppat.1011906 (PMC11078545; doi:10.1371/journal.ppat.1011906)
Supplement: S1 File — (XLSX) [file ppat.1011906.s001.xlsx]

## Sheet: Sheet1
Number ID	Compound Category	Smiles	Name	Status	Annotations
1	Pan-inhibitor	CC(=O)Oc1ccccc1C(=O)Nc1ncc(s1)[N+](=O)[O-]	NITAZOXANIDE55981-09-4	Phase 2 clinical trials
2	Differentiation accelerator	COc1ccc(cc1)C1=C(C(=O)O)[C@H](Oc2c1cc(cc2)OC(C)C)c1ccc2c(c1)OCO2	S-1255	Known drug	CBR-HVAC-05092:ENDOTHELIN A RECEPTOR Antagonist; Antihypertensive; Hypertension [vendor annoations: ENDOTHELIN A RECEPTOR Antagonist; Endothelin ETA Receptor Antagonists; Signal Transduction Modulators; Antihypertensive; Hypertension, Treatment of]
4	Asexual growth inhibitor	NC(=O)C1CCN(CC1)c1ncccc1NC(=O)c1coc(n1)N1CCOCC1	ASP-7962	Known drug	CBR-HVAC-13873: Osteoarthritis, Treatment of;Analgesic Drugs [vendor annoations: High Affinity Nerve Growth Factor Receptor (TrKA) Inhibitors; Signal Transduction Modulators; Analgesic Drugs; Osteoarthritis, Treatment of]
5	Asexual growth inhibitor	COc1c(ccc2c1n(cc(c2=O)C(=O)O)C1CC1)N1CCC[C@@H](C1)N	PGE 9509924	Known drug	CBR-HVAC-13249: DNA Gyrase Inhibitors; DNA Topoisomerase IV Inhibitors; DNA gyrase Inhibitor; DNA topoisomerase IV; Antibacterial; Antibacterial Drugs [vendor annoations: DNA Gyrase Inhibitors; DNA Topoisomerase IV Inhibitors; DNA gyrase Inhibitor; DNA topoisomerase IV; DNA-gyrase-inhibitors; DNA-topoisomerase-inhibitors; Antibacterial; Antibacterial Drugs; Bacterial Infections]
6	DMC1 inducer	CC(=O)Nc1ccc(cc1)[C@@H](C(=O)Nc1ncc(s1)C(C)C)C	PHA690509	Known drug	CBR-HVAC-06437: CDK2/CYCLIN A INHIBITOR; CDK2/Cyclin A Inhibitors; Signal Transduction Modulators; Anticancer; Oncolytic Drugs [vendor annoations: CDK2/CYCLIN A INHIBITOR; CDK2/Cyclin A Inhibitors; Signal Transduction Modulators; Anticancer; Antiviral Drugs; Oncolytic Drugs]
7	Asexual growth inhibitor	O[C@H]1CC(=O)O[C@@H](C1)/C=C/c1c(nc(cc1c1ccc(cc1)F)c1ccccc1)C(C)C	GLENVASTATIN	Known drug	CBR-HVAC-03856: HMG-CoA Reductase Inhibitors; HMG-CoA reductase Inhibitor; HMGCoA reductase inhibitor; Antihypercholesterolemic; Hypolipidemic; Lipoprotein Disorders, Treatment of [vendor annoations: HMG-CoA Reductase Inhibitors; HMG-CoA reductase Inhibitor; HMG-CoA-reductase-inhibitors; HMGCoA reductase inhibitor; Antihypercholesterolemic; Hyperlipidaemia; Hypolipidemic; Lipoprotein Disorders, T…
8	Asexual growth inhibitor	OC[C@@]1(O)CC[C@]23C[C@H]1C[C@@H]2CC[C@@H]1[C@]3(C)CC[C@H]([C@@]1(C)CO)O	APHIDICOLIN	Known drug	CBR-HVAC-10454: DNA polymerase Inhibitor; Anticancer; Antineoplastic Antibiotics; Antiviral; Antiviral Drugs [vendor annoations: DNA inhibitor\r RNA synthesis inhibitor; DNA polymerase Inhibitor; Anticancer; Antineoplastic Antibiotics; Antiviral; Antiviral Drugs]
9	Pan-inhibitor	CN(Cc1ccc2c(n1)c(O)c(cc2Cl)Cl)C	PBT-1033	Known drug	CBR-HVAC-14338: Antiamyloidogenic Agents; Chelating Agents; Alzheimer's Dementia, Treatment of ; Huntington's Disease, Treatment of [vendor annoations: Antiamyloidogenic Agents; Chelating Agents; Alzheimer's Dementia, Treatment of ; Huntington's Disease, Treatment of]
10	Asexual growth inhibitor	Fc1ccc2c(c1)c(C(=O)O)c1c(n2)c2ccc(cc2CCC1)c1ccccc1F	KF-20444	Known drug	CBR-HVAC-11303: Dihydroorotate Dehydrogenase (DHODH) Inhibitors; Dihydroorotate dehydrogenase Inhibitor; Antiarthritic; Anticancer; Immunosuppressant; Immunosuppressants [vendor annoations: Dihydroorotate Dehydrogenase (DHODH) Inhibitors; Dihydroorotate dehydrogenase Inhibitor; Immunosuppressants; Antiarthritic; Anticancer; Immunosuppressant; Immunosuppressants; Rheumatic Disease; Transplant Reje…
11	Differentiation inhibitor	N#Cc1ccc(cc1)C1(F)CN(C1)C(=O)c1cc(c(cc1C)C)c1nc(nc1C)C1CC1	TVB-2640	Known drug	CBR-HVAC-13910: Fatty Acid Synthase (FAS) Inhibitors; Anti-Hepatitis C Virus Drugs; Solid Tumors Therapy [vendor annoations: Fatty Acid Synthase (FAS) Inhibitors; Anti-Hepatitis C Virus Drugs; Colorectal Cancer Therapy; Metabolic Disorders (Not Specified); Solid Tumors Therapy]
12	Asexual growth inhibitor	CSC1SC[C@@H]2N(C)C(=O)[C@H](C)NC(=O)[C@@H](COC(=O)[C@@H](N(C(=O)[C@@H]1N(C)C(=O)[C@H](C)NC(=O)[C@@H](COC(=O)[C@@H](N(C2=O)C)C(C)C)NC(=O)c1cnc2c(n1)cccc2)C)C(C)C)NC(=O)c1cnc2c(n1)cccc2	Echinomycin	Known drug	CBR-HVAC-03378: DNA inhibitor; DNA-Intercalating Drugs; Hypoxia-inducible factor 1 Inhibitor; Anticancer; Antineoplastic Antibiotics; Myeloid Leukemia Therapy [vendor annoations: DNA inhibitor; DNA-Intercalating Drugs; Hypoxia-inducible factor 1 Inhibitor; Anticancer; Antineoplastic Antibiotics; Myeloid Leukemia Therapy; Treatment of Autoimmune Diseases]
13	Asexual growth inhibitor	ONC(=O)c1ccc(cc1)C1=Nc2ccccc2Oc2c1cccc2	EVP-0334	Known drug	CBR-HVAC-12439: HISTONE DEACETYLASE Inhibitor; Histone Deacetylase (HDAC) Inhibitors; Alzheimer's Dementia, Treatment of ; Cognition Disorders, Treatment of; Nootropic [vendor annoations: Epigenetic Modifier Modulators; HISTONE DEACETYLASE Inhibitor; Histone Deacetylase (HDAC) Inhibitors; Alzheimer's Dementia, Treatment of ; Cognition Disorders, Treatment of; Nootropic]
14	DMC1 inducer	N[C@@H]1CC[C@H](CC1)Nc1nc(NCc2cccc(c2)I)c2c(n1)n(cn2)C1CCCC1	MDL-106327DA	Known drug	CBR-HVAC-13583: Immunosuppressant [vendor annoations: Immunosuppressant]
15	Asexual growth inhibitor	CCOC(=O)C[C@H](CC(/C=C/C1=C(c2ccc(cc2)F)c2ccccc2OC21CCCC2)O)O	BERVASTATIN	Known drug	CBR-HVAC-04058: HMG-CoA Reductase Inhibitors; HMG-CoA reductase Inhibitor; HMGCoA reductase inhibitor; Prostanoid TP Antagonists; Signal Transduction Modulators; Thromboxane A2 receptor antagonist; Antifungal; Antifungal Agents; Antihypercholesterolemic; Lipoprotein Disorders, Treatment of [vendor annoations: HMG-CoA Reductase Inhibitors; HMG-CoA reductase Inhibitor; HMG-CoA-reductase-inhibitors;…
16	False hit	N#Cc1cc(F)c(nc1N[C@H](c1ccc(cn1)F)C)Nc1nnc(c1)OC(C)C	AZD-6918	Known drug	CBR-HVAC-12597: Antitumor; Signal Transduction Modulators; TRK Inhibitors; Antitumour; Solid Tumors Therapy [vendor annoations: Antitumor; Signal Transduction Modulators; TRK Inhibitors; Antitumour; Solid Tumors Therapy]
17	False hit	N#Cc1cc(cc(c1)Cl)Oc1c(Br)ccc(c1F)Cc1n[nH]c(=O)n1C	VM-1500	Known drug	CBR-HVAC-14384: Reverse Transcriptase Inhibitors; Anti-HIV Agents; Microbicides [vendor annoations: Reverse Transcriptase Inhibitors; Anti-HIV Agents; Microbicides]
18	Asexual growth inhibitor	OCC1OC(CC1O)n1cc(F)c(=O)n(c1=O)C(=O)c1cccc(c1)C	FF-705	Known drug	CBR-HVAC-07821: Thymidylate synthase inhibitor; RNA synthesis inhibitor [vendor annoations: Thymidylate synthase inhibitor\r RNA synthesis inhibitor]
19	Asexual growth inhibitor	COC(=O)NC(C(=O)N1CCCC1c1ncc(n1)c1ccc(cc1)c1ccc(cc1OC(F)(F)F)NC(=O)c1ccc(nc1)N1CC(C)N(CC1C)C(=O)NC)C(C)C	TD-6450	Known drug	CBR-HVAC-14105: HCV NS5A Inhibitors; Anti-Hepatitis C Virus Drugs [vendor annoations: Non-Structural Protein 5A (NS5A) (HCV) Inhibitors; Anti-Hepatitis C Virus Drugs]
20	Differentiation inhibitor	CCOC(=O)/C=C/1\CC(C)(CC)CC(=O)N1Cc1ccc(cc1)c1ccccc1c1nnnn1	RWJ-46458	Known drug	CBR-HVAC-10555: Angiotensin AT1 Antagonists; Angiotensin II antagonist; Angiotensin II receptor type 1 Antagonist; Signal Transduction Modulators; Antihypertensive; Hypertension, Treatment of [vendor annoations: Angiotensin AT1 Antagonists; Angiotensin II antagonist; Angiotensin II receptor type 1 Antagonist; Angiotensin-type-1-receptor-antagonists; Signal Transduction Modulators; Antihypertensiv…
21	Pan-inhibitor	OC(=O)C1=C(c2ccc3c(c2)OCO3)c2ccccc2S(=O)(=O)N1c1cc2OCOc2cc1Cl	PD 166114	Known drug	CBR-HVAC-11316: Endothelin A receptor Antagonist; Anticancer; Cerebral ischemia; Cerebral vasospasm; Congestive heart failure; Hypertension; Renal failure; Chronic obstructive pulmonary disease [vendor annoations: Endothelin A receptor Antagonist; Endothelin-A-receptor-antagonists; Anticancer; Genitourinary Disorders; Heart Failure; Hypertension; Neurological Disorders; Vascular Disorders]
22	Pan-inhibitor	CC[C@H]1CN2CCc3c([C@@H]2C[C@@H]1C[C@H]1NCCc2c1cc(OC)c(c2)O)cc(c(c3)OC)OC	Cephaeline		CBR-HVAC-13131: ; Antiemetic; Expectorant; Emesis [vendor annoations: Locally effective on the gastric mucosa as an irritant and centrally to stimulate the CTZ; Antiemetic; Expectorant]
23	False hit	Cc1nnc2n1c1sc(cc1C(=NC2)c1ccccc1Cl)C#CCn1c(=O)c2ccccc2c2c1cccc2	RO 244736	Known drug	CBR-HVAC-03929: Platelet activating factor receptor Antagonist; Antiinflammatory; Asthma [vendor annoations: Platelet activating factor antagonist; Platelet activating factor receptor Antagonist; Platelet-Activating Factor Receptor (PAFR) Antagonists; Platelet-activating-factor-inhibitors; Signal Transduction Modulators; Antiinflammatory; Obstructive Airways Disease]
24	False hit	CCCCc1nc2ccc(cc2c(=O)n1Cc1ccc(cc1)c1ccccc1c1nnnn1)C(OC)(C)C	CL-329167	Known drug	CBR-HVAC-04567: Angiotensin AT1 Antagonists; Angiotensin II receptor type 1 Blocker; Signal Transduction Modulators; Antihypertensive; Hypertension, Treatment of [vendor annoations: Angiotensin AT1 Antagonists; Angiotensin II receptor type 1 Blocker; Angiotensin-type-1-receptor-antagonists; Signal Transduction Modulators; Antihypertensive; Hypertension; Hypertension, Treatment of]
25	DMC1 inducer	CC(NCCn1c2ccc(cc2c2c1ccc(c2)C(=O)C)C(=O)C)C	CBL-0137	Known drug	CBR-HVAC-07017: Cellular Tumor Antigen p53 (TP53) Activators; NF-kappaB (NFKB) Activation Inhibitors; Signal Transduction Modulators; Lymphoma Therapy; Solid Tumors Therapy [vendor annoations: Apoptosis-stimulants; Cellular Tumor Antigen p53 (TP53) Activators; DNA-intercalators; FACT Complex Inhibitors; Heat-shock-transcription-factor-inhibitors; NF-kappa-B-inhibitors; NF-kappaB (NFKB) Activation…
26	Pan-inhibitor	CNC(=O)c1c(oc2c1cc(C1CC1)c(c2)N(S(=O)(=O)C)c1cc(Cl)c2c(c1)COB2O)c1ccc(cc1)F	GSK-2878175	Known drug	CBR-HVAC-07285: RNA-Directed RNA Polymerase (NS5B) Inhibitors; Anti-Hepatitis C Virus Drugs [vendor annoations: RNA-Directed RNA Polymerase (NS5B) (HCV) Inhibitors; Anti-Hepatitis C Virus Drugs]
27	False hit	CONC(=O)c1ccccc1Nc1cc(ncc1Cl)Nc1cc(nn1C(C)C)C	GSK-2256098	Known drug	CBR-HVAC-12570: Focal Adhesion Kinase (FAK) Inhibitors; Focal adhesion kinase Inhibitor; Signal Transduction Modulators; Anticancer; Neurologic Cancer Therapy; Pancreatic Cancer Therapy; Solid Tumors Therapy [vendor annoations: Focal Adhesion Kinase (FAK) Inhibitors; Focal adhesion kinase Inhibitor; Signal Transduction Modulators; Anticancer; Glioblastoma Multiforme Therapy; Neurologic Cancer The…
28	False hit	CCCCCCCCCCCCCCCCOC[C@H](COP(=O)(OCC[N+](C)(C)C)[O-])OCCCCC(=O)O	CI-201	Known drug	CBR-HVAC-06164 [vendor annoations: Antipsoriatics; Atherosclerosis Therapy; Inflammatory Bowel Disease, Agents for; Multiple Sclerosis, Agents for; Rheumatoid Arthritis, Treatment of]
29	Differentiation inhibitor	COCCOc1ccc(cc1)OCc1cc(Cl)ccc1/C(=C\OC)/C(=O)OC	OCT-1547	Known drug	CBR-HVAC-13882: Treatment of Osteoporosis [vendor annoations: Treatment of Osteoporosis]
30	False hit	Fc1ccc(cc1)n1cc(C(=O)O)c(=O)c2c1nc(N1CCNCC1)c(c2)F	A-57132	Known drug	CBR-HVAC-07407: DNA topoisomerase II inhibitor; DNA topoisomerase IV inhibitor [vendor annoations: DNA topoisomerase II inhibitor\r DNA topoisomerase IV inhibitor]
31	Differentiation inhibitor	CN1CCN(CC1)c1nccc(c1)Cn1cc(ccc1=O)c1onc(n1)c1ccc(cc1)OC(F)(F)F	IACS-10759	Known drug	CBR-HVAC-14019: NADH-Ubiquinone Oxidoreductase (Complex I) Inhibitors [vendor annoations: NADH-Ubiquinone Oxidoreductase (Complex I) Inhibitors; Myeloid Leukemia Therapy]
32	False hit	NCCC[C@@H]1NC(=O)[C@@H](NC(=O)[C@H](Cc2ccc(cc2)O)N[C@@H](CCC(=O)O)C(=O)N[C@@H](CC(=O)N)C(=O)[C@@H](Cc2ccccc2)NC(=O)[C@@H](NC(=O)[C@H]2N(C(=O)[C@H](NC(=O)[C@@H](NC1=O)CC(C)C)Cc1ccccc1)CCC2)Cc1ccccc1)C(C)C	TYROTHRICIN	Known drug	CBR-HVAC-08671: Antibiotic [vendor annoations: Antibiotic]
33	False hit	C=C/C=C/C[C@H]([C@H]([C@H]1C(=O)N[C@@H](CC)C(=O)N(C)CC(=O)N(C)[C@@H](CC(C)C)C(=O)N[C@@H](C(C)C)C(=O)N(C)[C@@H](CC(C)C)C(=O)N[C@H](C(=O)N[C@@H](C(=O)N([C@H](C(=O)N([C@H](C(=O)N([C@H](C(=O)N1C)C(C)C)C)CC(C)C)C)CC(C)C)C)C)C)O)C	voclosporin	Known drug	CBR-HVAC-02767: 16S Ribosomal Protein Inhibitors; 16S-rRNA of 30S ribosomal subunit Binder; 30S Ribosomal Protein Inhibitors; Protein 30S ribosomal subunit inhibitor; Antibacterial; Antibiotics; Cystic Fibrosis, Treatment of ; Sepsis, Treatment of_x000D_ [vendor annoations: CALCINEURIN Inhibitor; Calcineurin (PP-2B) Inhibitors; Calcineurin inhibitor; Calcineurin-inhibitors; Signal Transduction Mo…
34	DMC1 inducer	CC1=CCC(CC1)C(=O)N(c1cc(sc1C(=O)O)C#CC(C)(C)C)C1CCC(CC1)(O)COC1COCC1	Radalbuvir	Known drug	CBR-HVAC-07157: RNA-Directed RNA Polymerase (NS5B) Inhibitors; Anti-Hepatitis C Virus Drugs [vendor annoations: RNA-Directed RNA Polymerase (NS5B) (HCV) Inhibitors; Anti-Hepatitis C Virus Drugs]
35	Asexual growth inhibitor	CC([C@@H](C(=O)OC[C@H]1O[C@H]([C@@H]([C@@H]1O)O)n1cc(F)c(=O)[nH]c1=O)N)C	FO 152	Known drug	CBR-HVAC-03703: Antimetabolites; RNA synthesis inhibitor; Thymidylate synthase Inhibitor; Thymidylate synthase inhibitor; Anticancer; Antineoplastic; Oncolytic Drugs [vendor annoations: Antimetabolites; RNA-synthesis-inhibitors; Thymidylate synthase Inhibitor; Thymidylate synthase inhibitor\r RNA synthesis inhibitor; Anticancer; Antineoplastic; Cancer; Oncolytic Drugs]
36	False hit	CCN(CCn1c(=O)c2c(c1=O)c1c(c3c2c2cccc(c2[nH]3)Cl)n(c2c1cccc2Cl)[C@@H]1O[C@H](CO)[C@H]([C@@H]([C@H]1O)O)OC)CC	Becatecarin		CBR-HVAC-04711: DNA TOPOISOMERASE I; DNA TOPOISOMERASE II Inhibitor; DNA Topoisomerase II Inhibitors; DNA topoisomerase I inhibitor; DNA topoisomerase II inhibitor; Anticancer; Antineoplastic Antibiotics; Brain Cancer Therapy; Breast Cancer Therapy; Colorectal Cancer Therapy; Liver Cancer Therapy; Lymphocytic Leukemia Therapy; Myeloid Leukemia Therapy; Non-Small Cell Lung Cancer Therapy; Renal Ca…
37	DMC1 inducer	Fc1ccc(c(c1)F)n1cc(C(=O)O)c(=O)c2c1cc(c(c2)F)N1CC(C1C)N	E 4904	Known drug	CBR-HVAC-04355: DNA gyrase Inhibitor; DNA topoisomerase II inhibitor; DNA topoisomerase IV inhibitor; Antibacterial; Antibacterial Drugs [vendor annoations: DNA gyrase Inhibitor; DNA topoisomerase II inhibitor\r DNA topoisomerase IV inhibitor; DNA-gyrase-inhibitors; DNA-topoisomerase-IV-inhibitors; Antibacterial; Antibacterial Drugs; Bacterial Infections]
38	Differentiation inhibitor	CO[C@@H]1[C@@H](CC[C@@]2([C@H]1[C@]1(C)OC1CC=C(C)C)CO2)OC(=O)/C=C/c1ccc(cc1)OCCN(C)C	beloranib hemioxalate	Known drug	CBR-HVAC-00278: Angiogenesis Inhibitors; Angiogenesis inhibitor; Methionine Aminopeptidase-2 (MetAP2) Inhibitors; Methionine aminopeptidase 2 Inhibitor; Methionine aminopeptidase-2 inhibitor; Anticancer; Antiobesity Drugs; Brain Cancer Therapy; Colorectal Cancer Therapy; Multisystem Genetic Disorders, Treatment of [vendor annoations: Angiogenesis Inhibitors; Methionine Aminopeptidase-2 (MetAP2) I…
39	Asexual growth inhibitor	Fc1cccc(c1)c1sc2c(c1)c(nnc2C(=O)N)N[C@H]1CCCNC1	analog of Puquitinib	Known drug	CBR-HVAC-13831: A since-corrected guess as to structure of Puquitinib [vendor annoations: ]
40	False hit	Nc1ncccc1c1nc2c(n1c1ccc(cc1)C1(N)CCC1)nc(cc2)c1ccccc1	ARQ-092	Known drug	CBR-HVAC-13911: PKB alpha/Akt1 Inhibitors; PKB beta/Akt2 Inhibitors; PKB gamma/Akt3 Inhibitors; Signal Transduction Modulators; Congenital Malformations, Treatment of; Lymphoma Therapy; Solid Tumors Therapy [vendor annoations: PKB alpha/Akt1 Inhibitors; PKB beta/Akt2 Inhibitors; PKB gamma/Akt3 Inhibitors; Signal Transduction Modulators; Congenital Malformations, Treatment of; Female Reproductive …
41	False hit	OC[C@H]1O[C@H]([C@@H]([C@@H]1O)O)n1ccc2c1ncnc2N	TUBERCIDIN	Known drug	CBR-HVAC-12205: ; Antibacterial; Tuberculosis [vendor annoations: Antibacterial]
42	False hit	CC(=O)C(=Cc1cc(O)c(c(c1)[N+](=O)[O-])O)C(=O)C	NITECAPONE	Known drug	CBR-HVAC-03824: COMT Inhibitors; Catechol O methyltransferase inhibitor; Catechol-O-methyltransferase Inhibitor; Mucus protecting agent; Reducing agent; Antioxidant; Antiparkinsonian Drugs; Antiulcer; Antiulcer Drugs; Neuropathic Pain, Treatment of [vendor annoations: Antioxidants; COMT Inhibitors; Catechol O methyltransferase inhibitor\r Reducing agent\r Mucus protecting agent; Catechol-O-methyl…
43	Asexual growth inhibitor	NNC(=S)N/N=C(\c1ccccn1)/C		Known drug
44	Asexual growth inhibitor	Oc1ncc(c(n1)O)F	5-fluorouracil SR	Known drug	CBR-HVAC-01470: ; Thymidylate synthase Inhibitor; RNA synthesis inhibitor; Thymidylate synthase inhibitor; DNA synthesis inhibitor [vendor annoations: Antimitotic Drugs; Apoptosis Inducers; Dihydropyrimidine Dehydrogenase Inhibitors; Pyrimidine Antagonists; RNA synthesis inhibitor\r Thymidylate synthase inhibitor\r DNA synthesis inhibitor; Thymidylate synthase Inhibitor; Actinic Keratoses, Agents…
45	Asexual growth inhibitor	C/C(=N\Nc1nnc2c(n1)[nH]c1c2cccc1C)/c1ccccn1	CB-21	Known drug	CBR-HVAC-07261: Solid Tumors Therapy; Autophagy Inducers; [vendor annoations: Autophagy Inducers; Iron-chelating-agents; Mitochondrial-protein-inhibitors; UCHL5-protein-inhibitors; USP14-protein-inhibitors; Cancer; Solid Tumors Therapy]
46	Asexual growth inhibitor	CO[C@@H]1[C@@H](C[C@H]2O[C@]1(C)n1c3ccccc3c3c1c1n2c2ccccc2c1c1c3CNC1=O)N(C(=O)c1ccccc1)C	Midostaurin		CBR-HVAC-00839: Angiogenesis Inhibitors; Apoptosis Inducers; Flt3 (FLK2/STK1) Inhibitors; KIT (C-KIT) Inhibitors; Prenyl-binding protein (PrBP)/delta inhibitor; Protein Kinase C (PKC) Inhibitors; Signal Transduction Modulators [vendor annoations: Angiogenesis Inhibitors; Apoptosis Inducers; FMS-related tyrosine kinase 3; Flt3 (FLK2/STK1) Inhibitors; KIT (C-KIT) Inhibitors; Multidrug-resistance-as…
47	Asexual growth inhibitor	CN[C@@H]1C[C@H]2O[C@]([C@@H]1OC)(C)n1c3ccccc3c3c1c1n2c2ccccc2c1c1c3[C@@H](NC1=O)O	UCN-01		CBR-HVAC-03596: Compound arrests tumor cells in G1/S phase of cell cycle and prevents nucleotide excision repair by inhibiting the G2 checkpoint kinase CHK1 resulting in apoptosis [vendor annoations: 3-phosphoinositide-dependent-protein-kinase-1-inhibitors; Apoptosis Inducers; CDK1 Inhibitors; CDK2 Inhibitors; CDK4 Inhibitors; CDK6 Inhibitors; Checkpoint Kinase 1 (Chk1) Inhibitors; Checkpoint Kin…
48	False hit	COc1cc(ccc1OCC(C1CC1)OP(=O)(O)O)n1cnc2c(c1=O)sc(c2)c1ccc(cc1)Cl	BMS-830216	Known drug	CBR-HVAC-06920: MCHR1-protein-inhibitors; Melanin concentrating hormone-1 receptor antagonist; Melanin-Concentrating Hormone MCH-R1 (SLC-1) Receptor Antagonists; Melanin-concentrating hormone 1 receptor Antagonist; Signal Transduction Modulators; Antiobesity; Antiobesity Drugs; Obesity [vendor annoations: MCHR1-protein-inhibitors; Melanin concentrating hormone-1 receptor antagonist; Melanin-Conce…
49	Pan-inhibitor	CC(=CCOc1cc(ccc1Cl)NC(=O)c1ccoc1C)C		Known drug	CBR-HVAC-14148: metabolite of CBR-HVAC-04820 [vendor annoations: ]
50	Pan-inhibitor	Oc1ccc(cc1)C1(c2ccc(cc2)O)C(=O)Nc2c1cccc2	Oxyphenisatine	Known drug	CBR-HVAC-09434: [vendor annoations: It is laxative and peristalsis is stimulated via an increase in propulsive activity in the left and sigmoid colon; LAXATIVE]
51	Asexual growth inhibitor	OC[C@H]1O[C@H](C[C@@H]1O)n1cc(c(=O)[nH]c1=O)C(F)(F)F	trifluridine	Known drug	CBR-HVAC-01968: Anti-Herpes Simplex Virus Drugs; Thymidylate Synthase Inhibitors; Thymidylate synthase Inhibitor; DNA directed DNA polymerase inhibitor [vendor annoations: DNA directed DNA polymerase inhibitor; Thymidylate Synthase Inhibitors; Thymidylate synthase Inhibitor; Anti-Herpes Simplex Virus Drugs; Antiviral]
52	Asexual growth inhibitor	OC[C@H]1O[C@H](C[C@@H]1O)n1cnc2c1nc(Cl)nc2N	Cladribine	Known drug	CBR-HVAC-03338: Antiallergy/Antiasthmatic Drugs;Lymphocytic Leukemia Therapy;Neurologic Drugs (Miscellaneous);Multiple Sclerosis, Agents for;Lymphoma Therapy;Immunomodulators;Leukemia Therapy;Non-Hodgkin's Lymphoma Therapy; Adenosine Deaminase (ADA) Inhibitors;Antimetabolites;Apoptosis Inducers; RNA polymerase; Ribonucleotide reductase; Purine nucleoside phosphorylase; DNA polymerase Inhibitor; I…
53	Pan-inhibitor	Cc1cc(C2CCCCC2)n(c(=O)c1)O	ciclopirox olamine	Known drug	CBR-HVAC-01460: Antifungal Agents;Myeloid Leukemia Therapy; Apoptosis Inducers;Autophagy Inducers;Mammalian Target of Rapamycin (mTOR; FRAP1) Inhibitors;Signal Transduction Modulators;Wnt Signaling Inhibitors; Catalase; Peroxidase Inhibitor; Inhibitor; Membrane permeability inhibitor; Chelating agent [vendor annoations: Apoptosis Inducers; Autophagy Inducers; Catalase; Inhibitor; Mammalian Target…
54	False hit	C/C(=C\c1ccc(cc1)C(=O)O)/c1ccc(s1)C(C)C	Namirotene		CBR-HVAC-03424: Ophthalmic Drugs;Acne Therapy;Antipsoriatics; Protein synthesis inhibitor; Protein synthesis inhibitor; Microbial collagenase inhibitor [vendor annoations: Protein synthesis inhibitor; Protein synthesis inhibitor\r Microbial collagenase inhibitor; Protein-synthesis-inhibitors; Acne Therapy; Antipsoriatic; Antipsoriatics; Eye Disorders; Ophthalmic Drugs]
55	Asexual growth inhibitor	O=C1OC(c2c1cccc2)n1cc(F)c(=O)[nH]c1=O	590-S	Known drug	CBR-HVAC-07400:Thymidylate synthase inhibitor; RNA synthesis inhibitor [vendor annoations: Thymidylate synthase inhibitor\r RNA synthesis inhibitor]
56	DMC1 inducer	CC(n1c(C)ncc1c1ccnc(n1)Nc1ccc(cc1)S(=O)(=O)C)C	AZD-5438	Known drug	CBR-HVAC-05954: Solid Tumors Therapy; CDK1/Cyclin B Inhibitors;CDK2/Cyclin A Inhibitors;CDK2/Cyclin E Inhibitors;Signal Transduction Modulators; Cyclin-dependent kinase 1; Cyclin-dependent kinase 2; Cyclin-dependent kinase 9 Inhibitor;;2018-01-24: ARB# 18-000008 [vendor annoations: CDK1/Cyclin B Inhibitors; CDK2/Cyclin A Inhibitors; CDK2/Cyclin E Inhibitors; Cyclin-dependent kinase 1; Cyclin-depe…
57	Pan-inhibitor	OC[C@H]1O[C@H]([C@@H]([C@@H]1O)O)n1cc(F)c(=O)[nH]c1=O		Known drug
58	Asexual growth inhibitor	OCC1OC(CC1O)n1cc(Br)c(=O)[nH]c1=O	5-bromodeoxyuridine	Known drug	CBR-HVAC-02320: Head and Neck Cancer Therapy;Bladder Cancer Therapy ; Antimetabolites; DNA synthesis inhibitor [vendor annoations: Antimetabolites; DNA synthesis inhibitor; DNA-modulators; Antineoplastic; Bladder Cancer Therapy ; Cancer; Head and Neck Cancer Therapy]
59	Pan-inhibitor	OB([C@@H](NC(=O)[C@H]([C@H](O)C)NC(=O)c1cccc(n1)c1ccccc1)CC(C)C)O	delanzomib	Known drug	CBR-HVAC-00685: Non-Hodgkin's Lymphoma Therapy;Solid Tumors Therapy;Multiple Myeloma Therapy; Angiogenesis Inhibitors;Apoptosis Inducers;Proteasome Inhibitors; 20S Proteasome Inhibitor; Proteasome inhibitor [vendor annoations: 20S Proteasome Inhibitor; Angiogenesis Inhibitors; Apoptosis Inducers; Apoptosis-stimulants; Proteasome Inhibitors; Proteasome inhibitor; Proteasome-inhibitors; Antiangioge…
60	Differentiation inhibitor	OC(=O)CC[C@@H](C(=O)O)NC(=O)c1cc(c(s1)CCC1CNc2c(C1)c(=O)[nH]c(n2)N)C	Pelitrexol	Known drug	CBR-HVAC-04619: Colorectal Cancer Therapy;Oncolytic Drugs; Antimetabolites;Glycinamide Ribonucleotide Formyltransferase (GARTFase) Inhibitors; [vendor annoations: Antimetabolites; Glycinamide Ribonucleotide Formyltransferase (GARTFase) Inhibitors; Glycinamide ribonucleotide formyltransferase Inhibitor; Phosphoribosylglycinamide formyltransferase inhibitor; Anticancer; Colorectal Cancer Therapy; O…
61	Pan-inhibitor	COc1cc2c(ccnc2cc1OCCCN1CCOCC1)Oc1ccc(cc1F)NC(=O)C1(CC1)C(=O)Nc1ccc(cc1)F	foretinib	Known drug	CBR-HVAC-00706: Liver Cancer Therapy;Renal Cancer Therapy;Solid Tumors Therapy;Gastric Cancer Therapy;Breast Cancer Therapy;Non-Small Cell Lung Cancer Therapy;Head and Neck Cancer Therapy; Angiogenesis Inhibitors;HGFR (MET; c-Met) Inhibitors;Signal Transduction Modulators;VEGFR-2 (FLK-1/KDR) Inhibitors; Receptor tyrosine kinase Inhibitor; MET tyrosine kinase inhibitor; VEGFR-2 tyrosine kinase inh…
62	Asexual growth inhibitor	O=C(C12CC3CC(C2)CC(C1)C3)Nc1ccc(cc1)c1nc2c([nH]1)ccc(c2)C(=O)Nc1ccccn1	AVP-13358		CBR-HVAC-05799:Drugs for Allergic Rhinitis;Anti-Herpes Virus Drugs;Antiallergy/Antiasthmatic Drugs;Oncolytic Drugs; Immunoglobulin E (IgE) Production Inhibitors; Fc fragment of IgE, low affinity II, receptor; Fc fragment of IgE, high affinity I, receptor for alpha polypeptide Antagonist; Antagonist; Unidentified pharmacological activity [vendor annoations: Antagonist; Fc fragment of IgE, high aff…
63	False hit	CCCCN1C(=O)C2C(=O)N(C(=O)C(C1=O)C2(C)C)CCCCN1CCN(CC1)c1ccccc1OC	Umespirone		CBR-HVAC-03555:Antipsychotic Drugs;Anxiolytics; Dopamine receptor D2; 5-Hydroxytryptamine 1A receptor Agonist; Antagonist; 5 Hydroxytryptamine 1A receptor agonist [vendor annoations: 5 Hydroxytryptamine 1A receptor agonist; 5-Hydroxytryptamine 1A receptor Agonist; Antagonist; Dopamine receptor D2; Antipsychotic; Antipsychotic Drugs; Anxiolytic; Anxiolytics]
64	False hit	O=C(Nc1ccc(cn1)Oc1ccc(cc1)S(=O)(=O)N)N[C@H]1[C@H]2[C@@H]1c1c(F)ccc(c1OC2)F			CBR-HVAC-09124-I: [vendor annoations: Non-nucleoside reverse transcriptase Inhibitor; Antiviral]
65	False hit	COC(=O)N1CCN(CC1)Cc1cccc(c1F)NC(=O)Nc1ccc(nc1)C	omecamtiv mecarbil	Known drug	CBR-HVAC-00700: ; Myosin Activator; Unidentified pharmacological activity [vendor annoations: Cardiac Myosin Activators; Cardiac-myosin-stimulants; Myosin Activator; Angina pectoris, Treatment of; Cardioprotectant; Heart Failure; Heart Failure Therapy; Ischaemic Heart Disease; Treatment of Disorders of the Coronary Arteries and Atherosclerosis]
66	Differentiation inhibitor	OC(=O)CC[C@@H](C(=O)O)NC(=O)c1cc(c(s1)CCC1CNc2c(C1)c(=O)[nH]c(n2)N)C	Pelitrexol	Known drug	CBR-HVAC-04619: Colorectal Cancer Therapy;Oncolytic Drugs; Antimetabolites;Glycinamide Ribonucleotide Formyltransferase (GARTFase) Inhibitors; [vendor annoations: Antimetabolites; Glycinamide Ribonucleotide Formyltransferase (GARTFase) Inhibitors; Glycinamide ribonucleotide formyltransferase Inhibitor; Phosphoribosylglycinamide formyltransferase inhibitor; Anticancer; Colorectal Cancer Therapy; O…
67	Asexual growth inhibitor	O=C1SC[C@H](N1)[C@@]1(O)C[C@H]2C[C@H](O1)CC[C@H](C)/C=C\CC/C(=C\C(=O)O2)/C	Latrunculin B	Known drug	CBR-HVAC-06589: Ophthalmic Drugs;Antiglaucoma Agents; Actin Destabilizer;Antimitotic Drugs; [vendor annoations: Actin Destabilizer; Actin-modulators; Antiglaucoma; Antihypertensive; Antimitotic Drugs; Antiglaucoma; Antiglaucoma Agents; Antihypertensive; Eye Disorders; Ophthalmic Drugs]
68	Pan-inhibitor	OCC[C@@H]1CCCCN1c1cc(NCc2ccc[n+](c2)[O-])n2c(n1)c(CC)cn2	Dinaciclib	Known drug	CBR-HVAC-06436: Breast Cancer Therapy;Melanoma Therapy;Non-Small Cell Lung Cancer Therapy;Lymphocytic Leukemia Therapy;Myeloid Leukemia Therapy;Non-Hodgkin's Lymphoma Therapy;Multiple Myeloma Therapy; Apoptosis Inducers;Breast Cancer-Resistant Protein (BCRP; ABCG2) Inhibitors;CDK1/Cyclin B Inhibitors;CDK2/Cyclin A Inhibitors;CDK5/p25 Inhibitors;CDK9/Cyclin T1 Inhibitors;Signal Transduction Modula…
69	False hit	CCCCCCCCCC(=O)c1ccc(c(c1)C(=O)Nc1ccc(cc1)[N+](=O)[O-])O	AN 10	Known drug	CBR-HVAC-11625: Dental Agents;Dermatologic Drugs;Antibacterial Drugs; Antiinflammatory Drugs; Hemoglobin modulator; [vendor annoations: Antiinflammatory Drugs; Globin stimulant\r Gene expression stimulant; Hemoglobin modulator; Antibacterial Drugs; Dental Agents; Dermatologic Drugs; Hemoglobin modulator]
70	False hit	ONC(=O)CN(C(=O)N1CCC[C@H]1C(=O)Nc1ccc2c(c1)OCO2)CCC1CCCC1	VRC-4349	Known drug	CBR-HVAC-09305: Peptide deformylase Inhibitor; [vendor annoations: Peptide deformylase Inhibitor; Antibacterial]
71	False hit	CN(CCn1c2ccccc2c2c1nc1cc(C)c(cc1n2)C)C	B-220		CBR-HVAC-09333: Anticancer; Anti-inflammatory; Antiviral; [vendor annoations: Anti-inflammatory; Anticancer; Antiviral; Immunomodulators; Anti-inflammatory; Anticancer; Antiviral; Antiviral Drugs; Neurological Disorders; Rheumatic Disease]
72	Pan-inhibitor	CN[C@@H](C(c1ccccc1)(C)C)C(=O)N[C@@H](C(C)(C)C)C(=O)N([C@@H](C(C)C)/C=C(/C(=O)O)\C)C	taltobulin	Known drug	CBR-HVAC-00544: Oncolytic Drugs; Antimitotic Drugs;Tubulin Polymerization Inhibitors; Tubulin inhibitor; Microtubule inhibitor [vendor annoations: Antimitotic Drugs; Tubulin Polymerization Inhibitors; Tubulin inhibitor\r Microtubule inhibitor; Tubulin polymerisation inhibitor; Tubulin-polymerisation-inhibitors; Anticancer; Cancer; Oncolytic Drugs]
73	Pan-inhibitor	COC(=O)[C@@]12OC[C@]34[C@H]2[C@@H](OC(=O)/C=C(/C(C)C)\C)C(=O)O[C@@H]4C[C@@H]2[C@]([C@H]3[C@H]([C@@H]1O)O)(C)CC(=O)C(=C2C)O	Bruceantin	Known drug	CBR-HVAC-06010: Multiple Myeloma Therapy;Solid Tumors Therapy;Cancer Multidrug Resistance Modulators; Apoptosis Inducers;MYC Expression Inhibitors; [vendor annoations: Apoptosis Inducers; MYC Expression Inhibitors; Cancer Multidrug Resistance Modulators; Multiple Myeloma Therapy; Solid Tumors Therapy]
74	False hit	O=C(C1CC1)NCc1ccc(cc1F)C(=O)N1Cc2cnn(c2Nc2c1ccc(c2)Cl)C	VA-111913		CBR-HVAC-06828:Treatment of Dysmenorrhea; Signal Transduction Modulators;Vasopressin (AVP) V1 Receptor Antagonists; Vasopressin V1a receptor Antagonist; [vendor annoations: Signal Transduction Modulators; Vasopressin (AVP) V1 Receptor Antagonists; Vasopressin V1a receptor Antagonist; Anti-infertilty agent; Proceptive; Treatment of Dysmenorrhea]
75	False hit	COc1c(NC(=O)C(=O)c2ccc(c3c2cccc3)OCCN2CCOCC2)cc(cc1NS(=O)(=O)C)C(C)(C)C	ITX-5061		CBR-HVAC-06864: Anti-Hepatitis C Virus Drugs; MAPK14 (MAPK p38 alpha) Inhibitors;Signal Transduction Modulators;Viral Entry Inhibitors; P38 MAP KINASE Inhibitor; [vendor annoations: Mitogen-Activated Protein Kinase 14 (MAPK14; MAPK p38 alpha) Inhibitors; P38 MAP KINASE Inhibitor; Signal Transduction Modulators; Viral Entry Inhibitors; Anti-Hepatitis C Virus Drugs; Antiviral]
76	False hit	COC(=O)Nc1cccc(c1)c1ccc(cc1F)N1C[C@@H](OC1=O)CNC(=O)C
77	False hit	Clc1cccc(c1)N1CCN(CC1)CCCn1nc2n(c1=O)cccc2	trazodone	Known drug	CBR-HVAC-02192: Antidepressants; alpha2-Adrenoceptor Antagonists;Signal Transduction Modulators;5-HT Reuptake Inhibitors;5-HT2 Antagonists; 5-Hydroxytryptamine 2A receptor Antagonist; 5 Hydroxytryptamine uptake inhibitor; Alpha 1 adrenoreceptor antagonist; Histamine H1 receptor antagonist [vendor annoations: 5 Hydroxytryptamine uptake inhibitor\r Alpha 1 adrenoreceptor antagonist\r Histamine H1 r…
78	False hit	CNC(=O)C1CCN(CC1)Cc1cc(cc(c1)F)NC(=O)Nc1ccc(nc1)C		Known drug	CBR-HVAC-06365: Heart Failure Therapy; Cardiac Myosin Activators; [vendor annoations: Cardiac Myosin Activators; Heart Failure Therapy]
79	Asexual growth inhibitor	O=C(N1C(=O)C(c2c1cc(F)cc2)(C)C)NCC1CCN(CC1)CC1(O)CCOCC1	PF-03382792	Known drug	CBR-HVAC-07274: Alzheimer's Dementia, Treatment of ; Signal Transduction Modulators;5-HT4 Partial Agonists; [vendor annoations: 5-HT4 Receptor Partial Agonists; Signal Transduction Modulators; Alzheimer's Dementia, Treatment of ]
80	False hit	CCCCCCCCCCCCCCCCCCOCCO	STEARETH-2	Known drug	CBR-HVAC-10315 [vendor annoations: ]
81	False hit	CSc1ccc(cc1)CN1CCCC(C1)Nc1ccc2c(c1)cn[nH]2	INS-117548		CBR-HVAC-12079: Rho-associated kinase inhibitor; Protein kinase inhibitor [vendor annoations: Rho Kinase 1 (ROCK 1; p160-ROCK) Inhibitors; Rho Kinase 2 (ROCK 2; ROCKalpha) Inhibitors; Rho associated kinase 1 Inhibitor; Rho associated kinase 2; Rho-associated kinase inhibitor\r Protein kinase inhibitor; Signal Transduction Modulators; Antiglaucoma Agents; Antihypertensive; Ophthalmological agent]
82	False hit	C1COC(CN1)COc1ccccc1Cc1cccs1	Teniloxazine maleate	Known drug	CBR-HVAC-02932: Cognition Disorders, Treatment of;Antiulcer Drugs; Norepinephrine uptake inhibitor; Alpha 2 adrenoreceptor agonist; 5 Hydroxytryptamine 2B receptor antagonist [vendor annoations: Alpha 2 adrenoreceptor agonist\r 5 Hydroxytryptamine 2B receptor antagonist; Norepinephrine uptake inhibitor; Affective Disorders; Alzheimer's Disease and Cognition Disorders; Antidepressant; Antiulcer Dr…
83	False hit	CCCCCCCCCCCC(c1cc(C)ccc1O)N=O	FLM-5011	Known drug	CBR-HVAC-03292: ; Antiinflammatory Drugs;Lipoxygenase Inhibitors; 5 Lipoxygenase inhibitor [vendor annoations: 5 Lipoxygenase inhibitor; Antiinflammatory Drugs; Lipoxygenase Inhibitors; Lipoxygenase-inhibitors; Obstructive Airways Disease]
84	False hit	O[C@@H]1[C@H](O)[C@H](O[C@H]1n1cc2c3c1ncnc3n(nc2N)C)COP(=O)(O)O	triciribine phosphate	Known drug	CBR-HVAC-00621: Solid Tumors Therapy;Anti-HIV Agents;Multiple Myeloma Therapy;Ovarian Cancer Therapy;Breast Cancer Therapy;Antiviral Drugs;Leukemia Therapy; Protein Kinase B (PKB/Akt) Inhibitors;Signal Transduction Modulators; AKT Inhibitor; Protein kinase B inhibitor [vendor annoations: AKT Inhibitor; DNA-synthesis-inhibitors; Protein Kinase B (PKB/Akt) Inhibitors; Protein kinase B inhibitor; Pr…
85	Asexual growth inhibitor	CC(C[C@@H](C(=O)N[C@H](C(=O)N[C@H](C(=O)[C@@]1(C)CO1)CC(C)C)Cc1ccccc1)NC(=O)[C@@H](NC(=O)CN1CCOCC1)CCc1ccccc1)C	carfilzomib	FDA approved	CBR-HVAC-02139: Small Cell Lung Cancer Therapy;Non-Hodgkin's Lymphoma Therapy;Solid Tumors Therapy;Immunosuppressants;Lymphocytic Leukemia Therapy;Cancer of Unspecified Body Location/System;Renal Cancer Therapy;Oncolytic Drugs;Myeloid Leukemia Therapy;Multiple Myeloma Therapy;Prostate Cancer Therapy;Non-Small Cell Lung Cancer Therapy;Amyloidosis, Treatment of; Proteasome Inhibitors; PROTEASOME In…
86	Asexual growth inhibitor	OP(=O)(C(c1cccc2c1cccc2)C(=O)c1cc2ccccc2cc1C(=O)N(C1CCN(CC1)C(=O)c1ccc2c(c1)cccc2)C)O	JNJ-10311795	Known drug	CBR-HVAC-05904: Chronic Obstructive Pulmonary Diseases (COPD), Treatment of;Asthma Therapy; Cathepsin G Inhibitors;Chymase Inhibitors; Cathepsin G; Chymase Inhibitor; Chymase inhibitor; Cathepsin G inhibitor; Serine protease inhibitor [vendor annoations: Cathepsin G; Cathepsin G Inhibitors; Chymase Inhibitor; Chymase Inhibitors; Chymase inhibitor\r Cathepsin G inhibitor\r Serine protease inhibito…
87	False hit	O=C1CCc2c(N1)nccc2Oc1ccc2c(c1)C1C(O2)C1c1nc2c([nH]1)cc(cc2)C(F)(F)F	BGB-283	Known drug	CBR-HVAC-07306: Solid Tumors Therapy; Raf kinase B Inhibitors;Signal Transduction Modulators; [vendor annoations: Raf kinase B Inhibitors; Signal Transduction Modulators; Solid Tumors Therapy]
88	Asexual growth inhibitor	O=C1C(=CC(=O)c2c1cccn2)NC1CCCCCCC1	AZAQUINONE	Known drug	CBR-HVAC-10558: Antimycobacterial Agents; ANTI-LEPROTIC; Infection, mycobacterium leprae; [vendor annoations: Cell wall synthesis inhibitor; Cell-wall-inhibitors; ANTI-LEPROTIC; Antimycobacterial Agents; Bacterial Infections]
89	Pan-inhibitor	C[N+](=C1C=CC(=C(c2ccc(cc2)N(C)C)c2ccc(cc2)N(C)C)C=C1)C	Gentian violet	Known drug	CBR-HVAC-06477: Antibacterial Drugs;Oncolytic Drugs;Antifungal Agents; Cyclin-Dependent Kinase Inhibitor 1B (CDKN1B; p27Kip1) Degradation Inhibitors;Signal Transduction Modulators;TNFR1 (p55/CD120a) Modulators [vendor annoations: Cyclin-Dependent Kinase Inhibitor 1B (CDKN1B; p27Kip1) Degradation Inhibitors; Gentian violet has been used as an antiseptic for external use, as an antihelminthic agent…
90	Asexual growth inhibitor	Fc1ccc2c(c1)c(C(=O)O)c(c(n2)c1ccc(cc1)c1ccccc1F)C	Brequinar soldium salt hydrate	Known drug	CBR-HVAC-02707: ; Dihydroorotate dehydrogenase Inhibitor; E-selectin antagonist [vendor annoations: Antimetabolites; Dihydroorotate dehydrogenase Inhibitor; Dihydroorotate-dehydrogenase-inhibitors; E-selectin antagonist; Anticancer; Cancer; Immunosuppressant; Immunosuppressants; Oncolytic Drugs; Transplant Rejection; Viral Infections]
91	Asexual growth inhibitor	OCC1O[C@H](CC1O)n1cc(I)c(nc1=O)N	ibacitabine	Known drug	CBR-HVAC-02532: ; DNA synthesis inhibitor [vendor annoations: DNA synthesis inhibitor; Antiviral]
92	False hit	CCOc1ccn(c(=O)c1C(=O)Nc1ccc(c(c1)F)Oc1ccnc(c1Cl)N)c1ccc(cc1)F	ASLAN-002	Known drug	CBR-HVAC-06755: Solid Tumors Therapy; AXL Kinase Inhibitors;Flt3 (FLK2/STK1) Inhibitors;HGFR (MET; c-Met) Inhibitors;Macrophage Stimulating 1 Receptor (MST1R, RON) Inhibitors;Mer Receptor Inhibitors;Signal Transduction Modulators;Tyrosine-Protein Kinase Receptor TYRO3 Inhibitors; Met proto-oncogene (hepatocyte growth factor receptor) Antagonist; [vendor annoations: Flt3 (FLK2/STK1) Inhibitors; He…
93	False hit	O=C1CC[C@]2(C(=C1)CCC1C2CC[C@]2(C1C[C@@H]1[C@]2(O[C@](O1)(C)c1ccccc1)C(=O)C)C)C	ALGESTONE ACETOPHENIDE	Known drug	CBR-HVAC-09386: [vendor annoations: Contraceptive; ANTI-INFLAMMATORY; CONTRACEPTIVE]
94	False hit	O=C1OCC(=C1c1ccccc1)c1ccc(cc1)S(=O)(=O)C	rofecoxib	Known drug	CBR-HVAC-02838: Treatment of Dysmenorrhea;Analgesic Drugs;Osteoarthritis, Treatment of;Non-Opioid Analgesics;Rheumatoid Arthritis, Treatment of;Dental Agents;Colorectal Cancer Therapy;Alzheimer's Dementia, Treatment of ;Acute Attacks of Migraine, Treatment of;Antiarthritic Drugs; Prostaglandin G/H Synthase 2 (PTGS2; COX-2) Inhibitors;Signal Transduction Modulators; Cyclooxygenase 2 Inhibitor; Cyc…
95	False hit	N#CC1(CCCC1)c1ccc(cc1)NC(=O)c1cccnc1Nc1cnccc1C	APATINIB	Known drug	CBR-HVAC-09301: ; Vascular endothelial growth factor receptor 2; Ret proto-oncogene Inhibitor; [vendor annoations: Ret proto-oncogene Inhibitor; Vascular endothelial growth factor receptor 2; Anticancer]
96	Asexual growth inhibitor	OC(CC(/C=C/c1c(nc2c(c1c1ccc(cc1)F)cccc2)C1CC1)O)CC(=O)O	pitavastatin calcium	Known drug	CBR-HVAC-01525: ; HMG-CoA reductase Inhibitor; HMGCoA reductase inhibitor [vendor annoations: APOA1 Expression Enhancers; HMG-CoA Reductase Inhibitors; HMG-CoA reductase Inhibitor; HMG-CoA-reductase-inhibitors; HMGCoA reductase inhibitor; SPP1 (Osteopontin) Expression Inhibitors; Acute Myocardial Infarction, Treatment of; Alzheimer's Dementia, Treatment of ; Alzheimer's Disease and Cognition Diso…
97	False hit	Clc1ccc(cc1)NC(=O)c1cc(Br)ccc1O	BROMOSALICYLCHLORANILIDE	Known drug	CBR-HVAC-09002: [vendor annoations: Antifungal]
98	Asexual growth inhibitor	OC(=O)Cc1ccc(cc1)COc1cccc(c1)c1c(cnc2c1cccc2C(F)(F)F)Cc1ccccc1	WAY-254011	Known drug	CBR-HVAC-11834: Atherosclerosis Therapy;Lipoprotein Disorders, Treatment of ; ABCA1 Expression Enhancers;Oxysterol Receptor LXRalpha Agonists;Oxysterol Receptor LXRbeta Agonists;Signal Transduction Modulators; Liver X receptor Agonist; [vendor annoations: ABCA1 Expression Enhancers; Liver X receptor Agonist; Oxysterol Receptor LXRalpha Agonists; Oxysterol Receptor LXRbeta Agonists; Signal Transdu…
99	Asexual growth inhibitor	COc1cc(Nc2ncc(c(n2)Nc2ccc3c(n2)N(COP(=O)(O)O)C(=O)C(O3)(C)C)F)cc(c1OC)OC	Fostamatinib disodium	Known drug	CBR-HVAC-06322: Treatment of Renal Diseases;Myeloid Leukemia Therapy;Solid Tumors Therapy;Nephritis, Agents for;Antithrombocytopenic;Antianemics;Rheumatoid Arthritis, Treatment of;Non-Hodgkin's Lymphoma Therapy; Apoptosis Inducers;Flt3 (FLK2/STK1) Inhibitors;Signal Transduction Modulators;Syk Kinase Inhibitors; SPLEEN TYROSINE KINASE Inhibitor; [vendor annoations: Apoptosis Inducers; B-cell-inhib…
100	DMC1 inducer	O=C1NC(=O)/C(=C/c2ccc3c(c2)c(ccn3)c2ccncc2)/S1	GSK-615	Known drug	CBR-HVAC-06690: Oncolytic Drugs; Phosphatidylinositol 3-Kinase alpha (PI3Kalpha) Inhibitors;Signal Transduction Modulators; Phosphoinositide 3 kinase Inhibitor; [vendor annoations: 1-Phosphatidylinositol-3-kinase-inhibitors; Mitogen-activated-protein-kinase-inhibitors; Phosphatidylinositol 3-Kinase alpha (PI3Kalpha) Inhibitors; Phosphoinositide 3 kinase Inhibitor; Signal Transduction Modulators; …
101	Pan-inhibitor	CO[C@@H]([C@@H]1Cc2cc3cc(O[C@@H]4O[C@H](C)[C@@H]([C@@H](C4)O[C@H]4C[C@@H](O)[C@@H]([C@H](O4)C)O)O)c(c(c3c(c2C(=O)[C@H]1O[C@@H]1O[C@H](C)[C@H]([C@@H](C1)O[C@@H]1O[C@H](C)[C@H]([C@@H](C1)O[C@@H]1O[C@H](C)[C@H]([C@@](C1)(C)O)O)O)O)O)O)C)C(=O)[C@H]([C@H](O)C)O	Plicamycin	Known drug	CBR-HVAC-14255 [vendor annoations: Alcohol Dehydrogenase Inhibitors; It binds to DNA and inhibits RNA, DNA, and protein synthesis. Plicamycin also lowers serum calcium levels by blocking parathyroid hormone action on osteoclasts; Antihypercalcemic; Antineoplastic; Antineoplastic Antibiotics; Digestive/Gastrointestinal Cancer Therapy; Lung Cancer Therapy; Treatment of Hypercalcemia]
102	Pan-inhibitor	COc1ccc2c(c1)C=C1Cn3c2c(C2CCCCC2)c2c3cc(cc2)C(=O)NS(=O)(=O)N(CCOCCN(C1=O)C)C	TMC-647055		CBR-HVAC-06990: Anti-Hepatitis C Virus Drugs; RNA-Directed RNA Polymerase (NS5B) Inhibitors; NS5B POLYMERASE Inhibitor; [vendor annoations: NS5B POLYMERASE Inhibitor; RNA-Directed RNA Polymerase (NS5B) (HCV) Inhibitors; Anti-Hepatitis C Virus Drugs]
103	False hit	COCCCOc1ccnc(c1C)CSc1nc2c([nH]1)cccc2	Rabeprazole-thioether	Known drug
104	False hit	OCCNn1c(=O)c2cc(cc3c2c(c1=O)ccc3)[N+](=O)[O-]	ALE 0540	Known drug	CBR-HVAC-11416: Analgesic Drugs;Neuropathic Pain, Treatment of; ; Nerve growth factor receptor Antagonist; [vendor annoations: Nerve growth factor receptor Antagonist; Analgesic; Analgesic Drugs; Neuropathic Pain, Treatment of]
105	Differentiation inhibitor	CO[C@@H]1[C@@H](CC[C@@]2([C@H]1[C@@]1(C)O[C@@H]1CC=C(C)C)CO2)OC(=O)NC(=O)CCl	AGM-1470	Known drug	CBR-HVAC-03981 Solid Tumors Therapy;Renal Cancer Therapy;Lymphoma Therapy;Leukemia Therapy;Prostate Cancer Therapy; Angiogenesis Inhibitors;Methionine Aminopeptidase-2 (MetAP2) Inhibitors; Methionine aminopeptidase 2 Inhibitor; Angiogenesis inhibitor; Fibroblast growth factor antagonist; Cell cycle inhibitor [vendor annoations: Aminopeptidase-inhibitors; Angiogenesis Inhibitors; Angiogenesis inhi…
106	False hit	CCc1cc2C(=O)c3c4ccc(cc4[nH]c3C(c2cc1N1CCC(CC1)N1CCOCC1)(C)C)C#N	Alectinib hydrochloride	Known drug	CBR-HVAC-07116: Non-Small Cell Lung Cancer Therapy; ALK Inhibitors;ALK Tyrosine Kinase Receptor (L1196M Mutant) Inhibitors;Signal Transduction Modulators; ALK KINASE Inhibitor; ALK receptor tyrosine kinase inhibitor [vendor annoations: ALK KINASE Inhibitor; ALK Tyrosine Kinase Receptor (L1196M Mutant) Inhibitors; ALK Tyrosine Kinase Receptor Inhibitors; ALK receptor tyrosine kinase inhibitor; Ana…
107	Differentiation inhibitor	COc1c(CC=C(CCC(=O)OCCN2CCOCC2)C)c(O)c2c(c1C)COC2=O	mycophenolate mofetil	Known drug	CBR-HVAC-01810: Myasthenia Gravis, Agents for;Antiinfectives (Not Specified);Atopic Dermatitis, Agents for;Treatment of Renal Diseases;Myelodysplastic Syndrome Therapy;Treatment of Autoimmune Diseases;Immunosuppressants;Dermatologic Drugs;Scleroderma, Agents for;Interstitial Lung Diseases, Treatment of;Antipsoriatics;Treatment of Transplant Rejection;Systemic Lupus Erythematosus, Agents for; Hydr…
108	Pan-inhibitor	COC1C(OC(=O)C)C(OC2CC[C@]3([C@H](C2)CCC2[C@@H]3CC[C@]3(C2(O)CC[C@H]3c2ccc(=O)oc2)C)C=O)OC(C1OC(=O)C)C		Known drug
109	Asexual growth inhibitor	OCC1OC(C(C1O)F)n1cnc2c1nc(Cl)nc2N	clofarabine	Known drug	CBR-HVAC-01902: Solid Tumors Therapy;Antipsoriatics;Hematological Cancer Therapy;Hematopoiesis Disorders Therapy;Leukemia Therapy;Myeloid Leukemia Therapy;Myelodysplastic Syndrome Therapy;Oncolytic Drugs;Non-Hodgkin's Lymphoma Therapy;Multiple Sclerosis, Agents for;Multiple Myeloma Therapy;Lymphocytic Leukemia Therapy; DNA Polymerase Inhibitors;Ribonucleoside-Diphosphate Reductase Inhibitors; DNA…
110	Asexual growth inhibitor	CN(CCn1c(=O)c2cc(cc3c2c(c1=O)ccc3)[N+](=O)[O-])C	Mitonafide	Known drug	CBR-HVAC-03937: Oncolytic Drugs; DNA-Intercalating Drugs; DNA topoisomerase II Inhibitor; DNA inhibitor [vendor annoations: DNA inhibitor; DNA topoisomerase II Inhibitor; DNA-Intercalating Drugs; DNA-synthesis-inhibitors; RNA-synthesis-inhibitors; Anticancer; Antineoplastic; Antiviral; Cancer; Oncolytic Drugs]
111	DMC1 inducer	Clc1cccc(c1)Nc1nc2cc(ccc2c2c1ccnc2)C(=O)O	Silmitasertib	Known drug	CBR-HVAC-06770: Digestive/Gastrointestinal Cancer Therapy;Multiple Myeloma Therapy;Premalignant Conditions Therapy;Solid Tumors Therapy; Casein Kinase II (CK2) Inhibitors;Signal Transduction Modulators; Casein kinase II Inhibitor; [vendor annoations: Casein Kinase II (CK2) Inhibitors; Casein kinase II Inhibitor; Casein-kinase-II-inhibitors; Signal Transduction Modulators; Anticancer; Cancer; Dige…
112	False hit	OC(COc1cccc2c1cccc2)CNC(C)C	propanolol	Known drug	CBR-HVAC-01313: Treatment of Cocaine Dependency;Anxiolytics;Hypertension, Treatment of;Angina pectoris, Treatment of;Cardiovascular Genetic Disorders, Treatment of;Antimigraine Drugs;Tuberous Sclerosis, Treatment of;Extrapyramidal Disorders, Treatment of;Antiinfectives (Not Specified);Dermatologic Drugs;Analgesic Drugs;Acute Myocardial Infarction, Treatment of;Antiarrhythmic Drugs;Migraine, Proph…
113	False hit	COc1nccc(n1)c1c(ncn1C1CCC(CC1)O)c1ccc(cc1)F	SB 239063	Known drug	CBR-HVAC-11060: Stroke, Treatment of;Antipsoriatics;Chronic Obstructive Pulmonary Diseases (COPD), Treatment of; IL-1 Inhibitors;MAPK p38 Inhibitors;Signal Transduction Modulators;TNF-alpha Production Inhibitors; p38 Mitogen-activated protein kinase Inhibitor; [vendor annoations: IL-1 Inhibitors; MAPK p38 Inhibitors; P38-mitogen-activated-protein-kinase-inhibitors; Signal Transduction Modulators;…
114	Pan-inhibitor	Clc1ccc(cc1Cl)Nc1c2ccccc2nc2c1cccc2		Known drug
115	False hit	c1ccc(cc1)C(c1ccccn1)Nc1nc2c(o1)cccc2		Known drug
116	False hit	CCC1(CCCCN(C1)C)c1cccc(c1)O	meptazinol	FDA approved	CBR-HVAC-02176: Opioid Analgesics; ; Opioid receptor mu Agonist; Opioid receptor agonist [vendor annoations: Opioid receptor agonist; Opioid receptor mu Agonist; Analgesic; Opioid Analgesics]
117	False hit	Nc1cc2c(c3c1cccc3)ccc1c2cccc1	6-Aminochrysene	Known drug	CBR-HVAC-03612: [vendor annoations: ]
118	Pan-inhibitor	Clc1cc(NC(=O)c2c(O)c(Cl)cc(c2Cl)Cl)c(c(c1)Cl)O	OXYCLOZANIDE	Known drug	CBR-HVAC-10050: Oncolytic Drugs; ; ; [vendor annoations: Antiparasitic; Antiplatyhelmintic; Oncolytic Drugs]
119	Asexual growth inhibitor	CNC(=O)c1nccc(c1)Oc1ccc(cc1)NC(=O)Nc1ccc(c(c1)C(F)(F)F)Cl	Sorafenib	Known drug	CBR-HVAC-05500 Pulmonary Hypertension, Treatment of;Ovarian Cancer Therapy;Head and Neck Cancer Therapy;Sarcoma Therapy;Neurologic Cancer Therapy;Melanoma Therapy;Non-Small Cell Lung Cancer Therapy;Lung Cancer Therapy;Digestive/Gastrointestinal Cancer Therapy;Hematological Cancer Therapy;Neurologic Drugs (Miscellaneous);Prostate Cancer Therapy;Genitourinary Cancer Therapy;Glioblastoma Multiforme …
120	Pan-inhibitor	CCP([Au]S[C@@H]1O[C@H](COC(=O)C)[C@H]([C@@H]([C@H]1OC(=O)C)OC(=O)C)OC(=O)C)(CC)CC	auranofin	Known drug	CBR-HVAC-07487: Disease modifying antirheumatic drug; Immunosuppressant; Prostaglandin synthase inhibitor [vendor annoations: Disease modifying antirheumatic drug\r Immunosuppressant\r Prostaglandin synthase inhibitor]
121	DMC1 inducer	O[C@H]1C2C(=C([C@]3([C@@H]1[C@H](N(C)C)C(=C(C3=O)C(=O)N)O)O)O)C(=O)c1c(C2=C)c(Cl)ccc1O	Meclocycline sulfosalicylate	Known drug	CBR-HVAC-06368: Treatment of Mucositis;Antibiotics;Acne Therapy [vendor annoations: Inhibiting protein synthesis by blocking the binding of aminoacyl tRNA (transfer RNA) to the mRNA (messenger RNA) ribosome complex. Reversible binding occurs primarily at the 30 S ribosomal subunit of susceptible organisms.; Acne Therapy; Antibacterial; Antibiotics; Treatment of Mucositis]
122	DMC1 inducer	O[C@H]1[C@@H](N)CC(O[C@H]1C)O[C@H]1C[C@@](O)(Cc2c1c(O)c1c(c2O)C(=O)c2c(C1=O)cccc2)C(=O)C	idarubicin	Known drug	CBR-HVAC-01345: Leukemia Therapy;Myeloid Leukemia Therapy;Antineoplastic Antibiotics;Antibiotics and Alkaloids; RNA synthesis inhibitor; Radical formation stimulant; DNA topoisomerase II inhibitor; DNA topoisomerase I inhibitor [vendor annoations: DNA-cross-linking-agents; RNA synthesis inhibitor\r Radical formation stimulant\r DNA topoisomerase II inhibitor\r DNA topoisomerase I inhibitor; Antib…
123	Asexual growth inhibitor	COC(=O)C1=C(C)NC(=C(C1c1cccc(c1)[N+](=O)[O-])C(=O)OC/C=C/c1ccccc1)C	Pranidipine	Known drug	CBR-HVAC-04008: Hypertension, Treatment of;Angina pectoris, Treatment of; Calcium Channel Blockers; Calcium channel Antagonist; N-type calcium channel antagonist; L-type calcium channel antagonist [vendor annoations: Calcium Channel Blockers; Calcium channel Antagonist; Calcium-channel-antagonists; N-type calcium channel antagonist\r L-type calcium channel antagonist; Angina pectoris, Treatment o…
124	Asexual growth inhibitor	CN1CCN(CC1)Cc1ccc2c(c1)CN(C2)C(=O)c1cc(C(C)C)c(cc1O)O	AT-13387	Known drug	CBR-HVAC-00647: Breast Cancer Therapy;Head and Neck Cancer Therapy;Melanoma Therapy;Prostate Cancer Therapy;Non-Small Cell Lung Cancer Therapy;Digestive/Gastrointestinal Cancer Therapy;Solid Tumors Therapy; Apoptosis Inducers;Heat Shock Protein 90 (HSP90) Inhibitors; Heat shock protein 90 Inhibitor; Heat shock protein 90 antagonist [vendor annoations: Apoptosis Inducers; Heat Shock Protein 90 (Hs…
125	False hit	Clc1cccc(c1)C(=O)Oc1c(Br)cc(c2c1nccc2)Br		Known drug
126	Asexual growth inhibitor	OCCn1ncc2c1ccc(c2)Oc1ccc(cc1CNC(=O)Nc1cc(nn1c1ccc(cc1)C)C(C)(C)C)F	Pexmetinib	Known drug	CBR-HVAC-06645: Myelodysplastic Syndrome Therapy;Antiarthritic Drugs;Oncolytic Drugs; MAPK14 (MAPK p38 alpha) Inhibitors;Signal Transduction Modulators;Tie2 Receptor Inhibitors; P38 MITOGEN-ACTIVATED PROTEIN KINASE; TIE2 KINASE RECEPTOR Inhibitor; Inhibitor; Inhibitor; Inhibitor; [vendor annoations: Inhibitor; Mitogen-Activated Protein Kinase 14 (MAPK14; MAPK p38 alpha) Inhibitors; P38 MITOGEN-AC…
127	Asexual growth inhibitor	OB([C@@H](NC(=O)CNC(=O)c1cc(Cl)ccc1Cl)CC(C)C)O	Ixazomib	Known drug	CBR-HVAC-06872: [vendor annoations: Proteasome Inhibitors; Breast Cancer Therapy]
128	Asexual growth inhibitor	COC[C@@H](C(=O)N[C@H](C(=O)C1(C)OC1)Cc1ccccc1)NC(=O)[C@@H](NC(=O)c1cnc(s1)C)COC	oprozomib	Known drug	CBR-HVAC-00699: Solid Tumors Therapy;Liver Cancer Therapy;Non-Hodgkin's Lymphoma Therapy;Multiple Myeloma Therapy; Proteasome Inhibitors; PROTEASOME Inhibitor; Proteasome inhibitor [vendor annoations: Apoptosis-stimulants; PROTEASOME Inhibitor; Proteasome Inhibitors; Proteasome inhibitor; Proteasome-inhibitors; Anticancer; Cancer; Liver Cancer Therapy; Multiple Myeloma Therapy; Non-Hodgkin's Lymp…
129	Asexual growth inhibitor	Nc1oc2c(n1)cc(cc2)c1nn(c2c1c(N)ncn2)C(C)C	Sapanisertib		CBR-HVAC-06900: Non-Hodgkin's Lymphoma Therapy;Lung Cancer Therapy;Renal Cancer Therapy;Multiple Myeloma Therapy;Non-Small Cell Lung Cancer Therapy;Glioblastoma Multiforme Therapy;Breast Cancer Therapy;Lymphocytic Leukemia Therapy;Solid Tumors Therapy;Prostate Cancer Therapy;Female Reproductive System Cancer Therapy;Endocrine Cancer Therapy;Skin Cancer Therapy;Oncolytic Drugs; Mammalian Target of…
130	Asexual growth inhibitor	Clc1ccc(cc1)Oc1ccc(cc1)OCc1cc(C)cc(=O)n1O	Rilopirox	Known drug	CBR-HVAC-03659: Antifungal Agents; Lipoxygenase 5 Inhibitor; 5 Lipoxygenase inhibitor [vendor annoations: 5 Lipoxygenase inhibitor; Chelating-agents; Lipoxygenase 5 Inhibitor; Antifungal Agents; Antiinflammatory; Mycoses]
131	Asexual growth inhibitor	O=C([C@@H]([C@@H](C(=O)N)CC1CC1)CCC(F)(F)F)N[C@H]1N=C(c2ccccc2)c2c(NC1=O)c(F)ccc2	BMS-983970	Known drug	CBR-HVAC-14202 [vendor annoations: Notch Signaling Inhibitors; Signal Transduction Modulators; Oncolytic Drugs]
132	Asexual growth inhibitor	CNC(=O)c1nn(c2c1C(C)(C)Cc1c2nc(nc1)Nc1ccc(cc1)N1CCN(CC1)C)C	milciclib maleate	Known drug	CBR-HVAC-00659: Respiratory/Thoracic Cancer Therapy;Breast Cancer Therapy;Liver Cancer Therapy;Solid Tumors Therapy;Oncolytic Drugs; CDK1 Inhibitors;CDK2 Inhibitors;CDK2/Cyclin A Inhibitors;CDK4 Inhibitors;CDK5 Inhibitors;High Affinity Nerve Growth Factor Receptor (TrKA) Inhibitors;Signal Transduction Modulators; Tropomyosin receptor kinase A Inhibitor; Cyclin-dependent kinase 1 inhibitor; Cyclin…
133	Pan-inhibitor	O[C@@H]1CC[C@H](CC1)Nc1cc(ccc1C(=O)N)n1nc(c2c1CC(C)(C)CC2=O)C(F)(F)F	PF-04928473		CBR-HVAC-06369: Oncolytic Drugs;Anti-Herpes Simplex Virus Drugs; Heat Shock Protein 90 (HSP90) Inhibitors; HSP90 Inhibitor; [vendor annoations: HSP90 Inhibitor; Heat Shock Protein 90 (Hsp90) Inhibitors; ANTITUMOR; Anti-Herpes Simplex Virus Drugs; Oncolytic Drugs]
134	False hit	NCCCC(Nc1cc(OC)c(c2c1nc(OC)cc2C)Oc1cccc(c1)C(F)(F)F)C	tafenoquine	Known drug	CBR-HVAC-00840: AntimalarialsDNA inhibitor [vendor annoations: DNA inhibitor; DNA synthesis inhibitor; Antimalarials; Antiparasitic; Fungicide]
135	Asexual growth inhibitor	CNc1ncc2c(n1)nc(c(c2)c1cc(NC(=O)NCCC(C)(C)C)c(cc1C)F)C	DP-4978	Known drug	CBR-HVAC-07331: Oncolytic Drugs; Raf kinase A Inhibitors;Raf kinase B Inhibitors;Raf kinase C Inhibitors;Signal Transduction Modulators; [vendor annoations: Raf kinase A Inhibitors; Raf kinase B Inhibitors; Raf kinase C Inhibitors; Signal Transduction Modulators; Oncolytic Drugs]
136	Pan-inhibitor	CC(=O)Oc1ccc(cc1)C(c1ccccn1)c1ccc(cc1)OC(=O)C	Viraplex	Known drug	CBR-HVAC-02422: Unidentified pharmacological activity [vendor annoations: Bisacodyl is a stimulant laxative, which acts on nerve endings in the walls of the intestine and the rectum. It causes the muscles in the intestine to contract more often and with increased force. When the intestine contracts it moves the gut contents along faster, thereby relieving constipation.; Cancer; Laxative; Laxative…
137	Asexual growth inhibitor	CNC(=O)c1nccc(c1)Oc1ccc(c(c1)F)NC(=O)Nc1cc(nn1c1ccc2c(c1)cccn2)C(C)(C)C	rebastinib	Known drug	CBR-HVAC-00260: Lymphocytic Leukemia Therapy;Myeloid Leukemia Therapy;Solid Tumors Therapy; Abl1 Kinase Inhibitors;Angiogenesis Inhibitors;Apoptosis Inducers;Bcr-Abl (Bcr-Abl1) Kinase Inhibitors;Lyn Kinase Inhibitors;Signal Transduction Modulators;Tie2 Receptor Inhibitors;VEGFR-2 (FLK-1/KDR) Inhibitors; Bcr protein; PDGFR gene; Abl tyrosine kinase; Flt3 tyrosine kinase; TIE tyrosine kinase recept…
138	Asexual growth inhibitor	S=C(NNC(=C)c1ccccn1)NNC(=S)Nc1ccccc1Cl	348U87	Known drug	CBR-HVAC-04181: Antiviral Drugs; Ribonucleoside-Diphosphate Reductase Inhibitors; Ribonuclease inhibitor; DNA directed DNA polymerase inhibitor [vendor annoations: Ribonuclease inhibitor\r DNA directed DNA polymerase inhibitor; Ribonuclease-inhibitors; Ribonucleoside-Diphosphate Reductase Inhibitors; Antiviral Drugs; Viral Infections]
139	Asexual growth inhibitor	COc1cccc(n1)c1cc(F)ccc1[C@@H]1NC(=O)c2c(C1)nc(nc2C)N	NVP-HSP990	Known drug	CBR-HVAC-06962: Solid Tumors Therapy;Oncolytic Drugs; Heat Shock Protein 90 (HSP90) Inhibitors; HEAT SHOCK PROTEIN 90 Inhibitor; [vendor annoations: HEAT SHOCK PROTEIN 90 Inhibitor; Heat Shock Protein 90 (Hsp90) Inhibitors; Anticancer; Oncolytic Drugs; Solid Tumors Therapy]
140	Asexual growth inhibitor	O=C1Nc2ccccc2c2c([C@@H]1NC(=O)C(C(=O)NCC(C(F)(F)F)(F)F)(C)C)cccc2	R-4733	Known drug	CBR-HVAC-06227: Oncolytic Drugs;Solid Tumors Therapy;Melanoma Therapy;Glioblastoma Multiforme Therapy;Sarcoma Therapy;Alzheimer's Dementia, Treatment of ;Renal Cancer Therapy;Pancreatic Cancer Therapy;Non-Small Cell Lung Cancer Therapy;Prostate Cancer Therapy;Colorectal Cancer Therapy;Breast Cancer Therapy; Drugs Acting on Notch Receptors;gamma-Secretase Inhibitors;Signal Transduction Modulators;…
141	False hit	Cc1cc([C@H](Nc2ccccc2C(=O)O)C)c2n(c1)c(=O)cc(n2)N1CCOCC1	AZD-6482	Known drug	CBR-HVAC-06931: Coagulation Disorders Therapy; Phosphatidylinositol 3-Kinase beta (PI3Kbeta) Inhibitors;Phosphatidylinositol 3-Kinase delta (PI3Kdelta) Inhibitors;Signal Transduction Modulators; [vendor annoations: Phosphatidylinositol 3-Kinase beta (PI3Kbeta) Inhibitors; Phosphatidylinositol 3-Kinase delta (PI3Kdelta) Inhibitors; Signal Transduction Modulators; Coagulation Disorders Therapy]
142	Asexual growth inhibitor	Nc1nc(nn1c1nnc2c(c1)CCCc1c2cccc1)Nc1ccc2c(c1)CC[C@H](CC2)N1CCCC1	R-428	Known drug	CBR-HVAC-07001: Oncolytic Drugs;Myeloid Leukemia Therapy;Non-Small Cell Lung Cancer Therapy; AXL Kinase Inhibitors;Signal Transduction Modulators; [vendor annoations: Axl-receptor-tyrosine-kinase-inhibitors; Signal Transduction Modulators; Tyrosine-Protein Kinase Receptor UFO (AXL) Inhibitors; Cancer; Melanoma Therapy; Myeloid Leukemia Therapy; Non-Small Cell Lung Cancer Therapy; Oncolytic Drugs]
143	Pan-inhibitor	OC[C@H]1O[C@H]([C@@H]([C@@H]1NC(=O)[C@H](Cc1ccc(cc1)OC)N)O)n1cnc2c1ncnc2N(C)C	PUROMYCIN		CBR-HVAC-10004: [vendor annoations: Puromycin is an antibiotic that causes premature chain termination during translation; Antibiotic; Anticancer]
144	Pan-inhibitor	O[C@H]1CC[C@]2([C@@H](C1)CC[C@@H]1[C@@H]2CC[C@]2([C@]31O[C@@H]3C[C@@H]2c1ccc(=O)oc1)C)C	Bufogenin	Known drug	CBR-HVAC-03458: Cardiovascular Diseases (Not Specified);Respiratory Stimulants; Na+, K+ ATPase Inhibitor; [vendor annoations: Na+, K+ ATPase Inhibitor; Cardiotonic; Cardiovascular Diseases (Not Specified); Respiratory Stimulants]
145	Pan-inhibitor	Fc1cc2CN(CCn3c2c(c1)c(c3)C1=C(C(=O)NC1=O)c1cnc2n1cccc2)C(=O)N1CCCCC1	LY-2090314	Known drug	CBR-HVAC-05969: Type 2 Diabetes, Agents for;Pancreatic Cancer Therapy;Leukemia Therapy;Oncolytic Drugs; Glycogen Synthase Kinase 3 beta (GSK-3beta; tau Protein Kinase I) Inhibitors;Signal Transduction Modulators; [vendor annoations: GLYCOGEN SYNTHASE KINASE 3 BETA Inhibitor; Glycogen Synthase Kinase 3 beta (GSK-3beta; tau Protein Kinase I) Inhibitors; Glycogen-synthase-kinase-3-beta-inhibitors; S…
146	Pan-inhibitor	NCC(=O)O[C@@H]1CC[C@H](CC1)Nc1cc(ccc1C(=O)N)n1nc(c2c1CC(C)(C)CC2=O)C(F)(F)F	PF-4929113	Known drug	CBR-HVAC-06446: Lung Cancer Therapy;Prostate Cancer Therapy;Non-Hodgkin's Lymphoma Therapy;Solid Tumors Therapy;Hematological Cancer Therapy;Antineoplastic Enhancing Agents;Oncolytic Drugs;Neurologic Cancer Therapy; Heat Shock Protein 90 (HSP90) Inhibitors; Heat shock protein 90 Inhibitor; [vendor annoations: HSP90-heat-shock-protein-inhibitors; Heat Shock Protein 90 (Hsp90) Inhibitors; Heat shoc…
147	Pan-inhibitor	Brc1cc(Br)c(c(c1)C(=O)Nc1cc(ccc1C(F)(F)F)C(F)(F)F)O	analog of IMD-0560	Known drug
148	Differentiation inhibitor	COc1cc(ccc1OC)c1nc(Nc2ncccc2C(=O)N)n2c(c1)ncc2	BAY 61-3606 dihydrochloride	Known drug	CBR-HVAC-11566:Tyrosine kinase inhibitor [vendor annoations: Protein tyrosine kinase Inhibitor; Signal Transduction Modulators; Syk Kinase Inhibitors; Anti-inflammatory; Antiallergic; Antiallergy/Antiasthmatic Drugs; Antiasthmatic; Ocular Genetic Disorders, Treatment of ]
149	Pan-inhibitor	Brc1cc(Br)c(c(c1)C(=O)Nc1cccc(c1)C(F)(F)F)O	FLUOROSALAN	Known drug	CBR-HVAC-09105: [vendor annoations: Antiseptic]
150	False hit	COc1cc2CCN(CCc2cc1NS(=O)(=O)c1ccc(cc1)c1ccc(s1)Cl)C	SB-737050A	Known drug	CBR-HVAC-06467: 5-HT2A Antagonists; 5-HT2C Antagonists; 5-HT6 Antagonists; Dopamine D2 Antagonists; Dopamine D3 Antagonists; Signal Transduction Modulators; Antipsychotic Drugs [vendor annoations: 5-HT2A Receptor Antagonists; 5-HT2C Receptor Antagonists; 5-HT6 Receptor Antagonists; Dopamine D2 Antagonists; Dopamine D3 Antagonists; Signal Transduction Modulators; Antipsychotic Drugs]
151	Asexual growth inhibitor	O=C1O[C@@H](C[C@@H]2O[C@]2(C)CCC[C@@H]([C@@H]([C@H](C(=O)C([C@H](C1)O)(C)C)C)O)C)/C(=C/c1csc(n1)C)/C	Patupilone	Known drug	CBR-HVAC-04698: Non-Small Cell Lung Cancer Therapy;Liver Cancer Therapy;Ovarian Cancer Therapy;Solid Tumors Therapy;Digestive/Gastrointestinal Cancer Therapy;Breast Cancer Therapy;Prostate Cancer Therapy;Colorectal Cancer Therapy;Female Reproductive System Cancer Therapy; Antimitotic Drugs;Apoptosis Inducers;Microtubule-Stabilizing Agents; Beta-tubulin; Hypoxia-inducible factor 1 Inhibitor; Inhib…
152	Pan-inhibitor	Cc1ccc(cc1Br)Nc1nnc(c2c1cccc2)Cc1ccncc1	NVP-AAC-789	Known drug	CBR-HVAC-11565: Oncolytic Drugs; Angiogenesis Inhibitors;Signal Transduction Modulators;VEGFR-2 (FLK-1/KDR) Inhibitors; Vascular endothelial growth factor receptor Inhibitor; [vendor annoations: Angiogenesis Inhibitors; Signal Transduction Modulators; VEGFR-2 (FLK-1/KDR) Inhibitors; Vascular endothelial growth factor receptor Inhibitor; Anticancer; Oncolytic Drugs]
153	Asexual growth inhibitor	OCCO[C@@H]1CC[C@H](CC1)n1c(=O)c(cc2c1nc(N)nc2C)c1ccc(nc1)OC	PF-04691502	Known drug	CBR-HVAC-06953: Oncolytic Drugs;Breast Cancer Therapy;Female Reproductive System Cancer Therapy; Mammalian Target of Rapamycin (mTOR; FRAP1) Inhibitors;Phosphatidylinositol 3-Kinase (PI3K) Inhibitors;Signal Transduction Modulators; PHOSPHOINOSITIDE 3-KINASE; mTOR Inhibitor; PI3 kinase alpha inhibitor; PI3 kinase beta inhibitor; PI3 kinase gamma inhibitor; PI3 kinase delta inhibitor; mTOR kinase i…
154	Differentiation inhibitor	O=c1c(Cl)c(SCc2ccc(cc2)C(C)(C)C)cnn1C(C)(C)C	PYRIDABEN	Known drug	CBR-HVAC-10005 [vendor annoations: Pesticide]; mitochondrial complex 1 inhibitor
155	Asexual growth inhibitor	COc1cccc(c1C1=NCc2c(c3c1cc(Cl)cc3)nc(nc2)Nc1ccc(c(c1)OC)C(=O)O)F	alisertib	Known drug	CBR-HVAC-00827: Multiple Myeloma Therapy;Hematopoiesis Disorders Therapy;Leukemia Therapy;Solid Tumors Therapy;Digestive/Gastrointestinal Cancer Therapy;Non-Small Cell Lung Cancer Therapy;Small Cell Lung Cancer Therapy;Cancer of Unspecified Body Location/System;Neurologic Cancer Therapy;Breast Cancer Therapy;Non-Hodgkin's Lymphoma Therapy;Pancreatic Cancer Therapy;Female Reproductive System Cance…
156	DMC1 inducer	OC1CCN(CC1)c1c(F)cc2c3c1CCC(n3cc(c2=O)C(=O)O)C	nadifloxacin	Known drug	CBR-HVAC-00384: DNA topoisomerase II inhibitor; DNA topoisomerase IV inhibitor [vendor annoations: DNA topoisomerase II Inhibitor; DNA topoisomerase II inhibitor\r DNA topoisomerase IV inhibitor; DNA-gyrase-inhibitors; DNA-topoisomerase-IV-inhibitors; Acne Therapy; Antibacterial Drugs; Bacterial Infections; DNA topoisomerase II inhibitor]
157	Asexual growth inhibitor	OC(=O)CCc1csc(n1)NC(=O)c1cc2CCCCCCc2n(c1=O)CC1CCCCC1	S-444823	Known drug	CBR-HVAC-06866: Atopic Dermatitis, Agents for; Cannabinoid Receptor Agonists;Signal Transduction Modulators; [vendor annoations: Cannabinoid Receptor Agonists; Signal Transduction Modulators; Atopic Dermatitis, Agents for]
158	Asexual growth inhibitor	OCCNC(=O)[C@H](Cc1c[nH]c2c1cccc2)NC(=O)[C@H](NC(=O)[C@H](Cc1c[nH]c2c1cccc2)NC(=O)[C@H](NC(=O)[C@H](Cc1c[nH]c2c1cccc2)NC(=O)[C@H](NC(=O)[C@H](Cc1c[nH]c2c1cccc2)NC(=O)[C@@H](C(C)C)NC(=O)[C@H](C(C)C)NC(=O)[C@@H](C(C)C)NC(=O)[C@@H](NC(=O)[C@H](NC(=O)[C@@H](NC(=O)CNC(=O)[C@H](C(C)C)NC=O)C)CC(C)C)C)CC(C)C)CC(C)C)CC(C)C	GRAMICIDIN	Known drug	CBR-HVAC-09594: [vendor annoations: Mixture of three antibacterial polypeptides that work together to form a channel that spans cell membranes. It increases the permeability of the bacterial cell membrane to inorganic cations by forming a network of channels through the normal lipid bilayer of the membrane. GS is adsorbed on the cell membrane of bacteria particularly; Antibacterial Drugs; Antibio…
159	Pan-inhibitor	CC(C[C@@H](B1OC(=O)CC(O1)(CC(=O)O)C(=O)O)NC(=O)CNC(=O)c1cc(Cl)ccc1Cl)C	Ixazomib citrate	Known drug	CBR-HVAC-06976: Multiple Myeloma Therapy;Bladder Cancer Therapy ;Nephritis, Agents for;Oncolytic Drugs;Leukemia Therapy;Lymphoma Therapy;Renal Cancer Therapy;Non-Hodgkin's Lymphoma Therapy;Myelodysplastic Syndrome Therapy;Amyloidosis, Treatment of;Breast Cancer Therapy;Treatment of Autoimmune Diseases; Proteasome Inhibitors; Proteasome Inhibitor; [vendor annoations: Apoprotein-stimulants; Apoptos…
160	Asexual growth inhibitor	ONC(=O)c1ccc(cc1)OCCNC(=O)c1oc2c(c1CN(C)C)cccc2	abexinostat	Known drug	CBR-HVAC-00671: Lymphoma Therapy;Sarcoma Therapy;Solid Tumors Therapy;Non-Hodgkin's Lymphoma Therapy; Apoptosis Inducers;Histone Deacetylase (HDAC) Inhibitors;RAD51 Expression Inhibitors; Histone deacetylase Inhibitor; Histone deacetylase inhibitor; Apoptosis stimulant; Cell cycle inhibitor [vendor annoations: Apoptosis Inducers; Epigenetic Modifier Modulators; Histone Deacetylase (HDAC) Inhibito…
161	Asexual growth inhibitor	O=C(c1cc(c(cc1F)C)n1cnc(c1)C1CC1)Nc1cccc(n1)c1nncn1C(C)C	GS-4997	Known drug	CBR-HVAC-07877; Mitogen-activated protein kinase kinase kinase 5 inhibitor; Phase 2 [vendor annoations: MAP-kinase-kinase-kinase-5-inhibitors; Mitogen-Activated Protein Kinase Kinase Kinase 5 (MAP3K5; ASK1) Inhibitors; Mitogen-activated protein kinase kinase kinase 5 inhibitor; Signal Transduction Modulators; Agents for Liver Fibrosis; Diabetes; Diabetic Nephropathy, Agents for; Liver Disorders; …
162	Asexual growth inhibitor	C[C@@H]1CCC[C@@H](O)/C=C/C(=O)O[C@@]23[C@@H](/C=C/C1)[C@H](O)C(=C)[C@H]([C@H]3[C@@H](NC2=O)Cc1ccccc1)C	Cytochalasin B	Known drug	CBR-HVAC-03614: Atherosclerosis Therapy;Restenosis Treatment of; Phagocytosis Inhibitors; [vendor annoations: Microtubule inhibitor; Phagocytosis Inhibitors; Atherosclerosis Therapy; Restenosis Treatment of]
163	False hit	N#CC1(CCCC1)c1ccc(cc1)NC(=O)c1cccnc1NCc1ccncc1	Apatinib mesylate	Known drug	CBR-HVAC-06312: Solid Tumors Therapy;Gastric Cancer Therapy;Colorectal Cancer Therapy;Non-Small Cell Lung Cancer Therapy;Liver Cancer Therapy;Breast Cancer Therapy; Angiogenesis Inhibitors;RET Inhibitors;Signal Transduction Modulators;VEGFR-2 (FLK-1/KDR) Inhibitors; [vendor annoations: Angiogenesis Inhibitors; RET Inhibitors; Signal Transduction Modulators; VEGFR-2 (FLK-1/KDR) Inhibitors; Breast …
164	Asexual growth inhibitor	CC(CC(C)(C)C)Cc1cc(C)cc(=O)n1O	PIROCTONE OLAMINE	Known drug	CBR-HVAC-13334: Antidandruff; Antiseborreic [vendor annoations: Antidandruff; Antiseborreic]
165	Asexual growth inhibitor	OCCn1ncc2c1ccc(c2)Oc1ccc(cc1CNC(=O)Nc1cc(nn1c1ccc(cc1)C)C(C)(C)C)F	ARRY-614	Known drug	CBR-HVAC-06645: P38 MITOGEN-ACTIVATED PROTEIN KINASE; TIE2 KINASE RECEPTOR Inhibitor; Inhibitor; Inhibitor; Inhibitor; Anticancer; Anti-inflammatory; Cancer; Inflammation [vendor annoations: Inhibitor; Mitogen-Activated Protein Kinase 14 (MAPK14; MAPK p38 alpha) Inhibitors; P38 MITOGEN-ACTIVATED PROTEIN KINASE; Signal Transduction Modulators; TIE2 KINASE RECEPTOR Inhibitor; Tie2 Receptor Inhibito…
166	False hit	OC1CCC(/C(=C/C=C/2\CCCC3(C2CCC3C(/C=C/C(C(C)C)C)C)C)/C1)C	DIHYDROTACHYSTEROL	Known drug	CBR-HVAC-09777: The activated form of dihydrotachysterol increases the intestinal absorption of calcium and promotes the mobilization of calcium from bone and decreases elevated parathyroid hormone and serum alkaline phosphatase levels, and reverses renal osteodystrophy and muscle weakness; [vendor annoations: The activated form of dihydrotachysterol increases the intestinal absorption of calcium…
167	False hit	CCCCOC(=O)COc1cc(ccc1CCNS(=O)(=O)c1cc(ccc1O)C(=NO)N)c1ccccc1S(=O)(=O)C	KFA-1982	Known drug	CBR-HVAC-05727: Anticoagulants; Coagulation Factor Xa Inhibitors;Inhibitors of Blood Coagulation Pathways; FACTOR XA Inhibitor; [vendor annoations: Coagulation Factor Xa Inhibitors; FACTOR XA Inhibitor; Inhibitors of Blood Coagulation Pathways; Anticoagulant; Anticoagulants]
168	Asexual growth inhibitor	CO[C@H]1CN(C[C@@H]1COc1nc(Nc2cnn(c2)C)nc2c1c(Cl)c[nH]2)C(=O)C=C	PF-06459988	Known drug	CBR-HVAC-07377: EGFR (Thr790Met Mutant) Inhibitors [vendor annoations: EGFR (Thr790Met Mutant) Inhibitors; Signal Transduction Modulators; Non-Small Cell Lung Cancer Therapy]
169	False hit	Clc1ccc(cc1)OCCO/C(=C(/n1cncc1)\C)/c1ccc(cc1Cl)Cl	OMOCONAZOLE NITRATE	Known drug	CBR-HVAC-02233: Lanosterol 14 alpha-demethylase Inhibitor; Ergosterol synthesis inhibitor; Antifungal; Lanosterol-14 demethylase inhibitor; Fungal infection [vendor annoations: Lanosterol 14 alpha-demethylase Inhibitor; Sterol demethylase inhibitor\r Cell wall synthesis inhibitor; Antifungal; Antifungal Agents; Ergosterol synthesis inhibitor; Lanosterol-14 demethylase inhibitor]
170	DMC1 inducer	CN1C[C@@H]2[C@H](C1)[C@H]2CN(C(=O)c1ncn(c1)C)Cc1ccc(c(c1)Cl)F	PF-3463275	Known drug	CBR-HVAC-06647: Antipsychotic Drugs; GlyT-1 Inhibitors; Glycine transporter 1 Inhibitor; [vendor annoations: GlyT-1 Inhibitors; Glycine transporter 1 Inhibitor; Glycine transporter 1 inhibitor; Glycine-transporter-1-inhibitors; Antipsychotic; Antipsychotic Drugs; Psychotic Disorders]
171	False hit	N#Cc1ccc2c(c1)c(NCc1ccc(c(c1)Cl)OC)nnc2N1CCC(CC1)O	E-8010	Known drug	CBR-HVAC-12088: Phosphodiesterase 5 inhibitor [vendor annoations: Phosphodiesterase 5 Inhibitor; Phosphodiesterase 5 inhibitor; Phosphodiesterase PDE5A Inhibitors; Signal Transduction Modulators; Antihypertensive; Treatment of Erectile Dysfunction]
172	Pan-inhibitor	OC[C@H]1O[C@@H](O[C@@H]2[C@@H](C)O[C@H](C[C@@H]2OC(=O)C)O[C@H]2[C@@H](O)C[C@@H](O[C@@H]2C)O[C@H]2[C@@H](O)C[C@@H](O[C@@H]2C)O[C@H]2CC[C@]3([C@@H](C2)CC[C@@H]2[C@@H]3C[C@@H](O)[C@]3([C@]2(O)CC[C@@H]3C2=CC(=O)OC2)C)C)[C@@H]([C@H]([C@@H]1O)O)O	LANATOSIDE C	Known drug	CBR-HVAC-09823: Na+, K+ ATPase Inhibitor; [vendor annoations: Na+, K+ ATPase Inhibitor; Cardiac glycoside]
173	Asexual growth inhibitor	OCCn1ncc(c1)c1cnc(c2c1scc2c1ccc(cc1)NC(=O)Nc1cccc(c1)F)N	ABT348	Known drug	CBR-HVAC-02562: Aurora A kinase; Aurora B kinase; Aurora C kinase; Platelet-derived growth factor receptor; Src kinase; Vascular endothelial growth factor receptor Inhibitor; Anticancer; Advanced Solid Tumors; Leukemia, Acute Lymphoblastic; Leukemia, Chronic Lymphocytic, B Cell; Hematological Malignancy; Myelodysplasia; Chronic Myelogenous Leukemia [vendor annoations: Angiogenesis Inhibitors; Ant…
174	Asexual growth inhibitor	COc1cccc(c1OC)[C@H]1O[C@H](CC(=O)N2CCC(CC2)CC(=O)O)C(=O)N(c2c1cc(Cl)cc2)CC(COC(=O)C)(C)C	Lapaquistat acetate	Known drug	CBR-HVAC-05718: Lipoprotein Disorders, Treatment of ; Squalene Synthase Inhibitors; SQUALENE SYNTHASE Inhibitor; Squalene synthetase inhibitor; Farnesyltransferase inhibitor [vendor annoations: SQUALENE SYNTHASE Inhibitor; Squalene Synthase Inhibitors; Squalene synthetase inhibitor\r Farnesyltransferase inhibitor; Squalene-synthase-inhibitors; Antihyperlipidemic; Hyperlipidaemia; Lipoprotein Diso…
175	Asexual growth inhibitor	OC[C@@]1(O)C[C@H]2O[C@]1(C)n1c3c4n2c2ccccc2c4c2c(c3c3c1cccc3)CNC2=O	lestaurtinib	Known drug	CBR-HVAC-00779: Prostate Cancer Therapy;Myeloid Leukemia Therapy;Antipsoriatics;Neurologic Cancer Therapy;Pancreatic Cancer Therapy;Hematopoiesis Disorders Therapy; Flt3 (FLK2/STK1) Inhibitors;High Affinity Nerve Growth Factor Receptor (TrKA) Inhibitors;Signal Transduction Modulators;TRKB Inhibitors;TRKC Inhibitors; FMS-RELATED TYROSINE KINASE 3; JANUS KINASE 2; TYROSINE KINASE RECEPTOR A Inhibit…
176	Differentiation inhibitor	CC[C@@H]1/C=C/C=C/C[C@H](C)[C@@H](O)[C@](C)(O)C(=O)[C@H](C)[C@@H](O)[C@H](C)C(=O)[C@@H]([C@H]([C@@H](/C=C/C(=O)O[C@H]2[C@H]([C@@H](CC1)O[C@@]1(CC[C@H]([C@H](O1)C[C@@H](O)C)C)[C@@H]2C)C)C)O)C	OLIGOMYCIN A	Known drug	CBR-HVAC-13404: Hypoxia-inducible factor 1 Inhibitor; Antifungal [vendor annoations: Hypoxia-inducible factor 1 Inhibitor; Antifungal]
177	Pan-inhibitor	OC[C@H]1O[C@@H](O[C@@H]2[C@@H](C)O[C@H](C[C@@H]2OC(=O)C)O[C@H]2[C@@H](O)C[C@@H](O[C@@H]2C)O[C@H]2[C@@H](O)C[C@@H](O[C@@H]2C)O[C@H]2CC[C@]3([C@@H](C2)CC[C@@H]2[C@@H]3CC[C@]3([C@]2(O)C[C@@H]([C@@H]3C2=CC(=O)OC2)O)C)C)[C@@H]([C@H]([C@@H]1O)O)O	LANATOSIDE B	Known drug	CBR-HVAC-13416: Na+, K+ ATPase Inhibitor; Cardiotonic [vendor annoations: Na+, K+ ATPase Inhibitor; Cardiotonic]
178	Asexual growth inhibitor	ONC(=O)c1ccc(cc1)C#CCNC(=O)c1cc2c([nH]1)ccc(c2)OCCN(C)C	CRA-026440	Known drug	CBR-HVAC-06222: HISTONE DEACETYLASE Inhibitor; Anticancer; Antiangiogenic; Solid tumors [vendor annoations: Angiogenesis Inhibitors; Epigenetic Modifier Modulators; HISTONE DEACETYLASE Inhibitor; Histone Deacetylase 1 (HDAC1) Inhibitors; Histone Deacetylase 2 (HDAC2) Inhibitors; Histone Deacetylase 3 (HDAC3) Inhibitors; Histone Deacetylase 6 (HDAC6) Inhibitors; Histone Deacetylase 8 (HDAC8) Inhib…
179	Asexual growth inhibitor	NC(=O)[C@@H]([C@H](C(=O)N[C@H]1N=C(c2ccccc2)c2c(N(C1=O)C)cccc2)CCC(F)(F)F)CCC(F)(F)F	BMS906024	Known drug	CBR-HVAC-07263: NOTCH Inhibitor; ANTI-CANCER; Leukemia, t-cell acute lymphoblastic; Advanced solid tumors; Lymphoma, t-cell, lymphoblastic [vendor annoations: Amyloid-precursor-protein-secretase-inhibitors; NOTCH Inhibitor; Notch Signaling Inhibitors; Notch-signalling-pathway-inhibitors; ANTI-CANCER; Cancer; Lymphocytic Leukemia Therapy; Non-Hodgkin's Lymphoma Therapy; Solid Tumors Therapy]
180	DMC1 inducer	CN1CCN(CC1)c1ccc(cc1C)Nc1ncc(c(n1)N[C@@H]1[C@H]2C=C[C@@H]([C@@H]1C(=O)N)C2)F	R-763	Known drug	CBR-HVAC-06347: Aurora kinase Inhibitor; Anticancer; Cancer [vendor annoations: Abl Kinase Inhibitors; Antimitotic Drugs; Apoptosis Inducers; Aurora kinase Inhibitor; Aurora kinase inhibitor\r Mitotic inhibitor\r Protein kinase inhibitor; Aurora-B (ARK2) Kinase Inhibitors; Signal Transduction Modulators; Anticancer; Hematological Cancer Therapy; Solid Tumors Therapy]
181	Asexual growth inhibitor	CO[C@]12[C@H]3N[C@H]3CN1C1=C([C@H]2COC(=O)N)C(=O)C(=C(C1=O)C)Nc1ccc(cc1)O	KW-2083	Known drug	CBR-HVAC-05778: DNA inhibitor [vendor annoations: DNA inhibitor; Oncolytic Drugs]
182	Asexual growth inhibitor	Brc1ccc(c(c1)Cn1nc(cc1C)C(=O)O)OCc1ccc(cc1Cl)Cl	GSK-180100B	Known drug	CBR-HVAC-11894: Prostaglandin E1 receptor Antagonist; Analgesic; PAIN [vendor annoations: Prostaglandin E1 receptor Antagonist; Prostanoid EP1 Receptor Antagonists; Signal Transduction Modulators; Analgesic; Non-Opioid Analgesics]
183	DMC1 inducer	CC(=O)NCC(=O)N1[C@H]2CC[C@@H]1c1c2ccc(c1)Nc1ncc(c(n1)NC1CCC1)C(F)(F)F	PF-03814735	Known drug	CBR-HVAC-12052: Oncolytic Drugs; Antimitotic Drugs;Aurora Kinase Inhibitors;Signal Transduction Modulators; ; [vendor annoations: Antimitotic Drugs; Aurora Kinase Inhibitors; Aurora kinase Inhibitor; Aurora kinase inhibitor; Aurora-kinase-A-inhibitors; Aurora-kinase-B-inhibitors; Signal Transduction Modulators; Anticancer; Cancer; Oncolytic Drugs]
184	Asexual growth inhibitor	O=C[C@@]12CC[C@@H](C[C@@]2(O)CCC2C1CC[C@]1([C@]2(O)CC[C@@H]1C1=CC(=O)OC1)C)O	Strophanthidine	Known drug	CBR-HVAC-06012: Heart Failure Therapy;Positive Inotropic Agents;Oncolytic Drugs; Na+/K+-ATPase Inhibitors; ; [vendor annoations: Na+/K+-ATPase Inhibitors; Heart Failure Therapy; Oncolytic Drugs; Positive Inotropic Agents]
185	Pan-inhibitor	O=C[C@]12CC[C@@H](C[C@H]1CC[C@@H]1[C@@H]2CC[C@]2([C@]1(O)CC[C@@H]2C1=CC(=O)OC1)C)OC1OC(C)C(C(C1O)O)O		Known drug
186	Differentiation inhibitor	NC(=O)Nc1cc(Cl)ccc1OCC(=O)N1CCN(C[C@H]1C)Cc1ccc(cc1)F	BX-471	Known drug	CBR-HVAC-05487: Nephritis, Agents for;Multiple Sclerosis, Agents for;Treatment of Transplant Rejection;Multiple Myeloma Therapy; Chemokine CCR1 Antagonists;Signal Transduction Modulators; C-C chemokine receptor type 1 Antagonist; CC chemokine receptor 1 antagonist; Immunosuppressant; Chemokine receptor antagonist [vendor annoations: C-C chemokine receptor type 1 Antagonist; CC chemokine receptor …
187	False hit	CC[C@](C(=O)NCC(F)(F)F)(Nc1ccnc(n1)c1c[nH]c2c1cccn2)C	decernotinib	Known drug	CBR-HVAC-00731: Rheumatoid Arthritis, Treatment of; Jak2 Inhibitors;Jak3 Inhibitors;Signal Transduction Modulators; c-Jun N-terminal kinase 3 Inhibitor; Janus kinase 3 inhibitor; Tyrosine kinase inhibitor (TKI) [vendor annoations: Jak2 Inhibitors; Jak3 Inhibitors; Janus kinase 3 inhibitor\r Tyrosine kinase inhibitor (TKI); Signal Transduction Modulators; c-Jun N-terminal kinase 3 Inhibitor; Anti-…
188	Differentiation inhibitor	FC(c1ccc(cc1)/C=C/c1occ(n1)COc1ccc(cc1)CCCCn1nncc1)(F)F	Mubritinib	Known drug	CBR-HVAC-05639: Breast Cancer Therapy; HER2 (erbB2) Inhibitors;Signal Transduction Modulators; HER-2 Inhibitor; ErbB-2 tyrosine kinase inhibitor; Tyrosine kinase inhibitor (TKI) [vendor annoations: ERBB-2-receptor-antagonists; ErbB-2 tyrosine kinase inhibitor\r Tyrosine kinase inhibitor (TKI); HER-2 Inhibitor; HER2 (erbB2) Inhibitors; Signal Transduction Modulators; Anticancer; Breast Cancer Ther…
189	False hit	Clc1ccc(cc1)Nc1cc2nc3ccccc3n(c2c/c/1=N\C(C)C)c1ccc(cc1)Cl	Clofazimine	Known drug	CBR-HVAC-03575: Oncolytic Drugs;Antibacterial Drugs;Treatment of Leprosy;Treatment of Tuberculosis; ; ; [vendor annoations: Adenosine-triphosphatase-inhibitors; Bind preferentially to mycobacterial DNA and inhibit mycobacterial replication and growth; DNA inhibitor; DNA-inhibitors; P-glycoprotein-inhibitors; Phospholipase-A2-inhibitors; Antibacterial Drugs; Antimycobacterial; Antimycobacterial Ag…
190	DMC1 inducer	O[C@H]1[C@@H](N)C[C@@H](O[C@H]1C)O[C@H]1C[C@@](O)(Cc2c1c(O)c1c(c2O)C(=O)c2c(C1=O)cccc2)C(=O)C	idarubicin	Known drug	CBR-HVAC-01345: Leukemia Therapy;Myeloid Leukemia Therapy;Antineoplastic Antibiotics;Antibiotics and AlkaloidsRNA synthesis inhibitor; Radical formation stimulant; DNA topoisomerase II inhibitor; DNA topoisomerase I inhibitor [vendor annoations: DNA-cross-linking-agents; RNA synthesis inhibitor\r Radical formation stimulant\r DNA topoisomerase II inhibitor\r DNA topoisomerase I inhibitor; Antibio…
191	Differentiation inhibitor	Clc1ccc(cc1)C(=O)c1c(Cl)cc(cc1Cl)Cn1nnc(c1N)C(=O)N	CAI orotate	Known drug	CBR-HVAC-00241: Brain Cancer Therapy;Solid Tumors Therapy; Angiogenesis Inhibitors;Anti-VEGF;Signal Transduction Modulators; ; Cyclooxygenase inhibitor; Angiogenesis inhibitor; Calcium channel antagonist; Apoptosis stimulant; Vascular endothelial growth factor (VEGF)receptor antagonist; PI3 kinase inhibitor [vendor annoations: Angiogenesis Inhibitors; Angiogenesis-inhibitors; Anti-VEGF; Anticance…
192	Asexual growth inhibitor	C[C@@H]1COCCN1c1cc(nc(n1)c1cccc2c1cc[nH]2)C1(CC1)S(=O)(=O)C	AZ-20	Known drug	CBR-HVAC-14214 [vendor annoations: ATR Kinase Inhibitors; Mammalian Target of Rapamycin (mTOR; FRAP1) Inhibitors; Signal Transduction Modulators; Oncolytic Drugs]
193	False hit	O=C(NS(=O)(=O)C)COCCCCN(c1cnc(c(n1)c1ccccc1)c1ccccc1)C(C)C	Selexipag		CBR-HVAC-05831: Pulmonary Hypertension, Treatment of;Raynaud's Phenomenon, Treatment for ;Antiplatelet Therapy;Atherosclerosis Therapy; Prostanoid IP Agonists;Signal Transduction Modulators; Prostacyclin receptor Agonist; [vendor annoations: Epoprostenol-receptor-agonists; PROSTACYCLIN RECEPTOR Agonist; Prostanoid IP Receptor Agonists; Signal Transduction Modulators; Antiplatelet Therapy; Atheros…
194	False hit	Clc1ccc(cc1)C1=NCC(=O)N(c2c1cc(Cl)cc2)C	Chlordiazepam	Known drug	CBR-HVAC-14182 [vendor annoations: GABA-A-receptor-agonists; Peripheral benzodiazepine receptor Agonist; Signal Transduction Modulators; Translocator protein (TSPO; PBR) Agonists; ANTIDEPRESSANT; Antidepressants; Anxiety Disorders; Cardioprotective Agents; Cognition Disorders, Treatment of; Neurologic Drugs (Miscellaneous); Oncolytic Drugs]
195	Pan-inhibitor	COC(=O)C[C@@](C(=O)O[C@@H]1C(=C[C@]23[C@@H]1c1cc4OCOc4cc1CCN3CCC2)OC)(CCCC(O)(C)C)O	Homoharringtonine	Known drug	CBR-HVAC-02307: Solid Tumors Therapy;Myeloid Leukemia Therapy;Myelodysplastic Syndrome Therapy;Hematological Cancer Therapy; Angiogenesis Inhibitors;Apoptosis Inducers; Protein tyrosine kinase Inhibitor; Apoptosis stimulant; Angiogenesis inhibitor [vendor annoations: Angiogenesis Inhibitors; Apoptosis Inducers; Apoptosis stimulant\r Angiogenesis inhibitor; Protein tyrosine kinase Inhibitor; Angio…
196	False hit	Nc1cc(nc(=N)n1O)N1CCCCC1	minoxidil	Known drug	CBR-HVAC-01898: ATP-sensitive potassium channel Activator; ATP-sensitive potassium channel agonist; K(ATP) Channel Activators; Polarisation stimulant; Renin secretion stimulant; Antihypertensive; Hair Growth Stimulants; Vasodilator [vendor annoations: ATP-sensitive potassium channel Activator; ATP-sensitive potassium channel agonist\r Polarisation stimulant\r Renin secretion stimulant; K(ATP) Cha…
197	False hit	Cc1ccc(cc1)C(=O)Nc1ccc(cc1)C1=NCCN1		Known drug
198	False hit	CCN(CCOc1cccc(c1)O)CC		Known drug
199	False hit	CCOC(=O)[C@@H]1CCC(=O)N1		Known drug
200	False hit	ClCCN(P1(=O)NCCCO1)CCCl	Cyclophosphamide	Known drug	CBR-HVAC-02848: Immunosuppressants;Melanoma Therapy;Multisystem Genetic Disorders, Treatment of ;Treatment of Renal Diseases;Hematopoiesis Disorders Therapy;Systemic Lupus Erythematosus, Agents for;Inflammatory Bowel Disease, Agents for;Ovarian Cancer Therapy;Non-Hodgkin's Lymphoma Therapy;Scleroderma, Agents for;Multiple Myeloma Therapy;Endocrine Cancer Therapy;Neurologic Cancer Therapy;Oncolyti…
201	False hit	COC(=O)c1oc(nc1C)c1ccc(cc1)Cl		Known drug
202	False hit	CCN(CCNC(=O)c1cc(ccc1OC)S(=O)(=O)C)CC	tiapride	Known drug	CBR-HVAC-01671: Antipsychotic Drugs;Treatment of Alcohol Dependency;Tourette's Syndrome, Treatment of; Dopamine D2 Antagonists;Signal Transduction Modulators; Dopamine receptor D2 Antagonist; Dopamine D2 receptor antagonist [vendor annoations: Dopamine D2 Antagonists; Dopamine D2 receptor antagonist; Dopamine receptor D2 Antagonist; Signal Transduction Modulators; Antipsychotic; Antipsychotic Dru…
203	False hit	Oc1ccc(cc1)C(=O)N/N=C/c1ccc(o1)[N+](=O)[O-]	NIFUROXAZIDE	Known drug	CBR-HVAC-10364 [vendor annoations: Anti-infective; Antibiotic; Antidiarrheal; Anti-infective; Antibiotic; Antidiarrheal]
204	False hit	CCCNCCc1ccccc1		Known drug
205	Differentiation inhibitor	Nc1nc(C)c(c(n1)N)c1ccc(c(c1)Cl)Cl	metoprine	Known drug	CBR-HVAC-01043: Leukemia Therapy; ; Histamine N-methyltransferase Inhibitor; Folate antagonist; RNA directed RNA polymerase inhibitor [vendor annoations: Folate antagonist\r RNA directed RNA polymerase inhibitor; Histamine N-methyltransferase Inhibitor; Antineoplastic; Leukemia Therapy]
206	False hit	OCCCNC(=O)c1cn(CC)c2c(c1=O)cccc2		Known drug
207	False hit	CC(N[C@H]1CCn2c3c([C@@H]1O)cccc3nc2O)C	RU-42173	Known drug	CBR-HVAC-08305: Beta 2 adrenoreceptor agonist [vendor annoations: Beta 2 adrenoreceptor agonist; Signal Transduction Modulators; beta2-Adrenoceptor Agonists]
208	False hit	COc1ccc(cc1)C(C1(O)CCCCC1)CN(C)C	venlafaxine hydrochloride	Known drug	CBR-HVAC-01731: Diabetic Neuropathy, Agents for;Antidepressants;Treatment of Hot Flushes;Urinary Incontinence Therapy;Neuropathy, Treatment of ;Generalized Anxiety Disorder (GAD), Treatment of;Posttraumatic Stress Disorder (PTSD), Treatment of;Treatment of Substance Dependency;Social Phobia, Treatment for;Anxiolytics;Neuropathic Pain, Treatment of; Norepinephrine Reuptake Inhibitors;Signal Transd…
209	False hit	Brc1ccc2c(c1)C=CC(=O)C2=O	Bonaphthone	Known drug	CBR-HVAC-05855: Antiviral Drugs; ; ; [vendor annoations: Antiviral Drugs]
210	False hit	ON1C(C)(C)CC(CC1(C)C)OC(=O)C		Known drug
211	False hit	CCOP(=S)(Oc1cc(C)nc(n1)C(C)C)OCC	DIAZINON	Known drug	CBR-HVAC-10056: Acetylcholinesterase Inhibitor; [vendor annoations: Acetylcholinesterase Inhibitor; Acaricide; Insecticide; Nematocide]
212	False hit	C[C@@H]1NC(=O)CO[C@H]1c1ccccc1	FENMETRAMIDE	Known drug	CBR-HVAC-09047: [vendor annoations: Antidepressant]
213	False hit	CN1CCc2c([C@H](C1)c1cccc3c1OCC3)cc(c(c2)Cl)O	Odapipam acetate	Known drug	CBR-HVAC-04329: Antipsychotic Drugs; Dopamine D1 Antagonists;Signal Transduction Modulators; Dopamine receptor D1 Antagonist; [vendor annoations: Dopamine D1 Antagonists; Dopamine receptor D1 Antagonist; Signal Transduction Modulators; Antipsychotic; Antipsychotic Drugs]
214	False hit	CC(Cc1ccccc1)NCc1ccccc1Cl	CLOBENZOREX	Known drug	CBR-HVAC-10204 [vendor annoations: Anorexic; Appetite depressant]
215	False hit	O=C1CS/C(=C/C(=O)Nc2ccccc2Cl)/N1		Known drug
216	False hit	CC(C1C(=O)NC(=S)NC1=O)C		Known drug
217	False hit	COc1cccc(c1)C(CNC(C)C)O	FENALCOMINE HYDROCHLORIDE	Known drug
218	False hit	CCOc1ccc(cc1)C(=O)OCCN(CC)CC	PARETHOXYCAINE	Known drug	CBR-HVAC-09928 [vendor annoations: Local anesthetic]
219	False hit	CCCCC(COC(=O)/C=C/c1ccc(cc1)OC)CC	Bergasol	Known drug	CBR-HVAC-00921: Unidentified pharmacological activity [vendor annoations: Octyl methoxycinnamate is the most frequently used sunscreen ingredient as it acts as a UV Brays absorber; Skin protectant]
220	False hit	Cc1nc(c([nH]1)c1ccccc1)c1cccnc1		Known drug
221	Asexual growth inhibitor	OC[C@H]1O[C@H](C[C@@H]1O)n1cc(F)c(=O)[nH]c1=O	5-fluoro-2'-deoxyuridine	Known drug	CBR-HVAC-00912: Thymidylate synthase Inhibitor; DNA synthesis inhibitor [vendor annoations: DNA synthesis inhibitor; Pyrimidine Antagonists; Thymidylate synthase Inhibitor; Antineoplastic; Solid Tumors Therapy]
222	Pan-inhibitor	O=C1c2ncccc2c2c(C1=O)nccc2	phanquinone	Known drug	CBR-HVAC-02566: ; Chelating agent [vendor annoations: Active amoebicide on the form histolytica of entamoeba Dysenteriae, therefore amoebicide tissue credit in amoebic hepatitis, and on the form minuta and the cysts of Entamoeba Dysenteriae (thus amoebicide of contact in the intestinal amebiasis); Chelating agent; Antiamebic; Antibacterial]
223	Asexual growth inhibitor	[O-][N+](=O)c1ccc(c2c1cccn2)O	Pharmaprojects No. 3064		CBR-HVAC-00957: DNA topoisomerase II inhibitor; DNA topoisomerase IV inhibitor [vendor annoations: Angiogenesis Inhibitors; Cathepsin B Inhibitors; DNA topoisomerase II inhibitor\r DNA topoisomerase IV inhibitor; Epigenetic Modifier Modulators; Methionine Aminopeptidase (Bacterial) Inhibitors; Methionine Aminopeptidase-2 (MetAP2) Inhibitors; NAD-Dependent Protein Deacetylase Sirtuin-1 (SIRT1) Inh…
224	Asexual growth inhibitor	OC[C@H]1O[C@H](C[C@@H]1O)n1cc(F)c(nc1=O)N	FdCyd	Known drug	CBR-HVAC-05333: Radiopharmaceuticals;Myelodysplastic Syndrome Therapy;Myeloid Leukemia Therapy;Solid Tumors Therapy;Diagnostic for Cancer; DNA Methyltransferase (DNMT) Inhibitors; [vendor annoations: DNA Methyltransferase (DNMT) Inhibitors; Diagnostic for Cancer; Myelodysplastic Syndrome Therapy; Myeloid Leukemia Therapy; Radiopharmaceuticals; Solid Tumors Therapy]
225	False hit	N#Cc1ccc(cc1)Oc1ccc2c(c1)COB2O	AN-2728	Known drug	CBR-HVAC-00844: Atopic Dermatitis, Agents for;Antipsoriatics; IFN-gamma Production Inhibitors;IL-1beta Release Inhibitors;IL-2 Production Inhibitors;IL-6 Modulators;IL-8 Modulators;Phosphodiesterase PDE4 Inhibitors;Phosphodiesterase PDE7 Inhibitors;Signal Transduction Modulators;TNF-alpha Release Inhibitors; Phosphodiesterase 4 Inhibitor; Phosphodiesterase 4 inhibitor; Interleukin 12 antagonist; …
226	False hit	CNCC=C(c1ccccc1)c1ccccc1	BW-247		CBR-HVAC-05833:Antidepressants; [vendor annoations: Antidepressants]
227	Pan-inhibitor	ONC(=O)CCCCCCC(=O)Nc1cccnc1	pyroxamide	Known drug	CBR-HVAC-00165: Oncolytic Drugs; Histone Deacetylase (HDAC) Inhibitors; Histone deacetylase Inhibitor; Histone deacetylase inhibitor; Cell cycle inhibitor [vendor annoations: Epigenetic Modifier Modulators; Histone Deacetylase (HDAC) Inhibitors; Histone deacetylase Inhibitor; Histone deacetylase inhibitor\r Cell cycle inhibitor; Histone-deacetylase-inhibitors; Anticancer; Cancer; Oncolytic Drugs]
228	False hit	c1ccc2c(c1)[nH]nc2	indazole	Known drug
229	Asexual growth inhibitor	OC[C@H]1O[C@H](C(C1O)(F)F)n1ccc(nc1=O)N	gemcitabine	Known drug	CBR-HVAC-00152: ; DNA synthesis inhibitor; DNA repair enzyme inhibitor [vendor annoations: Anticancer; DNA synthesis inhibitor\r DNA repair enzyme inhibitor; DNA-synthesis-inhibitors; Pyrimidine Antagonists; Ribonucleoside-Diphosphate Reductase Inhibitors; Anticancer; Bladder Cancer Therapy ; Brain Cancer Therapy; Breast Cancer Therapy; Cancer; Cancer of Unspecified Body Location/System; Cervical…
230	Pan-inhibitor	CNC1CCc2c(C1)c1cc(F)cc(c1[nH]2)F		Known drug
231	Pan-inhibitor	COc1ccc(cc1)C[C@H]1NC[C@@H]([C@H]1OC(=O)C)O	ANISOMYCIN	Known drug	CBR-HVAC-10024: Antineoplastic Enhancing Agents;Cognition Disorders, Treatment of;Antineoplastic Antibiotics; [vendor annoations: Interferes with protein and DNA synthesis by inhibiting peptidyl transferase or the 80S ribosome system; Antineoplastic Antibiotics; Antineoplastic Enhancing Agents; Antiprotozoal; Antipsychotic; Cognition Disorders, Treatment of]
232	Asexual growth inhibitor	CC[Hg]Sc1ccccc1C(=O)[O-]	THIMEROSOL	Known drug	CBR-HVAC-09110: Glutathione Transferase Inhibitors; Lipoxygenase Inhibitors; Antibacterial Drugs; Antifungal Agents; Antiseptic [vendor annoations: Glutathione Transferase Inhibitors; Lipoxygenase Inhibitors; Antibacterial Drugs; Antifungal Agents; Antiseptic]
233	Asexual growth inhibitor	COC1C(O)[C@@H](O[C@H]2CC[C@]3([C@@H](C2)CC[C@@H]2[C@@H]3CC[C@]3([C@]2(O)CC[C@@H]3C2=CC(=O)OC2)C)C=O)OC([C@H]1O)C	Peruvoside	Known drug	CBR-HVAC-07219: Steroidal Saponins [vendor annoations: Androgen Receptor Antagonists; Signal Transduction Modulators; Heart Failure Therapy]
234	Asexual growth inhibitor	OCC1OC(OC2C(C)OC(CC2OC(=O)C)OC2C(O)CC(OC2C)OC2C(O)CC(OC2C)OC2CCC3(C(C2)CC[C@@H]2[C@@H]3CCC3(C2(O)CCC3C2=CC(=O)OC2)C)C)C(C(C1O)O)O	LANATOSIDE A	Known drug	CBR-HVAC-13171: ; Cardiotonic; Heart disease [vendor annoations: Cardiotonic]
235	Differentiation inhibitor	CN(CCC(c1ccccc1)Oc1ccc2c(c1)C(=O)CC(O2)c1ccccc1)C	SCHEMBL10678365		antidepressent
236	Asexual growth inhibitor	OC[C@@]1(O)CC[C@]23C[C@H]1C[C@@H]2CC[C@@H]1[C@]3(C)CC[C@H]([C@@]1(C)CO)O	APHIDICOLIN	Known drug	CBR-HVAC-10454: DNA polymerase Inhibitor; Anticancer; Antiviral; Cancer; HSV infections; Infection, human immunodeficiency virus [vendor annoations: DNA inhibitor\r RNA synthesis inhibitor; DNA polymerase Inhibitor; Anticancer; Antineoplastic Antibiotics; Antiviral; Antiviral Drugs]
237	Differentiation inhibitor	COC1(CCOCC1)c1cc(OCc2ccc3c(c2)ccc(=O)n3C)cc(c1)F	ZD 2138	Known drug	CBR-HVAC-04111: Lipoxygenase 5 Inhibitor; Antiinflammatory; Asthma; Rheumatoid arthritis; [vendor annoations: 5 Lipoxygenase inhibitor; 5-lipoxygenase-inhibitors; Leukotriene Synthesis Inhibitors; Lipoxygenase 5 Inhibitor; Lipoxygenase Inhibitors; Signal Transduction Modulators; Antiallergy/Antiasthmatic Drugs; Antiinflammatory; Obstructive Airways Disease; Rheumatic Disease]
238	Asexual growth inhibitor	Fc1cnc(nc1)[C@@H](Nc1ncc(c(n1)Nc1n[nH]c(c1)C)Cl)C	AZD-1480	Known drug	CBR-HVAC-06638: Jak1 Inhibitors;Jak2 Inhibitors;Signal Transduction Modulators [vendor annoations: JAK-1 Inhibitor; Jak1 Inhibitors; Jak2 Inhibitors; Janus kinase 2 inhibitor; Janus-kinase-1-inhibitors; Janus-kinase-2-inhibitors; Signal Transduction Modulators; Anticancer; Cancer; Haematological Disorders; Hematopoiesis Disorders Therapy; Liver Cancer Therapy]
239	Asexual growth inhibitor	CCN(Cc1ccc2c(c1)ccc(c2)COC(=O)Nc1ccc(cc1)C(=O)NO)CC	Givinostat hydrochloride	Known drug	CBR-HVAC-00666: Hematopoiesis Disorders Therapy;Antiarthritic Drugs;Lymphocytic Leukemia Therapy;Hematological Cancer Therapy;Multiple Myeloma Therapy;Inflammatory Bowel Disease, Agents for;Immunosuppressants;Muscular Dystrophy, Agents for;Rheumatoid Arthritis, Treatment of;Lymphoma Therapy; Apoptosis Inducers;Histone Deacetylase (HDAC) Inhibitors;IL-1beta Production Inhibitors;Signal Transductio…
240	Asexual growth inhibitor	C[C@@H]1COCCN1c1cc(nc(n1)c1ccnc2c1cc[nH]2)C1(CC1)[S@@](=O)(=N)C	AZD6738	Known drug	CBR-HVAC-07292: ATR Kinase Inhibitors;Signal Transduction Modulators [vendor annoations: ATR Kinase Inhibitors; Serine/Threonine Kinase Activators; Signal Transduction Modulators; Gastric Cancer Therapy; Head and Neck Cancer Therapy; Hematological Cancer Therapy; Non-Small Cell Lung Cancer Therapy; Solid Tumors Therapy]
241	Asexual growth inhibitor	Clc1ccc(cc1)c1ccc(cc1COc1ccc(c(c1)F)c1nc2c(n1C1CCCCC1)ccc(c2)C(=O)O)N1CCCC1=O	JTK-109	Known drug	CBR-HVAC-09303:NS5B protease Inhibitor; Antiviral; HEPATITIS C [vendor annoations: NS5B protease Inhibitor; RNA-Directed RNA Polymerase (NS5B) (HCV) Inhibitors; Anti-Hepatitis C Virus Drugs; Antiviral]
242	Asexual growth inhibitor	CO[C@H]1OCCN(C1)[C@H]1C[C@@H](O[C@H]([C@H]1O)C)O[C@H]1C[C@@](O)(Cc2c1c(O)c1c(c2O)C(=O)c2c(C1=O)c(OC)ccc2)C(=O)CO	NEMORUBICIN	Known drug	CBR-HVAC-00626: DNA topoisomerase I Inhibitor; Antineoplastic; Liver cancer; Solid tumor [vendor annoations: DNA Topoisomerase I Inhibitors; DNA topoisomerase I Inhibitor; DNA topoisomerase I inhibitor; DNA-Intercalating Drugs; DNA-intercalators; DNA-topoisomerase-I-inhibitors; RNA-synthesis-inhibitors; Antineoplastic; Antineoplastic Antibiotics; Cancer; Liver Cancer Therapy]
243	False hit	COCC1(COC)Oc2ccc(cc2[C@H]([C@@H]1O)Nc1ccc(=O)n(n1)C)C#N	PH-CBR-2016-001-HVAC-04730-0	Known drug	CBR-HVAC-04730: Asthma Therapy;Angina pectoris, Treatment of; Potassium Channel Activators; Potassium channel Opener; Potassium channel agonist [vendor annoations: Potassium Channel Activators; Potassium channel Opener; Potassium channel agonist; Angina pectoris, Treatment of; Antihypertensive; Asthma Therapy]
244	Asexual growth inhibitor	COc1ccc(cc1Cl)CNc1nc(nc2c1c1ccccc1s2)[C@@H]1CC[C@H](CC1)C(=O)O	EMD-221829	Known drug	CBR-HVAC-09327: Phosphodiesterase 5A Inhibitor; [vendor annoations: Phosphodiesterase 5A Inhibitor; Phosphodiesterase PDE5A Inhibitors; Signal Transduction Modulators; Phosphodiesterase 5A inhibitor; Treatment of Erectile Dysfunction]
245	Pan-inhibitor	O=C(NCc1cc2c(o1)c(cc(c2)c1ccc(cc1)C(=O)N1CCC(CC1)(F)F)c1ccc(cc1)F)/C=C/c1ccc(nc1)N	KPT-9274	Known drug	CBR-HVAC-14070: Apoptosis Inducers; Serine/Threonine-Protein Kinase PAK4 Inhibitors; Signal Transduction Modulators; Oncolytic Drugs [vendor annoations: Apoptosis Inducers; Inhibitor; NICOTINAMIDE PHOSPHORIBOSYLTRANSFERASE; Nicotinamide Phosphoribosyltransferase (NAmPRTase; Nampt) Inhibitors; P21 ACTIVATED KINASE 4 Inhibitor; Serine/Threonine-Protein Kinase PAK4 Inhibitors; Signal Transduction Mo…
246	Differentiation inhibitor	Fc1ccc(cc1)C(=O)C1CCN(CC1)CCn1cnc2c1c(=O)n(C)c(=O)n2C	FLUFYLLINE	Known drug	CBR-HVAC-02516: ; Antihypertensive; Hypertension [vendor annoations: 5 Hydroxytryptamine 2 receptor antagonist\r Alpha 1 adrenoreceptor antagonist; Antiarrhythmic Drugs; Antihypertensive]
247	False hit	CC(CN(S(=O)(=O)c1scc(n1)C)c1cc2CCCc2cc1OCc1ccc(cc1)C(=O)O)C
248	False hit	O=C1NN=C(C(C1)C)c1ccc(c(c1)[N+](=O)[O-])N1CCN(CC1)C(=N)NCCCc1c[nH]cn1	PH-CBR-2016-001-HVAC-11608-0	Known drug	CBR-HVAC-11608: Heart Failure Therapy; Ionotropic glutamate receptor Antagonist; [vendor annoations: Ionotropic glutamate receptor Antagonist; Cardiotonic; Heart Failure Therapy; Inotropic]
249	Asexual growth inhibitor	Oc1ccc(cc1)[C@@H]1Cc2c([C@@H]1NC(=O)C(c1ccccc1)c1ccccc1)cccc2		Known drug	CBR-HVAC-04552: ACAT Inhibitors [vendor annoations: ACAT Inhibitors; Lipoprotein Disorders, Treatment of ]
250	False hit	O=C1CC[C@@H]2[C@]1(C)CC[C@H]1[C@H]2CCc2c1ccc(c2)OS(=O)(=O)N	CT-2251	Known drug	CBR-HVAC-11120: STEROID SULFATASE Inhibitor; ANTI-INFLAMMATORY; Inflammatory diseases [vendor annoations: Estrogen Receptor (ER) Agonists; Signal Transduction Modulators; Steroid sulfatase Inhibitor; Steroid sulfatase inhibitor; Steryl Sulfatase Inhibitors; Anticancer; Cognition Disorders, Treatment of; Oncolytic Drugs]
251	DMC1 inducer	COc1ccc2c(c1)C(CCC2)C(=O)N(c1ccc(cc1)C(C)C)Cc1ccc(cc1)N(C)C	MP-435	Known drug	CBR-HVAC-12440: Complement component 5a Antagonist; Anti-inflammatory; Immunomodulator [vendor annoations: C5a Anaphylatoxin Chemotactic Receptor 1 (C5aR; CD88) Antagonists; Complement component 5a Antagonist; Signal Transduction Modulators; Anti-inflammatory; Immunomodulator; Rheumatoid Arthritis, Treatment of]
252	Asexual growth inhibitor	ClCCN(c1ccc(cc1)C[C@@H](C(=O)N[C@H](C(=O)OCC)Cc1ccc(cc1)F)N)CCCl	J-1	Known drug	CBR-HVAC-05664: Caspase 3 Stimulator; Anticancer [vendor annoations: Alkylating-agents; Caspase 3 Stimulator; Caspase-3-stimulants; DNA Alkylating Drugs; DNA-synthesis-inhibitors; Anticancer; Cancer; Multiple Myeloma Therapy]
253	False hit	O=c1c2c(n[nH]c2c2c(n1c1ccccc1)nccc2)Cc1ccccc1	PH-CBR-2016-001-HVAC-07875-0I	Known drug	CBR-HVAC-07875: Phosphodiesterase 4 inhibitor [vendor annoations: Phosphodiesterase 4 inhibitor; Phosphodiesterase PDE4 Inhibitors; Signal Transduction Modulators; Type-4-cyclic-nucleotide-phosphodiesterase-inhibitors; Asthma Therapy; Chronic Obstructive Pulmonary Diseases (COPD), Treatment of; Obstructive Airways Disease; Respiratory Tract Disorders]
254	Pan-inhibitor	OC(=O)/C=C(\C(=C\c1ccc2c(c1)cc1c(c2)C(C)(C)CCC1(C)C)\c1cccc(c1)C(=O)O)/C	BMS-188184	Known drug	CBR-HVAC-09465: Antiinflammatory Drugs; Phospholipase A2 (PLA2) Inhibitors; Phospholipase A2 inhibitor; Signal Transduction Modulators; phospholipase A2 type II INHIBITOR; ANTIPSORIATIC; Antipsoriatics [vendor annoations: Antiinflammatory Drugs; Phospholipase A2 (PLA2) Inhibitors; Phospholipase A2 inhibitor; Signal Transduction Modulators; phospholipase A2 type II INHIBITOR; ANTIPSORIATIC; Antips…
255	Pan-inhibitor	COc1ccc2c(c1)C=C1Cn3c2c(C2CCCCC2)c2c3cc(cc2)C(=O)NS(=O)(=O)N(CCOCCN(C1=O)C)C	TMC-647055	Known drug	CBR-HVAC-06990: NS5B POLYMERASE Inhibitor; ; Infection, hepatitis c virus [vendor annoations: NS5B POLYMERASE Inhibitor; RNA-Directed RNA Polymerase (NS5B) (HCV) Inhibitors; Anti-Hepatitis C Virus Drugs]
256	Asexual growth inhibitor	O=C1OCC(=C1)[C@H]1CC[C@]2([C@]1(C)CC[C@H]1[C@H]2CC[C@H]2[C@]1(C)CC[C@@H](C2)O[C@H]1C[C@H](O)[C@@H]([C@H](O1)C)O[C@H]1C[C@H](O)[C@@H]([C@H](O1)C)O[C@H]1C[C@H](O)[C@@H]([C@H](O1)C)O)O	Digitoxin	Known drug	CBR-HVAC-12656: Na+/K+ ATPase receptor Binder; Antiarrhythmic; Cystic Fibrosis, Treatment of ; Heart Failure Therapy [vendor annoations: Na+/K+ ATPase receptor Binder; Antiarrhythmic; Cystic Fibrosis, Treatment of ; Heart Failure Therapy]
257	Asexual growth inhibitor	OC(=O)COc1cccc(c1)CCc1nc(c(o1)c1ccccc1)c1ccccc1	BMY 42393	Known drug	CBR-HVAC-10516: Prostacyclin receptor Partial Agonist; Antithrombotic [vendor annoations: Prostacyclin receptor Partial Agonist; Antiplatelet Therapy; Antithrombotic]
258	False hit	CCOc1cc(CNc2cnnc(c2Cl)O)ccc1OC	NIP 502	Known drug	CBR-HVAC-11081: Antiallergy/Antiasthmatic Drugs; Mediator Release Inhibitors; Immunosuppressant; Antiasthmatic; [vendor annoations: Antiasthmatic; Immunosuppressant; Immunosuppressants; Mediator Release Inhibitors; Antiallergy/Antiasthmatic Drugs; Antiasthmatic; Immunosuppressant; Obstructive Airways Disease]
259	False hit	COCCOCOc1ccc(cc1C12CC3CC(C2)CC(C1)C3)C(=O)/C=C/c1ccc(cc1)C(=O)O	MX 781	Known drug	CBR-HVAC-11240: Retinoic acid receptor Antagonist; Anticancer [vendor annoations: Apoptosis Inducers; Apoptosis-stimulants; Inhibitory kappaB Kinase (IKK) Inhibitors; Retinoic acid receptor Antagonist; Retinoic acid receptor antagonist; Retinoid RAR Antagonists; Signal Transduction Modulators; Anticancer; Cancer; Oncolytic Drugs]
260	Asexual growth inhibitor	OC[C@H](c1cccc(c1)Cl)NC(=O)c1[nH]cc(c1)c1cc(ncc1Cl)NC(C)C	BVD-523	Known drug	CBR-HVAC-07579: Myeloid Leukemia Therapy;Oncolytic Drugs;Melanoma Therapy;Solid Tumors Therapy; ERK1 Inhibitors;ERK2 Inhibitors;Signal Transduction Modulators; MAP kinase inhibitor [vendor annoations: ERK1 Inhibitors; ERK2 Inhibitors; MAP kinase inhibitor; Signal Transduction Modulators; Melanoma Therapy; Myeloid Leukemia Therapy; Oncolytic Drugs; Pancreatic Cancer Therapy; Solid Tumors Therapy]
261	Pan-inhibitor	CCCCc1nc(C)n(c(=O)c1Cc1ccc(cc1)c1ccccc1c1nnn[nH]1)Cc1sccc1C(=O)OC	Milfasartan	Known drug	CBR-HVAC-04598: Angiotensin II converting enzyme inhibitor antagonist [vendor annoations: Angiotensin AT1 Antagonists; Angiotensin II receptor Antagonist; Angiotensin-receptor-antagonists; Signal Transduction Modulators; Antihypertensive; Hypertension; Hypertension, Treatment of]
262	Asexual growth inhibitor	Clc1ccc(cc1)Nc1cc2nc3cc(C)ccc3n(c2cc1=N)c1ccc(cc1)Cl			CBR-HVAC-14156: metabolite of CBR-HVAC-12305 [vendor annoations: ]
263	Pan-inhibitor	C=CCNC1=C2C[C@@H](C)C[C@H](OC)[C@H](O)[C@@H](C)/C=C(\C)/[C@@H]([C@H](/C=C\C=C(\C(=O)NC(=CC1=O)C2=O)/C)OC)OC(=O)N	Tanespimycin	Known drug	CBR-HVAC-12678: CHK1 Expression Inhibitors; Heat Shock Protein 90 (HSP90) Inhibitors; Heat shock protein 90 Inhibitor; Heat shock protein 90 antagonist; Signal Transduction Modulators; ANTI-CANCER; Breast Cancer Therapy; Endocrine Cancer Therapy; Leukemia Therapy; Lymphoma Therapy; Melanoma Therapy; Multiple Myeloma Therapy; Myelodysplastic Syndrome Therapy; Myeloid Leukemia Therapy; Prostate Can…
264	False hit	COC1=CC(=N/C/1=C\c1[nH]c(cc1C)C)c1cc2c([nH]1)cccc2	obatoclax	Known drug	CBR-HVAC-00318: ; BCL2 Inhibitor; Bcl2 inhibitor; Mcl-1 antagonist [vendor annoations: Apoptosis Inducers; Apoptosis-stimulants; Autophagy-stimulants; BCL2 Inhibitor; Bcl-2 Inhibitors; Bcl-2-Related Protein A1 (BFL-1; BCL2A1) Inhibitors; Bcl-xl Inhibitors; Bcl2 inhibitor\r Mcl-1 antagonist; Proto-oncogene-protein-c-bcl-2-inhibitors; Signal Transduction Modulators; Anticancer; Cancer; Haematologic…
265	Asexual growth inhibitor	OC[C@H]1O[C@H]([C@H]([C@@H]1O)F)n1cc(C)c(=O)[nH]c1=O	CLEVUDINE	Known drug	CBR-HVAC-00939: Hepatitis B polymerase inhibitor [vendor annoations: DNA synthesis inhibitor; DNA-synthesis-inhibitors; Polymerase Inhibitor; Positron-emission-tomography-enhancers; Antiviral; Antiviral Drugs; Cancer; Viral Infections]
266	Differentiation inhibitor	OC[C@H]1O[C@H]([C@@H]([C@@H]1O)O)n1cnc2c1ncnc2SC	6-METHYLMERCAPTOPURINE RIBOSIDE	Known drug	CBR-HVAC-11371: phosphoribosylpyrophosphatate amidotransferase Inhibitor; Anticancer; Advanced pancreatic cancer; Acute leukemia; Metastatic cancer [vendor annoations: phosphoribosylpyrophosphatate amidotransferase Inhibitor; Anticancer; Oncolytic Drugs]
267	DMC1 inducer	COc1ccc2c(c1)/C(=C/c1c[nH]cn1)/C(=O)N2	SU-9516	Known drug	CBR-HVAC-08379: ; Cyclin-dependent kinase 2 inhibitor; Apoptosis stimulant [vendor annoations: Apoptosis-stimulants; CDK1; CDK2 Inhibitor; CDK4; Cyclin-dependent kinase 2 inhibitor\r Apoptosis stimulant; Cyclin-dependent-kinase-2-inhibitors; Anticancer; Cancer]
268	False hit	OC(=O)/C=C/c1ccc(cc1)c1ccc(c(c1)C12CC3CC(C2)CC(C1)C3)O	Adarotene	Known drug	CBR-HVAC-05870: Retinoic acid receptor gamma Agonist; Anticancer; Cancer [vendor annoations: Apoptosis Inducers; Apoptosis stimulant\r Retinoic acid gamma receptor agonist; Apoptosis-stimulants; DNA-Damaging Drugs; Retinoic acid receptor gamma Agonist; Retinoid RARalpha Ligands; Retinoid RARbeta Ligands; Retinoid RARgamma Ligands; Signal Transduction Modulators; Anticancer; Cancer; Oncolytic Drug…
269	Differentiation inhibitor	C#CCC(c1ccc(cc1)C(=O)N[C@H](C(=O)O)CCC(=O)O)Cc1cnc2c(n1)c(N)nc(n2)N	Pralatrexate	FDA approved	CBR-HVAC-01903: Dihydrofolate reductase Inhibitor; ANTINEOPLASTIC; T-CELL LYMPHOMA, REFRACTORY PERIPHERAL [vendor annoations: Antimetabolites; Dihydrofolate Reductase (DHFR) Inhibitors; Dihydrofolate reductase Inhibitor; Dihydrofolate reductase inhibitor; Tetrahydrofolate-dehydrogenase-inhibitors; ANTINEOPLASTIC; Bladder Cancer Therapy ; Cancer; Digestive/Gastrointestinal Cancer Therapy; Female R…
270	Asexual growth inhibitor	ONC(=O)c1cnc(nc1)N1C[C@@H]2[C@H](C1)[C@H]2NCc1ccc2c(n1)ccc(c2)F	CHR-3996	Known drug	CBR-HVAC-06558: Histone deacetylase inhibitor; Anticancer; Antiinflammatory; Solid tumor; Myeloma, multiple [vendor annoations: Epigenetic Modifier Modulators; Histone Deacetylase 1 (HDAC1) Inhibitors; Histone Deacetylase 2 (HDAC2) Inhibitors; Histone Deacetylase 3 (HDAC3) Inhibitors; Histone deacetylase inhibitor; Histone-deacetylase-inhibitors; Anti-Herpes Virus Drugs; Anticancer; Antiinflammat…
271	Pan-inhibitor	Fc1cccc(n1)c1ccc(cc1)Cn1nc2c(c1Nc1ccccc1)c(=O)n(c1=N[C@H]3[C@@H](n21)CCC3)C	ITI-214	Known drug	CBR-HVAC-14014: Phosphodiesterase PDE1 Inhibitors; Signal Transduction Modulators; Cognition Disorders, Treatment of [vendor annoations: PHOSPHODIESTERASE 1 Inhibitor; Phosphodiesterase PDE1 Inhibitors; Signal Transduction Modulators; ANTI-PSYCHOTICNEUROLOGICAL PROTECTANTANTI-INFLAMMATORY; Cognition Disorders, Treatment of]
272	False hit	COc1cc2c(cc1OCc1ccccc1)n(c(c2c1ccc2c(c1)OCO2)C(=O)O)Cc1ccc2c(c1)OCO2	PD 159020	Known drug	CBR-HVAC-11313: Endothelin A receptor; Endothelin B receptor Antagonist; Antihypertensive; Renal failure, acute; Chronic renal failure; Congestive heart failure; Hypertension, pulmonary; Hemorrhage, subarachnoid; Cerebral ischemia; Hypertension [vendor annoations: Endothelin A receptor; Endothelin B receptor Antagonist; Endothelin-A-receptor-antagonists; Antihypertensive; Hypertension]
273	Pan-inhibitor	COC1CC(OC2CCC3(C(C2)(O)CC[C@@H]2[C@@H]3CCC3(C2(O)CCC3C2=CC(=O)OC2)C)C=O)OC(C1O)C	CYMARINE	Known drug	CBR-HVAC-13339: ; Cardiotonic; Heart disease [vendor annoations: Cardiotonic]
274	Pan-inhibitor	CO[C@@H]([C@@H]1Cc2cc3cc(O[C@H]4C[C@@H](O[C@H]5C[C@@H](O)[C@@H]([C@H](O5)C)OC)[C@@H]([C@H](O4)C)OC(=O)C)c(c(c3c(c2C(=O)[C@H]1O[C@H]1C[C@@H](OC2C[C@@H](O[C@@H]3O[C@H](C)[C@H]([C@@](C3)(C)O)OC(=O)C)[C@H]([C@H](O2)C)O)[C@@H]([C@H](O1)C)O)O)O)C)C(=O)[C@H]([C@H](O)C)O	CHROMOMYCIN A3	Known drug	CBR-HVAC-13271: Inhibits GC-rich DNA-binding protein, suppress TNF-alpha-induced fractalkine mRNA expression, possibly through inhibition of transcriptional activities by NF-kappaB and Sp1; Antineoplastic; Cancer [vendor annoations: Inhibits GC-rich DNA-binding protein, suppress TNF-alpha-induced fractalkine mRNA expression, possibly through inhibition of transcriptional activities by NF-kappaB a…
275	Pan-inhibitor	O=C(c1sc2c(c1O)cc(cc2)C(F)(F)F)N/C=C(\c1cccs1)/c1ccccc1	L-652343	Known drug	CBR-HVAC-07971 [vendor annoations: 5 Lipoxygenase inhibitor\r Cyclooxygenase inhibitor; 5-lipoxygenase-inhibitors; CYCLOOXYGENASE; Cyclooxygenase-inhibitors; Inhibitor; LIPOXYGENASE Inhibitor; ANTI-PSORIATIC; Rheumatic Disease]
276	False hit	O[C@H]1O[C@@H]2OC3(C)CC[C@@H]4[C@@]2([C@H]([C@H]1C)CC[C@H]4C)OO3	Artenimol	Known drug	CBR-HVAC-12293: Antimalarial;Angiogenesis Inhibitors; Apoptosis Inducers; Cytochrome P450 CYP1A2 Inhibitors [vendor annoations: Antimalarial; Antimalarial]
277	Pan-inhibitor	C=CCNc1c(O)cc2c(c1C[C@@H](C)C[C@H](OC)[C@H](O)[C@@H](C)/C=C(\C)/[C@@H]([C@H](/C=C\C=C(\C(=O)N2)/C)OC)OC(=O)N)O	retaspimycin	Known drug	CBR-HVAC-00297: Breast Cancer Therapy;Melanoma Therapy;Digestive/Gastrointestinal Cancer Therapy;Multiple Myeloma Therapy;Prostate Cancer Therapy;Non-Small Cell Lung Cancer Therapy;Sarcoma Therapy; Heat Shock Protein 90 (HSP90) Inhibitors; Heat shock protein 90 Inhibitor; Heat shock protein 90 antagonist; Apoptosis stimulant [vendor annoations: HSP90-heat-shock-protein-inhibitors; Heat Shock Prot…
278	False hit	CCCCCc1cc(O)c(c(c1)O)[C@@H]1C=C(C)CC[C@H]1C(=C)C	Cannabidiol	Known drug	CBR-HVAC-02861: Brain Cancer Therapy;Antipsychotic Drugs;Rheumatoid Arthritis, Treatment of;Neurologic Drugs (Miscellaneous);Antiepileptic Drugs;Treatment of Substance Dependency;Lipoprotein Disorders, Treatment of ;Neuropathy, Treatment of ;Metabolic Disorders (Not Specified);Neuropathic Pain, Treatment of;Inflammatory Bowel Disease, Agents for;Treatment of Autoimmune Diseases;Tuberous Sclerosis…
279	Pan-inhibitor	CO[C@H]1C[C@H](C)CC2=C(NCCN(C)C)C(=O)C=C(C2=O)NC(=O)/C(=C/C=C\[C@@H]([C@H](/C(=C/[C@@H]([C@H]1O)C)/C)OC(=O)N)OC)/C	Alvespimycin hydrochloride	Known drug	CBR-HVAC-05688: Lymphoma Therapy;Hematological Cancer Therapy;Breast Cancer Therapy;Solid Tumors Therapy; Heat Shock Protein 90 (HSP90) Inhibitors; HEAT SHOCK PROTEIN 90 Inhibitor; Heat shock protein 90 antagonist [vendor annoations: HEAT SHOCK PROTEIN 90 Inhibitor; HSP90-heat-shock-protein-inhibitors; Heat Shock Protein 90 (Hsp90) Inhibitors; Heat shock protein 90 antagonist; Anticancer; Breast …
280	False hit	OCC(NC(=O)c1cccc(c1)/C=C\CCCC(=O)N(C)C)C	VSN-16R	Known drug	CBR-HVAC-06276:Antispastic Drugs and Drugs for Muscle Spasms;Multiple Sclerosis, Agents for; Cannabinoid Receptor Agonists;Signal Transduction Modulators; Cannabinoid receptor Agonist; GPR55 agonist [vendor annoations: Cannabinoid Receptor Agonists; Cannabinoid receptor Agonist; GPR55 agonist; Signal Transduction Modulators; Antispastic Drugs and Drugs for Muscle Spasms; Multiple Sclerosis, Agent…
281	Pan-inhibitor	O=C(Cn1cnc2c(c1=O)cc(c(c2)Br)Cl)C[C@@H]1NCCC[C@H]1O	halofuginone	Known drug	CBR-HVAC-00418: ; Collagen type I alpha 1 Inhibitor; Collagen inhibitor [vendor annoations: Angiogenesis Inhibitors; Angiogenesis-inhibitors; Bifunctional Glutamate/Proline-tRNA Ligase (EPRS) Inhibitors; Collagen inhibitor; Collagen type I alpha 1 Inhibitor; Collagen-type-I-inhibitors; Agents for Liver Fibrosis; Anticancer; Bladder Cancer Therapy ; Cancer; Connective Tissue Disorders; Genitourina…
282	Asexual growth inhibitor	CCS(=O)(=O)N1CCN(CC1)c1ccc(cc1)Nc1ncc(c(n1)NC1CC1)C(=O)N	Cerdulatinib	Known drug	CBR-HVAC-07216: Rheumatoid Arthritis, Treatment of;Hematological Cancer Therapy; Janus Kinase (Jak) Inhibitors;Signal Transduction Modulators;Syk Kinase Inhibitors; Syk tyrosine kinase inhibitor; Janus kinase inhibitor [vendor annoations: Janus Kinase (Jak) Inhibitors; Signal Transduction Modulators; Syk Kinase Inhibitors; Syk tyrosine kinase inhibitor\r Janus kinase inhibitor; Dermatologic Drugs…
283	Differentiation inhibitor	CCCCCCC1C(=O)O[C@H](C)[C@@H](C(=O)O[C@H]([C@@H]1OC(=O)CC(C)C)C)NC(=O)c1cccc(c1O)NC=O	Antimycin A	Known drug	CBR-HVAC-14236 [vendor annoations: Apoptosis Inducers; Antibiotics; Antifungal Agents; Antileishmanials; Oncolytic Drugs]
284	DMC1 inducer	COC(=O)C1c2cc3c(c(c2C(CC1(O)CC)OC1OC(C)C(C(C1)N(C)C)OC1CC(O)C(C(O1)C)OC1CCC(=O)C(O1)C)O)C(=O)c1c(C3=O)cccc1O	aclarubicin	Known drug	CBR-HVAC-02152: Myeloid Leukemia Therapy;Antineoplastic Antibiotics; DNA Topoisomerase II Inhibitors; DNA topoisomerase II Inhibitor; RNA synthesis inhibitor; Radical formation stimulant; DNA topoisomerase II inhibitor; DNA synthesis inhibitor; DNA topoisomerase I inhibitor [vendor annoations: DNA Topoisomerase II Inhibitors; DNA topoisomerase II Inhibitor; RNA synthesis inhibitor\r Radical forma…
285	Asexual growth inhibitor	NC(=O)Nc1cc(sc1C(=O)N[C@H]1CCCNC1)c1cccc(c1)F	AZD-7762	Known drug	CBR-HVAC-11893: Antineoplastic Enhancing Agents;Solid Tumors Therapy; Checkpoint Kinase 1 (Chk1) Inhibitors;Checkpoint Kinase 2 (Chk2) Inhibitors;Signal Transduction Modulators; Checkpoint kinase 1 Inhibitor; [vendor annoations: Checkpoint Kinase 1 (Chk1) Inhibitors; Checkpoint Kinase 2 (Chk2) Inhibitors; Checkpoint kinase 1 Inhibitor; Checkpoint kinase 1 inhibitor; Signal Transduction Modulators…
286	False hit	Clc1cc(Cl)cc(c1)N1CCN(C1=O)CCN1CCC2(CC1)OCCO2	AL-1965	Known drug	CBR-HVAC-05823:Antipsychotic Drugs; [vendor annoations: Antipsychotic Drugs]
287	False hit	NC(=O)C1C(=O)C[C@H]2[C@](C1=O)(O)C(=O)C1[C@H](C2)Cc2c(C1=O)c(O)ccc2	incyclinide	Known drug	CBR-HVAC-00327: Renal Cancer Therapy;Solid Tumors Therapy;Melanoma Therapy;Brain Cancer Therapy;Lymphoma Therapy;Kaposi's Sarcoma Therapy;Acne Therapy; Angiogenesis Inhibitors;MMP-2 (Gelatinase A) Inhibitors;MMP-9 (Gelatinase B) Inhibitors;Signal Transduction Modulators;Vascular Endothelial Growth Factor (VEGF) Inhibitors; Matrix metalloproteinase Inhibitor; Matrix metalloproteinase inhibitor; An…
288	False hit	Brc1ccc(c(c1)NS(=O)(=O)c1cccc2c1nccn2)C(=O)N[C@@H](c1ccc(cc1F)F)C	JNJ-26070109		CBR-HVAC-00203: Gastric Antisecretory Drugs; CCK2 (CCKB/Gastrin) Antagonists;Signal Transduction Modulators; Cholecystokinin CCK2 receptor Modulator; CCK B receptor antagonist [vendor annoations: CCK B receptor antagonist; CCK2 (CCKB/Gastrin) Antagonists; Cholecystokinin CCK2 receptor Modulator; Signal Transduction Modulators; Gastric Antisecretory Drugs; Gastrointestinal system agent]
289	False hit	CC(=O)O[C@H]1C[C@@H](O[C@@H]1COC(=O)C)n1cc(F)c(=O)[nH]c1=O		Known drug
290	Asexual growth inhibitor	CC[n+]1c(/C=C/c2ccc(cc2)N2CCCC2)cccc1/C=C/c1ccc(cc1)N1CCCC1	STILBAZIUM IODIDE	Known drug	CBR-HVAC-10132: Antihelminthic [vendor annoations: Antihelminthic]
291	Asexual growth inhibitor	Clc1cc(Sc2cc(Cl)cc(c2O)Cl)c(c(c1)Cl)O	bithionol	Known drug	CBR-HVAC-02427: Autotaxin inhibitor [vendor annoations: Autotaxin inhibitor; Antifungal; Antihelminthic; Antimicrobial; Antiparasitic; Antiseptic; Bacteriostatic]
292	False hit	COCc1c(c2ccc(cc2)F)c(/C=C/[C@H](C[C@H](CC(=O)O)O)O)c(nc1C(C)C)C(C)C	cerivastatin sodium	Known drug	CBR-HVAC-02841: HMGCoA reductase inhibitor [vendor annoations: HMG-CoA Reductase Inhibitors; HMG-CoA reductase Inhibitor; HMG-CoA-reductase-inhibitors; HMGCoA reductase inhibitor; Antihyperlipidaemia; Hyperlipidaemia; Lipoprotein Disorders, Treatment of ]
293	False hit	OC[C@H]1O[C@H](C[C@@H]1O)n1cc(I)c(=O)[nH]c1=O	idoxuridine, APR	Known drug	CBR-HVAC-01388: ; Thymidylate synthase Inhibitor; DNA directed DNA polymerase inhibitor; DNA directed RNA polymerase inhibitor [vendor annoations: Antimetabolites; DNA directed DNA polymerase inhibitor\r DNA directed RNA polymerase inhibitor; DNA-synthesis-inhibitors; Thymidylate synthase Inhibitor; Anti-Herpes Simplex Virus Drugs; Antiviral; Cancer; Oncolytic Drugs]
294	Asexual growth inhibitor	O[C@@H]1CC[C@H](CC1)Nc1nc(N)ncc1C#Cc1ccc(cc1)Cl	KP-544	Known drug	CBR-HVAC-00257:Neurodegenerative Diseases, Treatment of;Neuropathy, Treatment of ;Huntington's Disease, Treatment of;Alzheimer's Dementia, Treatment of ;Neuropathic Pain, Treatment of; Nerve Growth Factor (NGF) Enhancers;Signal Transduction Modulators; Neuronal growth factor receptor Agonist; Nerve growth factor agonist [vendor annoations: Choline-kinase-stimulants; Nerve Growth Factor (NGF) Enha…
295	Asexual growth inhibitor	Clc1cc(Cc2cc(Cl)cc(c2O)[N+](=O)[O-])c(c(c1)[N+](=O)[O-])O		Known drug
296	False hit	CC(c1ccccc1c1ccc2c(c1)nc([nH]2)/C=C/c1ccc(cc1)C(F)(F)F)(O)C	Mavatrep	Known drug	CBR-HVAC-06687: Analgesic Drugs; TRPV1 (Vanilloid VR1 Receptor) Antagonists; Vanilloid receptor 1 antagonist [vendor annoations: TRPV1 (Vanilloid VR1 Receptor) Antagonists; Vanilloid receptor 1 antagonist; Analgesic Drugs]
297	False hit	OCCN1CCN(CC1)[C@H]1CCCc2c(C1)ccc(c2OC)Nc1ncc(c(n1)Nc1ccccc1C(=O)NC)Cl	CEP-37440	Known drug	CBR-HVAC-07142: Lymphoma Therapy;Solid Tumors Therapy; ALK Inhibitors;Focal Adhesion Kinase (FAK) Inhibitors;Signal Transduction Modulators; [vendor annoations: ALK Tyrosine Kinase Receptor Inhibitors; Focal Adhesion Kinase (FAK) Inhibitors; Signal Transduction Modulators; Lymphoma Therapy; Solid Tumors Therapy]
298	False hit	NCC(=O)Nc1ccc(cc1)n1nc(cc1c1ccc2c(c1)ccc1c2cccc1)C(F)(F)F	AR-12	Known drug	CBR-HVAC-00264: Oncolytic Drugs;Antifungal Agents;Antibacterial Drugs;Chemopreventive Agents;Antiviral Drugs; Apoptosis Inducers;Phosphoinositide Dependent Kinase (PDK) 1 Inhibitors;Signal Transduction Modulators; 3-PHOSPHOINOSITIDE DEPENDENT PROTEIN KINASE-1 Inhibitor; 3-phosphoinositide-dependent kinase 1 inhibitor; Angiogenesis inhibitor; Apoptosis stimulant [vendor annoations: 3-PHOSPHOINOSIT…
299	Asexual growth inhibitor	CCC(n1c(C)cc2c1ccc1c2c(N)nc(n1)N)CC	1954U89	Known drug	CBR-HVAC-11115: Oncolytic Drugs; Antimetabolites;Dihydrofolate Reductase (DHFR) Inhibitors; Dihydrofolate reductase Inhibitor; [vendor annoations: Antimetabolites; Dihydrofolate Reductase (DHFR) Inhibitors; Dihydrofolate reductase Inhibitor; Dihydrofolate reductase inhibitor; Tetrahydrofolate-dehydrogenase-inhibitors; Anticancer; Antifungal; Cancer; Mycoses; Oncolytic Drugs]
300	False hit	CCc1nc(c(s1)c1ccnc(c1)NC(=O)c1ccccc1)c1cccc(c1)C	TAK-715	Known drug	CBR-HVAC-00305: Rheumatoid Arthritis, Treatment of; MAPK14 (MAPK p38 alpha) Inhibitors;Signal Transduction Modulators;TNF-alpha Production Inhibitors; p38 Mitogen-activated protein kinase Inhibitor; P38 kinase inhibitor [vendor annoations: Mitogen-Activated Protein Kinase 14 (MAPK14; MAPK p38 alpha) Inhibitors; P38 kinase inhibitor; P38-mitogen-activated-protein-kinase-inhibitors; Signal Transduc…
301	False hit	Cc1ccc2c(n1)c(OC(=O)c1ccccc1)c(cc2Br)Br	BROXALDINE		CBR-HVAC-09732: Involves disappearance of the cystic forms, probably by elimination of the trophozoites; [vendor annoations: Involves disappearance of the cystic forms, probably by elimination of the trophozoites; Antiprotozoal]
302	False hit	CC(C[C@@H](B(O)O)NC(=O)[C@@H](NC(=O)c1cnccn1)Cc1ccccc1)C	Bortezomib	Known drug	CBR-HVAC-05018: Myeloid Leukemia Therapy;Respiratory/Thoracic Cancer Therapy;Breast Cancer Therapy;Lymphocytic Leukemia Therapy;Treatment of Transplant Rejection;Renal Cancer Therapy;Amyloidosis, Treatment of;Endocrine Cancer Therapy;Gastric Cancer Therapy;Leukemia Therapy;Digestive/Gastrointestinal Cancer Therapy;Lymphoma Therapy;Bladder Cancer Therapy ;Liver Cancer Therapy;Non-Small Cell Lung C…
303	False hit	CCCCc1nc2c(n1CCN(CC)CC)ccc(c2)/C=C/C(=O)NO	pracinostat	Known drug	CBR-HVAC-00698: Solid Tumors Therapy;Leukemia Therapy;Prostate Cancer Therapy;Myeloid Leukemia Therapy;Hematopoiesis Disorders Therapy;Antimalarials;Sarcoma Therapy;Myelodysplastic Syndrome Therapy; Apoptosis Inducers;Histone Deacetylase 1 (HDAC1) Inhibitors;Histone Deacetylase 2 (HDAC2) Inhibitors; HISTONE DEACETYLASE 1; HISTONE DEACETYLASE 2; HISTONE DEACETYLASE 4 Inhibitor; Histone deacetylase…
304	Asexual growth inhibitor	Nc1nccc(n1)c1sc(nc1c1cccc(c1F)NS(=O)(=O)c1c(F)cccc1F)C(C)(C)C	Dabrafenib mesylate	Known drug	CBR-HVAC-06966: Hematologic Agents (Miscellaneous);Melanoma Therapy;Colorectal Cancer Therapy;Non-Small Cell Lung Cancer Therapy;Endocrine Cancer Therapy; Raf kinase B Inhibitors;Signal Transduction Modulators; BRAF KINASE; Raf B protein kinase Inhibitor; B-raf kinase inhibitor [vendor annoations: B-raf kinase inhibitor; BRAF KINASE; Proto-oncogene-protein-b-raf-inhibitors; Raf B protein kinase I…
305	False hit	Clc1cc(Cl)c(c(c1O)Cc1c(O)c(Cl)cc(c1Cl)Cl)Cl	HEXACHLOROPHENE	Known drug	CBR-HVAC-09598 [vendor annoations: It has bacteriostatic action against staphylococci and other gram-positive bacteria; Antibacterial]
306	False hit	OC[C@H]1O[C@H]([C@@H]([C@@H]1O)O)c1n[nH]c(c1O)C(=O)N	PYRAZOFURIN	Known drug	CBR-HVAC-08623: OMP decarboxylase Inhibitor; [vendor annoations: OMP decarboxylase Inhibitor; Antineoplastic]
307	False hit	Nc1nc(c(s1)c1ccnc(n1)Nc1ccc(cc1)N1CCOCC1)C	CYC-116	Known drug	CBR-HVAC-06085: Solid Tumors Therapy; Angiogenesis Inhibitors;Antimitotic Drugs;Aurora-A (ARK1) Kinase Inhibitors;Aurora-B (ARK2) Kinase Inhibitors;Aurora-C (ARK3) Kinase Inhibitors;Signal Transduction Modulators;VEGFR-2 (FLK-1/KDR) Inhibitors; [vendor annoations: AURORA KINASE A INHIBITOR; AURORA KINASE B INHIBITOR; Angiogenesis Inhibitors; Antimitotic Drugs; Aurora-A (ARK1) Kinase Inhibitors; A…
308	Asexual growth inhibitor	Fc1ccc2c(c1)c(c([nH]2)C)c1nc2c([nH]1)c1cccnc1c1c2cccn1	APTO-253		CBR-HVAC-00258; APTO-253 is a novel small molecule with potent anti-tumor activity in cancer cells via induction of the gene that expresses the Krüppel-like factor 4 (KLF4) master transcription factor, leading to cell cycle inhibition and programmed cell death. [vendor annoations: Angiogenesis Inhibitors; Apoptosis Inducers; KLF4 Expression Enhancers; Kruppel-like factor 4 stimulant\r Angiogenesi…
309	Asexual growth inhibitor	OC1CC(OC1COP(=O)(O)O)n1cc(F)c(=O)[nH]c1=O	5-FdUMP	Known drug	CBR-HVAC-14269 [vendor annoations: Thymidylate Synthase Inhibitors; Oncolytic Drugs]
310	False hit	Clc1ccc(c(c1)F)Cc1c(C)nc2n1nc(Nc1[nH]nc(c1)C)cc2CN1CCOCC1	gandotinib	Known drug	CBR-HVAC-00353: Hematopoiesis Disorders Therapy; Jak2 Inhibitors;Signal Transduction Modulators; Jak2 tyrosine kinase Inhibitor; Janus kinase 2 inhibitor [vendor annoations: Jak2 Inhibitors; Jak2 tyrosine kinase Inhibitor; Janus kinase 2 inhibitor; Janus-kinase-2-inhibitors; Signal Transduction Modulators; Cancer; Haematological Disorders; Hematopoiesis Disorders Therapy; Jak2 tyrosine kinase inh…
311	False hit	CCn1nc(c(c1)c1ccnc2c1cc([nH]2)c1cccc(c1)CN(C)C)c1ccc(cc1)NC(=O)N(C)C	GSK-1070916A	Known drug	CBR-HVAC-06634: Solid Tumors Therapy; Antimitotic Drugs;Apoptosis Inducers;Aurora-B (ARK2) Kinase Inhibitors;Aurora-C (ARK3) Kinase Inhibitors;Signal Transduction Modulators; AURORA KINASE B; AURORA KINASE C Inhibitor; [vendor annoations: AURORA KINASE B; AURORA KINASE C Inhibitor; Antimitotic Drugs; Apoptosis Inducers; Aurora-B (ARK2) Kinase Inhibitors; Aurora-C (ARK3) Kinase Inhibitors; Aurora-…
