# Supplementary material for: Cryptosporidium life cycle small molecule probing implicates translational repression and an Apetala 2 transcription factor in macrogamont differentiation
Source: PLoS Pathog. 2024 Apr 26;20(4):e1011906. doi: 10.1371/journal.ppat.1011906 (PMC11078545; doi:10.1371/journal.ppat.1011906)
Supplement: S2 File — Gene names from the CryptoDB database are included along with the gene IDs. Values are included only if the FDR is below 0.1 in differential gene expression analysis by DEseq2. (XLSX) [file ppat.1011906.s002.xlsx]

## Sheet: TPM and fold change
		TPM																												Fold change at FDR<= 0.1
gene name	DESCRIPTION	TVB-2640 R1	TVB-2640 R2	Beloranib R1	Beloranib R2	Bay R1	Bay R2	Pralatrexate	Mycophenolate R1	Mycophenolate R2	Mubritinib R1	Mubritinib R2	Antimycin R1	Antimycin R2	Oligomycin R1	Oligomycin R2	AGM-1470 R1	AGM-1470 R2	18hpi CONTROL R1	18hpi CONTROL R2	36hpi CONTROL R1	36hpi CONTROL R2	48hpi CONTROL R1	48hpi CONTROL R2	48hpi CONTROL R3	S-1255 R1	S-1255 R2	72hpi R1	72hpi R2	TVB-2640	beloranib hemioxalate	BAY 61-3606 dihydrochloride	Pralatrexate	mycophenolate mofetil	Mubritinib	oligomycin A	antimycin A	AGM-1470	S-1255
cgd1_10	membrane associated protein	80.1765	59.7111	62.0125	68.7019	64.836	53.7537	86.0141	82.4075	88.394	49.3058	60.4908	44.3743	89.2075	49.0179	145.639	62.1307	54.5862	68.6552	58.5125	51.9187	77.9883	81.3365	59.687	71.5321	11.4043	12.9084	11.8019	41.4376
cgd1_100	Uncharacterized protein	13.5323	15.6771	17.0566	11.8103	8.59815	6.65325	27.5333	35.6993	19.3073	22.8852	30.6291	32.954	9.74247	15.1677	0	10.0563	20.0186	23.3685	35.6542	17.2553	33.2668	48.8558	19.5555	29.9281	0	0	7.30376	3.20553			-1.88987							-2.52072
cgd1_1000	Uncharacterized protein	125.396	46.6941	74.0878	32.8319	0	17.3396	57.4055	35.4435	59.6366	106.032	59.1298	57.2562	22.5695	0	0	53.4449	60.8677	51.6751	143.254	18.6086	103.281	30.8672	52.8528	54.1654	98.0995	166.557	59.2199	44.5558										2.00002
cgd1_1010	Uncharacterized protein	19.3398	76.8173	164.542	91.1458	61.4407	64.1828	86.5689	109.329	349.514	32.7066	58.3652	70.6448	41.7707	65.0313	0	106.522	209.209	81.9754	394.11	56.1243	190.564	57.1277	62.8828	66.8314	242.078	68.5016	167.012	178.667					1.65408				1.26733	1.90028
cgd1_1023	Ribonuclease H2 subunit B	14.1592	14.06	13.385	27.1863	17.9929	10.4422	34.5705	16.0085	33.6694	0	32.048	86.2014	20.3876	47.611	141.459	22.2822	11.7821	73.3532	19.2358	41.09	34.2373	51.119	5.11534	21.5287	22.1539	25.0759	0	20.1241
cgd1_1040	Uncharacterized protein	71.735	106.849	226.043	212.863	96.2222	138.137	116.764	120.154	206.592	141.534	60.1354	106.755	68.8601	0	0	224.732	282.984	18.7693	620.168	38.9014	220.676	23.5441	102.704	65.0022	162.123	112.927	163.473	232.232		1.70839						-3.36813	1.85843	1.63417
cgd1_1050	TB2/DP1/HVA22-related protein	0	39.8446	91.0367	22.4127	0	11.8369	78.3756	48.3909	68.6995	27.1435	0	39.0858	0	0	0	33.6776	17.8077	75.5912	67.3973	25.4062	73.7391	52.6786	19.3285	66.5567	0	0	34.6512	22.8119
cgd1_1060	Uncharacterized protein with Armadillo-type fold	53.2578	46.2741	37.7595	54.2276	67.6778	44.1864	68.6281	80.2849	61.2108	67.5504	66.9689	54.0391	76.6851	29.8471	14.78	69.8427	59.0891	98.24	57.0053	76.6917	53.3895	71.3756	33.6712	29.4463	13.8881	31.4398	16.7678	12.6157
cgd1_1063	Uncharacterized protein	66.3836	39.5511	50.2034	74.1586	0	102.81	37.8186	15.0108	15.7855	78.5855	100.169	177.824	57.3509	0	0	43.528	18.413	37.5172	14.7575	45.5344	28.0905	13.0727	17.5873	12.8463	62.3196	70.5392	14.3316	37.7399		2.03523				2.27642	2.55855			2.5098
cgd1_1070	RNA recognition motif domain containing protein	146.044	141.725	150.61	213.206	261.509	146.871	86.4426	210.151	258.883	269.436	300.507	307.15	296.313	178.575	44.2144	221.122	121.526	162.575	114.781	150.614	158.11	95.8662	84.7389	91.759	62.3196	47.0261	50.1608	47.1748		1.08861	1.21759		1.16896	1.4921	1.5489
cgd1_1080	Alpha beta hydrolase	118.484	53.9245	93.3382	86.1723	0	80.0983	128.571	81.8635	164.351	133.583	59.5948	120.222	28.4338	0	0	82.8696	109.547	102.303	99.9934	44.2824	119.374	136.106	66.5857	133.749	185.383	0	31.9745	14.0332								-2.91475
cgd1_1090	Uncharacterized protein	28.8707	31.5353	136.462	167.308	51.3629	66.0044	91.6367	141.446	138.678	195.3	78.4155	49.2144	70.67	38.8318	19.2292	170.376	379.577	21.7554	388.656	46.4615	175.573	28.427	19.4698	42.3011	63.2409	61.3561	186.988	225.684		2.37621	1.09181		2.00016	1.96898			3.10968	1.6744
cgd1_110	Signal peptide region containing protein	0	16.1806	35.2089	22.754	29.581	37.7682	45.4682	24.564	6.64247	7.87342	14.0502	22.675	0	0	0	29.3062	41.3232	0	20.6996	18.4237	20.2635	9.16818	13.4557	5.14823	0	0	0	19.8509			1.8788						1.75549
cgd1_1100	X-Pro dipeptidyl-peptidase	80.6585	317.212	16.0524	13.338	8.09192	3.13076	44.9145	3.19976	6.05684	17.9482	9.60859	0	6.11258	14.2747	0	37.8568	21.195	0	5.76726	2.23992	14.6276	135.151	352.234	246.453	983.038	1473.57	2128.57	1604.94		-3.96299	-5.33558	-2.25194	-5.73689	-4.05789	-5.53187	-4.72336	-2.88856	2.88361
cgd1_1110	Phosphatidyl serine synthase	213.29	317.693	72.5863	104.243	108.416	75.503	156.228	183.272	172.443	72.1412	141.61	93.4929	122.845	57.3759	369.357	95.1014	172.749	277.247	139.086	156.43	184.635	254.814	335.964	317.227	881.02	1359.85	1653.1	1455.09		-1.63734	-1.64978		-0.983199	-1.58045	-1.59028		-1.14585	2.53631
cgd1_1120	ENTH domain containing protein	120.171	109.385	53.0139	113.27	76.3545	73.8539	140.183	178.136	194.316	142.26	108.799	175.586	149.962	80.8167	26.6798	121.873	228.882	177.336	287.928	97.2239	221.808	178.801	111.914	114.06	175.489	184.447	229.172	261.889										1.13839
cgd1_1130	SF-assemblin/beta giardin domain-containing protein	118.152	63.5505	148.923	85.9309	37.5356	65.3514	144.237	118.741	154.526	33.3021	74.2849	167.839	28.3541	132.431	0	85.2199	87.3922	83.468	179.97	67.5364	148.799	58.1679	87.7418	103.433	123.243	0	21.2566	69.9694
cgd1_1140	Acyl-CoA-binding protein ACBP with Ankyrin repeat	662.059	428.189	543.513	304.112	309.959	263.403	496.282	413.661	219.577	279.911	368.055	296.994	288.496	410.092	0	251.33	251.293	566.176	322.764	436.659	454.986	680.475	430.114	592.429	272.6	308.554	75.2278	210.48			-0.852967		-1.02887	-0.880717	-1.06099	-1.6608	-1.07176
cgd1_1150	Uncharacterized protein	701.157	1081.01	34.8854	32.2072	0	0	375.421	13.9076	0	93.6131	55.6844	89.8666	53.1361	0	122.895	87.1109	102.359	0	9.11533	4.86785	185.157	1186.97	2528.66	1948.56	866.095	980.328	378.434	472.045		-5.52013	-8.13587	-2.17962	-7.83519	-4.46951	-4.63636	-4.58636	-4.14219
cgd1_1160	Signal peptide region containing protein	125.817	187.403	14.8673	2.74517	9.9927	0	51.1984	5.92707	0	13.2985	35.5969	19.1494	11.3226	0	0	6.18741	4.36228	0	0	0	13.31	87.7506	240.53	219.563	664.393	640.613	1018.6	1005.87		-4.54991	-4.98481		-5.8399	-2.73106	-3.39213	-3.84908	-4.4957	2.39266
cgd1_1170	Ubiquitin carboxyl-terminal hydrolase	176.191	174.957	133.247	118.916	52.2425	47.6441	119.495	181.496	170.381	139.051	186.103	228.833	143.761	236.981	0	112.449	146.612	221.28	152.322	130.151	212.307	200.469	233.396	193.209	624.862	894.498	1337.67	1260.43			-1.94872							2.50824
cgd1_1180	RAD54 like SWI/SNF2 ATpase	48.0412	100.71	15.1382	39.1328	10.1748	13.7782	41.2707	50.2924	45.6953	58.677	40.2729	32.4973	23.0579	89.7452	53.3292	47.6012	72.549	82.961	50.1032	21.1236	74.5391	80.5899	113.779	70.0943	718.26	888.623	1218.67	1160.76		-1.45307	-2.68926		-1.09677		-1.80861			3.77793
cgd1_1190	Uncharacterized protein	0	0	0	0	27.5725	0	0	0	0	0	0	0	0	0	0	0	0	0	0	0	7.86981	14.2427	0	0	0	0	23.4216	0
cgd1_120	Signal peptide region containing protein	10.0429	4.98627	94.9382	50.8367	25.5242	66.6584	16.3469	26.494	45.3744	33.9682	15.1541	12.2283	7.23031	0	0	92.1924	66.855	4.72985	60.7765	33.1188	32.1763	6.59236	8.46589	12.4936	15.7134	0	21.6817	0		2.75402	2.37313		1.66674				2.92061
cgd1_1200	Uncharacterized protein	60.866	33.9973	172.615	212.484	135.356	207.606	111.456	74.5503	79.6042	180.134	160.725	148.222	109.55	153.499	202.697	185.582	143.502	7.16644	37.5859	94.3384	56.1107	49.9421	31.1516	31.5496	71.4247	53.8968	16.4256	43.2538		2.42539	2.36014			2.01735	1.58119	1.94611	2.16172
cgd1_1210	Uncharacterized protein	24.9734	35.1312	125.91	92.9946	95.2058	67.531	30.4871	56.4704	96.9955	119.663	50.2445	152.039	53.9384	55.9832	0	169.21	126.994	15.6822	145.991	48.3154	76.4895	38.2505	21.052	20.7118	0	29.4853	256.099	130.146		2.07988	1.73841		1.39558	1.51047	1.70726		2.52146
cgd1_1220	Serine/threonine-protein kinases	6.17481	67.4471	64.2094	140.116	70.6204	63.7537	62.8175	86.1026	76.3529	120.09	125.785	120.296	151.147	62.2896	82.2539	160.335	181.549	11.6325	269.965	52.129	103.396	137.811	51.3084	73.4024	19.3226	21.8712	36.6599	17.5523									1.05411
cgd1_1230	Signal peptide region containing protein	43.9651	57.8457	78.9668	70.602	33.5215	45.3931	78.7187	89.4732	113.955	81.7871	126.047	112.418	101.288	103.485	102.489	95.7094	195.116	47.6239	340.995	31.8968	173.815	62.0481	84.7119	78.3946	48.1525	46.7173	33.2209	21.8704									0.922794
cgd1_1240	Sec14 domain containing protein	91.8958	89.178	94.769	153.113	127.394	113.98	156.379	141.679	182.763	134.218	151.271	193.269	234.566	56.1827	194.748	172.005	240.991	82.6249	313.658	83.7514	157.565	101.451	93.5625	113.166	26.1424	14.7952	27.0539	23.7472							0.904487		1.01433
cgd1_1250	Uncharacterized Secreted Protein (CpLSP gene family)	55.6112	74.2635	39.8813	64.2667	45.0816	40.3054	67.1088	72.9922	76.6076	102.155	89.7011	79.3871	74.5515	70.9296	25.5445	65.3847	176.058	55.0913	245.124	28.0778	155.335	117.695	104.149	116.629	108.014	112.072	242.19	228.941		-0.981227	-1.28747		-0.78211		-0.695745	-1.47137
cgd1_1260	Uncharacterized protein	100.519	99.8145	0	13.1592	7.98344	4.63319	51.1298	4.7353	0	10.6245	37.9191	45.897	27.1379	0	0	16.4776	3.48515	23.6704	9.31083	1.65742	32.6608	181.452	252.691	251.833	196.593	200.271	108.506	133.936		-4.18462	-4.89382	-1.95876	-6.47413	-3.09673	-2.74571	-4.44382	-4.01645
cgd1_1270	PPPDE peptidase/PUB domain containing protein	289.301	270.038	76.5757	68.6768	14.7053	12.8013	136.561	143.918	123.829	107.636	130.961	84.5412	149.962	350.206	115.612	59.1852	134.811	321.552	185.795	62.585	237.843	250.672	432.004	364.698	1068.25	778.776	1424.03	1225.31		-2.2061	-4.46432		-1.60797	-1.64503	-1.65427		-1.81866	2.04902
cgd1_1280	K-homology type RNA binding proteins	325.323	588.041	345.979	585.597	723.463	521.078	732.242	701.143	713.157	567.364	483.222	507.522	768.514	307.664	507.842	615.949	611.911	1043.78	490.933	970.91	690.768	927.601	476.245	615.498	222.692	162.041	197.534	209.514								-0.942629
cgd1_1290	Apicomplexa specific secreted protein Pf (23508265)	368.616	583.91	282.089	542.311	658.021	589.005	564.285	701.215	546.794	638.229	344.326	555.692	366.48	944.375	58.4558	580.087	667.02	942.427	474.765	1044.25	637.72	777.75	410.083	359.091	302.106	310.866	236.848	137.213
cgd1_130	Signal peptide region containing protein	12.5034	20.1756	130.018	132.039	103.277	112.958	86.4954	54.1896	80.2767	116.298	141.501	30.4484	40.5077	126.13	229.015	162.331	166.469	11.7773	80.2992	70.0958	47.2399	36.9336	24.8443	25.9243	9.78159	0	10.1226	13.3281		2.22539	2.02751		1.04509	2.00098		2.31581	2.50926
cgd1_1300	Spindly like TPR repeat containing protein	9.07393	25.9048	8.57783	22.174	31.7097	31.7865	25.847	29.0673	32.3657	15.3454	27.384	44.1938	35.9299	15.2558	60.4363	29.1541	21.3933	25.641	6.72399	28.128	15.9072	5.95631	12.5663	11.2882	7.09868	8.03496	0	0			1.65979		1.31118		1.66725		1.2587
cgd1_1310	Cleavage stimulation factor with RNA recognition motif domain	195.128	115.718	133.221	138.131	261.736	259.827	158.806	200.186	198.489	192.495	245.363	224.389	226.33	109.355	252.707	136.476	111.253	132.742	61.5865	190.184	109.437	128.086	61.3565	86.9086	118.729	115.19	122.869	192.591			1.66424		0.970207	1.15676	1.17624
cgd1_1320	Developmental protein	24.7973	24.6235	23.4415	43.2837	31.5114	9.14381	20.1814	65.4173	82.5525	62.904	74.8351	60.3866	17.8526	83.3823	0	58.5349	48.1466	93.4292	52.0635	52.3359	44.9704	24.4161	44.7931	44.559	0	43.9159	26.7676	0
cgd1_1330	SWI/SNF-related matrix associated actin-dependent regulator of chromatin subfamily A with DEAD/H box 1	179.811	208.79	98.6982	154.905	140.046	79.137	243.113	251.387	248.27	166.758	258.195	289.564	192.092	97.5202	57.9493	127.791	241.329	341.47	237.833	161.44	316.974	350.287	227.713	238.923	444.695	154.086	716.91	564.708		-0.944555	-1.2163					-2.00365
cgd1_1340	VDP/USO1/YBL047C family vesicular transport factor	18.3074	37.4944	30.2863	26.3633	29.0803	32.0658	40.9737	51.7461	44.6219	11.6102	10.3593	16.7184	36.2457	30.7798	45.7256	28.8101	50.7797	58.1994	46.3511	39.2423	49.2478	84.1212	32.5187	42.3866	21.4832	16.2112	12.3512	9.75745						-2.15035
cgd1_1350	ATM1-like ABC transporter	48.6297	39.2348	28.7319	40.3195	19.3114	29.1392	74.2078	52.6902	65.0462	97.6604	68.793	29.6059	83.1501	40.88	20.2434	31.8867	67.4428	71.5715	66.0655	44.903	65.0408	87.7841	41.7255	52.9346	76.0875	53.8269	68.8979	43.1977
cgd1_1360	ABC-transporter	77.253	198.172	97.3726	40.4536	0	18.991	83.8303	126.162	79.6042	65.3234	0	62.7091	55.6178	173.179	0	64.1632	57.1411	72.767	111.312	20.3808	126.09	126.776	173.659	224.245	161.163	410.445	264.072	365.994		-1.47885	-3.56209			-2.32655	-1.63461		-1.41688	1.29539
cgd1_1370	EF-hand domain containing protein	310.719	231.407	73.4329	176.267	65.8083	47.7398	158.05	136.617	190.874	175.158	97.6784	63.0556	0	87.0677	0	159.596	459.654	134.143	492.48	71.7269	388.186	322.94	542.566	486.759	202.567	320.999	41.926	36.8016		-1.6129	-2.89		-1.65805	-1.81164	-3.90709	-3.20968
cgd1_1380	Palmitoyltransferase	108.05	191.116	165.982	120.234	85.8163	79.6856	170.378	137.433	186.278	79.9443	101.901	180.899	116.685	45.4157	44.9789	136.385	221.031	133.581	291.914	42.7586	279.231	239.377	336.684	330.444	105.662	167.437	102.056	57.5886		-1.06624	-1.76757		-1.10325	-1.80509	-1.21253	-2.8055
cgd1_1390	Uncharacterized protein	90.9055	87.7612	28.6452	70.5226	64.1773	48.4188	115.086	98.9719	72.0555	34.1634	91.4472	61.4928	116.35	33.9639	0	52.9841	106.462	95.1407	134.726	87.9361	130.055	129.29	102.175	139.616	15.8037	0	38.1611	43.0674			-1.03168					-2.73775		-2.29751
cgd1_140	Uncharacterized Secreted Protein (CpLSP gene family)	22.6653	20.631	49.9943	66.5967	48.0036	39.0025	16.9091	17.0837	43.1171	25.5537	34.2006	32.197	46.2336	25.4045	0	74.3088	75.4409	7.11638	39.6561	20.9284	24.4341	12.3983	6.82366	6.788	5.91048	0	8.15541	10.7379		2.83554	2.46672		1.66156	1.64472	2.04643		3.1282
cgd1_1400	Uncharacterized protein	68.1345	70.0735	18.4027	15.2909	9.27671	5.38374	25.7454	25.6778	15.0446	16.4609	14.6873	23.7031	17.5189	16.3648	0	19.1469	31.0478	29.7969	20.4361	12.1974	31.7734	62.2954	144.761	125.797	251.284	267.19	317.834	328.558		-2.66197	-3.81246	-1.91029	-2.67815	-2.81017	-2.52849	-3.54188	-2.09227	1.83845
cgd1_1410	Uncharacterized protein	24.6668	58.1731	23.3182	49.5143	39.1819	50.0263	50.1879	51.1288	35.1934	104.288	18.6103	15.0172	0	0	123.219	45.2875	20.5257	52.2773	25.8947	40.6722	29.8224	60.7191	56.4393	52.8484	57.8916	87.3696	59.9101	52.5875							-2.80865
cgd1_1420	DNA repair and meiosis protein Mre11	72.9445	47.5344	60.3369	31.8312	34.7606	20.1733	89.0493	58.4174	32.5231	46.2602	34.3965	66.6132	59.0803	61.3201	0	47.83	25.291	73.0029	24.7745	34.88	46.8514	53.8675	29.6471	45.3725	0	32.2962	9.84255	32.3983
cgd1_1433	Uncharacterized protein	129.885	77.9224	40.928	58.5679	34.386	15.9647	66.0672	93.8202	146.707	82.3709	40.8309	79.0743	46.7549	72.791	72.0909	58.1969	147.109	61.1713	247.303	25.6996	133.478	63.9443	84.7241	124.178	50.8055	19.1689	5.84188	0			-1.82027
cgd1_1450	Signal peptide region containing protein	65.5897	90.2941	191.648	180.057	197.006	204.479	155.289	98.875	96.4162	186.551	188.944	159.725	163.127	160.4	158.857	190.015	140.581	92.6714	48.6035	140.79	71.7294	95.8939	67.4974	81.5955	55.9766	31.6798	106.202	80.5093		1.25828	1.42831			1.08015	0.844779		1.0788
cgd1_1460	Uncharacterized protein	62.4297	85.2394	80.0938	49.037	14.1666	29.5978	78.0276	89.0696	96.4945	79.1837	60.5588	119.452	41.7354	74.9727	14.8503	45.6138	143.478	161.712	163.569	39.4106	153.383	216.609	151.436	128.824	174.428	165.844	228.645	174.291	-0.912184	-1.31098	-2.65598		-0.997461	-1.3212	-1.22125	-2.06164
cgd1_1470	Uncharacterized protein	14.0741	55.9021	13.3047	39.3063	62.5969	54.4922	31.4993	39.7808	51.8742	65.4542	58.4017	77.1153	25.3314	0	46.8699	41.5281	35.134	66.2842	28.6804	49.1975	35.3078	69.289	33.8975	31.1264	55.0521	24.9253	41.7791	75.0122
cgd1_1480	membrane associated protein	143.889	209.219	155.454	222.455	248.152	189.493	200.752	232.404	268.839	208.577	310.172	250.286	251.581	138.239	205.364	169.828	216.66	300.111	388.421	287.417	237.337	188.904	160.901	215.94	128.648	72.808	155.322	87.6459
cgd1_1490	NEK2 protein	50.5757	85.7949	39.8422	55.9107	37.4906	18.6494	85.7527	104.832	76.168	71.2762	44.5175	82.1083	60.686	0	0	58.5875	114.565	138.946	189.471	38.9166	146.243	105.13	95.4189	99.037	131.887	194.067	168.332	269.558			-1.77854					-3.89819		1.38072
cgd1_150	Uncharacterized Secreted Protein (SKSR gene family)	44.9922	12.2862	42.5323	36.1256	17.1523	38.1582	27.4628	11.8693	23.5374	68.4799	84.863	27.3913	29.1526	60.5155	0	43.6623	14.9755	8.4759	6.66805	26.707	6.52754	11.8135	13.5454	14.9257	0	31.8724	2.42835	12.7893		1.51184				2.27613
cgd1_1500	Uncharacterized protein	44.1677	62.1325	153.094	107.933	130.962	103.148	107.838	177.551	105.027	161.838	33.3232	125.484	63.5964	0	98.0588	96.5366	155.178	145.61	209.104	73.7977	163.758	43.4888	47.87	42.7357	0	0	31.7847	10.4624		1.49224	1.43183		1.39459				1.43027
cgd1_1510	Signal peptide region containing protein	488.899	1171.83	95.6213	67.6814	10.7116	6.21648	137.204	6.35348	4.00884	42.7657	63.5964	41.0542	84.9605	0	0	159.181	88.8461	7.9398	8.3284	6.67141	28.5351	215.793	933.888	610.534	6040.44	4956.18	4367.54	4564.52		-2.80137	-5.75474	-1.86835	-6.64561	-3.34971	-3.14767	-5.16191	-2.11326	3.66521
cgd1_1520	Extracellular membrane associated protein with signal peptide/EGF domai/ephrin-receptor like domain	17.1331	16.6264	16.1964	20.6622	6.92748	9.76373	12.0424	17.6098	21.1114	36.8769	38.7792	36.0333	38.1259	31.4242	15.561	23.6941	50.5468	11.7369	72.906	7.39642	38.9803	10.2241	14.2552	10.98	51.177	44.1349	229.499	272.288						1.47534	1.42998		1.58032	2.61458
cgd1_1530	Rpn5 like 26S proteasomal regulatory subunit 12 with PCI domain	125.536	180.752	87.0267	124.17	116.986	83.323	197.525	189.243	208.961	141.534	107.342	163.044	138.581	140.708	83.6126	97.6801	134.639	260.142	161.244	171.114	195.284	238.973	131.02	185.091	0	44.4649	49.6873	83.2636										-2.02935
cgd1_1540	Dynein intermediate chain	152.075	197.342	84.9497	144.79	101.018	73.9192	241.909	296.983	289.299	146.127	198.181	185.168	144.322	92.975	322.283	106.062	272.263	403.688	408.079	120.361	361.872	297.207	170.65	195.874	43.2621	85.6944	37.3088	34.3861			-1.20732
cgd1_1550	Uncharacterized protein	86.6567	154.172	122.878	223.108	234.005	207.701	229.209	310.253	298.792	232.037	141.656	158.27	223.557	97.1295	96.1953	170.464	190.287	268.681	220.292	228.617	265.415	189.611	120.01	139.745	90.3906	89.5236	27.2831	35.9227			0.693019		0.853949
cgd1_1560	transcription factor E2F/dimerization partner (TDP)	189.361	235.043	279.7	464.808	473.745	449.501	298.593	209.633	244.843	640.478	607.185	331.44	579.398	636.738	551.787	419.056	256.053	128.2	80.3922	277.886	143.088	194.219	168.178	173.406	222.21	230.559	134.142	218.672		1.15333	1.47448			1.65898	1.21918	1.44623	0.973442	1.04776
cgd1_1570	Transcription factor E2F	281.362	488.934	417.967	642.663	510.776	732.179	628.08	627.131	506.572	720.537	551.925	753.693	740.807	865.002	588.969	556.633	452.644	507.33	351.464	460.217	470.893	408.96	449.191	383.358	264.137	355.923	347.106	234.223			0.704779				0.681089
cgd1_1580	Uncharacterized protein with CCCH-type Zinc finger	610.871	754.51	894.61	1036.56	1164.41	1013.64	788.529	777.46	719.159	1464.94	1257.99	1213.25	1157.16	1734.19	1667.49	1017.79	886.083	518.801	555.943	972.9	544.228	568.614	400.984	547.462	321.208	425.647	367.539	526.624		1.0222	1.2225			1.30664	1.08389	1.4863	0.968207
cgd1_1590	Uncharacterized protein	728.5	645.028	1010.05	881.642	1064.61	1217.79	849.814	722.98	485.049	1581.08	1465.68	1300.97	1381.13	1306.47	1293.9	980.838	336.777	640.45	188.942	1012.21	343.499	526.022	333.372	362.51	265.961	258.035	222.809	310.621		1.29687	1.6345			1.78522	1.58748	1.4187
cgd1_160	Uncharacterized Secreted Protein (SKSR gene family)	117.716	68.9661	97.9269	124.107	233.359	194.464	126.461	108.247	96.2928	127.409	74.6033	108.932	101.699	47.4994	15.6809	161.784	63.9966	46.5699	18.6092	108.074	34.157	49.4537	48.7654	50.1159	22.1019	16.6781	12.707	30.1154		1.23098	2.18652		0.830026		0.909039		1.23309
cgd1_1600	HIT-like domain containing protein	1180.61	799.325	1217.53	1142.79	1159.31	1609.45	1106.43	943.807	995.356	1058.8	1538.55	1524.65	1107.54	1924.79	1429.71	1154.16	724.405	893.015	282.784	1227	538.511	434.458	465.301	682.435	223.906	633.596	270.332	177.968		1.19906	1.49695			1.14175	1.10881	1.35559
cgd1_1610	Uncharacterized protein	40.229	64.9142	0	7.02199	0	0	20.4629	3.79027	4.78308	0	15.1758	48.9831	0	0	267.943	11.8703	5.57922	9.47324	2.48422	6.63323	13.3753	79.2215	111.425	113.994	141.623	35.6228	108.564	100.059		-3.83495	-6.02771	-1.91691	-4.53269	-3.29183	-2.33793		-3.17687
cgd1_1620	RPB7 like OB fold RNA polymerase subunit	58.0994	118.269	153.784	144.006	155.044	188.529	94.5689	56.9293	49.7362	108.081	166.57	99.039	200.775	195.363	348.271	181.337	119.252	60.1981	33.0073	93.499	64.6235	57.2064	55.9728	70.6711	54.5425	82.3152	50.1726	49.5453		1.29586	1.58445				1.14872	1.81345	1.31153
cgd1_1625	unspecified product	0	0	0	0	0	0	0	0	0	0	0	0	0	0	0	0	0	0	0	0	0	0	0	0	0	0	0	0
cgd1_1630	Uncharacterized protein	151.509	90.2686	200.516	163.965	163.652	268.166	110.976	137.038	133.303	192.169	228.618	147.583	185.432	101.892	100.912	160.939	109.264	92.7622	46.7799	173.874	110.822	84.5356	60.21	73.2985	71.1168	80.4968	49.0643	43.0674		1.35556	1.7283			1.39045
cgd1_1640	PHD-finger/AT hook containing chromatin protein	34.7318	41.5429	28.3557	32.5167	29.0895	26.7785	36.6181	31.5334	38.6669	37.378	25.013	28.8338	37.5073	26.5427	68.3472	38.3014	42.4756	64.6863	41.7252	53.9361	47.2401	60.1055	35.5518	39.7158	9.88044	11.1836	4.26039	3.3657
cgd1_1650	Uncharacterized protein	34.9753	199.699	0	18.3148	0	0	14.2324	0	0	0	52.7755	0	75.5405	0	0	18.3467	0	0	0	4.61356	14.7999	80.3546	185.323	207.882	164.17	61.9411	188.771	49.7096		-3.06517	-4.95581		-5.75985	-2.24045			-3.28723
cgd1_1660	60S ribosomal protein L36	3558.41	2607.02	3856.13	3340.42	4080.72	5296.55	2560.51	2763.88	3560.07	3118.99	3143.08	3011.78	3499.11	2772.46	4624.5	4188.49	2094.38	3944.46	1087.97	5163.26	2607.53	1637.92	1463.24	1619.55	1018.46	999.088	515.276	894.313	0.841138	1.25799	1.69554		0.812311	0.860697	0.899926	0.949767	1.0499
cgd1_1670	Bystin/ S.cerevisiae En1p like adaptor domain containing protein	162.309	143.544	95.8972	235.503	244.929	288.03	177.504	160.57	115.788	325.957	252.569	185.277	204.494	341.109	168.914	204.872	129.433	71.6644	25.0573	194.029	55.1909	79.9074	91.6222	123.394	47.6165	89.8281	60.227	64.8807			1.52324			1.36795
cgd1_1680	Insulinase like protease	63.4561	146.277	8.56954	10.2851	0	3.34271	16.5999	1.70819	1.07781	22.9959	3.41969	5.51889	3.2632	30.4821	0	21.993	18.8582	6.40406	1.67937	0.597889	7.12393	59.5055	130.454	93.9776	659.539	626.121	626.268	528.249		-3.1343	-5.1139	-2.1968	-5.98717	-2.83411	-4.17816	-2.70457	-2.10684	3.32964
cgd1_1690	PHD finger containing protein	63.8126	112.65	0	11.1385	4.50503	2.61449	25.9671	0	0	17.9862	16.0482	17.2664	10.2092	0	0	19.5264	17.6999	3.33928	2.62704	0.935276	5.57197	34.9066	122.1	102.906	410.467	439.492	738.578	554.251		-3.19952	-4.33417		-7.03788	-2.31109	-2.67774	-3.8963	-2.10084	2.80291
cgd1_170	Uncharacterized protein	49.161	48.8166	108.438	171.621	20.8239	78.5537	66.6832	67.9334	85.7276	166.278	135.998	59.8587	23.5954	110.205	0	152.58	177.267	7.71771	335.961	47.5552	131.751	37.6487	23.6808	40.7718	0	29.0214	8.84453	11.6453		2.09932				1.94008			2.24119
cgd1_1700	GATA zinc finger/AT hook containing protein	186.488	169.75	192.319	220.956	136.444	106.275	239.159	291.775	318.481	186.361	136.436	316.52	203.425	209.026	376.391	163.041	451.433	393.901	626.749	94.6708	506.274	333.857	202.8	228.091	70.7357	30.0245	57.9516	48.1911			-0.940556			-0.746487				-1.44731
cgd1_1710	Phosphoglycerate mutase	31.2909	44.0182	29.5802	21.8474	26.5088	26.9227	50.9325	39.3086	62.0062	52.9178	31.4774	25.4	67.583	35.0725	0	20.5176	57.8617	88.4216	43.7982	44.0274	64.3129	85.5833	46.4745	46.1355	0	36.9441	0	7.41219
cgd1_1720	SpoU type tRNA/rRNA methyltransferase	12.9538	14.7925	9.79647	14.471	27.984	15.2852	18.9765	15.622	11.0891	17.5255	21.5011	22.0817	18.652	26.1348	25.8834	12.5709	11.4977	19.5225	9.91903	18.4543	9.39679	16.1559	7.79979	12.5338	0	0	9.78814	1.8411
cgd1_1730	haloacid dehalogenase-like hydrolase	2168.3	2368.98	2071.1	3382.64	3451.41	2356.99	2807.86	4034.75	3450.79	2234.53	1704.08	2062.6	1674.88	1291.12	752.178	2759.11	2963.28	5244.25	2090.74	4546.51	3076.85	2657.59	1244.38	2005.9	494.752	580.008	207.239	200.635			0.687023		0.762603			-1.16151		-1.06658
cgd1_1740	DDRGK domain containing protein	135.519	71.4898	16.0137	103.49	172.212	106.189	89.6126	172.371	181.267	128.915	268.392	226.886	146.348	113.922	56.4133	117.74	131.562	71.8026	104.607	67.0356	132.099	133.436	61.1992	88.9775	53.0092	0	36.5716	12.0381
cgd1_1750	Uncharacterized transmembrane Protein	9.13584	15.8757	25.9091	25.5146	5.80473	16.8439	14.8705	6.88603	0	7.72506	13.7854	11.1238	13.1546	30.7198	60.8487	29.952	32.9424	17.2106	49.6457	8.43572	14.9112	26.9863	6.60109	7.57683	0	0	0	6.49229
cgd1_1760	Cdc50p like membrane protein	117.559	140.082	88.9054	67.7158	104.572	91.0329	157.865	128.483	78.273	79.5242	44.3473	85.8842	50.7814	237.179	117.449	87.8757	104.345	132.879	66.7873	105.448	83.8569	123.469	128.829	113.747	18.3936	20.8197	12.69	25.0626
cgd1_1770	Rab5-interacting protein	33.7171	125.553	286.864	105.936	128.539	273.525	68.6021	177.897	128.283	171.063	330.701	205.271	315.567	226.752	112.286	132.651	112.227	206.435	83.284	262.409	85.6054	121.729	101.51	74.5691	105.51	59.713	36.3962	23.9607
cgd1_1780	Uncharacterized protein	30.499	65.6183	38.4421	67.4324	64.5949	78.7241	45.5066	68.9649	89.4468	68.7715	130.393	86.6501	102.469	68.3699	67.7123	59.9951	45.1179	119.7	51.4789	99.2366	62.0708	83.4174	37.9527	59.0204	15.9066	18.0046	21.9482	14.4492
cgd1_1790	RING domain containing membrane associated protein	49.6321	123.211	73.7291	122.524	144.161	78.4348	155.803	136.278	126.451	83.9355	123.036	94.965	96.9875	71.5246	141.673	118.088	155.366	207.035	212.79	145.903	192.019	207.112	142.592	172.49	33.2811	87.8983	0	10.0773							-0.962399
cgd1_180	Uncharacterized protein	88.5952	92.3732	427.132	476.301	242.054	264.617	284.809	373.955	554.069	232.234	213.895	248.11	389.079	268.116	177.025	544.905	997.7	41.7252	1229.86	108.685	478.258	69.7868	67.215	97.9688	55.4475	31.3804	23.9087	37.7755		2.55617	1.7832	1.47657	2.34035	1.3377	1.85094	1.1922	3.23207
cgd1_1800	Transducin/WD-40 repeat containing protein	56.9233	49.4589	8.96853	76.1758	102.476	59.4718	69.4909	103.688	58.6557	64.1774	50.1047	34.655	40.9815	31.9013	0	78.3822	99.9969	129.576	138.261	81.3444	109.54	93.414	53.6973	60.3232	44.532	16.8018	20.4821	6.74199
cgd1_1810	Uncharacterized protein	48.6748	36.2503	6.57337	43.6947	22.0907	12.8203	82.0579	39.3086	81.0214	41.1583	47.2161	25.4	10.0123	0	0	25.533	57.8617	78.5969	142.559	12.8413	99.622	100.418	52.7548	69.2032	0	0	22.5181	14.8244			-1.95365				-2.15469	-3.71482		-2.94169
cgd1_1820	Uncharacterized transmembrane Protein	0	12.0566	0	0	0	0	9.88155	0	23.0976	0	0	0	0	0	0	0	0	0	0	0	5.87178	0	29.2432	13.4263	37.9945	0	26.2128	17.2567
cgd1_1830	TB2/DP1/HVA22 family integral membrane protein	568.772	570.435	129.042	190.616	173.466	192.952	305.513	188.631	129.84	96.1882	34.3297	193.911	131.035	0	75.7655	158.129	170.383	332.161	148.921	210.074	226.926	410.689	753.437	896.254	391.564	322.334	98.2344	113.174		-1.95076	-1.79287		-2.32855	-3.34275	-2.21908	-3.90085	-1.98024
cgd1_1840	Chromatin assembly factor 1 subunit A	185.86	254.39	90.2236	178.869	169.158	131.512	253.468	236.638	205.452	161.407	113.696	201.839	191.672	118.237	284.384	137.679	189.49	279.161	210.312	200.109	307.91	469.873	440.989	498.536	102.174	195.715	62.3573	67.8246	-0.92986	-1.64815	-1.54518		-1.28401	-1.87434	-1.39436	-1.4762	-1.45548	-0.898733
cgd1_1850	G-patch domain containing protein	62.4891	62.0513	88.609	65.445	79.4087	23.0424	63.5713	164.852	89.1567	105.679	0	152.174	179.954	0	0	24.5846	103.997	132.436	46.3059	37.093	103.882	123.057	45.1514	86.3758	0	0	16.8636	0
cgd1_1860	translation initiation factor eIF-2B alpha subunit	37.2946	111.1	35.2556	45.5684	94.7849	45.8403	30.3524	131.182	115.289	147.165	84.4128	75.6834	170.05	125.405	0	53.7993	51.7225	76.1126	47.5956	26.2373	112.724	130.565	107.789	125.44	19.4508	0	6.70964	26.503		-1.40175		-1.69763					-1.09198
cgd1_1870	Uncharacterized protein	28.8707	54.9479	272.923	297.324	140.636	166.785	109.651	166.834	240.284	211.575	108.91	152.33	131.64	64.7197	224.34	296.581	576.573	36.259	566.938	73.6275	212.921	50.5369	39.4032	33.2556	0	34.0867	5.19412	6.8389		2.84293	2.03548		2.12635	1.78124	1.60472	1.51003	3.356
cgd1_1880	Uncharacterized protein	114.87	102.658	86.8716	0	0	0	46.7436	0	21.8521	0	0	0	0	0	0	18.0769	19.117	0	22.699	6.06096	34.7198	196.047	143.865	123.848	0	81.3737	12.3997	48.9786			-5.44419		-3.58817	-4.2125	-4.3045	-3.1555	-2.7621
cgd1_1890	Longin domain-containing Synaptobrevin	289.047	158.887	58.5522	64.8683	13.1182	30.4525	176.431	101.152	201.29	104.748	15.5769	100.556	222.961	0	0	105.595	103.08	116.684	112.195	95.3199	232.142	338.814	300.844	282.529	226.126	73.1287	200.58	117.376		-2.15549	-3.45952		-1.16408	-2.36921		-4.18189	-1.44862
cgd1_190	Narf-like protein nuclear prelamin A recognition factor	33.4166	68.439	23.6923	112.283	100.853	98.5771	98.5865	116.492	75.4891	63.5768	69.3325	91.5486	96.2323	28.0914	306.033	107.366	208.55	51.1487	225.958	78.2414	124.234	63.0641	45.2722	60.0474	13.0712	14.7952	4.50898	23.7472			0.951139						1.48115
cgd1_1900	Fur1p like uracil phosphoribosyltransferase	105.582	96.1058	33.27	76.7893	167.712	71.3767	85.9287	152.531	100.427	44.639	119.488	85.7051	63.3444	59.1712	0	96.9232	68.3333	132.602	45.6394	148.558	85.1004	92.4085	76.2884	75.4032	0	31.1644	28.4929	0
cgd1_1910	DnaJ domain containing protein	27.8417	10.3675	0	4.85977	8.84502	0	22.6591	5.24634	0	0	10.5029	0	10.0222	0	0	7.30237	0	0	3.43856	1.83629	2.52457	27.4138	30.1755	28.8632	43.562	49.3076	105.189	98.927		-2.36833	-2.64056		-3.49338				-2.22201
cgd1_1920	HECT/SPRY domain containing protein	14.152	10.5397	16.2451	9.17519	2.56912	2.60923	4.93616	9.90502	8.17275	17.95	12.2026	6.15414	10.9164	10.1972	16.8319	13.2565	27.7581	7.1412	40.6995	3.86691	28.1093	11.2803	30.5549	26.8275	7.90812	25.0633	45.2839	45.2565			-3.00687	-1.96756	-1.57653		-1.51205
cgd1_1930	Histone-binding protein RBBP4/WD40 repeat containing protein	85.732	96.9552	63.0349	68.1718	78.6824	21.0754	89.1549	89.7494	74.7502	88.6027	64.6822	34.7959	20.574	32.031	0	68.7071	140.036	134.589	154.118	54.0312	144.536	175.082	137.657	163.271	44.713	101.221	87.4027	60.9246		-1.15631	-1.66477		-1.13679	-1.13494	-2.59849	-3.13549
cgd1_1940	Ran-interacting Mog1 protein	100.789	137.614	214.377	153.936	32.0196	130.078	215.322	132.945	143.801	85.2248	152.084	122.721	90.7028	84.7272	0	138.784	244.616	225.473	245.844	142.921	287.883	181.94	212.406	212.457	157.698	178.497	81.5979	35.8123
cgd1_1950	Uncharacterized protein with RING-type Zinc finger and CDC48 domain 2	192.448	311.943	160.524	169.936	258.941	158.625	230.331	302.911	247.657	201.019	281.852	220.542	114.101	152.263	376.997	157.365	241.78	405.198	355.124	237.431	305.896	349.257	230.392	303.567	123.987	140.34	67.2099	40.224							-0.98831
cgd1_1960	RNA polymerase III subunit Rpc25	44.6351	72.0239	42.1948	46.7464	70.9006	24.6883	81.7346	84.108	21.2278	37.7424	117.865	108.696	64.2694	0	297.289	70.2418	37.1417	147.151	68.9076	61.8217	74.2011	87.8981	64.502	70.9516	34.9187	0	0	0
cgd1_1970	Golgi apparatus membrane protein TVP15	464.028	368.622	482.524	415.781	226.04	268.068	346.18	629.561	669.411	575.479	571.822	527.336	579.061	52.0107	0	403.659	733.64	626.484	1172.93	199.952	1043.49	446.743	368.811	414.775	314.614	273.931	16.6966	76.9432								-3.7424
cgd1_1980	Protein farnesyltransferase subunit beta/PFTB repeat	75.2881	88.7782	53.3789	101.847	137.53	100.637	114.888	173.789	114.131	31.831	134.906	114.589	149.059	94.9353	31.3407	108.607	99.1937	159.561	96.4706	112.967	107.522	71.0421	52.1327	46.8303	0	33.3338	25.3969	33.4392			1.17238		1.149		1.09124
cgd1_1990	tRNA(His) guanylyltransferase	142.021	113.604	119.339	118.44	120.316	168.745	205.483	130.835	168.857	146.776	130.961	230.567	102.247	106.123	0	177.97	122.555	148.637	97.445	245.622	147.857	113.942	83.6138	76.3423	24.69	0	42.5848	11.214
cgd1_20	membrane associated protein	9.60386	2.38414	0	5.02907	12.2042	7.08271	0	3.6194	0	16.2416	0	11.6937	6.91423	0	0	1.25946	7.99155	4.52308	16.6056	7.60103	13.3529	9.45625	13.8785	9.29248	0	0	5.18347	0
cgd1_200	ADP-ribosylation factor family	102.441	120.797	72.6304	49.1731	65.0891	28.3308	125.058	77.2139	133.979	64.9665	57.9666	31.1832	73.7518	0	0	67.1712	106.554	84.4309	60.0964	27.0259	113.016	109.272	92.5234	99.1198	240.424	226.779	221.162	163.797										1.83283
cgd1_2000	Utp14 protein	382.723	290.032	393.536	525.06	648.466	529.843	445.364	336.552	285.799	533.693	481.255	555.937	580.082	812.798	1028.59	466.686	288.673	148.627	100.34	323.28	171.693	266.654	190.018	233.883	115.562	130.804	130.463	124.06		1.08974	1.46681			1.02097	1.16288	1.73211
cgd1_2010	Uncharacterized protein	199.906	319.814	62.9922	93.0497	94.0861	49.1426	225.964	203.693	198.948	137.733	173.167	180.301	154.582	49.7923	147.94	82.5314	139.648	258.037	176.482	114.268	238.108	362.076	455.616	538.314	324.364	393.37	239.766	184.153		-2.37231	-2.60213		-1.37307	-1.63555	-1.58389	-2.40831	-1.9657
cgd1_2020	Uncharacterized protein	90.5639	252.927	21.4031	11.856	0	0	64.4926	17.0654	10.7677	57.4341	0	27.5678	32.6004	0	75.3994	38.5991	12.56	0	8.38875	0	26.0046	267.516	485.323	494.47	212.549	240.583	219.96	241.344		-4.5434	-6.80651	-2.3038	-4.99159	-3.64627	-3.60122	-3.27482	-3.63511
cgd1_203	Ribosome biogenesis protein Nop16	351.501	95.1924	271.869	150.598	121.82	176.746	104.026	120.427	83.5844	351.262	120.544	272.357	184.044	107.449	425.664	159.241	62.0435	75.2476	31.5722	113.808	63.7455	52.4392	46.1776	30.9186	0	56.5917	51.7405	68.1247		2.17686	1.90508			2.14388	2.10362	2.22594
cgd1_2030	Transmembrane protein TauE-like	135.453	145.713	110.975	152.894	126.228	133.193	187.407	170.161	165.344	183.258	190.765	263.886	201.538	60.7293	60.1452	133.818	137.761	127.588	146.1	126.264	180.687	160.046	140.283	139.799	28.2579	63.97	43.8648	25.6689
cgd1_2040	Pyruvate kinase	835.338	1017.21	482.113	672.254	486.061	479.87	901.687	1047.17	1022.46	654.297	683.309	588.854	588.734	354.805	439.241	637.679	1375.57	1503.26	1883.08	472.072	1556.36	1316	1477.16	1402.59	2132.47	2367.01	1214.94	543.635		-1.18204	-1.42619		-0.639172	-1.18061	-1.39426	-2.07543		1.39649
cgd1_2050	Uncharacterized protein with WD40 repeat	52.6594	65.363	132.748	85.7893	122.682	90.6162	49.9999	138.92	112.698	103.898	172.163	42.7455	50.549	118.047	0	82.8696	77.9002	82.6691	41.1897	104.194	71.0936	86.4167	27.4798	53.3783	27.4642	31.0866	18.9478	12.4739
cgd1_2060	Rab1 GTPase	302.367	275.228	47.6393	13.1945	48.0294	0	225.576	37.9842	0	21.3062	19.0105	61.3605	0	0	0	46.2614	34.9451	118.67	24.8956	39.885	112.716	248.099	700.94	494.571	354.819	133.873	27.1993	53.7184		-4.19146	-4.38694		-4.51794	-4.08349	-3.98284	-4.4655	-3.33596
cgd1_2070	Uncharacterized protein	140.601	183.827	35.4436	81.8062	53.6008	58.7581	152.571	141.301	138.193	126.815	106.079	114.131	128.217	126.074	0	66.3785	127.396	128.021	114.607	56.876	135.424	258.42	273.166	246.171	43.9976	99.6014	30.3544	46.6276		-1.8843	-2.06283		-1.0921	-1.26058	-1.2162	-2.22146	-1.37977
cgd1_2080	Uncharacterized protein	202.887	156.136	249.333	180.611	270.711	172.07	239.424	206.447	347.364	85.7782	275.529	197.629	160.674	0	608.092	210.193	337.652	124.218	310.71	198.044	322.56	193.109	161.255	196.309	63.4886	71.8624	21.9007	57.6717
cgd1_2090	Uncharacterized protein	63.1629	125.441	95.5353	79.3807	192.636	135.087	92.5297	142.825	123.161	117.5	152.494	153.815	281.937	127.433	252.415	140.815	59.5669	59.495	82.6891	134.975	112.256	82.9227	31.9468	75.0841	0	0	20.4545	62.8404			1.49928				1.67688
cgd1_210	Uncharacterized protein	45.7237	22.7017	43.2239	31.9244	29.0519	25.2904	55.8187	60.3116	125.037	0	34.4972	111.347	65.837	0	0	17.9888	31.7063	64.6029	45.1765	6.03139	76.0109	37.5175	16.5188	60.0417	0	0	0	0
cgd1_2100	Alpha-1%2C3-glucosyltransferase	29.8515	39.5231	37.6259	22.5792	18.967	14.6767	68.8352	60.0006	82.8154	42.0696	15.0147	12.1158	78.8017	33.4591	0	26.0983	46.92	32.8044	38.0967	26.2513	59.5499	58.7853	46.7332	68.7706	0	35.2446	0	7.07122			-1.65203
cgd1_2110	Protein kinase with WD40 repeat	6.01628	20.9095	5.68736	8.40115	19.1131	9.98307	22.0337	22.6735	14.3063	7.63085	4.5391	10.9882	0	20.2301	0	11.0457	14.1844	11.3338	14.4892	11.1105	19.4573	32.581	16.3015	19.1269	9.41327	10.6548	1.62358	4.27541		-1.40556				-1.81426	-2.23362
cgd1_2120	Armadillo-type fold containing protein	70.5522	115.095	85.7507	93.2415	115.271	46.4565	170.207	159.534	123.429	72.4411	57.0316	85.9048	116.1	186.4	0	83.2706	152.361	225.473	131.947	126.302	148.663	193.518	112.272	131.653	0	53.5491	19.0395	7.16246						-1.23476				-1.57926
cgd1_2130	Glutamine-tRNA synthetase	409.445	520.926	290.295	352.239	576.053	323.528	464.14	653.051	523.326	315.305	237.202	347.199	378.999	368.781	267.839	331.758	446.164	688.694	403.641	570.959	537.897	530.337	497.476	553.829	171.598	129.487	146.011	103.917						-1.04749	-0.67442	-0.991389		-1.01627
cgd1_2140	Uncharacterized protein	132.956	140.276	109.976	116.037	73.9176	24.5132	142.021	68.897	102.751	98.3712	188.083	263.067	191.441	0	110.693	87.1796	175.172	156.544	166.258	94.2672	210.978	278.188	186.13	273.37	234.03	412.062	466.439	366.124		-1.00104	-2.28811		-1.64586			-2.21389		1.09035
cgd1_2150	GYF domain containing protein	54.3384	67.4471	25.6838	50.9807	30.2098	50.0922	60.8074	40.9569	48.4547	40.2039	56.3704	57.8923	9.78013	68.5185	67.8595	69.4783	84.7799	38.3872	111.57	53.758	75.5502	66.879	100.609	77.926	329.451	276.67	410.591	390.977					-1.08395		-1.54719			2.50934
cgd1_2160	GYF domain containing protein	12.4978	46.5385	0	19.6335	7.94087	11.5212	22.8857	4.71005	8.91567	26.4197	9.42923	30.4348	35.9909	0	0	21.3067	12.133	0	5.40235	18.1344	9.82153	28.7134	56.4393	50.098	195.545	276.67	387.862	350.817		-1.65466	-2.03312		-2.82486			-3.28008	-1.30277	2.9307
cgd1_2170	SET domain containing protein	72.913	36.2011	91.9022	59.3926	38.6062	103.063	69.2307	36.6382	31.7866	71.9292	91.6844	88.7792	96.2375	40.8624	202.347	86.0569	33.7068	57.2324	10.5059	88.1641	35.2611	11.9654	32.1953	33.5948	19.0137	43.0429	19.6766	17.2716			1.49849				1.50209
cgd1_2180	CDC48 like AAA ATPase	39.4502	66.5955	67.1281	86.7641	95.2503	128.013	118.795	95.1525	99.4382	120.09	71.4335	96.0695	79.5253	185.715	52.5511	104.505	76.5969	122.626	37.0291	113.444	61.0507	56.971	49.4081	56.7114	49.38	13.9733	25.5509	11.214			1.16884
cgd1_2190	K+/H+ antiporte	43.129	46.3957	13.5903	25.0939	42.6273	37.1082	52.6511	70.434	44.4416	28.3647	21.693	11.6698	13.8002	80.5688	0	37.7065	19.938	65.4506	31.3677	39.8238	40.5561	56.6215	30.0086	33.782	0	8.48682	7.75931	0							-1.62238
cgd1_220	Glycosylphosphatidylinositol transamidase	131.71	103.54	134.885	67.0543	41.843	52.6144	89.3274	148.912	114.839	74.2474	33.1237	66.8212	71.1178	110.721	0	57.5753	66.9768	242.954	94.8891	102.795	143.979	108.071	72.697	109.234	17.1731	19.4382	17.7719	38.9993
cgd1_2200	Uncharacterized protein	71.6305	96.5318	0	17.8616	6.5018	0	108.266	19.2824	7.29994	34.611	38.6022	0	0	0	0	24.1552	11.3534	9.63871	12.6381	26.9964	33.4037	214.947	120.765	164.076	32.0215	18.1225	11.046	21.8158		-3.36427	-5.40489		-3.83005	-2.15266	-5.36749	-4.25872	-2.89933
cgd1_2210	Uncharacterized protein	312.446	581.731	36.9204	109.075	24.8152	57.606	143.035	161.908	204.317	198.148	117.865	0	393.65	0	0	128.045	108.33	147.151	91.6471	133.947	195.958	487.102	860.699	744.992	122.216	207.503	42.1589	83.2636		-2.84358	-3.7551	-2.02971	-2.12359	-2.19485	-1.72802	-4.41049	-2.42405
cgd1_2220	Uncharacterized protein	591.311	630.662	124.218	156.731	111.321	113.059	534.712	239.354	223.933	129.629	16.5232	186.662	252.272	147.283	0	201.043	309.803	402.258	305.64	127.11	509.699	675.665	1395.16	738.634	445.459	426.641	118.203	93.3797		-2.60448	-2.94448		-2.23251	-3.63082	-2.18627	-3.65257	-1.82739
cgd1_2230	cytosolic iron-sulfur protein assembly protein CIAO-like protein	211.429	195.368	99.935	67.6593	67.169	90.9569	148.174	128.375	173.174	139.051	132.931	85.8125	76.1085	0	0	104.747	130.322	210.216	140.716	139.448	168.994	312.27	178.229	248.412	36.7566	20.8023	82.4159	58.4306		-1.50911	-1.43202		-0.847269	-0.92088	-1.6807	-4.57967	-0.969086	-1.97917
cgd1_2240	Aspartic peptidase A1 family protein	44.0064	71.0094	0	13.4423	0	4.05676	40.2917	24.877	20.9288	9.30271	24.9011	13.3956	55.4437	36.9936	0	24.5269	21.3608	15.5441	23.0986	23.2194	39.9033	90.2709	94.0655	126.218	34.4269	97.4192	11.8758	31.2727		-3.08354	-4.73749		-2.36135	-2.45393	-1.50881		-2.01315
cgd1_2250	LSM domain containing protein	32.5464	161.592	123.068	113.62	144.755	240.025	145.684	110.392	108.35	110.082	245.553	39.6287	210.884	218.879	0	132.313	36.11	168.61	44.2157	171.727	100.34	85.4565	117.582	103.471	0	57.6397	35.1324	23.1288
cgd1_2260	RNA polymerase II B8 subunit	290.898	160.478	305.548	287.732	369.661	262.207	210.443	146.174	269.007	355.299	73.1578	236.132	116.35	0	538.196	347.576	152.409	213.115	71.854	302.713	158.265	127.301	128.448	169.773	151.716	114.484	52.3352	22.9693			1.19747
cgd1_2270	40S ribosomal protein S26	3601.8	1852.92	2666.48	2242.1	3446.56	3264.34	2101.39	2616.69	2321.79	2275.03	2455.53	2483.4	2499.37	1751.03	1878.7	2754.39	1420.33	4618.9	1152.29	5495.27	2473.74	1851.56	1207.17	1163.67	746.873	691.676	304.481	154.192		0.889974	1.38556
cgd1_2280	DnaJ domain containing protein	201.578	206.421	214.377	281.484	208.128	120.787	164.055	294.378	263.635	298.287	76.0421	184.082	54.4217	169.454	0	297.395	314.506	154.271	242.732	216.044	258.942	190.21	157.787	160.213	39.4244	89.2485	27.1993	35.8123
cgd1_2290	Uncharacterized protein	75.7027	129.843	188.668	237.851	209.891	159.876	243.643	293.081	360.031	267.689	275.192	284.908	307.191	138.848	229.188	230.143	416.14	175.025	712.267	138.895	311.603	142.302	58.8427	104.64	32.3037	48.7525	26.0011	19.5627		1.19018	1.00338		1.53319	1.31689	1.42508		1.69915
cgd1_2293	unspecified product	0	73.6368	448.653	134.618	75.388	65.6271	0	111.789	183.392	0	0	0	0	0	0	147.819	148.097	27.9401	300.402	54.7788	129.105	19.4711	14.2884	24.6007	0	0	0	0		3.45588			2.57601				2.58256
cgd1_230	Glycosyl transferase%2C family 1	59.2002	115.122	74.6181	56.8338	43.8837	29.1062	76.2856	92.9614	79.7717	25.0292	89.3295	108.124	99.4484	99.5321	0	55.6389	46.5249	139.406	84.0817	67.6785	107.361	168.394	93.8674	102.287	30.8755	52.4218	31.952	49.0817			-1.59682						-1.09392
cgd1_2300	Uncharacterized transmembrane Protein	8.97259	8.16725	33.9282	33.4116	17.103	18.7486	26.7754	12.3988	17.7801	35.4061	22.5652	29.1335	23.6858	20.1139	0	32.5546	25.7171	5.63437	18.0998	16.1754	12.656	17.6694	3.96192	12.8158	0	0	11.2998	0		1.66497							1.44133
cgd1_2310	RNA-binding protein Lupus La%2CUnnamed protein product (Fragment)%2CUncharacterized protein	0	21.2828	54.0299	54.87	108.945	115.915	34.8867	107.699	95.1367	0	301.85	104.388	41.1481	0	0	82.4485	150.605	40.3768	127.059	56.5443	70.8283	18.7587	48.1799	98.7529	44.713	0	0	20.3082
cgd1_2313	RNA recognition motif domain containing protein	164.927	214.95	272.843	237.502	261.979	121.631	369.124	217.546	127.46	209.188	31.1082	200.816	385.899	138.644	274.622	329.838	297.351	155.35	239.338	168.605	393.814	202.99	238.336	233.671	64.5126	73.0215	22.254	0
cgd1_2320	Cyclin B	563.252	825.768	442.041	682.646	229.583	274.314	908.162	680.874	957.777	512.219	489.101	491.719	742.159	464.559	495.482	620.191	1574.1	695.714	2211.6	246.726	1390.23	1182.44	1278.52	1147.27	532.095	395.243	120.454	90.627		-0.995596	-2.12018		-0.748415	-1.3773	-1.08273	-1.58893
cgd1_2330	SANT domain containing protein	250.179	194.6	189.201	177.586	190.75	116.852	162.887	289.14	186.404	126.927	201.336	203.079	432.275	112.166	333.26	126.86	138.786	227.796	249.244	132.004	239.959	169.696	176.749	142.935	52.1917	29.5378	63.0133	106.672
cgd1_2340	Rad1/Rec1/Rad17	77.253	38.3559	73.0294	80.9072	32.7233	0	83.8303	77.6381	97.9743	65.3234	116.57	31.3546	0	0	0	60.7862	64.2837	60.6391	66.7873	67.936	59.1533	126.776	65.1223	96.105	0	0	13.8985	0			-2.56074				-2.48801
cgd1_2350	Uncharacterized protein	83.6908	78.9492	55.3806	89.1103	74.4456	95.6671	132.819	75.6972	129.357	84.9205	170.484	101.902	102.429	84.4246	362.321	103.168	58.0339	70.9478	34.1092	79.4851	47.0502	74.164	37.2902	38.175	26.1891	0	18.0681	23.7896						1.26223		1.88727
cgd1_2360	Serine/threonine-protein phosphatase	153.662	160.214	217.891	214.574	214.794	141.654	181.335	353.253	179.044	194.899	139.12	74.8397	331.883	206.679	409.382	205.544	204.584	332.899	110.071	356.742	231.295	216.863	111.028	133.812	72.1272	136.067	41.4678	32.7594
cgd1_2370	Mitochondrial carrier domain containing protein	14.2021	66.9872	13.4256	22.3108	9.02371	5.23691	80.909	10.7047	16.8857	24.0179	21.4301	17.2925	10.2247	0	0	5.58742	7.87854	40.1321	24.5561	16.8605	16.312	55.9351	171.028	206.124	111.105	301.822	7.66526	0		-2.69163	-4.07209		-3.46599	-2.53402	-3.19575	-3.66	-4.02763
cgd1_2380	Uncharacterized protein with WD40-repeat	83.2448	134.325	23.6081	66.8399	63.4705	58.3223	81.299	131.764	100.954	84.468	81.6474	121.631	155.822	83.9747	194.056	85.1511	126.994	188.186	65.7988	114.2	108.192	213.11	219.542	245.09	39.0742	44.228	22.4648	17.7471		-2.01401	-1.77538	-1.46079	-1.16948	-1.53413			-1.04431	-1.55794
cgd1_2390	Uncharacterized protein	63.9093	58.1731	80.5537	118.991	40.6067	70.6983	69.3505	136.484	151.972	54.0403	64.2902	51.8775	61.3481	214.899	0	83.8113	118.178	120.396	165.754	106.783	94.0085	69.9189	51.3084	94.2282	33.3315	0	0	30.2777
cgd1_240	Signal peptide region containing protein	52.8077	88.4887	124.801	82.9584	75.4941	63.2855	102.072	159.213	163.245	156.286	129.486	80.3737	38.0185	177.569	43.9653	90.0283	183.093	254.923	146.744	83.59	190.738	194.985	108.109	116.79	20.6562	0	28.5018	9.38181							-1.37345			-2.09884
cgd1_2400	Uncharacterized secreted protein	945.807	725.412	960.821	1301.01	1605.51	2009.27	965.059	851.213	714.999	1671.13	1959.69	1100.05	1280.55	2420.85	1222.29	1064.47	806.601	425.497	362.636	923.602	452.277	542.082	409.695	474.157	287.133	225.003	274.287	300.953		1.33627	2.05679			1.80677	1.18587	1.66201	1.03312
cgd1_2403	unspecified product	152.165	151.099	172.615	127.49	174.029	134.663	99.0722	217.916	224.339	51.4669	183.686	37.0554	43.82	0	0	67.8472	33.7652	272.325	63.8961	176.634	125.099	149.826	65.968	75.7191	0	0	0	0
cgd1_2410	Uncharacterized protein	48.5438	65.7323	25.0308	45.4479	44.8637	53.7005	86.1984	108.105	74.5071	85.8267	49.9429	80.6007	120.732	163.231	44.0895	52.6648	74.6681	87.2929	63.7687	53.5556	82.433	94.147	63.7732	59.1699	0	15.6311	9.52744	18.8166										-2.06752
cgd1_2420	YrdC-like/ Putative GTP-binding controlling metal-binding domain containing protein	155.823	98.195	56.6554	125.534	144.702	163.536	121.94	117.45	94.0591	121.625	162.781	87.5682	138.072	120.915	0	108.462	113.04	254.033	99.1846	140.72	126.803	149.494	82.2772	89.4686	0	42.4558	12.9388	25.554
cgd1_2430	ARP3 actin related protein	120.171	93.2261	71.0008	78.6598	95.4431	77.5466	134.478	84.9167	96.4435	76.2107	79.3324	109.741	118.96	101.021	0	80.7669	87.4972	120.268	72.3529	73.3143	88.9894	133.115	66.9312	95.5117	0	26.6029	8.10749	10.6748
cgd1_2440	Uncharacterized signal peptide-containing protein	40.5773	47.848	105.487	61.9744	58.0096	33.6659	45.4081	87.9311	67.5429	51.4669	15.3072	74.1108	36.5167	68.2219	0	61.1955	73.1579	66.8868	68.9076	82.9642	92.5981	106.543	53.7517	47.675	15.8722	0	0	7.20897
cgd1_2450	ELP3-like acetyltransferase	235.357	218.467	251.51	301.861	461.628	396.199	247.762	241.03	192.232	428.311	424.624	336.411	316.786	722.586	579.325	342.199	205.78	216.871	96.0493	292.236	113.202	147.776	128.775	141.445	56.0377	54.3676	88.3681	87.2631		1.06647	1.71855			1.4757	1.06641	1.93824	1.02782
cgd1_2460	Uncharacterized protein	637.978	481.223	417.529	479.701	514.493	425.259	469.296	379.146	519.303	622.454	388.77	358.525	300.316	577.564	817.156	341.096	353.916	323.578	448.512	365.752	425.712	547.637	431.421	556.242	115.177	86.9122	66.2182	104.624
cgd1_2470	Serine/threonine-protein phosphatase 2A activator	29.569	47.713	41.9286	46.4515	28.1813	27.2584	24.0649	44.5746	52.7346	75.0086	33.4633	54.005	31.932	99.4275	0	52.349	57.4114	90.5187	60.2561	83.8592	59.8801	97.0484	53.4126	67.4385	46.2646	0	0	0
cgd1_2480	Actin family	53.4603	122.097	80.86	106.379	203.805	161.647	178.386	249.829	147.464	99.4506	56.4678	143.206	107.767	107.858	106.821	116.38	157.181	171.21	100.359	160.784	135.085	101.768	82.4057	87.1969	33.4583	18.9356	28.854	45.5892			1.10872		0.92113
cgd1_2490	Proteasome subunit beta type	420.54	501.112	278.284	357.239	391.897	206.761	519.092	686.784	580.007	320.039	391.318	443.778	403.686	141.409	326.781	273.912	416.039	798.84	559.202	490.013	660.97	556.702	523.315	515.413	109.665	198.607	90.7909	89.6557			-0.768267					-1.42628
cgd1_250	ATP-dependent RNA helicase	60.2328	72.6274	154.551	147.191	120.279	139.608	98.0415	77.8282	85.9374	174.622	181.775	136.202	130.092	173.603	200.588	137.668	64.4411	16.21	10.6271	78.3176	44.7337	50.8346	118.129	114.181	107.705	137.15	102.172	85.6076
cgd1_2500	Signal recognition particle SPR68	37.0196	106.605	90.9887	122.774	221.102	111.936	141.604	170.209	169.017	93.9089	78.2045	63.1054	138.59	24.8961	0	135.934	94.4678	174.349	63.0945	195.329	98.0183	102.062	52.6053	100.294	23.1688	13.1123	7.99221	0			1.0576					-2.6168
cgd1_2510	Uncharacterized protein	63.982	107.213	226.815	231.738	81.3058	70.7787	182.252	217.016	304.289	202.882	229.294	136.333	276.38	215.143	266.343	176.204	297.26	203.4	266.693	149.807	255.272	183.746	84.7552	165.824	100.108	56.6561	172.665	147.772
cgd1_2520	Uncharacterized protein	0	163.102	41.4061	206.427	55.6603	145.361	71.2949	33.0143	156.232	296.296	66.0927	266.66	157.67	0	0	137.858	133.641	20.6286	205.563	23.1109	68.8425	0	68.5711	36.3263	205.596	232.713	520.091	124.506										2.64752
cgd1_2530	TRAFAC type P-loop Gtpase with Kinesin motor domain	82.9821	49.2613	133.016	151.773	119.205	91.7971	73.408	129.173	116.679	128.132	108.883	144.97	93.5098	133.45	72.0909	131.061	257.19	57.7729	389.893	49.4955	165.102	37.8929	29.5448	48.8732	62.0957	19.1689	138.258	125.632		1.93345	1.52712		1.45454	1.45608	1.4153	1.1134	2.29027
cgd1_2540	Filamin repeat/Immunoglobulin-like fold containing protein	23.6502	35.2268	63.3454	53.666	45.0806	27.616	46.5156	75.7608	52.4892	66.6603	118.956	43.1949	39.7292	106.034	39.3802	52.7257	120.265	31.5589	211.278	20.2779	99.3622	31.0489	20.8859	33.2354	6.16731	0	44.6764	33.6136		1.08914			0.972079	1.56988			1.585
cgd1_2550	Ctr copper transporter	209.461	110.496	49.5023	9.14036	0	9.65464	159.816	9.86742	56.0342	0	39.5079	0	0	0	0	10.3008	0	0	0	34.5373	56.9792	292.175	239.63	387.244	40.9661	0	0	0		-3.73502	-5.01407		-3.18616	-3.46062	-4.98945	-3.86763	-4.80419	-2.24057
cgd1_2560	Tom40p like translocase	15.1183	37.531	57.1671	55.4171	57.6353	61.3225	61.5206	45.5811	53.9254	12.7837	91.2506	36.8163	10.8843	0	151.042	45.6005	33.5473	78.3223	13.0702	65.8102	31.987	59.5439	16.3856	31.3461	0	0	0	10.7437
cgd1_2570	Alpha/Beta hydrolase fold-containing protein	54.9852	69.8559	70.3246	121.947	82.2036	58.4409	96.0809	135.304	125.367	98.4585	124.454	114.209	93.1441	119.635	150.799	114.949	196.474	73.1185	356.322	70.8241	168.15	98.7261	80.6276	88.5218	25.3034	40.0972	59.3542	66.6568									0.823203
cgd1_2580	small GTPase Arf family protein	0	4.69138	0	29.6877	0	6.96847	0	49.8543	4.49378	31.9593	14.2579	23.0102	40.8163	0	0	4.95658	41.9342	35.601	114.364	7.47844	67.4011	18.6075	18.2062	7.83652	0	0	61.1984	40.2888
cgd1_2590	CHY/RING-type zinc finger containing PGPD14 protein	72.9445	54.3251	17.2391	38.1974	69.5212	60.5199	66.787	137.453	65.0462	15.4201	96.3102	66.6132	91.9027	183.96	0	38.264	30.3492	77.2972	36.0357	72.1655	66.1432	71.8233	32.9412	42.8518	0	32.2962	0	0
cgd1_260	Signal peptide region containing protein	20.2887	57.9213	0	3.54139	0	3.74065	61.9201	7.64618	4.82449	17.1556	15.3072	0	0	0	0	3.99101	5.62753	0	2.50573	0	9.81171	16.6474	186.909	157.047	47.6165	71.8624	16.4256	7.20897		-4.13499	-5.01288		-4.30725	-2.66391	-4.13659	-3.75413	-3.5818
cgd1_2600	Transcription factor TAF5p/TBP associated protein	31.0788	49.3777	58.7593	66.1827	71.0887	89.3886	91.0571	105.414	99.0301	63.0709	107.861	22.705	40.2749	62.7026	0	62.7658	74.1356	108.314	118.221	72.1527	83.0401	51.0019	35.9295	57.5648	29.1761	33.0243	20.1289	8.83433			0.877486		0.889632
cgd1_2610	Uncharacterized protein	2.24458	4.45771	6.36559	3.91792	9.98313	4.96604	8.22043	6.76731	3.20247	7.59187	16.9347	8.19904	0	15.0951	0	3.82663	6.22586	3.17136	2.21771	6.2177	3.52785	5.89355	3.24364	2.17181	0	0	1.21146	0						1.54679
cgd1_2620	Sodium/calcium exchanger protein	60.2243	71.3028	83.2078	92.9922	126.57	116.161	79.1761	64.5983	77.1124	94.0141	115.341	73.3294	126.739	249.24	169.705	105.71	64.2484	21.8181	13.1594	72.7195	27.1645	44.0939	45.7465	58.2717	0	16.4088	20.0029	49.382		0.887676	1.37432			0.926999		1.76527
cgd1_2630	Protein kinase domain containing protein	169.983	174.821	103.301	110.205	108.004	44.7715	158.105	169.305	230.976	71.8671	45.8026	206.973	340.911	81.6542	0	106.682	242.479	234.45	286.413	72.072	326.618	223.161	153.527	172.864	132.981	21.5029	32.766	8.62835			-1.20813			-1.67788		-2.23643
cgd1_2635	unspecified product	0	0	0	33.619	0	71.0211	156.751	0	0	0	581.254	0	0	0	0	50.5164	160.269	362.838	190.298	228.656	256.146	63.2144	255.137	319.472	0	341.101	103.954	0					-3.84014
cgd1_2640	Anaphase-promoting complex subunit 11	119.153	88.7386	112.639	62.3946	100.943	73.228	129.298	74.8418	170.002	0	119.863	48.3604	28.5944	0	0	67.7119	77.1162	299.29	112.822	99.5435	158.463	273.75	119.575	230.58	186.431	140.68	21.4367	0							-2.27703	-2.80037	-1.33943
cgd1_2650	Helicase associated domain containing protein	26.997	45.5734	45.9379	55.6056	65.1828	37.8288	70.3093	44.7671	21.8269	77.6155	134.432	85.4665	108.843	90.7791	89.906	63.0194	47.9248	43.2298	28.0076	50.5685	28.0702	49.6199	27.3093	38.8094	0	66.9364	32.0563	34.5333						1.3497	1.22137
cgd1_2660	Acetyltransferase (GNAT) family	25.8933	109.275	97.9105	40.6771	115.164	95.4796	136.977	58.5503	123.145	43.7896	175.821	63.0556	260.983	0	86.2303	71.309	57.4568	182.922	47.9688	85.3892	68.8717	59.489	56.1275	68.0031	0	45.857	27.9507	0
cgd1_2663	unspecified product	186.756	132.462	176.546	228.188	135.613	177.081	151.992	180.984	209.357	135.357	161.03	129.94	268.907	89.7111	0	181.936	251.605	75.3904	191.111	144.29	162.892	157.616	51.4058	88.5065	41.7435	47.2492	71.9982	75.8378									1.20972
cgd1_2670	Ankyrin repeat containing protein	83.6908	66.9452	149.44	146.082	171.343	216.023	75.6801	80.6035	77.3929	172.986	63.1421	124.547	73.642	125.073	92.9029	157.312	72.22	48.1744	21.8207	170.5	41.5976	76.3004	55.9914	57.841	87.2968	16.4685	10.0378	26.4329		1.28371	1.75409
cgd1_2680	Methyltransferase domain containing protein	96.6327	163.924	274.049	241.764	450.255	421.652	209.72	200.298	168.509	258.75	400.985	411.811	278.28	649.866	589.981	285.131	107.213	30.3404	47.738	172.081	92.4906	63.4316	95.0352	97.952	75.5973	57.0454	60.8479	91.5613		1.56403	2.37553			1.72495	1.73268	2.47741	1.20012
cgd1_2690	LSM domain containing protein	68.9218	136.878	0	144.364	87.5831	76.2433	112.185	207.796	131.113	0	0	0	99.2395	231.754	0	90.3847	114.702	162.299	68.0969	190.92	141.657	67.8625	91.2988	38.107	0	0	0	97.9572
cgd1_270	C2H2-type Zinc finger domain containing protein	64.2011	63.7514	60.6911	61.6348	122.376	59.1843	65.313	84.6841	114.499	108.574	145.313	0	46.2211	107.94	0	58.9358	44.5191	30.2365	59.4682	71.9842	65.9771	52.6786	112.105	102.054	50.2256	0	17.3256	0
cgd1_2700	Methionine aminopeptidase	80.4088	79.8454	76.0126	92.2325	80.2845	105.893	107.51	125.544	166.622	106.844	103.999	111.893	66.1597	38.6256	0	106.955	63.7235	227.218	85.1211	157.585	129.852	37.7014	47.0327	68.275	0	20.3434	24.7994	0					1.2677
cgd1_2710	RNA polymerase II B3 subunit	105.319	124.19	99.5607	144.769	209.117	116.507	112.5	153.804	134.612	144.715	99.3247	96.1775	170.603	309.873	657.627	136.39	69.3798	161.205	60.1586	204.915	105.845	73.4542	60.2442	58.2309	41.1963	46.6298	7.10544	28.0664			1.40203		0.970955			2.60394
cgd1_2720	Uncharacterized protein	160.123	163.588	81.5063	96.7485	70.4348	13.6256	192.969	185.679	161.091	114.566	88.2828	104.982	93.1104	165.669	143.566	86.4178	129.825	214.635	175.701	73.9261	203.643	274.898	172.062	183.024	77.0873	43.6274	49.8594	43.7654		-1.09506	-2.29305			-1.12528	-1.19173		-0.878099
cgd1_2730	RNA recognition motif domain containing protein	547.005	561.614	478.795	635.354	643.622	522.936	599.073	501.376	472.119	593.872	529.884	600.255	646.63	476.865	562.237	655.354	588.166	572.489	281.071	688.591	505.392	771.325	593.67	531.137	274.721	251.156	215.047	139.173
cgd1_2740	Centromere/kinetochore protein	146.799	148.47	77.096	131.915	169.273	128.31	152.66	149.579	98.2585	124.13	127.163	132.402	203.545	91.411	0	150.445	137.235	153.638	89.308	169.974	142.314	237.335	116.545	139.033	42.5344	57.7734	38.1484	65.6836								-1.98506
cgd1_2750	AAA superfamily Atpase	14.8313	23.932	14.0204	28.4768	70.6762	41.0169	36.2115	22.3578	21.1606	25.082	39.1641	9.02932	16.0165	24.9355	0	35.0098	14.3983	13.97	9.1586	27.3894	16.5864	7.30166	8.03724	11.2753	0	0	8.00486	10.5397			2.60754
cgd1_2760	Ribosome-binding ATPase YchF/Obg-like ATPase 1	328.89	262.435	433.052	391.604	432.867	394.146	310.687	517.928	455.28	258.238	168.379	328.948	236.782	197.484	0	291.134	338.836	503.411	184.237	533	382.721	200.469	162.67	202.951	73.5131	145.616	57.0572	16.6945		1.18675	1.237		1.16505
cgd1_2770	DNA-directed RNA polymerase subunit beta	109.673	78.9557	86.3973	139.109	216.02	187.377	120.498	78.5314	68.6757	166.926	137.908	186.953	105.277	196.683	158.268	160.126	105.457	44.7651	18.06	159.618	44.6406	85.1898	56.3512	51.5425	11.4398	45.3204	29.5968	36.371		0.927866	1.77435			1.1269	1.0068	1.20522	1.11633
cgd1_2780	Uncharacterized protein	48.4412	75.1591	125.93	90.8958	176.977	120.571	88.7042	82.152	57.5947	153.603	201.011	132.71	156.937	203.608	80.6599	125.464	80.6176	74.1458	13.461	134.187	28.5509	43.7219	36.4595	53.5664	18.9482	0	39.2176	34.4242		1.26077	1.78795			1.80338	1.51192		1.23454
cgd1_2783	Uncharacterized protein	114	70.7511	71.8452	96.1776	96.5781	77.0675	100.511	157.532	121.988	48.1981	114.68	46.2692	273.579	0	0	77.2423	84.3217	268.451	79.7838	125.314	135.531	74.8322	50.3377	76.1625	29.7281	0	10.2549	13.5022
cgd1_2790	Ubiquitin-fold modifier 1	85.0406	91.4819	107.188	69.2714	18.011	62.7162	80.7458	64.0984	128.073	0	0	34.5153	61.2244	95.3181	0	55.7615	55.0386	53.4016	24.5066	78.5236	111.383	55.8224	105.824	62.6921	0	150.607	0	20.1444						-3.12521
cgd1_280	Short-chain dehydrogenase/reductase SDR	241.976	303.512	156.511	88.9198	89.0111	51.6576	285.034	153.588	196.847	107.689	192.172	77.5344	82.5198	42.8241	84.8244	80.1673	158.962	245.918	191.893	104.156	190.159	204.817	573.595	561.56	617.72	766.858	384.929	380.116		-1.8576	-2.6094		-1.56809	-1.65089	-2.55139	-2.9081	-1.85765	1.26274
cgd1_2800	Mediator complex subunit Med7	134.675	127.045	178.237	89.3286	222.481	278.098	120.566	131.963	108.884	113.878	0	98.3885	213.308	181.141	0	70.6455	97.1234	114.169	119.757	103.036	127.002	44.2016	22.7055	59.5695	42.1433	0	0	57.4232		1.56013	2.67167				1.70538
cgd1_2810	Methyltransferase TRM13	25.5948	31.7693	40.3257	37.2298	27.104	69.2111	31.2456	32.1529	40.5749	43.2847	25.7473	41.5524	6.14225	114.752	0	20.1391	37.8629	20.0904	44.2547	38.2635	27.85	22.4012	21.5757	11.7928	13.3488	0	13.8142	12.1258			1.52993
cgd1_2830	Target SNARE coiled-coil homology domain containing protein	63.4479	63.0034	71.9748	31.0096	72.5643	56.1503	51.6374	86.0816	126.734	75.1102	105.313	77.2545	36.5431	85.3389	0	58.2443	56.3159	185.267	139.482	68.6288	91.2841	99.9563	59.5974	84.1931	19.8545	0	27.3957	9.01772
cgd1_2840	Cleavage/polyadenylation specificity factor A subunit/Mono-functional DNA-alkylating methyl methanesulfonate domain containing protein	30.7592	48.1064	5.81551	22.5499	25.4069	23.8187	45.0604	26.6621	24.8687	18.2065	48.7345	29.9621	15.5014	31.0289	30.7305	25.4129	28.1549	39.1136	18.9944	29.2135	31.0523	79.7544	41.8572	44.2178	4.81269	10.8949	13.2813	17.487		-1.57843	-0.994162		-1.2378		-1.41055		-0.922822	-1.76275
cgd1_2850	Protein kinase domain containing protein	93.2472	77.4971	49.8234	72.8896	79.8552	47.8389	118.784	142.096	167.747	113.129	97.8812	103.665	145.94	68.1629	81.0087	74.9661	212.537	225.309	311.944	68.4531	238.218	188.95	103.505	110.959	38.0602	28.7201	74.3981	48.9786		-0.957714	-0.957674
cgd1_2860	UbiE/COQ5 methyltransferase	52.3977	69.3741	16.511	15.2434	22.195	6.44042	81.7346	32.9118	45.6859	51.6907	46.1212	53.1664	37.7233	117.46	0	22.9049	55.7125	57.5808	50.692	17.2794	64.9333	160.51	92.5464	98.9835	27.3277	15.466	28.2805	24.8239		-2.70315	-2.97279		-1.68353	-1.29094	-1.46008		-1.50321
cgd1_2870	Hemimethylated DNA-binding/Glucosidase II beta subunit-like domain containing protein	40.5773	67.1551	25.5726	29.5116	42.9701	37.4065	68.8001	48.4258	51.4613	45.7484	35.7168	16.4691	34.0823	45.4813	45.0438	28.3805	41.2685	108.293	43.4326	72.2592	75.2231	117.641	56.195	57.023	52.9072	47.9083	62.0521	48.0598		-1.28437					-1.5255
cgd1_2880	Uncharacterized protein	14.5399	3.6095	0	2.53794	0	18.7651	11.8333	2.73982	1.72874	6.14729	27.4247	17.7038	15.7018	73.3368	0	1.90677	0	0	0.897865	0.958972	0.439472	2.38606	3.50192	2.00978	0	0	3.92379	5.1663								3.05941
cgd1_2890	Beta transducin-like protein with WD40 repeat	81.134	92.4135	103.768	164.112	248.657	251.66	128.178	91.7308	91.9258	258.278	270.058	226.634	223.339	401.203	270.194	190.268	108.551	80.918	28.8822	187.606	44.7185	120.614	62.6465	67.2887	29.8694	33.809	36.0626	71.2234			1.73886			1.55978	1.30984	1.75997	0.934761
cgd1_290	Ubiquitin carboxyl-terminal hydrolase/Ubiquitin family	187.467	235.019	97.4699	135.798	113.157	114.06	217.414	261.408	213.976	174.37	113.151	148.37	148.462	94.5555	62.4307	125.382	233.993	295.773	179.435	207.721	319.577	252.268	265.265	268.197	102.661	132.802	25.2954	39.9665		-1.03741	-1.08917			-0.986354	-0.959414	-1.9491
cgd1_2900	Uncharacterized protein	23.7903	31.4981	44.9792	22.1472	45.3476	52.6349	25.8158	23.9089	20.7429	26.822	17.949	28.9672	51.3829	26.6654	0	35.3586	17.5967	29.8784	17.6291	38.704	16.7783	5.20547	9.54979	9.86526	0	0	21.4005	5.63544		1.77305	2.53643				1.94778		1.56165
cgd1_2910	LSM domain containing protein	234.334	99.7253	31.6461	134.396	212.702	111.097	108.979	75.6972	167.169	84.9205	126.284	81.5219	24.101	0	0	43.9011	55.7125	94.597	62.0168	128.059	91.065	32.9618	60.4707	69.4092	0	0	18.0681	0			1.49813
cgd1_2920	Golgi transport SNARE BOS1	84.8269	73.7035	20.0473	29.6131	53.8973	15.6396	51.7775	31.9686	30.2568	17.9319	47.9995	0	30.5352	0	70.623	19.4675	35.293	89.8886	41.9058	25.1763	56.4063	90.4833	71.5068	52.7635	0	37.5571	125.904	120.563
cgd1_2940	Uncharacterized protein	36.1906	26.9528	0	3.15854	0	0	14.7269	20.4587	0	30.602	0	22.0329	0	60.8466	0	2.37303	5.01915	0	11.1742	4.77388	5.46937	0	32.6868	45.0222	56.625	0	87.8989	64.2962									-2.28836
cgd1_2943	HATPase c	0	0	0	3.9393	14.3394	8.3219	9.18366	0	0	0	0	0	0	0	0	5.91926	0	0	5.57454	0	2.72854	0	8.15335	12.4781	0	0	48.723	32.0759
cgd1_2950	XAP5 protein	50.125	83.9933	71.0768	91.8679	71.6589	101.658	127.483	99.1754	131.113	127.154	151.271	76.2905	180.435	168.548	0	80.5246	72.9924	112.134	57.2633	66.1195	74.2372	102.822	63.381	57.1605	98.0339	22.1928	27.0539	53.4312
cgd1_2960	Protein kinase domain containing protein	156.351	182.57	164.226	177.898	213.403	164.419	249.782	259.702	192.781	337.863	275.246	345.494	354.368	253.135	327.839	211.116	200.776	239.999	153.05	167.285	203.033	248.978	127.616	152.083	72.4837	61.533	62.5091	74.073							0.87454
cgd1_2970	DNAJ like chaperone	156.624	164.5	102.504	128.282	122.481	106.623	186.302	299.675	306.548	234.314	190.887	220.046	156.13	162.049	120.368	113.759	173.773	306.407	214.269	211.37	254.909	185.851	92.8564	143.22	18.8507	0	32.5133	8.56181					0.954751					-2.20644
cgd1_2980	14-3-3 protein	699.223	844.448	35.7294	13.1945	0	0	338.363	7.12205	22.4689	15.9797	71.2895	69.0306	54.4217	0	0	54.5224	94.3519	17.8005	0	4.98562	181.64	651.261	1593.04	1802.4	739.207	502.023	163.196	134.296		-5.83121	-8.54219	-1.88219	-6.40587	-4.67609	-4.40195	-6.07582	-4.03407
cgd1_2990	CGI121/TPRKB	33.7171	41.8512	0	47.0827	42.8464	74.5977	54.8817	38.1209	64.1415	0	127.193	0	267.019	113.376	0	57.4821	28.0567	79.398	58.2988	84.5045	57.0703	0	20.3019	46.6057	0	59.713	18.1981	47.9215
cgd1_30	membrane associated protein	8.51608	17.6175	26.835	17.8378	7.2146	5.23374	17.3271	28.8851	14.1754	16.8024	12.8502	10.3692	18.3933	0	66.1743	12.2849	42.5183	13.3693	54.692	2.2467	44.2731	32.6091	20.5109	18.0495	8.88302	10.0546	19.9176	14.121			-1.77159
cgd1_300	40S ribosomal protein S21	1371.71	1000.29	1782.99	1444.08	1988.24	1738.72	907.054	1340.86	1060.09	1377.37	1520.03	1513.62	1913.39	2594.51	571.013	1321.05	665.833	1877.52	487.059	2159.99	1109.07	323.588	480.078	823.599	536.556	607.325	300.768	517.859		1.57745	1.82573			1.22348	1.44834
cgd1_3000	60S ribosomal protein L27	1753.91	1156.32	1494.94	1500.62	2338.41	2258.3	1275.33	1289.48	1162.32	1361.51	1995.76	1330.36	1469.72	1546.92	1149.03	1591.21	909.174	3046.84	568.17	3743.44	1185.4	783.264	554.005	711.408	404.886	712.893	434.521	265.626	0.929394	1.21413	1.87158		0.659388	1.18099	0.9016		0.941231
cgd1_3010	ER lumen protein retaining receptor 1 KDEL recpetor 1	180.89	318.421	108.818	226.761	167.176	169.786	354.661	452.412	453.604	333.723	297.765	380.435	177.587	276.478	109.528	138.019	291.921	604.093	316.83	329.716	435.408	307.643	154.465	259.128	77.1888	29.1232	79.8801	116.861
cgd1_3020	Fructose-bisphosphate aldolase	1114.67	1304.96	766.348	948.51	740.432	770.675	912.334	658.77	756.024	514.113	458.719	462.692	446.846	127.778	379.646	747.506	1145.37	471.281	797.838	471.182	758.82	1089.22	1815.21	1619.55	1526.04	2086.24	752.024	540.088			-0.908745		-1.30653	-1.74721	-1.87803	-2.7965		0.948634
cgd1_3030	Uncharacterized protein with WD40 repeat	108.462	75.1078	102.532	107.614	94.3038	42.0994	78.9802	146.293	131.672	139.983	90.4448	194.62	197.27	76.7808	152.085	64.3812	136.171	118.294	83.8977	107.68	137.343	112.415	96.2424	85.2185	71.4537	171.866	240.321	223.118							0.847115
cgd1_3033	Uncharacterized protein	64.2011	143.441	80.9215	93.3861	27.1947	63.1299	200.293	129.042	183.199	90.4784	209.897	26.0572	107.849	71.9601	0	47.7099	118.718	231.813	108.364	90.3331	168.177	154.524	193.285	153.82	33.4837	113.7	127.054	76.0398			-1.64833
cgd1_3040	Triosephosphate isomerase	746.882	774.096	547.187	381.328	213.549	130.818	531.872	527.769	559.449	378.928	324.012	409.233	376.399	251.144	186.546	408.928	761.331	1231.14	945.489	199.504	943.625	514.782	1128.79	825.904	1548.39	1421.93	685.293	689.993			-2.20803			-1.35423	-1.23839	-2.14474		1.49607
cgd1_3050	Cation efflux protein	71.3191	60.7024	19.2628	65.8006	6.47353	18.7846	74.6272	111.352	55.7229	60.3058	23.0606	62.0275	102.691	68.5185	0	26.7224	70.65	153.549	78.0153	60.4778	89.9212	86.9427	45.3968	71.8234	15.9412	54.1312	16.497	0			-2.05465
cgd1_3060	NodB homology domain containing protein	62.0753	95.0289	29.3407	86.6821	151.192	83.9293	126.301	35.0914	41.8229	61.2377	70.2509	37.7916	186.211	0	172.27	62.4113	54.5237	58.4706	26.8329	99.6244	42.5283	64.5168	110.885	145.866	16.1875	109.935	16.7519	73.5219					-1.67683
cgd1_3070	Armadillo-type fold/WD40 repeat containing protein	49.7465	27.711	94.0534	55.0646	67.8414	71.585	39.0052	25.1496	24.8128	81.0511	100.696	79.7772	38.4352	106.077	173.748	76.2171	47.1162	9.14297	8.09194	47.2146	16.9431	22.6989	22.94	25.4924	9.49206	10.744	12.4425	20.6937		1.68674	1.65149			1.78242	1.09469	2.25101	1.40834
cgd1_3080	RNA recognition motif domain containing protein	56.6367	14.06	40.1551	39.5438	35.9858	10.4422	17.2853	53.3616	33.6694	23.9453	32.048	17.2403	10.1938	47.611	0	18.5685	15.7095	73.3532	17.4871	26.1482	25.6779	18.5887	25.5767	11.7429	22.1539	25.0759	0	0
cgd1_3090	Uncharacterized protein	57.2944	56.893	54.162	50.0038	50.9652	50.7046	69.944	69.096	84.4699	58.1363	17.2908	125.572	123.746	154.125	38.1606	60.1091	47.6758	80.951	46.7021	52.9037	60.2647	56.4138	30.3585	49.1012	0	0	6.18468	40.7157							1.31149
cgd1_3095	unspecified product	0	0	0	0	0	0	0	0	0	0	0	0	0	0	0	0	0	0	0	0	0	0	0	0	0	0	0	0
cgd1_310	AP endonuclease 2	77.0414	168.941	218.488	219.644	220.277	132.573	188.101	179.046	143.506	184.576	155.001	203.246	249.594	86.3521	42.7608	264.369	231.5	211.655	229.944	149.05	202.588	139.072	131.434	106.491	120.541	113.7	20.7907	100.373									1.0142
cgd1_3100	Uncharacterized protein with WD40-repeat	38.6974	22.4153	0	22.5155	20.4896	23.7823	39.3676	26.7371	24.5385	43.6289	34.062	62.8242	32.5032	21.6871	21.4785	32.9863	14.3115	15.1876	23.0998	31.478	21.0536	27.5186	10.8736	11.5894	20.1824	22.8443	3.48101	13.7499
cgd1_3110	Uncharacterized protein	5.53982	22.004	10.4739	9.66976	0	4.08553	24.7973	6.26336	11.8559	28.1061	4.17962	26.9812	0	18.628	0	10.8974	16.9025	20.8725	19.1573	6.57678	28.1304	36.3645	28.0195	32.927	52.0066	29.433	56.8099	62.989		-1.55614	-3.31828		-1.91615
cgd1_3120	Condensation domain containing protein	37.5101	181.581	23.6396	7.63864	0	2.30527	15.2639	2.35607	0	5.28629	4.71671	0	9.00172	0	0	12.2978	10.4043	0	0	0	6.0467	34.8817	164.123	121.844	371.701	453.941	617.481	608.65		-2.90183	-5.53692	-2.22901	-6.3166	-3.89462	-3.91276	-4.28576	-3.02866	2.44223
cgd1_3130	Sas10/Utp3/C1D-like protein	554.557	601.038	556.204	685.85	653.145	675.811	489.857	356.822	329.674	629.04	607.185	666.997	564.792	613.997	1216.18	713.061	410.81	136.959	89.371	334.533	195.417	335.167	722.39	458.988	677.212	850.372	1281.19	1307.23										1.24685
cgd1_3140	Adenylate kinase/UMP-CMP kinase	887.285	931.899	838.775	897.485	809.506	771.809	898.022	848.837	887.239	1135.02	720.924	831.048	1081.04	1453.52	681.889	1083.04	1697.52	1200.07	1225.08	672.236	1149.76	1008.05	1290.43	1003.18	711.935	886.42	1056.02	1228.74
cgd1_3150	Cyclin-like protein	14.2887	28.3771	0	2.49409	0	0	34.8867	0	0	0	32.3411	0	0	0	0	1.87383	3.96329	0	0	0	18.139	107.863	73.9905	77.0272	22.3565	177.137	146.528	172.62		-4.30134	-5.29964		-6.10424	-2.15268	-4.1733	-3.0194	-4.20206
cgd1_3160	mRNA 3' end processing protein RNA14 with HAT repeats	74.187	59.2541	39.6393	87.8305	75.829	92.7722	89.2536	82.6608	82.8365	79.0955	85.1745	70.6934	74.3101	97.6141	118.159	76.1396	60.8377	86.5892	42.625	96.5832	68.8297	93.1611	59.4302	58.8521	90.8416	68.5488	153.2	206.297
cgd1_3170	PH domain-containing protein	31.8232	68.2277	76.5757	88.3709	31.2488	33.0701	50.6216	65.4173	96.3112	51.3716	56.75	59.8833	56.2357	19.4559	9.63437	72.8434	145.242	21.8001	270.475	22.5153	128.191	40.8292	67.2394	45.5872	190.113	128.088	797.897	645.55								-1.99792	1.04386	2.25979
cgd1_3180	Uncharacterized protein	61.532	76.3761	38.7786	34.0113	26.0641	7.56315	75.1171	42.5141	60.966	52.03	54.1613	37.4608	73.8325	0	34.1525	29.5876	54.0464	135.237	83.5938	28.4082	98.5707	90.8793	85.2147	82.2177	240.687	254.27	392.991	480.997			-2.34946							2.178
cgd1_3190	Uncharacterized protein	52.9458	45.2728	50.0511	45.1817	56.0678	69.4165	47.878	93.117	67.1473	54.7186	66.5767	64.4671	80.4712	79.126	19.5912	33.9453	47.3207	38.7887	42.8668	42.6803	55.1216	48.2704	28.3377	43.0976	64.4316	31.2557	88.9042	91.9732
cgd1_320	Oxysterol-binding protein	95.1611	80.714	172.42	211.783	136.043	225.161	100.036	101.613	152.743	207.871	89.7452	154.492	79.929	186.658	79.2268	236.071	257.352	33.6132	213.509	81.5922	92.0409	52.0547	31.5143	37.2688	37.223	28.0884	34.2408	22.5417		2.33934	2.33484		1.50515	1.72112	1.33594	1.44927	2.6374
cgd1_3200	Endoplasmic reticulum-based factor for assembly of V-ATPase	65.0928	80.796	30.767	34.0859	31.019	72.0075	72.8421	42.9301	42.5661	27.5205	36.8329	39.6287	23.4316	0	0	36.2794	40.6237	53.6488	96.4706	32.1988	96.4052	101.48	90.1461	78.728	76.3847	28.8198	26.3493	46.2575					-1.24338			-2.92921
cgd1_3210	Uncharacterized protein	126.059	151.999	114.911	128.878	68.653	92.9665	175.875	213.785	283.7	201.764	186.818	246.68	181.51	136.247	104.951	119.853	327.175	218.394	556.582	59.3869	364.415	288.139	183.251	235.853	63.3971	47.8393	155.514	140.772		-0.831221	-1.36379					-1.19603		-1.24547
cgd1_3220	Erythrocyte membrane-associated antigen	125.164	127.739	19.7201	61.9008	61.8539	23.0766	113.183	131.029	170.31	58.7976	73.4472	84.6666	65.0799	93.5267	138.941	54.7136	144.654	124.445	303.152	34.855	195.461	216.811	174.175	203.765	54.3986	12.3147	41.2832	79.0633		-1.95202	-2.19174			-1.64697	-1.5424		-0.953049	-1.61606
cgd1_3230	Protein kinase	122.493	235.337	50.346	86.4543	30.455	35.3491	158.206	140.499	177.3	112.584	108.49	110.24	118.862	125.358	70.944	94.2877	214.198	130.429	404.519	41.4487	301.02	291.912	346.973	363.662	166.658	216.935	238.581	211.944		-2.11635	-3.18846		-1.26922	-1.70013	-1.6732	-2.01081	-1.08134
cgd1_3240	Uncharacterized protein	22.0723	39.4518	29.2118	15.6677	17.7641	16.278	29.9394	17.7459	21.3444	27.3736	21.0936	21.5003	15.8908	29.6878	14.7011	17.1745	21.632	28.4138	26.5332	21.7395	26.3299	49.2616	46.0729	46.1711	50.6514	52.12	111.188	146.398		-1.0643	-1.35388		-1.44859	-1.0697	-1.48998	-1.3321	-1.21473	0.843395
cgd1_3250	Uncharacterized signal peptide-containing transmembrane associated protein	309.863	283.654	292.922	317.76	455.287	499.887	299.468	321.14	400.652	245.638	452.954	377.291	390.397	195.363	451.462	320.007	236.356	218.902	78.9305	326.991	131.12	203.401	158.59	198.093	30.3014	0	41.8105	55.0503			1.47671				0.887594
cgd1_3260	Uncharacterized protein	40.636	67.2522	140.853	101.667	60.245	129.863	104.727	91.8867	51.5356	148.897	71.5368	164.929	48.7593	182.188	0	87.041	60.1137	38.2763	51.8599	71.4702	49.9483	17.7828	37.5174	46.8077	42.3869	0	21.9324	57.7551		1.71001	1.53747			1.37921
cgd1_3270	Uncharacterized protein with WD40-repeat	163.419	93.1571	125.876	134.172	153.827	124.982	59.1107	79.8356	73.4017	184.244	150.693	176.871	226.589	223.872	80.6252	144.46	67.1524	22.8043	11.2127	99	31.8316	31.7841	33.5283	45.1772	28.41	32.1571	42.4675	64.5176		1.83737	1.97051			1.98053	2.2485	1.70731	1.53366
cgd1_3280	Uncharacterized protein	29.9469	55.757	70.774	39.2042	95.1382	71.7775	79.2103	50.7872	53.4085	37.9836	90.376	36.4635	118.58	50.3491	0	45.1635	8.30645	49.3637	31.4377	73.08	48.8783	19.6577	32.4571	28.9759	0	0	0	10.6407			1.59921
cgd1_3290	Phospholipase/Carboxylesterase	134.35	223.315	82.8294	112.156	122.478	96.9274	244.83	90.258	68.062	148.179	92.549	106.686	130.368	78.5671	175.076	114.139	97.2134	82.5317	48.3355	104.791	133.123	400.69	299.665	338.308	45.6976	93.1047	47.2909	112.079		-1.67656	-1.54213		-2.31427	-1.61597	-1.63418	-1.67716	-1.6001	-1.5083
cgd1_330	CDC48 like AAA ATPase	493.801	984.637	341.319	571.84	381.225	252.57	779.997	930.492	853.52	606.117	492.738	562.464	665.145	482.062	159.142	446.339	817.384	1102.8	716.097	501.485	1010.11	1197.23	904.776	932.096	864.001	836.907	922.784	965.958		-1.03217	-1.57162			-0.983945	-0.841016	-1.88392
cgd1_3300	CDK-activating kinase assembly factor MAT1	220.921	43.0912	149.173	85.3869	140.369	52.3691	64.2135	65.4173	97.562	106.746	178.584	76.8556	79.5253	53.0615	52.5511	60.013	52.5236	22.2956	29.2335	99.9139	52.4654	31.0751	41.8069	43.6242	0	0	25.5509	78.4977		1.47687	1.2548			1.62738
cgd1_3310	Cyclin	0	10.2058	0	3.58799	26.1213	15.1595	8.36465	0	0	0	46.5258	0	0	0	0	0	5.70158	0	0	2.71148	4.97041	0	0	8.52393	0	0	0	0
cgd1_3320	RING domain containing protein	98.667	40.8232	15.5454	34.4447	20.897	24.2552	26.7669	55.7769	58.6557	27.8102	49.6275	120.137	0	0	0	21.5655	18.245	69.7031	32.4954	52.0604	54.6745	59.3698	13.8623	31.8227	0	0	0	23.3722
cgd1_3330	Uncharacterized protein	22.2822	44.2521	63.1919	27.2255	28.3153	24.6492	18.1345	33.5899	74.1795	56.5239	67.2449	0	0	0	222.614	11.6884	30.9024	10.4941	24.7674	14.6961	18.8576	0	40.2499	9.23989	0	39.4617	0	0
cgd1_3340	HAD-superfamily hydrolase subfamily IIB	189.489	101.137	205.998	160.415	186.616	160.707	119.518	96.4068	184.742	208.295	207.297	149.969	190.989	191.15	157.76	217.435	176.073	160.636	83.0791	158.72	83.0467	99.5073	69.5983	92.9821	74.12	100.675	40.9089	40.3974		1.1135	1.10398			1.12087			1.22242
cgd1_3343	Tubulin binding cofactor A	796.926	204.901	322.867	109.296	90.4198	41.9801	312.709	171.621	189.503	120.333	193.261	69.3101	184.417	95.704	379.134	89.5797	110.523	174.258	179.271	116.385	230.55	224.193	157.664	196.706	133.596	252.028	15.3616	101.13			-1.47384
cgd1_3350	Uncharacterized protein	27.0907	0	25.6095	4.72868	0	0	22.0479	0	0	0	0	32.9857	0	0	0	0	0	0	0	0	0	8.89142	32.6239	22.4677	42.3869	0	102.351	173.265									-2.88503
cgd1_3360	ATP-dependent zinc metalloprotease FtsH	14.5549	28.9059	41.2775	33.0273	55.4874	42.9362	41.4596	52.1104	32.88	79.9975	21.9625	17.7221	47.1542	146.825	0	43.9011	22.2043	23.992	14.3807	54.718	27.2755	45.3822	27.168	37.2194	22.7731	0	23.5671	31.0299
cgd1_3370	CS domain containing protein	44.214	98.7845	83.5934	30.8703	28.0927	24.4554	98.9554	41.6573	78.8532	37.3864	66.7162	188.423	206.905	74.3361	0	40.5879	6.13188	41.6465	40.9545	55.4063	53.4553	108.836	63.8935	97.784	69.1786	156.606	143.181	235.652									-1.54154
cgd1_3380	Phosphatidylinositol N-acetylglucosaminyltransferase subunit C	110.709	47.1143	74.7545	60.7335	40.1956	52.4869	90.1011	41.7229	78.9774	53.4932	23.8647	96.2857	113.863	0	105.339	14.5185	39.4813	7.44859	52.7387	27.1209	65.0123	20.7633	28.5688	72.1418	0	0	8.53612	44.9567
cgd1_3390	Vps4 oligomerisation/MIT/ AAA-type ATPase domain containing protein	104.48	114.864	56.4389	85.9747	151.736	71.5489	103.253	109.689	88.7307	107.277	90.0881	118.129	75.2198	100.377	49.706	78.295	76.5899	112.472	76.5006	104.349	102.408	75.9311	54.8216	59.8304	0	26.4335	48.3351	31.8205			0.87323
cgd1_340	machado-Joseph disease protein like domain/UBX domain containing protein	151.693	145.923	98.5873	140.665	66.2631	122.359	169.752	135.775	157.813	112.235	278.966	173.158	143.339	63.7596	157.866	105.682	178.821	174.14	268.14	91.2944	198.3	174.255	139.29	154.638	148.34	117.534	138.161	215.598
cgd1_3400	Uncharacterized protein	136.065	205.482	75.0318	184.064	208.928	255.046	235.316	188.022	194.131	134.229	171.095	151.867	155.102	152.509	226.563	202.229	113.222	160.205	117.632	204.909	123.378	171.189	133.816	148.894	443.524	341.376	611.984	805.777			0.757084							2.07187
cgd1_3410	Uncharacterized protein	51.502	89.4971	0	44.9485	0	0	62.8727	0	36.7404	0	38.8567	0	0	0	0	0	42.8558	72.767	38.1642	33.968	56.04	33.807	18.6064	64.07	0	0	55.5942	73.1988
cgd1_3420	ERCC4 domain containing protein	31.8822	34.8247	24.1113	15.5821	20.2573	9.40506	33.7317	31.2401	68.2321	16.1753	9.62166	100.932	41.316	21.4412	42.4699	21.7415	19.4552	36.037	14.9628	27.7567	27.3677	20.9281	19.9649	22.0347	9.97678	0	24.0908	18.1254							1.46358
cgd1_3430	Uncharacterized protein	0	0	0	0	0	0	0	0	0	0	0	0	0	110.462	0	8.61611	0	0	0	0	1.98584	0	0	4.54079	0	0	0	0
cgd1_3440	tRNA-dihydrouridine synthase	66.9526	30.8674	90.4174	45.0769	85.0807	112.861	54.4897	32.4416	47.7625	72.789	43.2975	23.292	75.7461	0	63.7048	41.3925	34.4887	4.50462	8.26891	63.0834	15.6111	12.5569	18.4292	31.7299	0	0	15.487	33.9851		1.54395	2.26551
cgd1_3450	Uncharacterized protein	20.8606	69.0482	105.174	120.16	61.8539	66.6657	53.7621	78.6172	128.973	94.0761	78.6935	76.2	70.0861	70.1451	69.4704	129.489	140.797	3.27487	191.51	25.6826	82.8082	27.3866	29.3082	26.9124	21.7594	12.3147	63.8013	54.356		2.02949	1.28975		1.67429	1.42993	1.17519		2.23629
cgd1_3460	F-actin-capping protein subunit beta	87.8753	50.9015	41.5355	58.7982	27.9171	21.6023	65.5579	38.6371	76.619	61.9212	44.1995	71.3316	126.53	0	0	9.60338	12.1871	6.8977	48.8382	11.5916	63.7455	14.4208	10.5824	54.6597	0	0	15.8096	31.2238
cgd1_3470	Forkhead-associated (FHA) domain containing protein	0	35.6162	0	12.5214	0	17.6345	19.4606	36.0463	45.4881	40.4383	72.1624	0	68.8601	0	79.631	3.1358	26.5298	67.5693	35.4382	25.2334	39.0278	78.4804	46.0729	42.9676	37.4129	42.3475	296.833	84.9628									-1.79673
cgd1_3480	Eukaryotic translation initiation factor 3 subunit M	313.636	110.143	383.265	244.35	306.207	242.585	174.32	172.975	256.483	187.583	271.257	232.856	236.814	102.89	305.7	234.745	70.0196	115.287	40.6247	247.22	105.896	120.513	69.0905	109.967	71.8133	13.5475	33.0298	43.4891		1.714	1.57806		0.943449	1.09284	1.10124
cgd1_3490	Uncharacterized protein	184.596	145.115	407.175	112.774	58.6443	90.7578	112.676	127.542	139.002	208.12	46.424	224.765	66.4492	0	0	117.006	162.139	43.4691	281.179	56.8165	208.3	80.7816	107.445	110.569	48.1374	54.4865	0	153.045
cgd1_350	RNA recognition motif domain containing protein	54.0079	71.506	107.783	140.359	91.5081	81.8728	114.77	122.123	131.281	96.4099	54.3297	146.134	69.1246	141.248	119.905	145.588	316.251	67.8289	213.446	67.2836	120.435	94.5383	52.0311	63.04	28.1675	0	6.47768	12.7934		0.952294							1.737
cgd1_3500	Thrombospondin related adhesive protein	225.412	246.216	133.18	182.957	82.3527	66.4951	293.524	337.679	348.408	247.784	127.55	295.047	198.797	151.592	131.367	153.716	511.126	498.957	561.656	78.0515	537.898	423.549	364.424	345.85	335.052	359.283	757.34	704.82		-1.13348	-2.2307			-1.12121	-0.779932	-1.65964
cgd1_3510	PAN domain/Thrombospondin type-1 (TSP1) repeat containing protein	159.683	265.594	150.952	189.534	91.3132	79.4904	295.655	300.897	396.8	263.297	198.785	272.202	195.436	107.388	132.945	170.669	480.564	688.125	559.102	75.8291	571.936	500.51	318.252	300.182	99.9378	127.259	47.4019	17.0215		-0.992065	-1.97777			-0.777868	-0.808913	-1.83166
cgd1_3520	AP2/ERF domain containing protein	193.526	252.745	381.798	351.018	144.347	245.11	181.469	196.604	342.141	291.708	228.536	338.089	205.962	141.466	84.0629	440.273	520.45	19.8139	558.04	105.441	251.777	207.121	268.517	161.664	2698.84	2384.23	2502.29	2923.94		0.823833							1.17251	4.18026
cgd1_3530	RNA recognition motif domain containing protein	986.302	993.718	1041.49	1438.63	1710.03	1491.52	1272.38	1508.58	1331.11	1401.82	1116.2	1271.19	1318.18	1393.64	1135.63	1360.18	967.693	1257.65	645.345	1604.14	886.728	917.764	530.066	699.064	229.838	204.406	121.757	205.052		0.891655	1.29049		0.816252	0.707715	0.728557		0.776606	-0.923629
cgd1_3540	Tetratricopeptide repeat containing protein	169.107	187.713	191.834	242.045	319.272	287.733	221.189	261.298	178.084	285.986	282.512	294.151	283.498	308.686	329.853	230.639	192.984	185.456	119.643	257.803	175.683	165.715	116.079	145.926	60.4778	55.6193	80.8408	72.1045		0.701364	1.2098			0.881159	0.87718	0.902524
cgd1_3543	Uncharacterized protein	56.5797	168.55	240.689	217.272	71.8992	93.8851	287.798	351.832	625.621	263.134	106.719	206.675	61.1012	0	0	115.009	337.414	612.882	461.195	97.0241	507.912	389.97	275.951	238.533	177.053	50.1013	106.882	80.4155			-1.64659				-1.37255	-3.7331
cgd1_3550	Apple domain containing protein	126.53	223.646	4.7845	16.7853	0	0	185.359	5.72225	10.8317	25.6779	45.8224	0	7.28757	17.0186	0	21.9032	25.2692	4.76731	1.25016	18.0258	99.741	785.72	441.275	419.753	142.541	161.341	297.753	294.929	-1.32222	-5.09715	-9.07213	-1.54907	-6.0351	-3.88011	-6.35395	-5.53046	-4.33934	-1.04712
cgd1_3560	Uncharacterized protein	36.903	100.772	0	6.44143	0	0	75.0842	0	0	31.2044	0	0	0	0	0	9.67899	0	0	0	24.3393	55.7703	411.806	191.094	173.432	0	0	139.423	262.247		-4.45001	-5.44043		-6.2393	-3.28948	-4.2915	-3.14831	-4.39303	-2.47812
cgd1_3570	Myosin regulatory light chain	234.334	119.116	759.506	424.613	361.593	456.733	186.173	243.913	474.971	330.246	420.948	434.783	281.179	0	408.773	699.492	476.652	52.5539	614.655	278.198	280.615	124.522	86.0027	95.6304	69.8375	79.0487	36.1362	0		2.58011	2.1469		1.64369	1.75344	1.62561		2.55615
cgd1_3580	Uncharacterized protein	294.966	374.261	867.501	491.981	145.768	84.5962	466.782	419.952	670.234	332.556	148.362	598.587	188.763	110.205	0	352.437	390.897	200.66	1015.98	108.08	707.293	279.676	394.68	511.913	205.117	174.128	123.823	116.453			-1.72987					-2.73274
cgd1_3583	Uncharacterized protein	188.381	85.0277	145.703	182.345	87.0497	63.1491	118.47	238.801	256.556	144.81	64.6034	104.261	61.647	0	0	208.865	337.261	96.7863	602.794	27.1082	340.597	78.6907	255.73	163.336	133.976	90.9878	27.7294	36.5102								-3.62231
cgd1_3590	Uncharacterized protein	84.0661	242.605	89.4037	192.593	53.4139	46.4981	183.872	166.33	202.402	213.253	118.922	140.744	174.003	176.673	104.984	172.258	311.874	138.573	433.469	42.9703	333.497	244.873	421.396	283.239	65.7662	74.4405	28.358	44.8055		-1.03116	-2.56421		-0.999653	-1.06925	-1.1481	-1.43212
cgd1_360	Nucleolar complex protein 2	111.988	95.9127	206.437	172.018	181.445	222.991	138.991	65.4173	123.829	260.409	177.432	197.717	217.687	320.08	167.825	198.263	105.612	34.2825	30.428	124.087	42.6493	71.6732	50.5728	72.7538	8.76097	79.332	39.2879	67.6454		1.59698	1.77068			1.60444	1.52683	1.62561	1.28324
cgd1_3600	unspecified product	24.9513	27.8735	11.7936	17.421	3.96339	11.5008	25.3834	30.561	32.6328	47.4711	47.0625	68.3568	35.927	188.775	436.24	25.359	31.1437	38.1914	46.2237	4.11414	39.5935	45.0409	41.3154	29.3157	58.5594	44.1887	235.671	341.329			-1.98579					2.69117
cgd1_3610	Patatin-like phospholipase domain containing protein	165.236	91.9831	99.4012	86.5258	60.4473	86.7783	105.952	62.2723	83.3462	105.848	52.8883	73.1606	18.0243	67.3473	83.3744	83.3934	105.552	132.059	71.7345	134.079	117.139	133.115	54.2685	89.2827	23.503	26.6029	8.10749	21.3496
cgd1_3620	Transcription factor TAF7p/TAFII55	76.2062	37.8362	108.06	104.198	169.47	107.719	77.526	110.093	105.707	128.877	38.3302	61.8594	27.4321	0	296.081	119.925	84.5502	137.58	39.2157	103.874	54.5128	116.721	41.297	45.6458	19.8725	0	6.85511	9.02586			1.19406
cgd1_3630	Dynein family light intermediate chain	138.213	138.804	83.1452	114.046	59.8758	50.9651	125.268	175.206	200.184	169.993	213.295	160.64	189.965	63.375	209.218	74.9733	205.624	195.281	287.86	41.4355	237.74	160.832	163.417	152.837	98.2967	77.8831	77.9884	89.2907			-1.41691
cgd1_3640	Uncharacterized protein	232.99	193.54	355.792	400.428	353.012	307.306	350.068	344.473	398.477	386.445	446.221	436.446	348.382	482.119	179.056	306.72	318.154	227.901	212.494	256.507	232.934	214.703	193.167	257.641	126.188	126.962	33.8561	50.9452		0.841385	0.669568			0.774447
cgd1_3650	Uncharacterized protein	292.088	204.347	439.28	345.301	202.458	293.742	237.717	355.255	479.88	359.248	350.591	371.814	219.845	44.6438	707.431	470.103	405.086	275.126	337.784	194.397	266.459	265.811	148.693	207.375	62.3196	70.5392	21.4975	37.7399		0.999546			0.855388				1.14741
cgd1_3660	PITH domain containing protein	68.2527	39.5351	21.507	15.8847	43.3664	16.7785	74.0637	34.2965	10.82	0	0	0	98.276	0	0	23.8686	6.31048	42.8595	16.8589	24.0084	38.5086	119.473	43.8363	40.8818	35.5968	0	12.2793	32.3354						-3.14537
cgd1_3670	Chromo domain/ SNF2 Atpase/Helicase domain containing protein	114.724	166.134	60.2509	109.767	129.588	104.192	109.795	131.309	102.049	122.158	118.613	103.473	84.1242	114.301	191.028	106.429	125.517	98.0562	78.191	112.658	117.127	172.23	136.877	107.774	312.464	278.426	915.036	717.139										1.79549
cgd1_3680	EGF-like domain containing protein	0	21.6391	8.24015	13.6935	27.6921	3.21422	24.8295	13.1402	31.0915	7.37065	6.57649	0	18.8266	0	0	13.7174	29.0133	57.4737	27.9902	9.19852	43.7353	37.1918	29.3918	28.9169	0	30.8746	32.9326	37.1666
cgd1_3690	Aspartyl (Acid) protease	182.717	264.217	302.273	381.922	145.118	128.013	278.822	323.644	406.245	316.727	210.228	239.163	134.834	107.519	289.031	375.599	779.215	105.415	1096.72	158.471	543.155	439.276	473.628	476.077	142.942	218.424	162.719	139.584	-0.894842		-1.65835			-0.93858	-1.48738	-1.48304
cgd1_370	carboxypeptidase A with signal peptide region	93.9843	136.878	35.5384	49.215	31.8484	11.552	142.781	94.4528	93.8648	37.0865	75.6355	45.7743	31.5762	63.2056	0	43.549	76.4682	103.281	61.9063	61.1606	119.688	203.587	258.051	239.035	117.641	188.639	84.5433	66.789		-2.29857	-3.41304		-1.51775	-2.10407	-2.72401	-3.00327	-1.9115
cgd1_3700	Uncharacterized protein with WD40 repeat	258.077	438.22	68.3109	176.586	91.8272	57.0985	247.844	116.714	157.104	113.477	163.558	50.2778	111.481	34.712	103.134	165.161	383.688	14.5854	383.757	43.5748	248.991	440.458	870.209	717.738	371.492	292.515	55.7166	44.016		-2.27671	-3.11624	-1.45984	-2.50137	-2.35693	-3.06505	-3.41818	-1.27719
cgd1_3710	Acetyl-coenzyme A synthetase	87.5386	187.224	57.2903	91.6794	102.684	81.9396	232.912	192.868	145.712	176.511	121.93	147.583	150.285	90.5704	246.673	91.8392	106.462	187.11	117.262	129.684	160.788	296.151	256.247	278.301	52.6791	166.956	65.419	33.4968		-1.71214	-1.47866		-0.908919	-1.00214	-1.02161		-1.40176
cgd1_3720	Mannosyltransferase DXD	155.852	187.923	73.6655	104.93	148.538	102.624	203.851	222.357	187.949	131.785	167.979	203.321	80.1459	112.299	111.219	134.31	203.794	351.275	340.97	160.061	240.244	306.913	193.046	258.512	87.0895	177.437	60.084	15.8221		-1.31351	-0.897019				-1.02443	-1.37743
cgd1_3730	Glucosamine-fructose-6-phosphate aminotransferase/Sugar isomerase (SIS)	60.5167	95.1468	0	8.21583	4.27235	0	32.8345	2.5341	1.59894	22.7429	0	0	9.6819	0	67.178	10.5816	11.1905	0	6.6436	2.66091	19.1043	97.1041	128.75	107.815	199.893	250.075	442.759	329.709		-3.86846	-5.47881	-1.64046	-5.67349	-3.20217	-3.91307	-1.90187	-3.17314	1.66997
cgd1_3740	Ankyrin repeat/transmembrane domain-containing protein	29.9575	25.616	6.29325	18.5923	10.5747	11.0466	25.7355	48.9236	39.5759	33.7752	10.0453	40.5293	23.9641	55.9633	44.34	17.0242	26.7747	61.1387	25.488	17.1239	38.8348	42.6068	22.4474	33.1271	41.6644	35.3698	152.706	99.3486			-1.40009
cgd1_3750	Phospholipase/carboxylesterase/thioesterase	97.9794	81.0775	46.3113	54.1574	114.133	54.1938	93.0312	61.5424	69.8963	0	73.9225	59.6501	0	164.731	0	72.8117	40.7653	46.1449	26.2185	101.241	40.4733	16.0789	15.7322	27.0865	25.5503	115.681	44.0686	104.442			2.04525						1.47085	2.13837
cgd1_3760	Uncharacterized protein	40.4024	61.1821	30.5548	55.7128	87.2811	37.2453	88.7806	86.7907	38.4296	75.1595	24.3859	54.1136	20.3612	54.3423	80.7294	44.5067	48.1881	83.7238	58.8803	61.2888	73.2707	58.3461	66.6567	55.8464	25.286	0	15.2644	14.3558
cgd1_3770	Uncharacterized protein	158.871	46.0126	25.0308	23.1091	33.6477	0	43.0992	49.8946	69.2601	22.3896	79.9087	64.4806	95.3148	0	176.358	69.4481	95.4772	87.2929	114.457	24.4493	107.243	121.667	143.49	62.2199	82.858	140.68	100.038	94.0831		-1.98099	-2.73889
cgd1_3780	Uncharacterized signal peptide-containing protein	511.797	668.099	603.411	767.874	416.53	449.539	699.675	864.713	901.139	875.254	833.011	756.203	840.431	676.778	210.656	681.734	1725.84	476.661	3132.75	261.699	1601.5	719.093	909.954	977.69	170.952	203.684	102.423	49.0387			-0.899658					-1.22799		-1.4331
cgd1_3790	Uncharacterized protein	95.7217	104.191	76.5671	135.594	67.8373	59.7329	110.863	152.623	136.571	161.88	111.106	121.034	82.1669	123.796	49.0422	112.495	290.014	112.704	592.464	41.2792	267.957	147.417	161.382	168.443	51.8432	39.1207	23.8448	36.6281			-1.21937				-0.828838	-1.14247
cgd1_380	Ubiquinone biosynthesis protein COQ4	31.0148	23.0981	19.5461	7.21819	0	11.4365	29.4485	23.3771	27.042	0	7.79991	25.1759	29.7719	0	0	9.49039	8.60267	29.2138	20.4291	5.45486	23.7483	16.9656	13.6948	18.5772	0	0	0	22.0404
cgd1_3800	Uncharacterized protein	73.6128	54.8228	139.176	205.586	171.498	153.817	59.9101	240.434	110.862	124.491	111.077	149.386	105.994	0	0	148.023	204.182	0	236.378	35.6041	117.182	64.4279	20.6846	10.1752	0	0	39.7309	0		2.58603	2.58803		2.3665	1.74115	1.83275		2.54111
cgd1_3810	Uncharacterized protein	2191.91	2930.96	2581.6	4018.63	5848.02	4891.15	3950.06	5482.59	4395.58	3515.87	3222.25	3231.41	2878.92	2934.36	3333.51	3634.51	4154.74	5765.96	2646.87	5328.32	3208.61	4626.44	1839.07	2282.62	522.06	681.827	368.487	331.96			1.02794							-1.44542
cgd1_3820	Uncharacterized protein	117.638	124.99	155.689	271.866	146.499	86.756	202.969	532.008	523.661	322.289	276.913	326.579	264.24	189.871	203.715	235.726	649.98	409.984	600.326	166.968	741.564	126.64	57.2326	98.8639	36.8119	8.33345	81.2702	66.8784		1.30389			2.32384	1.5606	1.51193		2.22314
cgd1_3830	Uncharacterized protein	302.617	138.691	66.0167	20.3161	0	0	123.143	0	22.1416	19.6836	0	0	0	0	0	21.3691	6.45675	0	0	39.918	57.6946	297.966	260.705	186.623	145.687	206.129	12.5639	16.5424		-2.73009	-6.0674		-4.24571	-3.89022	-4.87251	-3.74594	-3.61581
cgd1_3840	Insulinase-like peptidase/telomeric protein	47.9716	99.6016	98.9431	93.6305	108.066	80.4054	110.027	57.5242	49.7773	125.379	85.5474	47.7904	97.3311	117.315	116.186	97.7972	62.9012	57.5094	26.3918	89.7412	45.6078	188.937	81.928	105.492	6.82345	30.8937	30.5992	15.4957					-1.35822					-1.77608
cgd1_3850	Uncharacterized Secreted Protein (SKSR gene family)	121.6	113.202	239.484	282.121	222.13	308.27	175.251	57.2844	92.7711	308.468	294.345	209.754	226.159	579.259	371.21	297.674	158.806	16.7036	19.3984	105.598	41.3484	91.4615	100.065	72.8358	31.71	35.8924	92.9775	82.8135		1.61323	1.69622			1.60795	1.12942	2.11612	1.39925
cgd1_3860	dUTPase-like protein	21.7648	70.24	51.4371	53.1867	117.546	60.192	70.8535	86.126	137.151	110.423	262.734	119.254	156.694	365.927	36.2408	38.5324	15.0924	66.6279	61.8248	31.5808	37.4973	21.4303	30.1417	28.5802	34.0539	38.5454	52.8618	23.2004			1.69662		1.79372	2.52353	2.10594	2.47358
cgd1_390	Uncharacterized protein	253.842	161.041	359.946	253.542	71.6828	124.803	246.761	207.275	295.102	262.342	308.554	171.711	253.822	331.94	0	356.933	367.692	185.968	896.973	130.216	466.316	249.941	229.267	228.069	22.065	24.9753	38.0572	60.1302			-1.07068							-2.1257
cgd1_40	UDP-galactose transporter/UAA transporter	207.483	263.597	207.677	157.647	139.586	121.513	297.991	340.374	368.584	134.163	165.748	222.911	87.8683	410.397	40.645	132.847	223.43	344.885	284.89	254.371	371.849	448.646	276.317	312.1	19.0962	64.8446	59.286	78.0596		-0.84522	-1.25888			-1.25866	-1.33282		-0.88225	-2.05155
cgd1_400	CMGC/MAPK group Protein kinase	102.863	142.041	0	24.6877	0	11.8531	102.028	33.9201	33.6325	27.1808	38.8034	39.1394	64.7984	21.6176	0	32.8807	85.594	30.278	135.773	16.1127	102.988	164.583	292.648	258.594	80.4712	102.471	45.1083	50.2551		-3.62202	-4.79943		-3.01633	-2.86531	-2.25617	-4.17837	-1.97619
cgd1_410	Ubiquitin-conjugating enzyme E2	186.756	145.709	0	55.8828	67.8063	68.8649	86.8527	70.3826	120.539	22.5595	100.644	64.97	115.246	0	0	45.4839	81.4016	163.346	79.0803	59.8275	125.798	148.86	64.2573	129.072	0	0	14.3996	18.9594
cgd1_420	Proteasome subunit beta type	380.606	700.301	317.469	297.003	341.407	148.602	555.743	658.132	681.452	397.558	354.722	354.386	483.556	150.566	521.913	381.688	484.38	917.35	530.895	513.869	663.17	962.61	717.174	566.326	420.359	594.753	108.754	79.5512		-1.18698	-1.54342			-1.07505	-0.920471	-1.37088
cgd1_430	emp24/gp25L/p24 family/GOLD domain containing protein	159.514	135.769	193.877	39.7761	14.4789	33.6113	74.1837	51.5281	173.4	19.2688	68.7707	110.986	82.0294	76.6252	303.553	35.8609	75.8485	85.8579	42.2157	78.1539	61.9891	89.7501	35.6748	69.2967	71.3089	40.3571	86.0944	80.9694
cgd1_440	Signal peptidase I	182.862	196.713	96.0358	191.512	154.916	119.874	181.895	344.575	318.877	206.165	168.622	296.872	146.278	204.961	338.317	157.207	180.341	325.348	132.996	230.491	212.485	313.423	178.616	168.508	127.161	35.9831	208.358	332.092
cgd1_450	Uncharacterized protein	35.045	13.9198	112.639	105.214	66.8007	77.5355	48.4866	55.471	63.3341	71.1198	47.5927	85.3419	40.3686	47.1364	163.391	95.5933	147.752	3.30099	69.2511	27.7366	32.6248	16.103	8.44057	17.4388	0	0	15.1318	29.8852		2.96977	2.49041		1.89539	1.87417	1.88942	2.56332	3.05868
cgd1_460	Uncharacterized protein	76.7546	126.451	46.1734	62.1159	39.9014	38.5946	113.577	92.0388	112.829	35.4011	42.1157	59.4725	40.1883	70.3887	46.4745	50.3284	65.8044	111.732	110.307	23.931	106.717	87.0256	131.085	149.497	43.6701	61.7874	90.3854	79.338		-1.06458	-1.54132			-1.72834	-1.46995		-1.0407
cgd1_470	Armadillo-type fold/Signal peptide region containing protein	306.418	400.291	218.436	190.267	367.042	209.308	345.452	301.004	223.369	297.328	310.77	318.049	314.631	354.71	250.927	246.373	483.479	298.087	279.175	258.419	352.547	474.819	728.932	599.215	235.786	222.404	51.5125	71.3943		-1.48938	-1.0074		-1.41557	-1.11004	-1.08913	-1.27023
cgd1_480	Uncharacterized protein	28.233	14.0176	53.3789	34.4966	0	10.4107	22.9776	31.9205	40.2816	47.7464	21.301	34.3767	203.262	94.9353	0	55.5376	23.4932	26.5935	129.015	3.7242	39.2542	27.7991	13.5998	23.4151	0	50.0007	76.1908	200.635							2.24283
cgd1_490	Uncharacterized protein	0	97.6953	0	168.608	90.9259	52.7689	29.1166	148.313	187.161	151.258	53.9841	174.245	0	120.3	0	112.601	168.697	16.8493	304.877	9.43843	131.924	23.4842	51.7001	54.397	0	63.3596	96.5472	0					1.61027				1.49996
cgd1_493	Uncharacterized protein	30.8334	53.5805	145.739	26.9099	78.3638	68.2177	25.0939	104.582	80.6516	0	116.314	0	88.7933	103.679	0	8.08705	25.6571	0	0	16.2689	7.45561	0	7.42622	4.26197	0	0	16.6417	43.8229		3.36132	3.68367		3.71431	2.53497
cgd1_5	unspecified product	0	10.0011	0	0	0	0	0	7.59141	4.78993	17.0328	15.1975	0	29.0041	0	0	0	0	0	0	2.6571	0	0	2.42576	0	0	0	0	0
cgd1_50	Uncharacterized protein with Tetratricopeptide repeat	89.5545	72.2532	42.3292	115.675	102.422	85.8586	120.259	123.189	107.542	90.8703	54.0529	76.3294	77.3689	45.1698	89.4708	88.6691	139.104	234.082	153.185	164.792	192.455	149.903	72.7959	97.1728	21.018	39.6502	21.7508	12.7282
cgd1_500	Exonuclease V	9.51933	51.9895	8.99889	13.2928	24.1936	24.5713	34.8631	28.7004	18.109	16.0987	14.3641	0	34.2669	32.0093	0	17.4772	21.1232	44.8327	25.8648	13.8126	36.8288	53.1138	33.2445	21.053	297.885	185.446	580.577	520.891										3.36556
cgd1_510	Uncharacterized protein	73.7673	53.1066	34.8671	65.6681	32.8092	27.2012	36.0215	69.5016	64.9029	74.8512	66.7862	44.9097	74.3515	24.8047	98.2645	51.2717	102.305	59.0611	84.7281	43.7877	67.3352	70.2124	63.9606	49.9629	323.172	313.54	780.36	592.368										3.02146
cgd1_520	V-type proton ATPase proteolipid subunit	1542.45	1364.74	1878.74	1508.41	1601.99	1753.7	1601.35	1341.47	1361.33	1454.76	1685.92	1673.43	1694.19	1795.36	1448.81	1460.04	1001.02	968.589	856.024	1339.47	1326.91	1061.17	1075.2	1096.1	402.228	297.683	192.117	295.111		0.724448	0.746915							-0.846599
cgd1_530	H/ACA ribonucleoprotein complex subunit Nop10	742.795	276.597	1253.9	472.315	404.535	518.454	269.878	399.91	441.578	403.773	820.61	613.721	572.968	892.033	1325.18	396.601	242.823	237.385	157.265	409.423	195.647	139.31	153.344	183.345	207.536	140.945	28.6363	18.8521		2.40656	1.63101		1.17235	1.7581	1.68241	2.45744	1.03331
cgd1_540	V-type proton ATPase proteolipid subunit	435.051	338.73	504.735	493.599	376.94	401.055	378.209	372.63	578.39	685.574	358.072	409.329	398.633	664.948	395.131	448.644	230.373	428.414	170.961	448.664	378.946	311.538	292.913	349.877	525.991	385.237	341.541	281.058										1.22304
cgd1_543	C2H2-type Zinc finger containing protein	255.637	190.385	698.132	312.351	216.569	293.267	219.61	224.798	81.0515	312.233	192.871	415.02	654.379	286.532	945.92	283.096	94.5425	40.1321	21.0481	123.643	96.1548	55.9351	106.037	160.973	88.8841	352.126	291.28	504.628		2.11916	1.28878				2.0438	2.0912
cgd1_550	Uncharacterized protein	15.6431	11.2618	10.3515	10.9221	15.9029	6.34512	16.5506	18.8653	10.0435	14.5502	10.622	15.2377	10.1359	36.8207	41.6761	11.6933	11.2814	14.7347	7.53475	14.857	12.1042	32.3457	10.7378	17.9469	4.89515	2.7704	3.37722	2.22333
cgd1_560	Uncharacterized protein with WD40	10.3611	18.0049	39.1786	21.7025	19.7498	3.82059	54.8109	35.1431	14.7828	17.5223	93.8059	88.3103	37.2971	34.8399	103.514	16.3052	31.6129	24.3986	12.7964	13.6673	25.0535	13.6025	19.9638	21.4826	32.4227	18.3495	139.805	169.35
cgd1_570	Translocation protein Sec66	159.547	217.84	150.824	121.839	101.373	110.309	170.425	202.933	265.573	185.5	195.606	218.548	201.013	134.121	0	167.385	154.889	150.282	302.959	76.2907	284.519	183.277	211.347	212.264	312.04	0	344.447	311.796
cgd1_580	Dynamin-like protein	322.872	323.114	357.679	369.845	195.53	204.628	334.622	507.636	463.058	337	258.822	282.562	250.609	67.8547	134.404	409.524	755.627	411.041	980.698	258.866	607.187	341.09	397.323	398.175	797.23	804.101	1192.61	1269.12			-0.814125					-2.14681		1.77895
cgd1_590	Uncharacterized protein	250.278	295.928	308.449	288.328	159.021	155.864	218.023	301.831	299.775	377.798	337.091	417.606	432.446	542.348	561.827	343.047	811.446	194.707	1060.57	100.509	628.713	360.215	539.835	311.353	1006.54	1034.23	2628.6	2974.83			-1.26995							1.99552
cgd1_60	Cyclin dependent kinase A	31.1408	127.556	14.7191	5.43563	0	0	0	0	0	0	23.4947	0	44.8391	0	0	20.4191	17.2752	7.3331	1.923	0	0.94124	20.4414	78.7525	51.6533	243.619	551.503	403.381	276.623		-2.37989	-4.51158		-5.31182					3.33452
cgd1_600	Oxoglutarate/malate translocator protein	81.3765	105.497	170.95	145.199	178.095	106.692	147.175	122.673	122.555	252.304	327.446	198.169	188.778	152.019	240.89	174.306	80.2547	89.4261	36.8511	137.161	98.3853	142.446	104.531	113.733	113.177	112.092	102.483	57.8294						1.14995
cgd1_610	U3 small nucleolar RNA-associated protein 11	178.729	98.5985	225.277	176.785	277.594	183.07	88.8921	119.747	75.5565	335.844	374.572	265.982	185.864	133.553	198.403	161.467	66.0996	37.4113	26.9791	154.554	62.425	84.7323	100.443	90.5848	217.502	211.02	96.4653	56.4499		1.10527	1.35104			1.74314				1.81479
cgd1_620	Uncharacterized protein	245.544	320.681	242.211	249.705	101.748	169.275	347.543	297.731	251.324	324.98	209.419	207.983	207.521	215.388	0	194.605	533.013	170.95	1184.02	60.5543	589.214	294.328	460.257	491.398	83.5186	94.5343	34.5722	22.76			-1.471				-1.1531	-2.14708		-1.39346
cgd1_630	Uncharacterized protein	120.947	75.0621	285.836	348.336	192.118	245.29	178.41	176.627	291.197	281.242	216.72	147.265	195.918	203.345	50.3474	342.995	410.955	7.12021	481.731	147.574	188.266	89.3158	30.9506	73.1408	47.3093	26.7746	24.4794	10.7437		2.40258	1.9471		1.72497	1.82051	1.30909		2.58133
cgd1_640	Signal peptide region containing protein	897.861	659.89	1943.96	2344.09	2333.05	2570.32	1293.83	950.849	1233.58	2987.86	3328.77	2464.69	2305.29	3895.63	4833.42	3125.97	2525.24	334.955	533.779	1297.7	748.196	1022.43	744.859	662.795	367.57	359.057	413.387	407.075		1.48455	1.72281			1.8365	1.4077	2.15799	1.84233
cgd1_645	unspecified product	0	0	164.091	121.194	220.58	64.0067	0	65.4173	165.105	146.776	785.769	211.353	0	0	0	91.0542	96.2933	0	214.379	137.382	146.903	0	62.7103	23.9933	271.59	307.412	93.6865	246.707						2.84914
cgd1_650	Uncharacterized Secreted Protein (CpLSP gene family)	29.4297	47.4883	69.5518	95.676	37.3981	48.834	50.897	48.5238	82.2285	62.2128	63.836	76.1468	60.9147	24.7398	110.258	106.135	157.138	0	181.734	19.4103	75.6095	37.4291	38.0987	33.052	120.873	130.3	343.493	405.207		1.25848							1.84342	2.44518
cgd1_660	Signal peptide region containing protein	829.502	1544.42	52.2767	98.9396	8.78414	0	1001.39	15.6307	72.3247	140.282	219.042	67.3337	199.065	0	0	135.977	72.8591	19.5333	18.7819	83.8879	356.022	2663.52	3093.34	3036.53	2292.89	1713.89	1678.9	992.286	-1.1119	-4.97472	-8.91484	-1.59671	-6.07371	-4.05614	-4.40356	-7.50381	-4.59154
cgd1_670	Signal peptide region containing protein	79.6378	124.551	30.1135	45.8726	48.0702	38.1756	82.6373	34.515	23.6716	53.8719	69.0969	77.5739	43.001	93.7254	66.3028	57.4408	23.1938	22.504	13.278	59.3531	35.8655	239.162	91.588	135.948	62.3019	98.7269	221.361	265.991		-1.80268	-1.67719		-2.54648	-1.35698	-1.46991		-1.724
cgd1_680	Uncharacterized protein	81.6917	67.5995	231.676	177.449	80.7415	157.31	147.745	177.881	127.346	222.58	130.116	154.728	294.067	305.215	392.963	158.316	203.932	29.9242	172.638	35.9197	80.1105	35.7494	39.3508	40.1489	28.4039	16.0751	44.0913	90.3052		2.38622	1.74908		1.73285	1.97123	2.34925	2.82678	2.18304
cgd1_690	Uncharacterized protein	22.4601	50.1813	0	5.88064	0	4.14101	13.7095	8.46454	13.3521	9.4959	42.3637	0	64.6801	37.7618	0	16.1999	18.6895	10.5779	13.8696	4.44406	16.2928	51.6015	35.1619	41.9116	140.567	79.5538	212.142	231.436		-2.77729	-3.49164		-2.02305					2.00071
cgd1_70	Uncharacterized protein	39.3839	29.331	37.2307	82.4936	50.0475	101.658	32.0528	89.0555	65.5564	66.6043	118.856	47.954	85.0624	0	0	87.8023	109.24	259.678	160.514	129.878	102.374	64.6309	33.1996	54.4386	0	0	0	27.9878
cgd1_700	ABC transporter	62.1837	77.9975	46.4084	46.2731	56.1461	34.9981	69.2537	50.5705	49.8082	66.4182	66.6696	71.7301	108.387	88.0405	119.891	51.0749	49.0208	53.9485	27.486	46.6253	39.1732	63.3762	55.9663	86.8584	15.3623	40.5732	86.5553	90.7061
cgd1_710	Coiled coil protein	54.9681	86.748	22.2698	14.392	9.97875	5.79117	55.92	20.7158	18.6729	39.8398	23.6981	43.0261	19.7869	0	39.2262	20.081	57.7195	24.0389	66.9179	7.76872	62.897	121.133	198.586	159.015	86.0048	48.6742	74.1696	72.5446	-0.933287	-3.1286	-4.23973	-1.51041	-3.21677	-2.40797	-2.52781	-3.12482	-2.00167
cgd1_720	HAD-like domain containing protein	176.856	120.737	0	7.71757	0	8.15179	44.9797	0	0	0	0	0	0	0	0	28.9913	24.5275	0	2.7303	0	34.746	239.439	324.792	305.575	242.125	195.757	286.363	424.173		-4.88677	-5.19604	-2.23463	-7.16536	-5.01634	-5.14814	-4.03405	-3.1977
cgd1_730	Glutamine cyclotransferase	145.085	72.0342	24.9369	18.4179	33.5215	19.4542	64.4062	39.7659	125.455	44.6111	39.8044	48.179	37.9829	0	87.8481	36.3235	58.5347	93.1772	30.9502	53.9345	72.5558	34.6315	52.4155	58.3402	20.6368	23.3587	7.11877	9.37301
cgd1_733	unspecified product	98.8404	42.9397	116.796	51.7579	78.5015	54.67	90.497	37.2499	88.1382	83.5773	223.716	90.2615	35.5797	249.268	0	68.0506	13.7078	23.2752	12.2072	65.1899	22.4061	24.3303	23.8057	23.909	0	0	40.0102	17.56						2.34797
cgd1_740	SPRY/Peptidase C14 p20 domain containing protein	182.814	140.276	15.7108	14.5046	21.1193	6.1283	67.6291	43.8435	23.7119	28.1061	87.7721	20.2359	11.965	0	0	21.7949	36.8783	86.099	43.1039	24.1149	83.3865	185.459	230.16	186.076	130.017	176.598	260.13	200.777		-3.51034	-3.80851		-2.79761	-1.79297	-3.46591	-3.9277	-2.67631
cgd1_750	Dynein heavy chain	25.9031	26.1651	14.3544	12.3169	5.67529	7.57541	16.3563	22.5538	22.7267	15.1056	15.4997	19.5764	27.0086	21.0244	35.6951	19.4447	36.6674	37.8605	52.0687	12.6071	57.8829	56.2869	46.1453	33.0885	36.3362	37.9651	106.06	153.61		-1.67394	-2.57957	-1.46042	-1.17245	-1.63512	-1.04976
cgd1_760	Dual specificity phosphatase	191.774	145.328	114.498	112.755	99.4033	78.1589	135.54	129.332	157.208	123.753	156.11	110.608	90.833	135.758	134.452	123.1	146.98	213.913	169.533	69.2333	179.689	188.826	213.319	173	228.99	196.629	443.985	433.951			-1.02539				-1.09047			0.862505
cgd1_770	Uncharacterized protein with Tetratricopeptide-like helical	17.4226	64.8771	24.7051	38.014	33.2099	16.0612	63.8076	88.6417	51.7871	14.7322	52.5793	21.2139	12.5433	29.2923	0	36.5571	48.3256	57.4381	75.3116	44.815	84.7833	100.07	76.5812	68.6351	95.4099	185.133	108.14	80.4778			-1.65877				-2.30487			1.44308
cgd1_780	Uncharacterized protein	133.271	115.795	62.9922	66.8795	63.5081	67.571	128.8	106.729	91.1109	56.3453	100.549	40.5678	155.914	0	166.433	85.2015	64.6899	141.223	63.7803	140.637	102.718	87.4815	54.1657	64.4749	26.0649	0	17.9825	71.0305
cgd1_790	Uncharacterized protein	16.7501	14.1379	38.0024	44.4408	40.4422	23.4706	29.9908	46.7133	57.356	70.8176	53.0773	44.8691	43.4129	0	11.1563	48.7651	98.4958	3.15549	160.531	16.7922	56.7032	14.2936	5.64796	10.6503	36.6909	23.7316	361.621	330.912		2.11387	1.76536		2.21684	2.46102	1.97195		2.83968	2.19827
cgd1_80	Uncharacterized protein	31.6668	110.057	119.742	44.2196	20.1204	11.6769	77.3165	71.6054	45.1807	80.3302	47.7832	38.5576	250.781	0	0	66.445	105.402	44.7418	66.4865	25.0629	55.5141	41.5734	26.6943	48.1487	0	0	0	22.5037
cgd1_800	Protein disulfide isomerase	56.981	51.2772	40.3993	59.6762	13.5767	15.7585	95.6468	45.6331	81.2979	42.1591	16.1214	104.07	71.7903	23.9502	23.7199	50.4396	75.0736	57.0266	123.154	26.3071	118.837	140.263	95.2091	116.174	11.1443	12.6142	19.2214	10.1232		-1.03943	-2.77304		-1.01654	-2.03685		-2.3565		-2.08789
cgd1_810	Protein kinase	7.79814	15.487	7.3718	1.36117	0	0	6.34655	2.93888	1.85434	26.3757	0	18.9901	5.61422	0	0	5.11328	10.815	0	7.70481	2.0573	6.59964	7.67829	10.33	6.46741	48.8049	0	79.9687	94.2084
cgd1_820	Palmitoyltransferase	84.0242	86.2167	52.9536	59.6436	56.9465	28.9178	109.414	97.1095	99.9016	113.678	80.2987	109.129	84.6897	131.85	55.9638	55.0951	209.754	118.717	222.075	30.2951	206.898	319.9	155.826	161.051	148.996	188.489	501.876	589.148	-1.02113	-1.74493	-2.18648		-1.24217	-1.18253	-1.22665	-1.36274
cgd1_830	Sen1p/ NAM7 like superfamily I RNA helicase	179.109	217.871	122.755	146.157	165.013	170.066	189.499	209.252	150.132	234.748	118.241	109.042	145.067	15.0566	104.383	152.675	278.208	217.212	267.66	128.762	295.855	398.271	238.339	259.953	336.287	269.622	727.443	738.235		-1.01987	-0.682249		-0.902793	-0.850983	-1.30804	-2.49206
cgd1_840	Meiotic nuclear division protein 1	155.237	159.655	0	7.74191	0	0	72.1946	0	0	0	83.6584	54.005	0	0	0	5.81656	6.15123	0	5.47783	0	26.812	94.6222	229.674	242.166	138.794	78.55	23.9388	63.0387		-4.30077	-5.79247		-6.58671	-2.0478	-2.91841	-3.4681	-4.35285
cgd1_843	Uncharacterized protein	1273.15	783.276	680.266	463.783	316.54	285.762	833.435	625.843	1079.36	187.226	334.106	337	358.669	186.133	0	297.629	506.677	625.681	403.353	452.71	880.056	799.388	739.932	788.094	346.438	686.23	59.7528	39.3371			-1.24629			-1.60626	-1.25649	-2.92248
cgd1_850	40S ribosomal protein S19	1995.62	1178.47	1657.85	1694.18	2478.32	2252.21	1611.84	1572.55	985.037	1866.42	1551.26	1619.92	2155.1	1118.4	604.168	1613.86	905.778	2563.27	690.854	2871.72	1142.39	1111.49	626.294	706.331	615.02	481.942	261.113	214.874		1.14272	1.67708			0.964458	1.10199
cgd1_860	Ubiquitin domain containing protein	253.334	204.392	59.871	154.768	40.2409	93.4152	51.5443	310.29	75.3012	160.66	0	154.231	319.176	425.926	0	124.584	35.134	59.6558	70.3975	41.7715	91.8854	103.934	137.285	43.7715	99.0937	224.327	307.646	405.066
cgd1_870	Peptidyl-prolyl cis-trans isomerase	599.718	810.564	104.987	314.043	169.355	139.237	723.086	410.176	443.671	375.636	268.13	216.361	367.798	0	0	218.465	326.53	941.487	364.851	568.408	620.335	1100.81	671.387	782.909	278.026	39.337	47.9533	47.3537		-1.7363	-2.31623		-1.15035	-1.47249	-1.57249	-5.34221	-1.55063	-1.48565
cgd1_880	Eukaryotic initiation factor 4A	1846.97	1332.54	2269.79	1863.81	2339.72	2464.57	1747.43	1579.2	1575.61	1659.37	2368.92	1728.83	2027.81	2523.03	3152.29	2429.7	1239.12	2055.04	670.067	2759.14	1216.99	1435.92	970.311	1010.02	1137.87	1165.29	1133.93	1164.87		0.954082	1.20909			0.716809		1.05843		0.757241
cgd1_890	Protein kinase domain containing protein	105.393	170.881	140.106	161.543	150.67	149.379	156.806	147.706	97.1137	172.666	124.243	164.419	116.186	166.12	120.65	158.513	159.868	156.665	106.979	155.966	133.593	207.546	137.231	136.575	190.667	291.641	367.965	271.499										1.30154
cgd1_90	transcription factor subunit TAF6	49.4637	33.768	52.6043	35.6148	62.8565	38.7587	62.9004	69.905	82.3346	36.5972	13.9946	82.8124	0	20.7906	0	42.1636	46.3046	58.2392	41.2354	44.8575	43.7304	79.1431	32.7616	41.8775	9.67406	10.95	3.33712	4.39386
cgd1_900	Uncharacterized protein	0	0	0	0	0	0	17.9919	0	0	0	0	0	0	0	0	0	0	0	0	0	2.67277	0	0	0	0	0	0	0
cgd1_905	unspecified product	0	0	0	0	0	0	0	0	0	0	0	0	0	0	0	0	0	0	0	0	0	0	0	0	0	0	0	0
cgd1_910	AN1-type and A20-type Zinc finger	336.043	407.101	381.205	419.98	375.787	520.437	399.296	435.657	252.511	409.177	659.189	425.535	319.35	723.178	358.111	322.585	391.479	158.265	268.937	262.417	315.274	339.702	322.125	486.793	273.408	476.106	188.627	66.8656
cgd1_920	Actin	32.774	48.8166	286.585	373.277	161.386	335.364	120.03	194.536	300.046	325.627	117.453	269.364	176.966	82.6534	300.148	341.692	461.349	27.012	379.473	152.393	164.936	61.8514	25.6542	62.2903	89.7387	0	26.5336	52.4037		2.80784	2.48783		2.144	1.96843	1.97922	1.65403	3.00819
cgd1_930	U2 snrnp-specific A protein	687.38	802.789	457.813	722.621	367.265	351.397	953.57	1047.99	991.868	528.394	518.607	475.544	663.582	893.025	1248.61	655.59	1165.63	1677.52	1155.72	715.072	1384.46	1133.15	980.162	1004.12	342.204	221.336	278.249	377.462			-1.40778			-1.09225	-0.972099			-1.07687
cgd1_940	Uncharacterized protein	0	90.4915	98.4545	59.0822	49.6304	28.803	127.143	137.376	173.36	132.099	58.9327	126.812	112.471	0	0	109.265	137.218	122.626	128.627	37.78	130.639	136.73	112.879	118.767	122.216	92.2235	98.3708	111.018			-1.54683
cgd1_950	Uncharacterized protein with Ankyrin repeat	126.404	108.622	395.248	361.509	154.451	250.981	126.615	263.841	501.737	221.991	205.408	331.5	119.005	196.173	0	427.171	574.463	41.2145	748.147	116.717	288.016	57.4438	38.641	77.9533	30.4271	34.4403	94.464	152.016		2.73607	1.94021		2.51291	1.71259	1.69626		3.07237
cgd1_960	RING finger containing protein	241.085	213.062	227.904	149.81	61.2721	53.3389	207.98	239.863	231.606	114.159	123.686	258.32	215.223	32.4265	192.687	115.082	240.733	454.17	347.771	64.8747	369.59	401.962	321.681	390.557	181.06	136.627	291.469	349.501		-0.930176	-2.56073		-0.841008	-1.71598	-0.795631	-1.92812	-1.01276
cgd1_970	RING finger containing protein	151.727	191.12	345.299	278.573	103.545	118.113	150.925	167.308	260.575	294.608	322.222	266.852	319.613	207.856	187.143	397.953	537.753	34.4058	630.876	106.001	308.451	156.773	331.598	293.616	202.227	238.852	737.023	994.371			-1.14389
cgd1_980	RNase L inhibitor-like protein	219.605	386.934	146.838	188.855	190.581	227.132	211.42	169.562	142.651	199.28	202.055	156.522	173.527	144.085	374.584	181.926	123.31	146.31	74.0894	165.329	121.42	230.293	297.354	268.012	1282.22	1309.05	2555.55	2104.9					-0.981501		-0.833776			2.95228
cgd1_990	Pyridine nucleotide/ NAD(P) transhydrogenase alpha plus beta subunit	138.804	391.199	34.7335	29.9291	5.18785	0	51.4994	1.53856	14.5617	31.0685	9.24031	0	11.7566	0	0	50.8611	49.8242	1.9227	9.57983	1.07703	13.5734	152.75	334.801	234.75	1296.68	1518.31	3477.01	3086.84		-2.83129	-6.46383	-2.09994	-4.90011	-3.57441	-4.88237	-5.87347	-2.17572	3.12914
cgd2_10	Uncharacterized protein	0	7.82598	19.8675	5.50266	6.67674	7.74969	8.5522	7.92048	12.4939	17.7711	0	0	7.56534	0	0	8.26838	14.5735	0	9.08467	6.93069	16.516	24.1424	7.59273	13.0726	0	0	96.4173	112.014
cgd2_100	Uncharacterized protein	419.872	312.698	85.8199	45.5579	36.0511	50.2135	207.8	81.2569	72.858	57.5732	8.56165	55.2691	81.6984	0	0	68.456	44.0664	187.056	70.0755	64.3665	107.014	417.143	552.094	481.551	1242.87	1024.95	1169.83	1217.7		-2.93244	-3.29921		-2.84966	-3.83205	-2.84864	-5.50299	-2.93278	1.90956
cgd2_1000	RNA recognition motif domain containing protein	256.303	199.97	235.368	378.354	535.078	348.336	351.629	706.507	398.767	489.177	519.344	686.567	585.203	664.844	560.901	319.792	662.167	910.497	473.007	501.336	518.375	365.326	157.854	193.333	45.8308	25.9379	55.3336	124.895			1.02126		1.05082	0.989526	1.28973	1.12656	1.08604	-1.73914
cgd2_1010	DEAD/DEAH box helicase	598.81	656.058	520.786	696.816	1070.39	1157.03	695.278	914.728	548.686	634.613	512.021	680.506	758.751	1047.04	558.367	614.616	484.993	428.668	173.548	540.282	312.755	503.13	297.099	432.615	87.4456	226.238	146.515	124.824			1.57739				0.685748
cgd2_1020	Proteasome regulatory subunit Rpn9	358.841	410.316	267.266	261.932	317.819	164.398	371.693	450.788	405.963	294.233	278.939	331.005	289.66	511.902	108.638	246.702	280.502	491.641	283.368	292.613	378.627	496.084	314.279	371.256	102.083	96.289	64.5589	115.912
cgd2_1030	Mitochondrial carrier protein	119.027	73.8706	28.1299	148.03	122.894	104.239	199.796	117.751	205.202	163.551	89.8022	163.044	10.7116	50.0294	49.5482	122.923	144.44	308.316	130.465	217.848	169.089	141.614	73.4607	80.2061	23.2792	52.6991	24.0908	10.5732
cgd2_1040	Flavohemoprotein b5 plus b5R cytochrome b-type NAD(P)H oxidoreductase	146.459	96.9552	115.376	149.126	186.114	189.02	109.263	193.186	46.4358	309.606	147.332	297.215	105.442	164.159	81.29	169.66	128.642	275.908	93.4559	189.973	177.071	120.173	73.4887	60.733	38.1924	129.689	65.8733	0			1.30245			1.27525
cgd2_1050	Uncharacterized protein	107.74	70.2089	254.624	171.605	222.481	173.811	120.566	126.887	131.301	250.532	233.698	147.583	126.046	135.856	358.797	222.533	138.214	50.7417	26.6126	108.366	48.8471	53.0419	42.1673	61.4311	63.2149	143.105	21.8063	38.2821		2.01115	1.99301		1.09558	2.02376	1.18551	1.91253	1.801	1.56095
cgd2_1060	Protein kinase/EF-hand domain containing protein	260.733	315.543	320.422	471.04	414.162	362.942	376.653	307.07	296.052	391.335	422.938	404.775	328.498	416.448	564.395	541.101	453.81	251.733	233.462	317.277	318.383	393.647	258.255	263.092	152.982	173.16	119.616	129.701									0.774078
cgd2_1070	40S ribosomal protein S25	3898.27	2685.75	4968.73	3065.82	3951.88	4247.77	3012.21	2938.28	3437.11	3185.18	3205.5	3359.92	3531.81	4713.05	3500.79	2912.25	1846.67	3713.15	989.951	5327.07	2083.81	1854.49	1403.07	1265.37	1507.71	1396.28	496.451	466.899	0.975787	1.48575	1.56985		0.900446	0.964258	1.05073	1.17813
cgd2_1080	Uncharacterized protein	32.0457	49.7206	53.0139	47.5455	35.6321	62.0372	74.9816	72.4623	57.1517	47.42	96.71	29.2643	63.4454	134.695	80.0394	50.43	57.776	30.1848	96.9653	36.9874	44.5552	39.4414	27.9785	45.4027	12.5349	28.3765	17.296	39.8527
cgd2_1090	O-acyltransferase	18.5244	29.8913	26.2675	38.8014	17.6551	20.4923	41.4596	34.9065	50.6572	70.4873	76.8687	67.6664	20.0048	0	92.5357	55.8742	118.178	8.72436	81.2183	20.7702	58.2304	66.879	25.6542	34.5674	14.492	16.4034	9.99816	0
cgd2_110	DEAD/DEAH box helicase domain containing protein	40.8485	22.3093	38.6152	67.0231	67.4812	87.363	43.2182	30.7891	48.5673	69.0811	86.293	59.6848	94.1074	164.827	190.448	69.6398	27.1926	11.5429	13.1169	65.7372	23.7055	40.2207	35.418	33.8778	12.7826	28.9371	22.0471	40.64			1.21304					1.96357
cgd2_1100	MCM domain containing protein	197.893	236.047	104.944	191.246	122.67	64.0726	294.615	343.795	376.46	142.846	156.587	229.202	302.318	146.069	112.517	154.445	349.423	436.452	296.267	138.797	343.127	451.485	229.593	208.823	151.039	111.124	270.929	233.241			-1.54692			-1.0412		-1.3964
cgd2_1110	Silencer-associated factor/Phospholipase D-like domain containing protein	0	23.0693	0	3.24413	5.90448	0	22.689	10.5065	26.5172	7.85781	35.0558	11.315	26.7612	0	0	7.31202	7.73274	26.2596	9.1816	6.12906	20.785	27.45	22.3817	25.6901	29.0797	49.3728	5.0156	0		-2.70938	-2.98791
cgd2_1120	molybdopterin synthase sulphurylase/Rhodanese-like domain containing protein	56.6938	110.247	196.512	201.217	204.125	296.16	142.266	135.319	130.32	167.786	220.997	172.577	163.265	127.091	188.803	144.98	81.2474	93.4527	42.0114	224.353	62.2604	68.2273	63.7218	52.2434	44.3524	50.2023	35.6991	87.2925		1.73497	2.14665		0.906413	1.50397	1.26725
cgd2_1130	Uncharacterized protein	68.7197	20.4715	38.9776	25.1896	39.2968	22.8059	36.3531	15.539	49.0231	40.6755	25.9235	8.36735	19.7897	0	0	25.2335	15.2488	19.4187	11.0333	33.5397	12.8779	24.8099	4.96533	16.148	10.7521	0	0	14.6505
cgd2_1140	Syntaxin	174.118	64.8369	137.166	93.7099	18.4385	26.752	76.7579	114.835	113.861	61.3461	10.9472	265.009	20.8925	48.7903	0	76.1134	68.4189	198.175	145.154	57.4196	161.392	95.2456	97.8514	122.343	22.7026	25.6969	23.4941	10.3113			-2.00043			-1.58838
cgd2_1150	Uncharacterized protein with C2H2-type Zinc finger	181.33	436.298	276.903	486.942	531.754	442.332	476.785	588.756	338.318	507.164	526.185	356.658	492.063	609.733	92.9029	439.011	355.941	597.801	187.773	640.297	363.417	531.051	243.562	352.83	130.945	98.8109	82.8122	138.773
cgd2_1160	Eukaryotic translation initiation factor 3 subunit L	215.56	250.3	322.095	390.825	450.65	417.943	311.254	359.019	342.274	341.026	320.02	296.333	260.32	303.962	185.254	364.757	223.732	422.459	158.876	551.259	261.035	267.02	174.175	250.862	21.7594	110.832	56.2953	9.88292		0.727827	1.03854
cgd2_1170	ZPR1-type Zinc finger containing protein	108.306	149.099	102.384	190.767	181.422	163.378	176.29	204.086	131.113	216.464	118.856	143.862	255.187	165.538	196.736	180.769	90.1232	185.484	68.0969	187.024	104.159	122.799	192.083	257.222	46.216	52.3116	26.5708	20.9908
cgd2_1190	Methylase	67.923	37.4706	28.5375	50.0585	52.7473	41.7435	49.1373	22.7538	14.3569	31.9079	34.1639	27.5678	32.6004	0	0	53.4449	46.0533	7.10874	18.6417	31.8566	22.8111	29.724	42.7157	40.6843	0	13.3657	20.3666	32.1792								-2.82455
cgd2_120	60S ribosomal protein L29	1528.27	644.963	1661.42	573.533	873.927	577.626	528.609	878.334	517.86	775.361	1037.73	697.809	770.185	770.833	254.473	876.83	328.522	1079.64	235.934	1340.59	535.832	376.194	354.279	353.836	179.338	202.992	144.349	135.756		1.62239	1.06804			1.1785
cgd2_1200	Ubiquitin domain-containing Steroid reductase	181.42	150.124	157.21	129.307	163.3	117.07	203.018	227.905	190.536	153.405	125.47	92.0408	195.918	0	0	101.114	159.35	234.967	136.304	177.488	215.684	218.328	116.52	190.166	23.6546	53.5491	65.2783	21.4874								-3.82412
cgd2_1210	Phosphotransferase KptA/Tpt1	55.1375	27.3756	34.7486	38.497	35.0332	20.3315	14.958	20.7796	13.1113	93.246	110.932	0	52.9277	61.801	0	38.5641	35.6852	34.6238	9.07958	21.8194	21.1096	36.1933	26.5597	15.2428	28.7566	0	19.8395	39.1829						1.75704
cgd2_1220	Uncharacterized protein	40.9675	34.5784	7.74554	27.1734	20.8239	12.0852	50.0124	9.26364	13.6385	55.4259	86.5445	29.9294	23.5954	55.1023	191.003	17.1921	31.8172	19.2943	7.0835	21.616	10.4014	26.8919	42.4281	63.4228	64.0991	43.5321	44.2227	29.1131					-2.09324
cgd2_1230	Uncharacterized protein with Armadillo-type fold	156.015	154.922	41.2958	43.5719	3.96515	9.20469	152.368	11.7594	8.90379	26.3845	56.5	0	40.4358	20.9844	0	60.5614	8.65485	5.8782	4.62442	45.2756	42.2518	231.449	124.001	190.636	9.76423	55.2604	20.2093	8.86962		-1.94814	-4.37142		-4.25404	-2.12048	-2.89438	-3.82832	-2.10179	-1.59979
cgd2_1240	EH domain containing protein	64.7929	93.8276	61.2505	45.2384	13.7227	35.8378	101.07	85.4646	125.826	27.3937	48.8842	92.0408	77.7452	0	0	53.8143	83.8683	162.748	102.694	28.4893	109.017	106.328	140.448	162.701	101.377	133.873	34.9705	7.67406		-1.35173	-2.20243			-1.85901		-3.98307
cgd2_1250	MCM domain containing protein	120.171	154.35	39.5135	119.472	53.1162	40.4591	212.613	220.537	193.819	114.868	106.434	101.789	135.417	0	0	95.2415	233.326	307.59	223.915	96.4888	295.947	425.282	202.603	205.106	57.2247	92.5319	70.4999	63.1207		-1.5575	-2.40508			-1.37094	-1.2787	-5.70238
cgd2_1260	Uncharacterized protein	34.6307	40.1194	10.9124	21.1568	47.6745	14.8981	39.9278	28.2777	31.5672	29.2829	13.0639	21.0832	8.3107	38.8159	0	16.6522	33.6196	48.9295	32.7905	35.0222	39.4266	58.725	17.3766	38.2947	18.0614	30.6654	3.11519	0
cgd2_1270	Membrane associated adenylyl cyclase	11.3068	16.8414	16.033	2.96042	14.3683	6.25397	27.6064	6.3918	2.68868	14.3412	25.592	6.88363	8.14027	0	0	2.22418	3.13621	0	2.09466	5.22017	11.2778	63.0873	31.3173	55.4827	8.84552	0	12.2052	20.0877		-2.68486	-2.17169		-3.58734		-2.55396	-3.47559	-3.79998
cgd2_1280	DDHD domain containing protein	40.9914	115.329	38.7503	46.5079	65.1128	37.7882	111.203	92.6904	131.591	109.761	67.008	58.2299	63.9415	45.9454	22.7517	44.7971	68.2194	131.921	59.0636	76.6013	89.2065	206.291	111.069	158.649	53.447	36.2979	40.5611	72.8253		-1.71528	-1.51442			-0.916918	-1.4351	-2.30688	-1.39085
cgd2_1290	Uncharacterized protein	199.433	250.296	199.004	253.348	112.636	106.224	342.654	442.611	305.62	262.323	192.263	269.812	303.115	223.536	110.693	177.265	408.734	339.178	711.556	77.4599	584.041	298.189	280.195	286.388	52.0066	39.244	53.8199	47.2417			-1.27768							-1.72052
cgd2_130	60S acidic ribosomal protein LP2	1824.9	1554.71	1725.13	2367.31	2951.47	3808.11	2109.67	3047.98	1854.14	1087.18	1689.75	1767.51	2179.76	1394.62	690.606	1871.04	1230.93	2168.2	988.61	3391.99	1895.44	884.815	869.065	1112.18	454.253	440.714	559.632	324.212		1.16788	1.93023		1.13654		0.890162
cgd2_1300	Calcium/calmodulin dependent protein kinase	767.289	1168.61	196.038	209.945	109.802	99.4086	500.694	130.256	151.224	128.591	130.382	117.834	164.228	23.2437	92.0807	288.271	385.386	9.76666	153.67	54.7095	351.425	1204.71	2683.78	2440.31	962.583	942.638	104.465	103.158	-0.936744	-3.27116	-4.21983	-2.01285	-4.08998	-4.05035	-3.95847	-5.23943	-2.56525
cgd2_1310	Major facilitator superfamily domain containing protein	164.956	132.485	247.665	264.219	228.115	357.801	209.272	164.559	219.2	213.327	278.191	259.925	181.631	554.674	129.256	230.322	142.646	109.678	23.9678	222.712	68.0421	82.8025	60.7628	80.4744	60.7282	0	62.8456	55.1643		1.83845	2.11377		1.17907	1.57897	1.37055	1.88888	1.37062
cgd2_1330	DNAJ protein	214.892	243.87	290.204	212.553	299.083	275.452	254.008	158.116	165.465	268.235	200.731	174.435	162.077	344.089	238.545	194.584	144.755	115.665	45.497	184.925	101.448	255.25	331.488	335.225	96.0646	108.735	55.23	116.351					-1.13585		-1.02667
cgd2_1340	phosphatidylinositol 3-and 4-kinase family protein	179.461	131.939	123.974	134.938	162.267	109.443	160.099	137.868	101.762	145.911	109.36	134.469	124.232	92.838	91.9451	124.009	162.734	224.302	118.493	176.634	173.994	242.399	123.019	160.285	64.7977	73.3441	22.3523	44.1456
cgd2_1350	26S proteasome subunit P45/AAA+ ATPase core domain containing protein	355.052	407.967	268.512	336.432	328.721	220.698	437.569	565.817	521.045	334.535	428.601	382.906	423.594	272.888	202.697	325.933	433.32	697.534	478.594	361.296	585.023	695.86	511.863	513.207	206.338	143.725	87.603	93.7166		-0.802357	-0.960684					-1.50171
cgd2_1360	ATP synthase subunit beta	303.205	223.66	376.711	305.45	198.155	226.804	250.29	182.83	183.34	212.432	359.478	369.184	286.896	436.948	317.347	309.012	360.432	236.638	377.68	252.544	293.263	142.164	173.178	171.235	284.643	122.737	93.5133	98.5004		1.10032					0.810666		1.04668
cgd2_1365	unspecified product	175.751	0	0	0	0	129.614	0	66.235	0	0	0	0	0	0	0	69.1443	48.7485	0	43.4118	23.1832	31.8727	0	0	0	0	311.254	94.8576	0
cgd2_1370	Uncharacterized protein with WD40 repeat	138.786	166.966	136.244	202.186	298.461	171.243	275.862	281.637	255.132	221.167	201.364	220.982	219.05	107.694	248.87	166.604	190.996	289.106	147.673	260.524	197.158	236.514	127.278	149.78	50.1112	94.5343	66.2635	45.52
cgd2_1372	unspecified product	8.00231	5.95968	30.2592	8.38083	10.169	2.95079	6.51271	3.01582	0	33.8329	48.3	38.9746	28.806	26.9082	0	10.4943	4.43925	0	0.988316	6.33347	3.86996	2.62644	2.89103	3.31837	0	28.3442	4.31907	0		2.21235				3.22339	2.94877
cgd2_1373	unspecified product	250.384	142.962	136.555	152.63	156.642	154.826	76.8081	118.316	64.5775	242.663	279.002	229.825	220.475	148.957	179.595	443.786	402.275	270.314	268.796	262.446	270.816	400.779	379.69	104.893	45.203	44.3431	892.961	1420.73				-1.79089	-1.86057					-1.83191
cgd2_1375	unspecified product	7.99775	3.97086	0	1.39601	10.1632	0	3.2545	6.02822	7.60722	0	0	0	0	0	0	6.293	15.5285	3.76666	3.95101	5.27489	5.31817	13.1247	3.85251	2.21099	0	28.328	0	0
cgd2_1376	unspecified product	0	0	0	0	0	0	0	0	0	0	0	0	0	0	0	0	0	0	0	0	0	0	0	0	0	0	0	0
cgd2_1377	unspecified product	8.12955	3.02722	0	1.41901	5.16535	0	0	3.06378	2.89972	3.43708	9.20024	0	0	0	0	0.533058	1.12746	0	2.51008	0.536182	0.245718	0	0	1.12371	0	0	0	0						2.60079
cgd2_1380	Uncharacterized protein	0	0	0	0	0	0	0	0	0	0	0	0	0	0	0	0	0	0	0	0	0	0	0	0	0	0	0	0
cgd2_1390	Uncharacterized protein	0	0	0	0	0	0	0	0	0	0	0	0	0	0	0	0	0	0	0	0	0	0	0	0	0	0	0	0
Cgd2_140	Stress-associated endoplasmic reticulum protein	1018.84	303.512	385.257	151.164	291.309	187.846	103.649	230.383	314.956	215.378	422.778	186.083	513.457	513.889	169.649	86.8479	56.52	239.92	100.665	134.395	215.564	133.758	153.368	345.034	318.823	0	27.495	36.2016
cgd2_1400	Uncharacterized protein	7.63304	15.1591	7.21572	13.3235	4.84988	0	21.7426	14.3833	18.1508	12.9086	5.75889	9.29402	21.9814	0	0	10.01	10.586	17.9745	17.9115	7.04808	20.764	12.5262	19.3033	24.2668	0	0	4.11976	16.273			-2.88535
cgd2_1410	Possible domain KOG3410%2C conserved alpha-helical protein	2228.63	1155.33	1301.25	949.638	728.838	990.985	1240.31	1062.23	1145.63	775.963	964.353	1037.55	1156.18	991.841	1855.46	979.947	718.159	833.512	627.396	700.358	1022.31	1011.14	1278.76	1662.58	1076.86	696.513	141.512	279.486
cgd2_1420	DnaJ domain containing protein	172.164	144.839	171.793	222.045	200.547	208.087	252.988	173.022	154.66	129.403	194.839	151.398	75.7461	192.97	159.262	230.795	172.444	148.652	196.091	131.214	180.395	113.012	179.684	166.582	89.791	50.817	30.9739	40.7822
cgd2_1430	Dynactin subunit p62	60.9981	90.8561	76.8842	86.9524	71.0544	14.9951	99.2871	130.267	207.903	111.754	69.0318	86.6501	36.5959	205.11	0	90.6592	112.795	282.492	228.516	95.2135	181.296	136.805	90.5967	111.014	15.9066	36.0092	5.48706	21.6738			-1.38878
cgd2_1440	Proteasome subunit alpha type	492.375	380.276	224.108	165.522	150.629	147.938	400.722	432.976	316.558	200.461	261.413	66.6132	262.579	61.3201	0	203.278	313.609	721.44	288.286	293.473	445.364	430.94	388.706	395.749	142.664	193.777	19.6851	12.9593		-1.02276	-1.31055			-0.90227	-1.28547	-3.51678
cgd2_1450	unspecified product	24.4523	54.6321	0	31.2998	15.5365	12.0221	36.4844	61.4354	52.3311	68.921	18.4485	49.622	17.6042	54.8148	0	36.3425	126.605	134.355	86.5719	39.7809	89.6748	88.2803	63.8009	63.0919	12.7529	0	13.1976	0		-1.59953	-2.21564
cgd2_1460	SUMO-1 activating enzyme subunit 2	83.8572	83.2697	59.4544	86.604	79.9217	100.496	119.433	134.314	93.0562	129.998	73.8123	93.5962	55.3413	70.4937	69.8157	64.1498	110.484	151.393	95.7993	96.7885	116.592	188.072	66.4817	108.184	32.8014	12.3759	7.54335	14.8981
cgd2_1470	Uncharacterized protein	74.3918	67.7147	187.532	73.5823	126.045	82.2943	131.179	121.489	76.6559	83.8721	56.1263	30.1933	107.116	166.765	330.321	61.7868	68.7809	93.4292	70.4388	88.3168	68.9545	89.5258	89.5862	109.684	38.7986	0	0	17.6219
cgd2_1480	Splicing factor U2AF U2 SnRNP auxiliary factor large subunit	53.3791	60.9559	111.014	68.9483	94.9648	66.9227	69.5085	84.4912	58.3885	117.354	80.5458	0	61.4878	35.8981	142.211	84.0022	68.1072	100.559	27.6886	87.3109	65.8268	105.117	66.8529	67.8808	0	18.9069	0	7.58666
cgd2_1490	Uncharacterized protein	14.032	41.801	0	2.44929	8.91564	0	28.55	5.28823	0	11.8651	10.5867	0	0	0	0	5.5205	0	0	0	7.4038	7.63419	59.8707	38.8654	38.7915	21.9549	0	0	0		-3.44815	-3.21554		-4.07453		-3.39795		-3.06335
cgd2_150	R3H domain containing protein	257.674	102.904	127.089	44.9771	49.8281	66.0977	155.003	105.554	90.5775	104.205	143.692	109.129	120.985	75.3431	0	70.5217	49.7196	116.079	34.591	104.925	91.4278	136.049	125.471	126.983	122.702	79.3636	151.167	95.5375			-0.993719						-0.985052
cgd2_1500	Eukaryotic translation initiation factor 3 subunit E withPCI domain domain	207.912	238.714	171.977	349.302	434.839	459.996	320.794	300.363	370.799	241.733	320.263	179.318	168.395	203.909	86.5491	320.373	180.216	310.078	110.201	460.521	206.332	241.679	118.929	153.273	54.2176	92.053	32.7297	36.9376			1.54518		0.824639
cgd2_1510	Pseudouridine synthase TruD	29.0737	37.531	49.4715	75.1074	110.837	94.3424	61.5206	63.5506	41.4811	83.5859	83.3539	56.6405	41.8628	78.2097	77.4575	67.867	35.4828	16.4312	12.2084	59.0605	29.1749	26.7184	24.5084	30.5423	9.09793	0	15.6919	20.6609		1.26864	1.98035			1.43392
cgd2_1520	Uncharacterized protein	165.97	166.769	239.08	346.262	396.709	393.431	315.177	285.939	268.748	380.925	262.365	346.434	358.467	425.208	263.199	381.414	295.943	130.277	66.3744	270.014	164.35	150.45	141.812	152.942	111.292	97.9777	63.9849	84.2465		1.05989	1.51153		0.694091	0.963649	1.08231	0.922564	1.22459
cgd2_1530	Nitrogen permease regulator 2	46.4028	71.9964	43.8659	78.9713	95.8211	68.4428	84.9716	65.5792	79.9982	88.2837	122.533	70.6254	66.8147	156.032	77.2658	79.109	57.919	71.0258	31.5201	76.5121	49.0889	76.1493	34.9253	60.9334	18.1508	41.0897	25.0449	24.7318
cgd2_1540	Cell growth-regulating nucleolar protein with metal binding domain	92.5003	114.815	204.034	193.752	352.637	204.653	150.564	255.644	102.647	312.865	255.892	262.801	399.57	622.076	513.411	303.264	68.4189	101.65	26.6563	191.159	76.42	111.318	129.959	98.0252	289.458	218.424	116.492	21.9115			1.31522				1.36185	1.96563		1.74732
cgd2_1550	P-loop containing nucleoside triphosphate hydrolase	56.6938	60.9879	35.7294	51.1289	30.0184	34.8423	69.2107	56.9764	47.1847	71.9085	21.3869	46.0204	27.2108	0	157.336	33.4569	36.6924	66.7519	43.1784	59.8275	54.2636	58.9236	42.1019	48.3252	14.7841	16.7341	0	13.4296
cgd2_1560	Polyprenol kinase family	43.9651	65.4857	41.5615	42.9751	27.9346	51.8778	89.4531	33.1382	39.7274	44.6111	39.8044	85.6515	63.3048	29.5671	0	50.7375	56.0958	41.4121	49.9548	45.2354	44.6497	69.263	41.297	79.0023	13.7579	31.1449	4.74585	6.24867
cgd2_1570	vacuolar protein sorting/targeting protein 26	183.193	208.438	144.314	146.558	193.995	67.551	173.941	264.652	199.659	116.178	138.213	185.88	153.87	0	355.876	158.159	156.673	323.54	190.427	169.154	248.245	305.639	125.012	196.245	23.8858	189.253	8.23953	10.8487
cgd2_1580	Dual specificity phosphatase	153.662	104.902	36.3152	53.6434	48.8168	84.9925	125.058	57.9104	63.9443	0	144.916	46.7748	221.255	129.174	0	55.4162	10.6554	72.3693	71.1668	25.3368	67.345	75.65	106.402	111.51	180.318	68.0337	20.7339	27.2995
cgd2_1590	Apple/EGF-like/Apple domain containing extracellular protein	78.5877	166.716	6.75374	9.97636	9.07873	5.26884	81.4023	2.69248	5.09661	18.1233	26.9509	0	0	24.0233	0	7.49532	11.8899	0	2.64706	1.88481	31.5272	161.794	365.651	344.647	55.8913	227.747	19.28	15.2311		-4.73648	-5.15213	-1.74956	-6.12232	-3.59757	-6.45933	-4.27992	-4.69096
cgd2_160	IMP4-like U3 small nucleolar ribonucleoprotein (SnoRNP)	244.169	121.229	375.082	174.031	148.676	307.621	157.318	84.3514	77.4153	283.888	207.245	235.363	234.383	307.887	745.374	237.486	87.4792	38.3317	28.8993	115.413	55.3506	80.1386	90.6622	94.2197	47.7543	18.0176	76.8745	72.2983		1.61523	1.4941			1.2887	1.21229	2.23537
cgd2_1600	MCM domain containing protein	152.059	191.439	82.1405	152.616	127.67	106.134	218.78	311.092	306.056	165.314	200.767	165.311	136.842	91.3051	198.939	116.798	295.24	442.476	411.146	100.29	420.538	388.565	251.132	299.513	263.408	163.502	363.456	328.037		-1.23818	-1.28994			-0.854688	-1.17678	-1.3352
cgd2_1610	Protein kinase domain containing protein	108.782	229.542	25.7086	7.91162	17.2794	0	110.666	6.83276	8.6225	30.6612	54.715	11.0378	6.52639	30.4821	0	10.6993	35.202	8.53874	14.5546	4.78311	58.0874	300.503	422.476	453.598	56.7345	96.3263	34.249	70.8626	-0.943243	-4.77935	-5.56166	-1.78175	-5.69424	-3.18344	-5.15828	-4.38051	-4.02477	-1.53396
cgd2_1620	Uncharacterized protein	740.978	446.07	332.722	109.937	70.6204	102.461	391.981	139.626	185.009	203.63	181.69	180.444	280.067	0	0	184.628	169.56	183.212	167.012	114.847	324.746	614.071	1021.71	824.497	289.839	262.454	99.9816	92.1494		-1.92402	-3.0727		-2.52609	-2.17663	-1.92262	-5.53918	-2.12028
cgd2_1630	Cytidine and deoxycytidylate deaminase family	90.71	61.9262	21.4377	55.4171	43.2265	33.4487	55.3686	25.6394	70.103	0	51.3284	27.6122	0	0	0	56.505	18.8704	42.7212	53.2144	62.8189	58.9474	59.5439	32.7712	65.8267	35.4819	0	24.4794	48.3466
cgd2_1640	Serine/threonine-protein phosphatase	53.4603	100.273	44.9222	82.9467	67.9352	35.0455	94.2693	149.987	104.525	50.2276	31.371	50.6283	119.741	59.9211	0	69.3293	144.989	201.423	193.675	64.2507	182.771	220.302	102.292	136.296	27.8819	21.0396	0	25.3273		-1.03328	-1.45547			-1.91935		-2.42646		-1.65401
cgd2_1650	Dolichyl-diphosphooligosaccharide--protein glycosyltransferase subunit	99.9293	136.44	103.913	108.145	101.589	95.8053	227.718	173.237	78.416	92.9478	52.7755	109.507	43.166	100.805	66.5573	131.048	94.2401	169.428	77.7524	173.997	135.918	282.061	163.662	190.616	93.8115	0	5.39347	28.4055			-0.944074		-0.934951	-1.58855	-1.64321	-1.51811
cgd2_1660	Cyclophilin-type peptidyl-prolyl cis-trans isomerase	27.5687	61.5951	52.123	24.0606	52.5498	20.3315	157.059	20.7796	111.446	46.623	20.7998	100.703	0	92.7015	91.8099	72.3078	99.4086	142.823	78.3114	87.2778	103.326	117.628	99.5987	95.2675	43.1349	0	29.7592	0
cgd2_1670	ING1 ike protein with an N-terminal globular domain and a PHD domain	119.153	138.038	0	90.1255	151.415	190.393	258.595	134.715	170.002	33.5844	89.8973	193.442	114.378	267.106	0	145.841	165.249	130.939	112.822	52.3913	201.681	247.679	344.375	373.319	124.287	211.02	0	28.2249		-2.16797			-1.27633	-2.26477
cgd2_1680	Inhibitor of growth protein N-terminal histone-binding domain containing protein	130.67	155.705	98.8205	157.378	166.05	173.46	186.106	147.736	183.326	198.884	177.455	127.283	56.4448	263.631	87.0317	209.061	195.719	172.314	124.264	132.721	185.628	162.971	146.344	137.27	40.89	0	42.3157	27.8577
cgd2_1690	Uncharacterized protein	835.251	610.53	438.659	639.87	501.218	393.546	604.242	909.365	662.054	627.795	175.048	1017.01	534.518	156.032	154.532	651.128	669.286	1507.93	607.478	814.088	819.084	670.114	620.273	564.436	72.6033	246.538	100.18	65.9514								-2.0938
cgd2_170	40s ribosomal protein s24	2572.69	2057.1	2347.2	2913.69	3136.22	3761.55	1765.12	2412.65	2617.79	2074.23	2324.71	2258.33	1766.04	2011.82	697.365	2134.16	1228.05	2183.78	798.038	3259.45	1652.86	1296.03	1015.91	1195.02	514.866	529.794	306.773	382.658	0.869981	1.25232	1.68752		0.91744	0.792764
cgd2_1700	EF-hand domain containing protein	108.363	73.9774	76.8286	80.3876	51.6386	0	77.1675	91.8867	70.8615	45.8145	40.8781	0	78.0149	91.094	0	106.581	195.37	165.864	163.944	42.8821	142.475	97.8057	68.5101	52.4246	169.548	143.933	87.7296	134.762										1.6995
cgd2_1710	Uncharacterized protein	84.264	56.7785	30.3456	50.4285	28.0446	22.1941	97.9695	46.8787	46.7538	40.7153	54.4925	68.4002	37.5547	13.4925	26.7255	41.0446	99.0551	58.5832	140.741	15.3496	90.7185	96.1385	55.5695	79.3134	31.391	0	23.8227	59.8813			-1.47447		-0.872904			-2.05325
cgd2_1713	unspecified product	23.7903	53.1531	0	37.3734	30.2317	26.3175	135.533	17.9316	118.8	100.583	35.8981	28.9672	51.3829	79.9962	0	21.8391	79.1853	44.8175	82.2693	18.829	83.412	54.6574	57.2988	72.3452	0	0	12.8403	0
cgd2_1720	Uncharacterized protein	46.8668	38.7821	7.38409	34.0859	49.6304	11.5212	41.3214	47.1005	44.5783	26.4197	41.2529	85.598	16.8707	52.5309	0	22.5359	45.4986	110.363	45.3412	34.002	57.1348	84.6019	56.4393	53.9849	0	13.8335	21.0795	33.3054
cgd2_1730	Uncharacterized protein	0	31.2912	0	20.0015	14.5615	8.45076	69.944	17.274	13.6242	19.3788	34.5815	27.9048	0	0	0	12.0218	34.9622	43.1739	21.2282	15.1153	32.5568	45.131	38.6381	28.5104	0	0	6.18468	0
cgd2_1740	SWIRM/SANT domain containing protein	122.566	230.374	154.486	200.695	218.794	148.499	230.377	336.537	323.373	202.343	149.717	241.621	193.288	196.255	58.3102	189.819	225.024	318.858	242.918	190.931	290.37	415.682	238.971	276.715	100.451	72.3547	66.1522	29.0334						-0.899651		-1.4933
cgd2_1745	unspecified product	0	0	0	28.8728	0	0	0	0	118.001	0	124.799	0	0	0	0	21.6923	0	77.9034	40.8581	43.6389	39.9972	54.29	19.9197	0	0	0	0	0
cgd2_1750	Ring domain containing protein	77.6262	77.0824	128.419	72.8295	55.4874	82.2943	122.404	65.8236	57.6842	98.4585	139.096	189.036	174.645	163.139	96.9421	71.2598	45.7543	54.8389	55.126	65.2776	70.975	105.096	92.3127	100.593	45.5462	0	20.9485	27.5821
cgd2_1760	Arf GTPase activating protein	172.819	150.157	46.6773	77.5686	109.806	113.796	130.603	102.347	173.186	114.818	93.1333	75.1518	177.742	41.5081	0	110.08	78.7508	127.901	70.1296	154.69	88.0535	158.008	142.709	146.74	96.5707	43.7232	33.3126	17.5446		-1.061						-2.72876
cgd2_1770	Mannose-1-phosphate guanylyltransferase	275.04	289.5	187.202	192.033	188.735	141.987	228.32	356.57	224.985	167.449	66.403	200.934	174.252	147.974	0	217.857	265.485	725.392	275.824	327.975	399.698	422.468	180.182	220.502	120.494	19.4838	29.6894	31.2727						-1.27108		-1.99851
cgd2_1780	PDI like thioredoxin domain containing protein	757.983	906.387	555.068	913.099	766.502	614.114	1051.32	1532.91	1596.8	532.607	587.984	909.925	622.564	287.185	284.423	680.418	1098.6	1810.06	1135.23	939.296	1544.35	1002.12	626.103	911.964	183.741	321.417	80.6686	106.213					0.710612	-0.682924		-1.78704		-0.959751
cgd2_1790	Uncharacterized protein with Armadillo-type fold	45.0643	23.493	25.5603	33.0371	65.8557	38.2194	49.5123	13.5867	22.5035	41.9159	47.5995	32.9223	48.6655	75.7657	120.059	46.0962	21.2493	8.48948	8.90498	33.8831	10.8967	13.3115	15.7379	18.6871	0	7.98088	31.6192	28.822			1.70939			1.27826		2.24426
cgd2_180	Pre-mRNA-splicing factor SPF27	349.753	387.821	396.757	419.206	325.931	300.927	294.136	342.709	316.04	394.324	369.429	511.033	587.537	705.638	1009.45	409.744	284.568	230.61	241.896	246.057	272.037	214.279	263.945	283.622	145.929	165.176	125.848	115.989							0.926983	1.42538
cgd2_1800	DnaJ domain containing protein	128.305	161.911	111.182	173.566	244.567	244.442	182.737	253.859	129.667	135.614	145.203	143.206	130.86	215.716	0	186.488	157.181	206.459	121.487	258.1	199.72	126.333	117.171	110.844	16.7291	56.8069	0	68.3838			1.15346
Cgd2_1810	Inositol monophosphatase-like protein	74.3918	96.0318	42.1948	93.4928	75.6273	98.7532	139.251	72.8936	99.0629	37.7424	56.1263	72.4639	21.4231	100.059	99.0964	79.9976	78.4102	189.194	56.9636	147.195	121.42	117.197	60.9186	117.224	0	26.3496	64.2422	0
cgd2_1820	Uncharacterized protein with RING-type Zinc finger	489.654	573.049	595.135	805.852	711.122	885.585	540.831	632.693	687.526	867.513	967.551	851.721	654.685	1097.66	1009.45	694.119	743.758	428.275	400.281	470.583	599.045	497.433	525.082	496.339	474.269	247.765	201.356	314.827			0.770328
cgd2_1823	unspecified product	0	0	0	19.7918	36.0221	0	0	10.6831	40.444	0	21.3869	34.5153	20.4081	0	0	11.1523	7.86266	0	31.5085	11.2177	11.9951	0	3.41367	0	0	0	0	0
cgd2_1830	Protein kinase domain containing protein	73.6128	76.1428	11.598	21.4152	46.7721	49.7644	44.9326	32.3662	49.5963	62.2454	138.847	89.6314	141.325	82.5092	40.8578	45.0504	30.6273	63.56	53.0336	46.9327	32.6329	44.2942	32.5043	39.0048	19.1962	21.728	6.62182	43.5935							1.43854
cgd2_1840	Signal peptide	345.143	383.311	480.824	605.619	663.662	632.996	450.913	362.838	360.687	752.654	685.264	696.728	529.662	1068.94	1754.35	525.282	330.028	201.049	98.7141	437.305	188.326	250.407	204.538	231.005	184.744	209.111	107.848	213		1.32793	1.61352			1.51713	1.24904	2.33798	0.960891
cgd2_1850	Stress-induced protein sti1-like protein with TPR repeat	530.298	441.191	541.951	492.839	646.561	687.044	740.693	604.96	555.525	363.574	248.707	244.316	454.013	144.58	286.38	588.302	425.369	810.005	355.791	992.551	518.108	606.819	322.757	414.049	112.124	152.296	38.6779	40.7406			0.730449					-1.25432
cgd2_1860	Rab-GTPase-TBC domain containing protein	63.8922	69.9757	42.6347	78.7229	71.6397	62.3642	91.7629	60.9058	48.2604	85.8058	155.957	77.7955	70.351	126.377	50.0647	67.524	63.5906	35.4012	45.9531	80.8095	59.2981	80.1797	45.7127	66.4962	5.88046	6.65606	12.171	10.6834										-2.11799
cgd2_1870	Guanine nucleotide-binding protein	1417.95	1693.32	1368.64	2360.4	3233.88	3060.09	2113.65	2401.9	1884.64	1918.37	1914.37	1581.11	1826.77	1405.28	1491.18	2041.54	1535.94	2699.33	803.717	4016.44	1663.79	1655.79	977.802	1242	350.299	449.369	290.01	307.598			1.41775
cgd2_1880	Protein kinase domain containing protein	40.4024	230.686	38.1935	105.784	102.684	104.287	147.968	213.17	124.896	170.817	243.859	245.971	116.35	271.711	0	105.968	156.892	114.169	114.767	85.2714	148.984	132.605	272.466	273.648	568.935	357.763	872.254	1406.87										1.60782
cgd2_1890	Uncharacterized protein	259.263	529.747	94.2649	83.5467	38.0148	44.1238	137.963	112.74	85.3628	84.3182	120.373	24.2831	0	67.0607	199.247	57.5385	94.0396	46.9631	120.691	36.83	127.792	157.094	566.795	394.205	1216.96	1094.91	1431.61	1785.74		-2.01584	-3.02519		-2.1455	-1.91082	-4.55226		-2.23462	2.17896
cgd2_190	Got1/SFT2-like Vesicle transport protein	307.884	220.803	355.73	167.195	108.68	138.759	236.652	219.172	325.389	57.8534	77.4298	291.575	344.803	0	0	125.615	104.376	112.78	194.35	126.351	293.653	235.785	144.188	170.23	214.1	0	18.4638	72.9316								-2.85923
cgd2_1900	dTDP-glucose 4-6-dehydratase-like protein	195.278	256.239	171.416	94.9536	97.4883	46.2905	238.392	162.959	135.99	141.534	347.282	118.886	50.2105	187.61	0	96.9484	139.281	262.77	275.63	108.556	202.367	242.635	225.085	239.076	327.363	271.73	361.362	515.441			-1.67032		-0.860084		-1.68055		-0.944036	1.05615
cgd2_1910	MORN repeat	814.695	1396.15	430.623	454.139	233.773	200.275	991	676.794	770.747	644.443	641.099	725.316	794.658	677.501	787.678	441.145	976.792	713.751	997.524	211.465	1113.13	1584.22	1932.65	1770.3	2412.33	2761.53	3153.65	2695.56		-1.9042	-2.91861		-1.48487	-1.56968	-1.35887	-1.53974	-1.26929	1.26134
cgd2_1920	Uncharacterized protein	16.4301	19.374	23.2977	13.6224	20.8787	16.6608	23.4005	24.768	21.4882	17.3661	34.089	10.0027	32.529	27.6236	0	12.9279	25.0649	30.952	9.6386	15.7128	15.1465	37.7476	21.2698	26.1171	0	0	4.43389	14.5948										-2.50267
cgd2_1930	RmlC-like cupin domain containing protein	225.864	175.22	106.758	39.4247	107.632	20.8215	114.888	106.402	194.695	47.7464	0	34.3767	121.957	0	282.067	96.2652	78.3108	199.452	156.91	201.107	175.791	157.528	163.198	132.686	88.3486	50.0007	76.1908	80.2541						-2.43816
cgd2_1940	RAB6 protein	404.759	126.923	181.246	104.117	108.285	172.818	242.727	112.399	141.84	90.0672	112.508	103.755	61.3481	71.633	0	173.21	129.996	230.759	105.241	185.465	181.578	307.643	143.664	229.681	99.9946	0	11.4979	0							-1.54411	-2.50972
cgd2_1950	PHD/MIZ domain containing protein	14.2021	5.28846	20.1384	29.7477	40.6067	10.4738	17.3376	24.0855	27.0172	18.0134	26.7876	0	0	0	0	27.0059	7.87854	10.033	7.89305	26.2274	11.1608	13.9838	11.972	17.6678	22.221	0	0	10.0926							-2.83419
cgd2_1960	Mitogen-activated protein kinase	118.65	152.183	218.095	346.324	154.964	136.115	241.41	310.525	299.383	340	268.554	280.912	223.045	88.6597	87.807	354.42	674.662	133.491	730.246	130.426	339.896	162.259	112.72	163.094	61.8813	46.6954	32.0194	51.5274		1.05257			0.876779	0.933217			1.81901
cgd2_1970	Uncharacterized protein	29.2005	37.4531	27.6041	43.3242	24.7379	10.7675	43.5691	29.3461	56.7066	32.9217	22.0309	41.4805	38.5416	32.7295	178.281	33.188	60.7458	43.5493	109.393	12.8394	66.4889	51.1142	43.3698	42.3807	15.2294	17.238	39.4009	17.2925			-1.3214
cgd2_1980	Uncharacterized protein	37.8977	106.625	95.5353	110.251	96.3178	41.9235	174.778	85.6949	147.193	181.591	123.902	199.959	45.4736	84.9556	84.1385	71.2358	143.661	95.192	207.503	46.6579	144.329	99.5073	62.3723	78.5764	39.5306	22.3723	27.2726	44.886
cgd2_1990	Golgi SNAP receptor complex subunit 1	200.286	114.357	397.605	115.368	178.16	169.864	105.952	135.867	147.642	135.486	181.331	121.934	144.194	67.3473	0	196.992	77.7753	113.193	108.839	126.814	187.665	85.4565	89.2416	102.433	0	35.4706	43.2399	42.6993		1.38389	0.988954
cgd2_20	Heat shock 70 protein	2648.7	2558.59	2023.87	2983.59	4250.92	3436.12	3119	3757.52	2901.18	2471.77	2231.33	2113.84	2129.22	1915.11	1439.65	2917.4	2204.03	5167.52	1477.14	6068.13	2706.2	3454.79	1617.98	1882.75	783.754	899.28	455.539	409.613			0.867191
cgd2_200	Uncharacterized protein	3341.43	2384.38	5729.5	4862.92	5661.54	6896.72	2790.07	2218.74	2552.25	6580.46	7606.68	7009.87	7164.85	14543.3	16763.8	4638.07	1753.34	797.068	457.342	3325.78	1127.13	1286.59	1679.24	1557.56	1063.73	999.088	1116.43	1644.71	0.79927	1.86013	2.14553			2.06586	2.03851	3.05533	1.11281
cgd2_2000	signal peptide/transmembrane domain containing protein	324.354	192.549	466.597	192.002	62.7225	114.403	160.682	334.829	305.163	95.3971	138.317	274.738	233.516	189.68	93.9279	279.259	352.045	325.444	489.416	104.173	431.364	115.713	212.284	171.539	132.39	74.9258	30.4458	40.0868
cgd2_2010	EF-hand domain containing protein	472.166	364.667	413.288	442.608	266.671	193.453	348.693	573.378	582.18	414.04	435.398	340.688	579.144	411.622	116.475	282.081	504.462	527.108	680.334	281.427	650.14	281.241	277.985	367.42	136.808	216.794	47.1928	62.137
cgd2_2020	Uncharacterized protein	68.2527	67.7745	64.5211	83.3947	130.099	159.395	129.611	171.482	108.2	57.7129	68.6594	55.4032	32.7587	153.002	0	113.376	119.899	150.008	59.0063	138.049	138.906	119.473	101.372	125.79	0	0	24.5586	16.1677
cgd2_2030	Uncharacterized protein	155.975	33.1891	42.1279	19.4468	14.1576	8.21639	36.2689	25.1924	5.29853	18.8413	16.8112	0	32.0838	0	0	23.3768	24.7219	41.9765	55.0387	20.5746	57.9198	95.072	64.3998	40.0395	69.7268	0	12.0263	15.8346			-2.31023		-2.29135
cgd2_2040	Uncharacterized protein with Armadillo-type fold	207.273	154.366	141.513	158.788	241.445	237.784	206.177	243.025	227.273	204.477	182.445	224.335	215.547	154.882	0	232.557	166.088	222.353	72.5307	253.667	118.337	90.7056	84.5896	87.5431	36.0341	81.5736	37.2905	40.9158			1.54597		1.20889	0.985304	1.14609		1.21859
cgd2_2050	Proteasome subunit alpha type	616.242	595.821	275.945	444.414	401.852	275.074	712.703	525.602	852.233	521.081	489.406	394.916	502.035	327.182	594.064	382.806	445.315	1107.45	540.769	579.713	772.494	910.156	525.335	540.223	355.229	172.321	61.269	80.6706			-0.83604
cgd2_2060	transcription factor TFIIH	79.2116	83.5726	99.8412	96.7848	113.241	94.9282	131.619	99.508	127.142	89.306	104.585	64.2989	66.5324	0	21.9827	88.297	62.2516	118.135	75.0025	132.351	84.994	93.1596	66.7732	87.5924	41.3123	46.7612	21.3764	18.7636								-2.75813
cgd2_2070	Translation elongation factor EF-1 subunit alpha	267.301	269.852	328.494	416.807	594.433	558.537	351.697	500.331	442.817	301.365	363.007	314.619	282.248	479.369	237.379	410.134	259.498	478.38	196.976	685.211	319.401	239.798	141.635	182.276	97.5866	126.237	76.944	69.6501		1.09546	1.75379		1.15777				0.914242
cgd2_2080	Uncharacterized protein with Armadillo-type fold	53.7669	93.4329	139.775	86.8115	222.056	203.218	114.866	172.236	99.0866	147.758	111.555	130.934	48.3864	135.596	0	126.919	63.3823	82.2976	31.542	161.351	69.8803	66.1757	67.9861	39.0178	126.188	119.026	87.0586	66.8656			1.95734							1.68557
cgd2_2090	Mitotic control protein dis3	99.2271	61.047	85.6454	125.006	139.8	100.223	115.868	112.187	120.029	120.384	130.198	105.06	133.558	130.562	57.4692	127.864	81.3721	99.5606	49.0197	122.923	64.417	67.9666	48.3172	68.5785	20.2505	7.64048	9.31403	36.7903		0.880296	1.05646		0.730154	0.901242	0.826346
cgd2_210	Glycerol-3-phosphate dehydrogenase [NAD(+)]	209.972	186.448	38.1716	97.2653	138.543	98.271	118.306	100.437	136.347	136.575	152.325	29.4996	180.239	27.1555	26.8943	92.1395	91.8409	117.907	37.9011	134.225	87.8743	108.674	299.54	281.304	265.35	200.232	91.534	74.6072		-1.58818			-1.18243			-3.10784	-1.27041
cgd2_2100	Uncharacterized protein	806.546	1439.45	185.461	114.148	0	0	168.538	0	5.18353	110.594	65.7853	53.084	62.7748	0	0	228.694	78.6022	10.2663	0	2.87543	11.8596	372.034	1283.67	578.517	10914.1	9265.24	6565.03	6521.67		-2.30645	-7.5887	-1.92167	-7.30873	-3.0513	-3.60683	-5.15639	-2.11822	4.18047
cgd2_2110	Uncharacterized protein	1115.88	1735.96	164.091	99.5525	0	0	131.179	9.34533	5.8966	104.84	56.1263	0	53.5578	0	0	188.612	75.659	0	0	6.54198	16.4891	390.658	1352.75	661.529	15985	15194.9	12794.9	13427.9		-2.60196	-7.51885	-2.26106	-6.55846	-3.25454	-4.36354	-5.09129	-2.42607	4.68152
cgd2_2120	High mobility group box domain containing protein	2935.09	2691.24	1879.59	1908.81	691.818	715.711	2542.85	2426.39	2848.06	1200.9	1714.4	1959.82	1601.87	1273.48	630.614	1390.65	2980.71	2430.22	5981.18	693.153	4086.58	2501.54	3072.81	3265.27	5629.32	3437.42	5186.83	5147.2			-1.94893			-1.12258	-0.895595	-1.87792		1.32574
cgd2_2130	ATP-dependent 6-phosphofructokinase	95.2444	106.807	130.399	220.71	121.033	145.327	181.76	186.9	202.274	219.393	175.931	187.952	184.431	33.1309	109.374	219.229	401.739	148.492	464.844	101.809	250.952	191.873	117.071	129.836	46.2484	40.7153	21.2715	9.33579								-1.25371	1.11954
cgd2_2140	Uncharacterized protein	30.9182	24.945	26.7922	20.6877	13.0965	3.80029	49.2774	30.1013	29.4085	17.4292	23.3268	25.0974	40.8088	25.9911	68.6429	17.2322	41.45	14.5614	78.916	7.47707	56.6938	43.1276	51.1956	48.7912	4.0313	27.3781	9.73433	7.3239		-0.984489	-2.51252		-0.89306	-1.31473
cgd2_2150	Uncharacterized protein	103.383	179.652	65.1537	132.334	65.6873	76.2433	210.346	155.847	221.253	87.4181	155.998	209.799	74.4296	0	0	94.9039	143.378	194.759	178.754	172.737	210.402	135.725	107.899	119.084	0	0	55.7986	48.9786
cgd2_2160	ER membrane protein complex subunit 1	34.1737	54.5373	27.6903	60.5025	93.057	63.0066	69.5311	103.032	94.0324	66.0493	14.7332	65.3873	28.1179	65.6636	65.032	65.303	74.4768	160.946	69.9412	116.56	84.6989	80.1154	27.6317	33.7406	7.63847	51.8757	15.8096	17.3466
cgd2_2170	Nucleolar GTP-binding protein 2	174.814	132.259	377.729	328.387	264.46	328.446	213.41	238.43	219.724	492.73	314.028	222.991	203.767	363.89	277.224	318.771	184.719	78.4108	102.811	221.812	97.6248	117.484	128.317	110.463	91.1732	44.228	89.8592	100.567		1.60356	1.42253			1.58475		1.12423	1.11744
cgd2_2180	Uncharacterized protein	40.0571	9.94412	0	41.9519	25.4515	29.5415	16.3003	0	0	67.7428	0	48.7738	0	0	266.798	42.025	99.9969	0	113.786	5.28391	29.0578	0	4.82387	5.53691	0	0	21.62	0									3.11273
cgd2_2190	DHHC palmitoyltransferase	79.2434	106.791	117.717	77.0638	64.7353	20.8717	184.265	72.5279	72.6821	153.158	119.574	151.623	163.002	152.263	376.997	62.3524	91.0599	95.968	34.9531	132.902	62.9585	133.758	65.4369	79.8038	88.562	80.1943	36.6599	16.0896								1.26189
cgd2_220	Transcription factor TFIIF	171.265	196.385	138.773	130.966	290.182	159.386	175.89	264.325	182.295	193.091	184.592	268.114	264.217	191.963	162.957	122.995	106.319	230.457	115.832	194.717	138.534	147.219	98.2122	121.748	102.083	86.6601	66.0262	34.7737			0.960268				0.982758
cgd2_2200	Ribosomal protein L37	6524.6	4939.01	6645.68	6608.66	7619.73	7336.3	4636.97	6441.68	5364.7	7887.06	5477.27	6321.94	7343.72	5253.09	6273.68	6152.19	4524.37	7552.31	3455.92	9915.72	5116.3	3061.35	2938.16	3289.9	1581.61	2115.72	818.379	848.962	0.785138	1.16645	1.37226		0.724938	0.965507	0.986062		0.831482
cgd2_2210	Proteasome regulatory subunit Rpn7/26S proteasome subunit 6	185.611	236.148	98.6982	147.818	95.8211	124.053	221.87	266.689	173.789	147.139	140.038	155.376	183.741	117.024	0	139.962	189.846	316.884	277.95	168.327	316.974	300.79	191.391	293.443	54.4525	102.724	43.8286	49.4635		-0.912917	-1.07106			-0.942768		-2.28055
cgd2_2220	Uncharacterized protein	164.445	204.116	217.636	206.668	229.867	206.169	207.443	278.884	265.906	250.292	111.662	120.137	201.265	110.591	0	196.246	155.083	255.578	205.127	247.287	260.449	329.232	162.387	188.663	77.1888	87.3696	44.3778	46.7445								-2.07844
cgd2_2230	Uncharacterized protein	84.2929	78.1222	111.558	119.669	149.962	130.546	121.197	86.8309	93.5397	161.559	110.234	116.32	105.189	75.584	149.714	126.755	135.607	89.9844	75.6496	107.484	84.5863	106.974	57.5221	82.3367	43.9624	39.8087	36.3962	39.9346			0.910456
cgd2_2240	Uncharacterized protein	111.588	214.057	153.436	216.025	32.2275	41.1472	214.656	42.054	57.8939	240.179	99.4967	98.8144	124.157	34.1109	67.5657	207.533	45.0202	19.1105	15.0344	105.713	44.7659	203.098	112.39	171.069	15.8722	107.794	10.9504	50.4628			-1.92283		-1.81231			-1.7994
cgd2_2250	Retrieval of early ER protein Rer1	568.083	408.975	644.429	317.309	378.996	303.741	520.129	481.709	621.395	336.251	214.301	449.605	224.943	191.021	851.328	428.369	330.899	347.811	199.957	419.639	364.015	484.771	321.533	314.094	44.442	201.215	107.314	60.5553
cgd2_2260	Zuotin related factor-1 like protein with DNAJ and SANT domain	69.1251	99.5292	176.434	197.879	202.035	203.915	137.832	85.9688	72.3247	251.338	338.993	202.001	243.854	232.437	207.182	221.189	118.875	55.3444	52.9308	165.04	72.7087	108.9	109.882	85.0382	54.0777	110.178	63.4249	68.7723		0.94742	1.10213			1.39177	0.978833
cgd2_2270	Uncharacterized protein	121.908	114.329	25.6095	92.2093	94.6707	54.9422	93.7034	153.145	103.071	91.629	91.9758	131.943	19.5037	45.547	180.436	55.0668	108.956	82.9319	85.3179	73.257	131.012	111.143	83.1909	116.083	42.3869	47.9775	7.3108	38.5034
cgd2_2280	Pp2c protein phosphatase 2C	75.3217	95.5701	253.169	324.303	202.067	126.527	204.336	252.324	320.407	438.756	214.683	397.419	391.642	112.566	473.805	268.895	487.485	43.357	635.672	77.2772	356.165	30.215	35.2746	89.0751	13.0945	29.6433	31.6192	29.737		2.476	1.69139		2.20966	2.39289	2.66974	2.11599	2.76221
cgd2_2290	Cyclin 6 pcl7	30.433	86.8819	86.3075	103.586	135.356	129.052	123.84	91.7542	101.314	180.134	287.01	129.694	43.82	51.1664	202.697	95.7843	42.2065	114.663	46.9824	156.562	72.668	69.9189	43.9787	63.0992	23.8082	53.8968	16.4256	21.6269			1.29014			1.83667
cgd2_230	Phosphatidylinositol phosphate phosphatase	47.3496	33.8805	47.3939	52.9925	35.3941	36.9738	65.7374	57.7326	44.3752	47.1033	63.0421	57.6531	26.0681	46.8282	64.929	54.4242	84.2089	59.0295	114.549	36.7403	82.8388	77.7031	58.3623	62.7542	8.71585	24.6636	22.5493	31.6692			-0.728338
cgd2_2300	Glutamate/acetylglutamate kinase	38.4154	40.5304	18.1576	20.1163	12.2042	35.4135	58.6211	21.7164	34.2559	32.4832	43.4749	105.243	27.6569	161.468	31.983	23.9297	21.3108	36.1847	27.2806	25.3368	36.5753	40.9771	18.5047	42.4799	0	17.0084	31.1008	13.6498
cgd2_2310	Ser/Thr protein kinase	42.9971	57.6394	178.844	109.575	60.1029	76.1034	83.9841	87.5032	173.815	109.072	136.248	83.7656	6.19109	28.9161	143.19	108.263	150.271	36.4502	235.778	57.8515	108.127	56.4483	25.8896	43.9804	13.4549	30.4591	27.8481	42.7776		1.8173			1.49414	1.4327			1.65648
cgd2_2320	C2 domain containing protein	5.55623	15.1726	2.62623	12.123	8.8258	7.17087	19.2184	24.0807	29.0671	28.1894	14.672	27.0612	4.00017	9.34159	9.25174	11.6584	26.9701	19.6259	60.0439	8.42857	48.8703	22.7951	21.4115	36.8646	4.34673	9.84009	4.49829	5.92272		-1.47123	-1.63988
cgd2_2330	Uncharacterized protein	27.7319	48.1907	26.2157	48.406	52.8608	30.6778	90.2788	31.3539	13.1889	93.7978	0	67.5329	19.9653	0	0	3.63678	69.2286	156.729	123.3	18.2905	97.2318	27.3056	46.7544	34.4992	0	0	14.9677	19.7074
cgd2_2340	R1 like alpha-glucan water dikinase	96.3988	158.366	40.2037	42.0661	25.2205	27.1825	55.3797	13.8908	22.2487	38.3589	42.7823	17.2611	28.5771	28.6012	37.7681	52.7982	54.2633	18.6943	33.9661	20.1959	30.1652	100.501	145.452	128.545	323.838	356.508	680.97	620.573		-1.52397	-2.13424		-2.94931	-1.72124	-2.49035	-2.14096	-1.16535	2.1112
cgd2_2350	MA3 domain containing protein	163.87	250.185	116.183	214.527	255.093	145.022	250.062	237.767	257.183	228.632	290.542	189.553	176.966	110.205	191.003	189.113	284.082	331.861	259.054	175.09	303.125	231.27	279.236	295.596	243.576	188.639	627.962	611.376
cgd2_2360	Dop1p family protein	23.8024	14.7722	6.75031	19.5271	36.2965	20.187	34.869	30.4993	24.3381	22.1394	25.1414	11.5927	29.1318	8.00369	15.8534	21.2259	20.4666	32.5092	21.4597	32.0255	23.1658	27.3426	9.4591	17.7665	0	4.2154	0	0
cgd2_2370	Uncharacterized protein	0	8.61824	0	18.1792	0	12.8013	28.2539	39.2504	33.021	0	0	42.2706	0	0	0	22.7636	28.888	16.3501	21.4379	27.4763	29.3806	45.5768	8.36138	14.396	0	0	0	0
cgd2_2380	Uncharacterized protein	145.549	54.1986	137.592	188.002	92.479	91.2393	195.452	98.7354	169.591	86.1512	32.9437	70.8886	83.8297	48.9418	242.355	171.787	169.56	178.226	341.542	97.9164	170.692	114.65	45.5721	66.3914	45.5462	51.5535	0	0		1.25653							1.26829
cgd2_2390	Uncharacterized protein	208.606	110.477	118.321	77.6795	79.5265	56.4095	118.843	104.823	95.9029	176.393	104.925	101.6	150.184	46.7634	46.3136	98.4845	69.434	98.2462	80.7261	150.427	147.121	205.4	110.534	126.873	43.5189	49.2588	15.0121	0
cgd2_240	Ubiquitin-conjugating enzyme	64.8676	157.007	137.973	65.1053	51.5195	35.8792	46.1937	30.5583	57.8439	109.701	36.7055	177.712	128.428	0	0	82.9413	130.446	0	120.171	17.1133	79.4061	58.548	201.15	172.602	101.494	114.88	78.7745	57.6219			-1.67389		-1.88727			-3.50666
cgd2_2400	P-type ATPase A domain containing protein	43.5296	99.0564	65.1537	77.8805	99.1072	68.2177	107.756	125.771	101.785	101.221	109.472	141.338	141.025	146.371	108.722	81.3462	100.616	143.506	97.2173	86.1294	108.545	170.252	71.2044	114.321	17.0269	25.6969	3.91569	38.6673										-1.55149
cgd2_2410	SSM4 like RING finger protein	0	44.7485	85.201	36.7079	38.1772	33.2342	36.6758	33.9667	7.14396	25.4036	203.998	0	86.5165	0	0	63.0375	24.9992	0	70.4977	47.5552	45.4028	29.5811	18.0895	20.7634	94.012	0	0	42.6993						2.00097
cgd2_2420	RNA pseudouridylate synthase	9.72341	38.6212	18.3836	52.6139	37.0684	32.2689	59.3508	43.9735	71.6768	57.5533	7.33602	47.3571	21.0009	32.6956	129.524	36.979	56.6372	100.747	36.0264	48.7391	39.3817	22.3392	29.2735	41.6647	30.4271	34.4403	5.248	13.8197
cgd2_2430	Impact family with RWD domain	58.7672	58.3555	97.2199	94.8849	56.0092	65.0099	101.634	132.885	73.3656	86.9614	77.5916	35.7776	31.7318	0	0	80.9212	130.403	131.467	61.6928	85.2714	95.918	144.66	79.6166	77.1696	0	26.0192	7.92958	10.4406								-3.14554
cgd2_2440	Trm112p-like protein	500.867	239.798	608.764	468.356	181.852	369.382	232.933	283.142	136.117	665.534	431.873	609.858	309.082	721.798	714.856	473.864	297.701	16.8493	145.811	226.522	166.528	70.4527	142.175	133.52	279.883	253.439	115.857	25.424		2.12441	1.32378			1.94673	1.6403	2.20557	1.66435	1.71069
cgd2_2450	Uncharacterized protein	83.6908	117.731	210.974	301.904	106.351	246.883	227.04	136.675	285.248	235.89	294.663	271.74	140.589	93.8051	557.417	384.135	294.038	131.385	237.731	165.594	166.952	91.5605	80.6276	161.955	130.945	49.4054	135.511	237.896		1.25672							1.5906
cgd2_2460	Uncharacterized protein	191.946	226.339	317.541	347.607	320.142	256.573	273.378	198.931	188.279	284.034	380.146	350.572	51.8213	0	319.611	336.675	292.824	113	198.538	240.535	174.049	228.37	225.372	185.723	262.784	127.476	284.897	323.961
cgd2_2470	Uncharacterized protein	79.7733	79.2144	113.118	107.915	50.6864	44.1238	56.8084	37.5802	94.8475	67.4546	120.373	48.5662	43.0742	67.0607	0	70.6155	60.8492	0	98.5232	18.415	42.1956	26.1824	50.4351	132.32	31.204	0	21.528	28.345
cgd2_2480	Methionine aminopeptidase 2	247.711	297.63	449.602	555.175	503.649	529.78	459.649	451.836	379.34	460.809	261.646	494.646	370.942	233.224	461.961	470.383	566.156	233.326	384.251	367.271	332.429	273.172	205.234	293.093	155.03	87.739	96.2614	91.5371		1.05212	1.12889						1.04593
cgd2_2490	Uncharacterized protein	47.6612	27.6076	45.0554	8.31927	0	0	25.8595	11.9747	3.77782	13.4337	23.9726	0	22.8756	0	0	8.33378	13.2199	37.4113	21.5832	18.8609	33.6134	52.1429	21.0452	13.176	0	28.136	17.1494	0			-3.5608
cgd2_250	Vacuolar (H+)-ATPase G subunit	2575.89	1811.8	2773.26	2029.54	2182.22	1965.64	1834.35	1617.95	1778.03	1784.84	2537.25	2482.99	2601.44	1443.6	3335.99	1726.56	1121.34	1634.39	883.7	1708.36	1572.28	1432.54	1197.72	1419.27	671.719	950.395	154.475	508.48		0.89714	0.727138				0.764609
cgd2_2500	DNA polymerase alpha/epsilon subunit B	41.4751	39.1253	62.7321	36.1974	26.3524	15.2936	37.1302	50.0182	13.8074	14.0282	18.775	20.2001	29.8597	0	0	20.6685	39.1138	89.8532	57.3701	38.2967	72.2073	73.5077	27.9699	37.8372	12.9786	44.0714	62.6788	58.9477								-2.85614
cgd2_2510	Glucose-methanol-choline oxidoreductase	140.907	228.13	5.79144	8.5549	7.78516	2.25906	109.692	6.92654	16.0249	25.9017	13.8665	29.8381	13.2319	41.2007	0	8.0342	10.1958	14.4266	6.05306	5.65689	41.1082	197.053	1185.59	1256.68	594.303	933.085	19.8395	30.4756		-5.89821	-6.85078		-6.01281	-4.7206	-5.20571	-5.12932	-5.51299
cgd2_2520	Uncharacterized protein	270.386	100.684	175.727	82.5928	53.6867	112.166	82.5205	63.6875	76.3511	228.632	114.749	102.882	231.161	170.473	56.2777	144.051	60.9356	79.5889	62.6131	106.999	105.221	216.312	115.999	147.161	158.645	179.57	9.12092	60.0459					-1.30465
cgd2_2523	Uncharacterized protein	505.488	255.621	176.982	169.93	166.536	151.877	213.315	204.614	244.854	253.291	240.125	205.162	134.786	188.859	311.738	179.229	140.209	308.606	182.665	187.688	195.792	423.982	288.584	388.174	117.171	99.4687	0	13.3044		-0.982292	-1.065		-0.866058		-1.2552		-1.07481
cgd2_2530	Uncharacterized protein	1038.45	959.941	1304.59	1225.9	720.582	720.495	934.109	1277.07	1387.39	1282.47	1226.76	1281.06	1042.74	1056.74	591.545	1295.53	2353.57	952.406	3731.13	582.17	2022.84	1372.29	1898.86	1527.95	513.092	822.752	140.12	126.231			-1.0562					-1.23313
cgd2_2533	Uncharacterized protein	1550.74	718.609	3876.65	3669.25	2846.45	3951.94	1977.26	1649.38	2630.45	2476.85	1871.98	2014.07	2208.08	3939.81	4016.68	5567.7	4100.61	210.989	1166.16	1227.34	1029.09	893.523	1137.09	976.492	916.617	183.091	446.389	685.7		1.94638	1.85544		0.876034	0.948884	0.89266	1.6718	2.26147
cgd2_2540	Glutaredoxin	859.942	672.46	2560.72	2566.76	2048.96	3107.55	1609.7	1199.12	2341.38	1345.22	2497.88	1047.07	1609.68	2024.12	2577.42	2841.89	2599.92	526.503	876.201	1412.26	1039.68	705.604	792.221	594.329	740.021	761.478	324.894	274.999		1.91437	1.99184		1.13408	1.30423		1.40991	1.96222
cgd2_2550	Uncharacterized protein	45.1125	77.7715	30.7999	75.2442	54.1423	33.2698	77.5094	115.232	141.84	67.8153	56.7266	79.3421	52.3263	16.8548	41.7318	62.1189	234.271	190.037	304.579	34.0516	224.681	147.241	111.068	111.896	19.6068	22.1928	74.3981	81.9278		-1.03679	-1.40616			-1.0812	-1.06402	-2.26757		-1.70093
cgd2_2560	Uncharacterized protein	274.02	357.718	205.444	227.606	459.281	364.103	392.194	279.54	230.306	399.491	367.141	396.926	319.727	238.295	298.938	228.622	264.709	304.834	239.231	300.384	261.893	387.655	364.693	432.315	155.233	225.91	61.1984	104.079		-0.774407			-0.830765			-0.822706
cgd2_2570	Uncharacterized protein	580.703	436.844	415.875	562.098	894.466	895.453	630.144	590.23	594.192	624.947	836.416	664.214	798.139	1005.91	351.612	473.077	380.714	472.393	241.237	529.237	388.27	334.981	262.771	330.801	110.132	155.822	75.981	112.547			1.6458		0.744266	1.11314	1.09933
cgd2_2580	Uncharacterized protein	54.5433	77.7313	103.123	99.0842	47.4912	43.9494	68.2296	89.836	117.691	99.0739	135.647	83.6302	97.4429	115.477	134.549	92.4573	271.198	79.9182	321.846	32.2432	190.26	119.344	122.366	115.881	50.572	93.0185	73.0512	63.1655			-1.27394
cgd2_2590	Uncharacterized protein	0	0	0	6.39111	0	0	0	0	0	0	0	0	0	0	0	0	0	0	0	0	0	0	0	0	0	0	0	0
cgd2_260	Uncharacterized protein	135.584	43.7561	230.708	144.364	94.762	154.986	93.7938	45.9877	103.171	229.293	173.9	181.596	204.987	501.5	496.677	188.474	109.061	12.7711	25.1177	48.2889	36.8826	40.05	52.2485	43.1046	21.2139	0	36.5892	57.8108		1.9798	1.55909			1.91211	1.85627	3.08035	1.69346
cgd2_2600	Uncharacterized protein	100.861	27.5425	85.8122	63.3793	51.2681	66.9453	41.0432	60.8184	28.7808	51.1716	15.2193	12.2809	72.6143	33.9152	0	71.426	92.3213	38.0017	24.9135	35.9222	35.3633	82.7591	34.0093	40.4306	0	0	10.8875	21.5028
cgd2_2610	Secreted GGC gene family protein	60.9825	55.6574	8.47771	9.07914	1.13962	1.98413	59.1191	8.7874	7.25059	9.09978	24.3579	15.2873	27.1171	12.0622	23.8924	15.289	20.3974	10.1367	18.6074	13.0126	44.1288	287.275	109.941	136.605	25.2569	44.4706	15.4889	10.1968	-1.2679	-4.105	-6.33533	-1.52039	-4.56325	-3.31997	-3.02138	-3.38376	-3.13438	-1.49158
cgd2_2620	Uncharacterized protein	93.7337	104.712	22.1523	66.8084	44.6674	54.7257	104.893	61.8194	79.8695	52.8394	129.652	57.0653	16.8707	26.2654	0	35.8526	30.3324	47.8241	40.5176	52.5485	62.8011	158.949	98.7688	140.361	12.2216	0	12.6477	27.7545		-1.26237	-1.22961		-1.04875		-2.03299	-3.14112	-1.83978	-2.65786
cgd2_2630	Uncharacterized protein	64.2011	63.7514	101.152	112.063	86.1167	92.0644	124.82	91.405	81.4216	102.542	91.4936	147.658	97.578	143.92	237.56	140.323	134.547	73.9114	112.769	84.6873	98.75	159.207	146.897	169.596	55.8062	113.7	30.801	25.3466					-1.07464
cgd2_2640	Uncharacterized protein	503.944	300.248	452.573	413.429	240.147	418.108	379.377	237.402	413.428	149.143	247.137	184.082	90.7028	84.7272	335.649	591.485	615.034	154.271	535.256	119.655	332.055	421.769	597.771	578.161	433.668	312.37	13.5997	35.8123						-1.50596	-2.13609	-1.57325
cgd2_2650	Uncharacterized protein	100.669	102.74	190.33	124.955	120.819	144.359	241.237	84.3087	90.4334	47.2906	59.0733	27.2388	16.1057	75.2232	0	161.355	62.0506	57.9473	41.4432	115.086	79.1113	102.793	98.331	131.419	17.501	59.428	6.03708	111.283							-2.4026
cgd2_2660	UDP N-acetylglucosamine transporter-like nucleotide sugar transporter	456.707	388.721	544.812	859.819	1077.82	926.241	491.166	356.532	561.108	735.583	886.041	926.815	837.664	950.674	1665.79	882.708	485.6	133.153	69.8349	479.083	181.426	364.033	305.113	333.679	204.165	365.898	146.725	255.007		1.15606	1.68465			1.15077	1.23775	1.6831	1.08811
cgd2_2670	UDP N-acetylglucosamine transporter-like nucleotide sugar transporter	214.571	266.335	202.84	220.778	143.51	120.764	344.664	336.229	298.084	190.986	264.132	192.509	268.305	151.896	376.089	196.973	288.184	441.453	245.477	232.39	352.947	322.469	150.958	243.517	53.0092	80.0011	60.9527	24.0762
cgd2_2680	cation transport Atpase	52.2557	27.5664	46.3113	59.8582	53.9536	66.2369	55.8187	46.7722	33.3949	66.2794	51.7458	63.6268	51.729	76.8744	119.641	64.6739	42.5771	47.6831	23.395	57.729	34.353	34.3017	14.5523	23.9264	10.2201	11.5681	12.3392	13.9256		1.26149	1.49372			1.18136	1.12065	1.77187	1.24054
cgd2_2690	Bromodomain containing protein	68.2527	192.028	365.62	285.925	346.931	218.12	231.449	282.946	270.5	153.901	102.989	304.718	278.449	76.5012	606.124	253.604	183.004	182.153	129.252	219.077	204.921	194.144	65.7545	154.093	142.387	40.2918	49.1172	32.3354		1.32436	1.16721
cgd2_270	Eukaryotic translation initiation factor 3 subunit D	290.525	253.267	357.672	326.674	399.237	416.059	324.425	346.294	302.044	337.07	417.994	353.745	355.088	499.813	360.004	332.265	223.011	251.38	105.139	405.51	220.96	232.839	168.423	184.913	147.998	47.8623	87.5188	72.0204		0.888771	1.19119			0.838514	0.721298	0.874597
cgd2_2700	Brf1p like coiled coil protein	1313.41	1627.91	830.71	1672.41	2245.38	1707.28	1949.44	2364.52	2334.52	1142.55	869.732	1334.59	1455.78	1175.59	692.276	1479.54	1509.63	2888.13	1477.4	2501.54	2181.97	2087.14	1327.92	1678.32	517.445	502.023	280.493	221.589						-0.850606		-1.09985		-0.949157
cgd2_2710	RNA methyltransferase TrmA-like protein	17.0116	50.6771	88.4482	97.9893	124.301	122.321	41.5348	57.7002	60.6783	79.1153	38.5041	41.4267	61.2367	85.8036	0	84.7746	47.1854	56.0829	28.3634	116.687	43.1911	47.4586	21.5104	30.5686	13.3084	0	27.5449	0		1.59565	2.06466
cgd2_2720	ARM repeat containing protein	14.004	42.8766	26.4768	43.9993	47.4554	32.7046	55.0867	63.3323	67.7111	51.3132	91.5687	96.6245	80.6568	78.4824	62.182	38.5665	100.993	43.9694	114.15	22.7829	74.2145	50.5589	44.9715	36.1333	7.30372	16.5341	15.1167	13.2691
cgd2_2730	Po1 beta superfamily nucleotidyltransferase	124.924	147.058	217.142	222.276	199.717	172.372	203.341	191.358	142.781	238.527	194.584	235.523	121.852	189.707	161.042	209.804	224.67	172.709	169.715	178.076	169.549	232.783	94.1464	119.203	56.7467	57.0945	32.6251	57.275
cgd2_2740	Mitochondrial matrix Mmp37	121.507	144.355	147.682	127.254	143.377	124.813	169.524	143.918	173.36	102.743	261.923	158.515	93.7262	175.103	0	151.378	166.106	216.639	170.431	108.76	139.033	185.156	99.2913	122.366	0	92.2235	32.7903	43.1737
cgd2_2750	Structural maintenance of chromosomes protein	100.677	241.311	39.3818	50.9016	30.8811	17.9219	111.603	99.4343	77.5993	105.679	81.1961	139.493	127.468	58.3676	69.3675	47.8035	128.07	124.261	100.329	33.8875	117.942	167.495	331.947	290.319	287.886	534.896	682.038	567.426		-2.42709	-3.36662		-1.79552	-1.61331	-1.15081	-2.28656	-1.54936	1.29412
cgd2_2760	insulinase-like peptidase	80.4138	144.345	58.4749	61.5436	31.4421	29.652	80.5479	93.2477	104.434	62.7657	93.3381	82.8489	75.7067	0	0	68.1405	156.132	189.361	187.933	49.7729	173.503	136.024	152.706	151.338	116.14	109.548	76.7875	114.291		-1.20368	-2.1411		-0.771898	-1.00904	-1.03814	-4.77572
cgd2_2770	U5 small nuclear ribonucleoprotein 200kDA helicase/Pre-mRNA splicing helicase BRR2 2	30.0291	27.6888	22.3043	20.9663	9.53994	14.2367	41.896	32.3344	15.8115	9.06855	19.4195	20.8935	6.17692	14.4249	7.14311	19.1276	23.7979	49.4993	28.0802	30.5572	34.62	61.9511	21.1809	32.3168	3.35603	15.1947	5.78841	4.57283			-1.43527			-1.39576	-1.62961	-1.90564
cgd2_2780	dCMP deaminase	200.5	164.876	106.615	76.5566	71.6589	60.0704	147.88	217.241	190.709	74.173	56.7266	152.581	90.2177	294.959	41.7318	126.539	125.13	188.857	100.598	105.791	174.23	131.612	93.5625	128.178	19.6068	22.1928	6.76346	8.9052
cgd2_2790	ZC3H15/TMA46 family C-terminal domain containing protein	153.522	209.614	241.881	326.034	251.991	471.751	301.949	342.325	282.924	227.176	115.828	295.971	340.792	43.0189	340.841	251.663	184.526	247.037	83.7424	324.016	174.783	134.367	150.984	113.177	40.0342	45.3145	20.715	45.4578		1.15529	1.56703		1.00577		1.08266
cgd2_280	Ribosomal protein L15	2115.83	1892.04	2537.83	2752.02	3411.49	3380.86	2564.45	2400.75	2261.38	2539.37	2780.71	2022.22	2162.07	2677.54	3333.68	2518.14	1842.66	3139.46	918.812	4525.59	1837.41	1605.42	1065.77	1235.89	711.935	604.377	1105.14	1164.07		1.11494	1.51253		0.663431	0.921488		0.94979	0.812525
cgd2_2800	THUMP RNA binding domain containing protein	350.25	293.971	189.201	186.32	169.556	209.104	210.396	175.998	190.37	197.443	163.585	142.156	192.122	112.166	55.5434	212.163	222.057	259.216	226.586	189.205	243.992	558.356	369.567	355.032	104.383	88.6133	72.0152	23.7049		-1.07605	-0.997826		-1.37404	-1.30874	-1.40489	-2.45438	-0.877256
cgd2_2810	mRNA splicing factor SYF2	182.598	115.843	134.256	123.949	116.019	97.2569	123.84	137.631	53.0694	102.934	30.6144	74.1108	175.28	136.444	0	109.088	90.0405	191.105	100.229	120.432	122.646	119.861	83.0708	92.5455	31.7443	71.8624	32.8511	28.8359
cgd2_2820	Spt4/RpoE2 zinc finger	184.596	99.2889	261.755	166.476	39.0962	136.137	250.39	208.706	153.634	156.09	278.544	37.4608	221.497	0	0	185.595	102.404	159.387	102.592	227.266	158.085	80.7816	48.1648	119.074	0	108.973	49.8158	21.8635		1.33325
cgd2_2830	Coenzyme Q3/methyltransferase	30.5321	68.216	0	45.2998	48.4988	22.517	118.031	74.7931	79.8635	51.6346	80.6245	74.3522	87.9256	51.3331	0	42.0421	71.9847	79.0876	65.9897	8.05495	98.7444	35.0733	79.0518	82.2962	143.315	81.1086	131.832	184.427
cgd2_2840	Pleckstrin homology domain containing protein	80.1503	123.572	63.8049	95.7228	42.885	40.4435	97.8461	87.439	71.221	78.4744	85.9324	118.137	75.9258	85.1085	42.145	99.5778	156.791	13.9072	144.315	37.2822	99.7079	182.758	178.818	205.833	39.6018	22.4125	18.2145	8.99337		-1.11152	-2.05958		-1.45638	-1.30185	-1.14048	-1.80734		-1.72513
cgd2_2850	Uncharacterized protein	50.6669	106.913	0	8.84391	16.0964	9.34152	30.9266	9.54739	0	21.4214	57.3399	0	0	0	0	6.6445	7.02681	0	3.12878	0	26.0342	66.5175	149.488	182.09	79.275	44.8655	0	18.0029		-3.64227	-3.17548		-4.77205		-4.00547	-2.86358	-3.70463
cgd2_2860	Uncharacterized protein	246.668	428.644	373.091	193.752	78.3638	63.6698	190.714	185.923	305.01	208.577	186.103	120.137	124.311	82.9435	0	216.733	321.569	23.2344	344.248	35.7915	263.929	307.643	698.065	658.047	270.161	131.054	39.94	140.233			-2.86086		-1.38456	-1.58908	-2.26388	-3.52263	-1.02407
cgd2_2870	Ribosomal protein S28e	1018.84	1028.57	577.885	1268.59	1510.49	1302.4	967.39	1535.88	1372.88	1148.68	1486.13	909.737	1613.72	913.58	452.397	1175.79	602.88	1279.57	503.325	1505.23	915.636	601.911	515.315	553.932	637.646	721.749	256.62	289.612			1.42936		1.17743	1.10102	1.05635
cgd2_2880	WD-40 repeat containing protein	25.0625	55.9955	11.8461	34.9973	31.8484	23.104	45.8937	80.2849	77.4757	63.5768	66.1811	45.7743	9.02177	42.1371	83.4636	16.4336	41.7099	88.5266	57.2633	28.1008	54.5416	37.0159	18.1089	29.4463	0	0	6.76346	26.7156					1.32433
cgd2_2890	Biotin--acetyl-CoA-carboxylase ligase	109.722	163.429	29.6351	134.064	219.104	144.497	165.838	177.217	171.455	119.286	106.434	152.683	135.417	158.12	52.1996	104.834	121.735	177.172	116.152	175.747	206.563	216.071	96.2677	138.664	98.0995	166.557	25.38	33.4168
cgd2_290	Uncharacterized protein	104.078	112.745	17.8888	66.0615	60.1176	45.356	130.907	164.028	220.492	104.008	28.5542	57.6029	136.237	0	31.5095	58.3182	149.592	147.052	161.26	29.954	188.176	111.795	66.0864	90.2412	0	33.5132	117.455	94.1338					0.948696
cgd2_2900	Uncharacterized protein	108.993	33.8216	412.135	190.247	34.6259	40.1902	77.6162	82.152	77.7529	115.202	82.2316	0	58.8513	0	0	192.961	287.2	12.8329	349.986	64.6972	107.066	0	29.5322	45.1967	85.2667	0	132.359	77.4545		3.22775							2.87999
cgd2_2910	WD repeat containing protein	42.1533	73.2515	76.0748	131.773	124.177	113.045	106.039	73.6547	82.9237	165.258	159.017	130.648	129.669	219.058	165.903	103.022	76.5307	23.4623	23.6641	86.4392	35.9064	57.8561	36.9186	42.3757	29.9793	27.1467	78.5955	54.4651		1.30449	1.50788			1.70683	1.37316	1.81178	1.04596
cgd2_2920	ER lumen protein retaining receptor	267.689	484.161	12.0502	26.7001	0	0	31.1229	4.80399	6.06233	32.336	67.3211	46.5628	9.17718	0	0	46.8067	31.8213	0	1.57432	3.36292	9.24685	92.042	535.738	473.971	2034.34	2889.61	3735.82	3994.84		-3.8235	-6.9633	-2.73154	-5.93219	-2.7891	-3.70437	-4.88744	-3.00928	3.15941
cgd2_2930	Uncharacterized protein	25.5792	29.6334	56.4218	66.9729	21.67	34.5846	38.1659	51.4135	68.9356	50.4682	38.5975	93.4362	42.9697	86.0117	0	71.5623	70.9499	20.0782	102.145	20.2448	68.5518	41.9768	28.7502	28.2856	13.3407	15.1003	0	0									1.15592
cgd2_2940	type 1 K Homology domain containing protein	164.578	165.538	168.992	213.967	241.591	152.763	215.924	280.179	219.968	338.311	310.422	328.226	337.074	276.701	510.282	186.059	276.258	161.703	192.396	218.965	207.039	231.897	105.93	137.67	57.7163	35.1771	58.1972	68.5601						0.938009	0.954542	1.06769
cgd2_2950	RING/Armadillo-type fold domain containing protein	10.2047	21.7864	7.71744	16.7436	27.2322	27.093	24.9155	20.7676	14.0743	20.7093	12.3186	22.3656	8.81617	34.314	33.9839	21.9474	15.8509	27.8752	15.1239	33.114	19.7402	26.1244	12.7806	16.3624	0	3.61451	11.0155	7.25187
cgd2_2960	Serine/threonine phosphatase	133.651	121.655	58.9604	93.315	135.87	134.706	177.661	188.044	125.006	135.614	174.781	130.187	115.465	149.803	0	98.1516	76.6136	234.994	68.2263	159.843	104.492	140.37	70.8174	73.8957	83.6456	94.6781	48.09	50.6546
cgd2_2970	DNA-directed RNA polymerase II	209.461	155.995	99.0045	178.237	149.723	231.711	223.743	266.42	354.883	154.976	276.556	159.4	113.1	264.122	0	223.185	101.673	73.9865	74.374	162.325	182.017	94.5273	116.662	57.9056	81.9322	92.7387	42.3945	18.6064			1.19206		1.55457
cgd2_2980	Uncharacterized protein	12.7703	26.4183	16.0961	14.1173	10.8186	12.5572	17.3219	4.81272	11.1345	14.3977	19.2695	5.18304	21.4523	71.5679	42.5278	5.58234	9.44566	22.0526	17.8747	3.36903	13.3808	25.148	11.7902	14.7098	33.3012	7.5387	50.5448	30.2502								1.47738
Cgd2_2990	60S ribosomal protein L13	1437.51	1539.88	2103.53	2505.74	3340.67	3253.05	1802.97	2100.23	1999.47	2281.2	1916.55	1918.16	2424.28	2052.68	1442.73	1740.55	1103.33	2225.81	877.963	3605.4	1427.28	1473.59	642.649	1140.49	801.077	523.116	308.221	209.908		1.19685	1.749		0.759373	0.853129	0.891289
cgd2_30	Cysteine desulfurase/selenocysteine lyase-like PLP dependent transferase superfamily protein	27.8969	64.6368	8.79058	27.5934	53.1754	6.85786	102.168	52.5675	55.2807	78.6301	42.0948	56.6124	26.7789	31.2684	0	23.17	36.11	87.5899	74.6499	41.7051	81.5088	125.133	109.743	123.394	87.2968	16.4685	45.1703	33.0411		-2.27328	-2.04306		-1.32493	-1.08143	-1.69363	-2.80664	-1.92894
cgd2_300	Histidine kinase/DNA gyrase B/HSP90-like ATPase	71.2946	94.083	56.7552	110.691	138.282	77.4845	131.316	158.384	93.6894	85.6684	93.4241	100.515	54.0295	126.175	37.4884	90.5439	96.7944	150.214	50.9773	152.451	90.7328	104.682	64.6182	89.7299	29.3552	19.9362	20.2525	15.9994
cgd2_3000	40S ribosomal protein S16	2230.21	2166.45	2077.73	2792.69	3758.22	3563.63	2472.71	2411.87	2144.37	2951.72	1902.1	2872.94	2676.05	1521.58	2152.78	2848.43	1515.12	4018.74	858.256	4451.17	1844.47	1898.9	996.445	1331.38	1213.73	1202.09	488.462	183.754		0.901988	1.51999				0.853044
cgd2_3010	N-ethylmaleimide-sensitive factor (NSF1)-like AAA Atpase	68.9218	143.1	65.1537	67.8073	79.621	57.76	168.277	115.705	64.0664	79.471	122.908	129.694	126.305	105.343	104.329	82.1679	132.081	224.267	157.861	101.659	167.791	240.603	160.716	149.83	58.8203	88.7713	84.5433	22.263		-1.34203	-1.29787		-1.21461	-0.92278
cgd2_3020	PH domain-like protein	79.8867	72.7164	100.692	74.3693	118.436	29.4576	21.672	50.1781	31.6607	0	60.272	97.2704	76.6851	0	0	55.8742	36.9307	25.0825	23.0214	84.3024	37.0239	17.4797	41.6881	29.4463	0	0	0	37.8471
cgd2_3030	Uncharacterized protein	33.2389	36.3066	43.9903	55.6978	8.44773	29.4158	67.6291	55.1176	105.913	61.8333	15.0466	32.3775	33.5021	22.3536	154.97	34.8718	114.323	43.8322	195.404	6.13833	106.895	56.7286	104.873	81.7814	10.4013	11.7732	10.764	28.345			-1.85831				-1.42496
cgd2_3040	Uncharacterized protein	85.2124	70.5129	0	0	0	0	11.5584	10.7047	0	0	21.4301	0	20.4494	0	0	11.1748	7.87854	13.3774	7.01604	0	1.71705	55.9351	99.1963	98.1544	2399.87	2414.58	2176.93	2280.92		-4.10408	-4.40259		-4.01449	-2.33565			-2.67342	5.30023
cgd2_3050	Uncharacterized protein	32.774	146.45	0	0	0	0	0	0	0	0	0	0	0	0	0	0	0	0	4.04772	0	0	0	205.234	185.738	2051.17	464.342	742.941	815.168
cgd2_3060	Uncharacterized protein	19.5008	29.0462	0	68.0773	12.3904	0	55.5478	29.397	51.0085	65.9576	88.2764	118.721	28.0789	196.717	0	25.5735	16.227	9.18418	14.4505	15.434	8.25184	25.6014	18.787	13.4775	152.558	34.5358	178.927	55.4321						1.73851				2.67284
cgd2_3070	High mobility group box domain containing protein	563.426	642.129	1113.67	1421.55	1513.32	1435.43	823.301	762.487	1029.2	1775.75	1661.71	1434.43	1788.48	1980.67	2388.06	1521.43	1335.48	168.862	430.164	564.166	390.136	437.089	404.019	378.779	320.565	453.558	193.516	454.992		1.70486	1.95497		0.944395	1.92606	1.82493	2.12835	1.83216
cgd2_3080	CpTSP10 protein/Kringle domain containing protein	52.3067	38.9552	29.6682	54.7809	33.2347	11.5726	63.8551	78.8512	52.2402	88.4588	47.3566	76.4267	105.442	0	34.8386	41.1573	58.0339	147.808	55.5567	64.8576	93.5946	85.838	40.3138	37.5966	32.7363	37.0541	16.9389	7.43425
cgd2_3090	Uncharacterized protein	554.626	662.875	545.924	842.348	675.733	588.242	721.285	833.931	894.648	894.445	793.758	724.049	946.791	615.245	323.706	737.089	1344.89	915.579	2012.58	759.51	1220.47	754.408	694.761	741.343	169.979	313.912	101.84	60.9493								-0.898786		-0.837559
cgd2_310	Equilibrative nucleoside transporter	145.808	124.103	216.6	183.609	191.904	172.818	152.571	160.927	160.977	273.004	165.011	329.711	172.456	175.103	34.6837	169.361	129.996	196.201	60.4549	222.558	96.9561	157.24	65.2187	80.6174	16.2954	18.4447	50.5907	51.8084		1.09404	1.02608			1.01922	1.15933
cgd2_3100	Acyltransferase 3	34.4398	79.0841	56.9746	85.6636	49.2353	63.4971	101.605	120.059	112.606	80.0842	110.431	94.3517	43.3907	115.806	0	83.5547	57.316	117.595	53.1681	122.659	97.3293	90.4279	67.3954	54.7452	13.4714	45.7447	18.5881	24.4743
cgd2_3110	Uncharacterized protein	1175.05	1530.05	1489.59	2300.95	2580.21	2357.36	2081.18	2894.57	2240.69	1914.86	1711.93	1989.89	1623.87	1362.47	1979.07	2316.77	2648.62	2593.16	1177.11	1852.28	1187.68	2841.49	1076.2	1236.52	218.368	302.982	221.122	259.149										-1.85594
cgd2_3120	Uncharacterized protein	68.319	64.4483	193.752	95.4008	195.338	123.441	69.5022	54.0694	90.9762	138.646	242.26	191.327	211.499	114.863	273.021	128.12	54.9545	28.9583	35.4382	70.2929	40.8863	31.3922	45.2502	47.2171	53.447	24.1986	18.4368	29.1301		1.74923	1.95316			1.98548	2.04724	1.86238	1.15492
cgd2_3130	Uncharacterized protein	55.7939	224.382	10.5487	7.79107	0	4.11472	31.7857	0	7.96042	18.8712	16.8379	27.174	0	0	0	21.9506	21.666	0	2.7563	0	22.2603	73.2484	322.51	297.688	34.9187	98.8109	216.817	222.036		-4.42157	-5.78365	-2.30502	-5.54158	-3.45057	-4.02163	-4.51481	-3.20361
cgd2_3140	Uncharacterized protein	96.3842	227.309	5.69467	3.15448	0	13.3279	26.9647	0	2.86493	20.3751	18.1797	7.33487	26.0217	0	20.0613	11.8499	10.0254	0	7.43989	1.58925	20.0286	92.9257	286.549	315.583	18.8507	85.3482	204.834	239.731		-5.51109	-4.48152	-2.63322	-6.82687	-3.4847	-3.60502	-4.17843	-4.13401
cgd2_3150	Ubiquitin fusion degradation protein UFD1	0	30.0134	6.72299	2.48274	9.0374	0	17.3639	8.04067	13.5291	6.01359	21.4626	8.65938	0	47.8278	0	7.4612	1.97262	3.34941	17.5667	15.9479	11.1778	14.005	23.1238	30.474	0	0	65.2536	116.241		-2.34461	-2.40618						-1.87722
cgd2_3160	Uncharacterized protein	133.06	115.612	398.321	232.257	14.0907	16.355	99.2675	183.87	158.204	75.0086	83.6584	216.02	143.694	149.141	0	177.405	258.351	31.3334	205.418	35.1038	207.793	94.6222	154.896	119.55	69.3969	39.275	155.602	94.558		1.28932	-2.76994
cgd2_3170	Rab-GTPase-TBC domain containing protein	34.5117	46.2643	58.7247	65.0594	35.0848	25.4518	56.175	80.6396	72.2182	64.201	67.6988	42.0216	29.8157	23.2095	22.9863	77.8453	74.6663	61.7644	135.542	35.5088	85.9537	95.1474	48.2103	65.8314	10.7996	0	78.2331	93.1963			-1.05604
cgd2_3180	DNA polymerase III delta subunit	45.282	73.0677	32.1047	61.2558	57.5425	29.2204	87.5257	106.659	139.98	67.0065	51.2458	27.5678	89.6512	0	113.099	40.0837	81.6399	191.936	58.7212	120.956	102.65	115.18	51.8042	61.0264	35.4248	60.1457	12.22	24.1344
cgd2_3190	Protein kinase	90.2337	191.421	147.337	88.7745	52.1206	51.4219	160.226	166.94	261.384	104.045	142.346	209.75	153.549	82.7499	136.59	91.4394	259.385	208.621	287.723	71.416	249.924	201.925	225.23	193.892	89.8434	159.804	123.968	134.077			-1.87602			-0.854985
cgd2_320	Activator of Hsp90 ATPase homolog 1-like protein	277.729	163.747	557.909	278.747	374.985	217.623	240.158	340.17	189.871	293.552	209.538	84.5412	74.981	0	0	254.952	57.776	212.551	72.8889	233.549	149.002	79.7594	129.601	76.7785	0	61.4823	0	0		2.00633	1.60505
cgd2_3200	Glucose-6-phosphate isomerase	239.285	284.721	140.402	263.566	204.463	118.66	369.34	357.607	341.401	202.334	199.209	170.794	225.735	221.961	0	245.63	421.114	571.246	528.89	237.274	511.261	571.415	344.796	329.612	206.562	131.516	66.8011	52.7727		-0.871129	-1.25313			-1.11791	-1.13933	-2.06707
cgd2_3210	Uncharacterized protein	60.4473	129.051	91.4281	122.393	76.8141	66.8685	167.264	109.348	158.113	61.3355	209.786	161.922	34.8149	162.606	80.5212	61.8315	174.371	102.487	356.85	62.1938	213.398	146.812	138.308	160.423	18.9156	42.8209	117.45	85.9126			-0.940564
cgd2_3220	FDF/Scd6-like Sm domain containing protein	332.704	335.328	314.514	446.004	422.786	439.202	430.528	438.85	382.914	421.99	406.644	388.897	512.589	492.244	354.552	374.354	348.83	432.469	291.74	523.13	409.081	314.486	240.395	272.249	72.8782	117.844	89.7847	56.7438			0.770832
cgd2_3230	DnaJ/Thioredoxin domain containing protein	163.489	255.111	73.5955	179.376	197.862	155.02	237.6	322.74	240.664	210.655	146.842	189.586	218.591	209.425	77.7792	141.913	241.853	329.99	197.108	214.63	283.313	383.277	192.194	189.396	36.5429	82.7254	67.2302	66.3896
cgd2_3240	Arf GTPase activating protein	313.941	361.842	180.186	158.524	113.984	86.8225	250.939	287.335	306.609	274.942	152.266	191.128	185.659	150.806	74.6779	174.974	304.775	454.126	422.347	134.588	341.603	298.075	596.798	615.273	421.03	476.562	248.112	326.68		-1.51714	-2.24809		-0.986423	-1.3612	-1.56498	-2.36526	-1.04536
cgd2_3250	Tetratricopeptide repeat	56.0161	35.2997	65.1737	57.1615	106.775	84.2111	66.6301	47.0932	36.8868	94.732	87.7759	83.9453	62.0437	115.912	57.3988	61.0284	37.0506	34.4991	12.2399	81.2796	21.0987	22.6278	23.3506	27.3978	0	7.63112	6.97696	21.4347		1.32845	2.01686			1.70719	1.34643	1.49096	1.03277
cgd2_3260	Phosphoglucomutase	164.734	181.983	46.7183	70.4482	36.634	36.4467	130.718	133.479	84.2209	48.7534	136.715	90.2615	94.8793	0	109.72	71.2911	198.764	186.202	246.178	48.8924	219.082	256.82	225.162	212.904	206.198	306.331	271.18	234.133		-1.79113	-2.50936		-1.2952	-1.36926	-1.42915	-2.23971
cgd2_3270	Phosphoglucomutase	342.247	624.212	178.274	132.889	48.8168	46.3595	477.495	181.628	189.342	253.96	221.327	153.081	95.5421	140.917	139.562	149.303	257.667	282.898	315.722	134.515	439.537	1375.45	796.543	879.527	513.633	420.572	324.203	322.631	-0.875848	-2.60371	-4.23389		-2.60422	-2.15909	-3.14473	-3.03951	-2.21493
cgd2_3280	Uncharacterized protein	0	0	0	0	0	0	0	0	0	0	0	0	0	0	0	0	0	0	0	0	0	0	0	0	0	0	0	0
cgd2_3290	Uncharacterized protein	801.778	986.994	703.246	1393.74	1785.64	1578.83	1274.79	1274.08	949.353	1446.79	947.912	1076.89	1047.35	972.794	688.17	1487.22	949.176	1428.69	735.014	1887.36	1047.81	1052.61	639.048	764.358	310.389	248.857	231.986	276.077			1.16771
cgd2_330	Notchless	96.1819	67.2898	74.3919	86.9954	94.4459	128.969	99.6267	72.4961	76.9309	110.904	191.311	149.051	169.966	205.811	145.594	116.961	58.2071	53.5344	20.518	119.953	36.9999	34.4377	45.2778	36.2585	13.6808	46.4559	23.5964	49.7096			1.61006			1.75193	1.81475	1.81672	1.18696
cgd2_3300	RecQ mediated genome instability protein N-terminal domain containing protein	65.6628	50.9397	54.3138	68.7688	67.7964	93.8242	70.14	83.5188	78.0706	55.523	49.5406	79.9514	47.2735	55.1988	0	54.8957	25.043	30.9249	39.5344	58.4654	61.5251	45.7963	41.514	32.9015	12.8423	0	13.29	11.6657			1.14724
cgd2_3310	Uncharacterized protein	50.3944	57.5476	66.695	70.3709	54.4334	68.7556	59.4699	68.3716	92.2723	80.9636	26.6148	79.7687	83.4466	50.8363	67.1298	68.0704	82.4705	113.923	50.4137	77.7757	86.5172	97.5858	76.4661	70.3545	47.3093	44.6243	78.878	121.762
cgd2_3320	Papain family cysteine protease	68.5856	171.682	59.4329	108.742	79.8929	82.1939	137.221	206.783	116.882	115.989	77.6186	132.224	61.7221	172.967	152.27	106.434	169.629	185.733	183.529	94.9944	169.297	131.311	160.37	131.144	286.163	283.418	697.165	694.54										1.69229
cgd2_3330	Hsp70 protein	323.22	382.388	157.548	369.362	362.602	255.13	413.077	456.793	432.333	290.389	194.325	338.21	258.151	254.729	353.191	314.593	379.622	720.691	391.704	446.342	488.166	492.296	299.226	366.492	110.626	80.4968	49.0643	39.4784						-0.764322				-1.18911
cgd2_3340	Ser/Thr protein kinase	133.213	264.56	240.412	274.801	269.312	223.279	285.825	392.504	375.806	194.564	191.874	221.183	139.499	40.7216	40.3299	260.457	423.243	490.503	316.334	374.605	414.721	377.598	221.674	188.319	47.3704	107.237	32.6813	30.1212								-2.79654
cgd2_3350	Uncharacterized protein	593.752	742.886	931.742	1274.77	588.523	551.733	806.991	966.673	1595.44	953.921	1093.04	997.679	914.781	638.889	474.558	1040.28	1874.18	637.571	2735.23	349.314	1506.06	619.704	584.89	778.039	297.281	294.43	96.1394	75.9499		0.814769			0.757233				1.14659
cgd2_3360	Uncharacterized protein	32.5464	40.398	30.767	48.6942	14.771	20.5736	43.5161	56.072	69.6536	15.726	63.1421	33.9674	16.7368	15.6342	30.9676	39.0232	122.516	35.0359	217.059	13.4928	96.4052	44.2542	68.8694	62.9824	21.8242	24.7027	0	0			-1.58497				-1.41909
cgd2_3370	unspecified product	543.384	248.711	208.681	133.38	75.5245	125.23	221.118	230.383	254.387	172.302	333.098	165.407	317.854	342.593	0	171.469	202.53	343.885	245.371	235.191	299.737	312.102	196.311	305.132	79.7058	120.291	18.33	60.3359			-1.21573
cgd2_3380	FAM76 protein	432.617	246.117	306.724	210.808	251.97	189.435	212.719	373.634	379.344	236.253	156.398	208.508	402.302	272.756	60.0296	236.391	247.492	237.705	178.1	177.143	267.513	248.481	229.013	168.184	56.4072	47.8853	63.2384	115.288
cgd2_3390	Uncharacterized protein	56.8083	77.5641	53.7024	9.9159	36.0948	0	34.6753	42.8186	54.0343	48.0358	128.58	0	0	0	0	14.8998	0	40.1321	21.0481	11.2403	44.6433	74.5802	54.729	27.4832	44.442	50.3037	45.9916	0									-2.00489
cgd2_340	RING/FYVE/PHD-type Zinc finger-containing protein	26.5212	20.6921	71.6322	92.5858	89.0699	93.604	44.7106	47.1195	35.1365	76.8884	85.7549	55.3584	70.9198	114.659	214.495	108.316	94.5807	5.35311	26.2038	37.4829	21.3	16.1656	18.7066	21.9955	5.928	6.70987	6.13469	29.6168		2.13039	2.32674			1.89163	1.53362	2.75505	2.37728
cgd2_3400	Dynamin-related protein	94.6957	94.0322	59.6789	57.4585	85.9539	38.2439	71.5636	103.665	69.6983	61.0076	81.6514	76.868	90.9006	30.3257	15.017	56.1788	43.7767	84.9492	27.8459	71.3785	45.7953	45.8801	71.6804	44.8778	296.328	335.412	411.313	410.176										3.13231
cgd2_3403	Uncharacterized protein	385.794	351.167	607.836	224.468	435.779	221.291	296.537	452.337	366.956	181.233	388.093	313.163	370.333	288.279	0	320.425	154.568	363.391	185.294	203.559	297.997	253.243	227.134	201.456	67.0695	227.747	69.408	60.9246
cgd2_3410	ARF1/2 like small Gtpase	665.868	1099.89	314.732	576.667	569.529	491.068	666.978	801.094	730.792	498.076	463.732	343.015	682.204	602.813	255.864	517.218	497.252	1085.54	452.305	820.912	743.117	1134.75	1048.6	980.578	1402.47	1496.74	1216.39	1273.98		-1.08197	-0.885074		-0.657531	-1.23374	-1.1089	-1.53654	-0.977131	1.17423
cgd2_3420	Programmed cell death protein 2	152.699	90.3943	210.974	159.922	231.36	199.239	124.275	44.2674	64.242	248.305	221.551	128.719	338.26	78.9938	625.872	167.903	87.9672	44.2559	13.0562	184.381	46.1538	88.6691	74.9695	71.4387	91.8914	104.011	247.248	350.583		1.26305	1.55396			1.42922	1.45217	1.83259
cgd2_3430	SDA1-like protein	209.852	179.729	257.892	275.638	283.338	274.703	209.216	185.854	129.743	448.051	514.561	344.947	472.128	652.715	489.196	303.409	157.159	61.7705	44.7076	184.081	85.9454	149.804	136.465	110.951	65.6681	213.697	331.294	290.801		1.07941	1.1815			1.71887	1.47352	1.81879
cgd2_3440	Telomerase reverse transcriptase	20.4616	23.9465	24.8695	32.1442	92.8636	78.6843	45.2004	100.248	56.3021	56.849	44.1076	81.8608	63.1337	68.8034	184.956	26.4502	37.2961	110.134	50.9028	42.7997	28.9792	35.4973	20.7687	25.8589	0	10.3536	3.15535	4.15452			1.78063		1.33195		1.25274	1.9385
cgd2_3450	Ubiquitin carboxyl-terminal hydrolase	146.078	151.099	92.0613	76.4941	38.673	53.8654	158.516	142.219	173.682	82.3471	110.212	74.1108	131.46	81.8663	0	67.049	145.19	137.596	180.413	94.7398	232.538	255.704	158.323	205.283	133.326	43.1175	32.8511	8.65076		-1.21185	-1.93243			-1.14561		-2.38648
cgd2_3460	Myb-like DNA-binding /CHY zinc finger domain-containing protein	54.4752	70.3216	10.2994	37.0838	62.3024	40.1747	53.2019	63.6431	80.3135	55.2756	41.0999	79.5952	74.5162	54.9529	54.4243	40.7204	49.8628	92.3613	55.1688	50.3005	62.5682	101.912	70.8498	90.3583	34.0935	48.2378	17.6411	34.841		-1.52453
cgd2_3470	Uncharacterized protein	26.4784	32.8662	12.5154	2.31091	0	0	0	0	3.14819	11.1948	0	16.1201	0	0	0	1.7362	11.0166	0	4.90528	0	4.0016	21.7262	22.3206	20.13	20.7145	23.4466	100.038	75.2665			-3.54231		-3.22699
cgd2_3480	Uncharacterized protein	191.419	216.137	75.8839	74.3693	51.0036	20.4923	120.61	65.1587	86.6311	130.532	74.5393	60.1479	120.029	62.2896	82.2539	76.1185	172.985	52.3462	177.689	27.6935	189.249	318.182	401.544	258.615	289.839	503.037	1103.13	1092.63		-2.03432	-3.15555	-1.45159	-2.28445	-1.7756	-1.91705	-2.38733	-1.35124	0.96261
cgd2_3490	AP2/ERF domain containing protein	550.954	724.722	148.809	136.135	61.375	62.0034	248.947	134.83	111.446	160.333	180.847	91.4787	144.238	108.27	202.542	184.854	307.624	101.096	250.087	67.0129	284.178	929.975	1613.47	1006.84	1640.11	1970.48	3315.43	3188.17		-2.96521	-4.1429	-2.1961	-3.46724	-2.87876	-3.40887	-3.17027	-2.20229	1.28202
cgd2_350	60S ribosomal protein L39	1673.82	789.492	1107.61	657.371	1595.26	925.811	715.177	1198.54	517.427	424.602	1010.27	1222.83	662.778	281.415	278.709	581.69	255.349	827.724	268.739	1070.84	632.396	164.809	292.275	474.296	130.945	148.216	135.511	356.844		1.41074	1.9876
cgd2_3500	Uncharacterized protein	0	3.3006	0	0	0	0	5.41033	0	0	0	0	0	0	0	0	0	0	0	0	0.876904	0.803726	8.72747	3.20223	8.27003	0	0	0	0					-3.61062				-3.09252
cgd2_3510	Cus1p U2 snRNP protein	62.1782	92.6139	117.558	82.7558	133.335	94.577	126.51	114.236	107.195	170.874	99.6871	179.808	44.7648	78.4043	77.6502	93.7723	71.142	65.8885	78.7123	59.4637	85.9806	73.9772	73.942	47.2704	24.3215	13.7647	79.7034	88.3726			0.878282
cgd2_3520	Uncharacterized protein	222.469	136.228	70.1021	119.085	141.352	136.723	168.987	100.61	81.1156	250.82	626.626	306.997	256.264	349.097	246.957	87.5244	65.8207	125.73	34.8027	48.9096	34.9659	63.2811	89.3027	63.5518	69.6165	26.2662	48.0292	105.397			1.00081			2.36536	1.7089	1.67929
cgd2_3530	RNA binding motif	43.2351	53.6652	32.6971	78.4856	60.4356	54.2049	80.9303	270.48	150.102	160.858	176.146	357.974	305.043	116.304	143.982	61.2348	107.93	162.898	99.3184	66.1561	158.906	62.4368	55.1897	43.0286	27.0588	30.6277	28.0022	55.3042					1.75028	1.49781	2.43245
cgd2_3540	PHD domain containing protein	90.0548	78.9594	88.7539	73.5788	38.9576	31.794	83.4276	106.871	90.6693	84.2492	112.758	177.308	182.088	206.172	433.901	84.9306	161.033	112.8	84.4808	65.4613	127.873	118.856	82.3746	81.8381	68.9524	88.2269	236.821	255.986			-1.2885				0.794848	1.48752
cgd2_3550	Nucleoporin NSP1/NUP62	114.309	177.019	174.954	200.477	200.597	214.768	194.923	278.992	269.23	161.096	172.486	231.973	223.375	146.427	380.675	219.863	206.846	207.652	263.529	215.407	252.382	221.532	111.436	163.271	59.6174	67.4806	14.6895	38.6823
cgd2_3560	Protease PrsW	0	5.14806	9.80188	1.80987	0	0	0	3.90767	0	0	0	0	0	0	0	0	2.87602	0	2.56117	1.36774	3.134	10.2094	0	12.899	0	0	0	0
cgd2_3570	Dus1p tRNA dihydouriding synthase	90.1285	31.324	51.1206	17.3052	28.6329	49.8514	29.3406	20.38	23.5751	68.5896	88.399	65.8446	123.286	151.531	150.074	23.6391	9.99969	8.48948	5.56561	17.8332	8.71733	11.8324	7.5976	23.6703	0	0	14.5935	38.4293			1.55592			2.16492	2.45965	2.97145
cgd2_3580	Uncharacterized protein	179.357	162.614	147.436	216.426	163.508	135.149	171.357	249.805	313.383	171.442	211.805	208.891	190.883	104.887	155.817	184.078	201.158	73.4531	333.233	123.438	206.946	148.447	130.533	155.218	73.2073	55.242	29.4621	27.7083					0.765154
cgd2_3585	unspecified product	878.753	685.612	1186.73	394.423	1435.74	3101.47	715.177	662.35	746.289	1379.96	2083.69	1834.24	1174.93	3376.98	3344.5	592.665	348.203	1478.08	1162.82	1904.33	720.931	41.2022	302.353	156.171	1178.51	444.649	745.31	89.211		1.91086	3.64448		1.6534	2.87327	2.64249	3.7058		2.49959
cgd2_3590	Uncharacterized protein	20.6556	15.3832	12.7931	9.20009	6.3358	5.77811	17.3903	21.4744	23.5425	22.2841	16.6588	19.0796	19.4859	31.1353	18.9759	12.8901	32.4002	18.4498	36.7702	7.04655	39.7844	30.8578	21.5293	16.9339	6.68657	5.04566	28.8321	28.8512		-1.00176	-1.78069
cgd2_360	Eukaryotic translation initiation factor 3 subunit B	289.54	263.073	191.597	425.54	570.3	461.228	374.673	379.733	341.498	386.829	340.78	430.105	383.552	194.719	212.131	378.186	250.569	433.635	138.031	552.271	240.84	214.767	120.642	172.894	99.6651	133.321	56.2582	61.7275		0.980366	1.73216		0.921148	0.995934	1.12868		0.969271
cgd2_3600	Uncharacterized protein with Armadillo-type fold	12.7703	15.851	9.05406	8.35894	12.1709	2.35447	25.9828	15.6413	12.1467	10.7982	4.81738	15.5491	22.9846	10.7352	10.6319	5.86146	11.5119	24.0574	10.6459	13.8973	15.4394	24.1001	9.22713	13.2388	0	0	0	2.26876
cgd2_3610	Uncharacterized protein with WD40 repeat	44.0064	109.245	0	0	0	4.05676	44.7685	0	0	18.6054	0	0	0	0	0	14.4276	24.4124	5.18137	2.71748	0	7.3156	90.2709	147.06	94.2835	258.202	428.644	665.042	594.181		-5.73597	-4.84205		-6.81253	-3.26643	-4.81556	-3.69263	-2.4252	2.21765
cgd2_3620	F-box domain containing protein	44.0754	72.9443	4.62952	5.12891	0	0	13.9498	0	0	0	11.0845	5.96294	0	0	0	20.5514	10.867	0	0.604831	0	8.28921	41.7906	156.284	97.4774	214.548	286.211	478.418	403.702		-4.04239	-6.90325	-2.31361	-7.67491	-3.73643	-4.64147	-4.50758	-2.46983	1.89333
cgd2_3630	Uncharacterized protein	142.887	209.281	121.567	112.234	99.8661	86.9359	212.227	150.779	124.017	84.5753	123.974	86.9898	87.4397	0	23.7922	118.988	152.587	228.802	117.353	123.455	162.387	267.312	212.508	215.281	100.604	101.221	42.416	60.9246		-0.903517	-1.18809		-0.942126	-1.22482	-1.51422	-4.00064
cgd2_3640	Bromodomain containing protein	152.275	260.414	119.958	169.814	177.379	202.765	172.125	82.8934	130.758	143.067	140.417	20.6012	79.1767	113.785	169.036	145.333	129.057	63.7477	63.7333	106.012	96.1424	152.711	281.178	195.281	873.599	1348.39	570.744	336.661					-1.18326		-2.05135			2.98934
cgd2_3645	unspecified product	0	0	0	0	0	0	0	0	0	0	0	0	0	0	0	0	0	0	35.8035	19.1201	0	0	0	20.0356	0	0	0	103.006
cgd2_3650	HAD-like domain containing protein	245.906	222.638	177.765	154.018	238.961	176.018	105.952	92.6745	110.07	195.701	185.529	105.676	124.968	145.919	433.547	170.727	136.415	47.6878	48.2353	150.738	94.4378	104.447	238.648	243.932	203.693	281.794	484.047	606.488					-1.17524
cgd2_3660	Subtilase family	19.3798	67.3541	0	1.69138	0	0	7.88617	0	0	0	21.9322	0	13.9524	0	0	3.81223	2.68772	0	0	0	2.92881	12.7213	98.02	97.7755	151.611	68.6432	334.715	316.757		-4.52172	-5.50944	-2.0092	-5.8565	-2.34674	-2.7687	-3.17482	-3.80479
cgd2_3670	Uncharacterized protein	83.3093	120.907	30.2902	44.7436	24.4306	28.3567	96.487	91.7751	102.099	70.4445	53.1844	39.0146	59.9779	43.0973	85.3656	34.4566	115.539	135.816	168.582	24.5145	129.777	189.297	113.445	134.642	150.402	45.3972	155.646	182.163		-1.73594	-2.25881			-1.29752	-1.57485	-1.37364
cgd2_3680	Ribosome biogenesis protein BOP1-like protein	187.135	174.984	171.007	261.315	324.998	333.522	205.606	141.051	146.847	342.847	367.087	356.975	377.233	482.426	519.333	267.497	173.02	70.5071	41.6013	213.112	68.6287	112.602	82.6307	110.365	68.3193	33.1415	70.7013	57.627		1.18392	1.81237			1.66885	1.69741	2.01915	1.16931
cgd2_3690	Armadillo-like helical containing protein	4.59479	5.41808	7.60126	5.01263	4.37915	10.5893	5.1418	6.06072	8.4677	5.82788	7.79991	9.79062	1.65399	7.72513	0	4.21795	7.96544	11.3609	6.80969	7.12162	8.67994	11.3104	4.97994	3.49314	3.59458	0	2.47994	4.89786
cgd2_370	ARM repeats containing protein	104.369	37.0136	338.274	312.304	113.682	126.452	133.48	236.002	290.728	201.72	202.483	199.698	407.903	150.406	148.96	336.312	368.069	7.02205	340.665	74.7368	164.039	44.0423	25.1373	70.0716	23.3285	26.4054	24.1419	42.3823		2.81014	1.47789		2.2829	1.91594	2.51341		2.86989
cgd2_3700	SWI/SNF related transcriptional regulator ATpase	66.0501	106.936	78.7274	82.7085	100.356	66.7128	136.725	162.341	137.259	92.2747	75.8325	104.899	138.522	67.5949	66.9447	84.3591	139.395	178.529	171.306	87.8839	179.328	169.656	120.003	119.481	49.4254	66.1161	49.5987	67.3455						-0.792926		-1.25081
cgd2_3710	Pfa MAL6P1.309 like protein	28.3469	35.1853	53.5942	39.5836	24.0147	17.4212	34.6054	17.8051	26.9627	39.9491	21.3869	34.5153	0	31.7727	31.4671	30.9786	55.0386	13.3504	121.366	12.4641	55.9772	6.20249	21.6199	14.3669	59.1366	33.4682	142.796	87.2925										2.03365
cgd2_3720	Uncharacterized protein	28.064	90.5689	26.5296	39.1886	71.3251	41.3935	102.78	31.7294	80.0808	47.4605	42.3468	0	0	0	0	73.6067	7.78419	66.0858	110.912	59.2304	91.6103	82.8979	47.3144	31.0332	87.8196	49.7013	30.2938	99.7169
cgd2_3730	Glutathione S-transferase C-terminal domain containing protein	1320.02	1292.74	950.2	1059.04	1146.5	1420.06	1532.61	684.6	872.56	1320.99	1580.67	1386.08	1534.49	2117.52	2379.47	1165.71	749.072	1020.93	513.014	1194.9	808.944	2265.59	1316.92	1330.79	378.963	514.736	294.132	292.606					-1.2256					-1.07789
cgd2_3740	Uncharacterized protein	30.3673	85.4378	105.259	90.1105	6.43159	29.8606	86.5009	106.815	142.015	85.593	61.0965	73.9507	109.314	34.0373	134.84	50.4436	148.807	71.5096	292.537	28.0401	151.141	59.8011	90.2053	96.5432	174.217	125.488	109.267	57.5472			-1.87952							1.495
cgd2_3750	Uncharacterized protein	43.9769	32.7516	95.0231	62.5061	31.9338	50.9651	43.4603	59.1913	61.2504	84.9964	23.6995	53.5465	13.5689	21.125	167.375	81.5643	130.693	32.5468	206.39	18.2316	79.7531	51.5488	54.4722	65.1292	167.104	144.64	386.551	343.769										2.09924
cgd2_3760	Trafficking protein particle complex subunit 2	124.151	208.036	117.363	102.935	256.369	80.1143	88.4104	116.971	140.23	131.224	187.336	188.958	178.763	0	0	130.25	241.052	175.412	268.329	77.789	213.892	142.616	138.295	201.639	145.687	494.709	368.542	463.188								-2.8527		1.56461
cgd2_3770	Uncharacterized protein	194.664	204.283	41.823	43.2456	39.3545	32.6277	97.2173	63.3589	63.1222	37.4099	53.4066	75.4167	101.925	29.7532	0	70.7833	53.9945	66.6763	46.9907	38.517	74.3497	203.289	339.914	271.521	304.578	266.398	458.468	364.704		-2.57159	-2.81479	-1.46861	-2.30985	-2.60487	-1.71815	-3.93751	-2.01404
cgd2_3780	Uncharacterized protein	835.63	1250.37	514.551	622.244	1066.76	1215.57	1232.26	595.176	561.483	641.765	572.617	513.401	618.164	567.127	178.714	602.216	410.401	541.586	332.334	720.018	670.59	2015.45	1227.88	1415.73	311.87	366.581	119.994	136.2		-1.32473			-1.58907	-1.43674	-1.55228	-2.26183	-1.49265	-1.39505
cgd2_3790	Uncharacterized protein with EF-hand domain	267.81	210.531	295.363	140.239	85.0807	82.2943	217.959	218.681	286.575	75.4849	67.3516	217.392	32.1347	150.088	0	76.0953	99.0445	273.28	192.941	94.2046	229.349	117.197	241.883	203.6	0	158.097	120.454	253.756
cgd2_380	Dephospho-CoA kinase	18.0953	31.4449	34.212	12.6342	34.4922	33.3626	44.1808	6.81957	4.30293	45.903	0	44.0659	91.1931	0	60.2613	21.3573	10.0383	34.089	24.5832	23.8694	32.8162	11.8781	15.2539	15.0074	28.3125	0	78.1324	64.2962							1.93856
cgd2_3800	Uncharacterized protein	164.667	179.236	107.768	117.182	80.4818	32.6953	154.633	124.116	162.651	149.95	114.68	169.654	109.432	85.1852	0	104.651	267.019	107.38	384.839	41.7715	277.188	62.3601	216.605	232.865	257.644	67.2982	205.097	144.023			-1.58709
cgd2_3810	FCP1 homology/Dullard phosphatase/HAD-like domain containing protein	78.7678	261.535	0	12.0303	0	0	80.1319	3.71065	2.3413	16.6511	37.1424	23.977	0	0	0	24.533	24.5791	0	1.21602	0	22.6174	116.336	407.881	421.899	200.269	209.247	542.043	440.807		-4.78439	-7.48992	-1.78045	-6.53083	-3.39732	-4.61153	-5.06206	-3.4846
cgd2_3820	Uncharacterized protein	42.9971	10.674	0	0	0	0	17.4967	0	10.2244	0	0	0	0	0	0	5.63868	11.9262	0	0	0	2.5992	56.4483	124.27	142.639	201.824	0	116.034	61.1109		-3.86247	-4.16871		-3.85511	-3.05747	-3.10371		-3.07186
cgd2_3830	Uncharacterized protein	59.9718	38.0469	94.4883	76.766	93.1452	71.2567	56.943	60.2707	90.3186	90.1525	50.2743	81.1355	76.7578	0	0	82.143	57.2968	47.0744	50.2013	65.0447	46.3237	26.2445	24.8761	31.3164	20.8519	23.6022	25.1755	23.6768		1.62872	1.63428		1.24163	1.15261	1.31289		1.35477
cgd2_3840	Uncharacterized protein	13.0186	19.391	86.1477	18.1792	16.5435	14.4015	0	19.6252	43.34	33.0246	9.82211	31.7029	37.4905	87.5514	0	22.1945	32.499	12.2626	25.7255	27.4763	28.3313	34.1826	7.83879	14.396	0	0	7.02649	0
cgd2_3850	Formin Homology 2 Domain	19.6919	61.5951	26.0615	40.5594	20.019	18.8793	60.9003	84.6027	81.4772	63.2741	86.1705	81.5219	56.7083	26.4861	39.3471	33.055	91.7618	113.145	122.088	23.8975	113.563	139.603	82.5247	111.055	43.1349	48.8242	89.2777	78.3657		-1.52742	-2.34038					-1.92111
cgd2_3860	BBOX Zinc finger domain containing protein	63.6842	31.619	40.1349	29.6429	4.49596	20.8738	51.8297	29.3341	75.7181	71.7999	26.6932	60.3106	122.264	0	23.5647	21.343	49.0674	26.6605	136.331	13.0675	76.1395	44.126	78.3958	69.4441	0	0	11.4574	15.0855			-2.04083							-2.81151
cgd2_3870	ABC transporter	45.494	71.9238	33.9527	32.5999	39.5556	25.6049	48.7178	54.1431	33.5932	44.5428	34.3239	55.3938	44.82	32.2056	79.7395	34.2267	52.4677	41.7245	53.8211	30.953	69.1879	121.025	91.1179	85.7213	11.2392	33.9242	111.141	163.351		-1.47678	-1.50985		-1.36857	-1.41682	-1.12204	-1.06395	-1.12519	-1.32872
cgd2_3880	ad51-like AAA domain containing protein	28.233	18.6902	26.6895	8.21347	5.97957	3.47024	11.4888	0	24.6165	0	28.4013	0	0	0	31.3407	3.70251	5.22072	0	5.81148	2.4828	10.2402	3.08879	10.1999	14.3092	14.7248	50.0007	25.3969	46.8149
cgd2_3890	Serine/threonine-protein kinase	11.1854	44.4282	0	1.95242	0	0	9.10329	0	0	0	8.43905	0	0	0	0	5.86746	3.10253	0	0	0	4.05699	14.6846	67.35	49.4754	17.501	39.6187	181.112	190.771		-3.75644	-4.76053		-5.55759	-2.64408	-3.62687		-2.82497
cgd2_390	Uncharacterized protein	165.598	182.056	290.725	249.135	95.1969	66.8785	214.994	264.494	208.141	160.03	148.736	163.227	124.898	371.222	0	159.256	238.411	100.274	392.483	92.5766	280.771	134.583	121.552	128.619	12.3381	69.8271	38.3048	33.623		1.12259
cgd2_3900	Uncharacterized protein	15.094	28.103	39.2391	40.1786	21.5784	19.4803	26.1042	35.5529	43.0708	47.8618	39.8578	13.7839	54.334	38.0658	125.666	41.5682	66.9866	8.88593	122.569	14.435	74.5921	23.5315	23.1756	34.4252	5.90413	0	12.22	26.816								1.27159	0.982829
cgd2_3910	Enhancer of rudimentary	376.609	207.761	197.788	146.082	132.939	169.732	238.392	141.932	298.516	283.068	441.995	152.853	150.631	140.708	278.709	137.191	116.068	177.369	129.202	204.233	172.012	219.745	136.059	179.307	130.945	74.1082	158.096	59.474
cgd2_3913	Uncharacterized protein	884.423	883.856	107.188	71.2506	0	8.36216	138.421	0	0	57.5268	136.876	82.8367	0	0	0	95.1664	25.1605	0	5.60152	0	19.1922	104.202	846.589	407.499	5251.33	3212.95	3928.94	6397.87		-2.3122	-5.48507		-7.02271	-2.18247	-2.85667	-4.42646	-2.30363	3.53173
cgd2_3920	unspecified product	570.238	667.855	320.792	593.548	762.424	589.534	687.595	892.583	630.574	612.34	464.54	809.336	755.593	811.686	594.172	526.683	613.268	848.525	545.699	824.649	699.366	807.19	486.173	592.37	180.632	216.848	203.924	191.43										-0.87836
cgd2_3930	Deoxyhypusine synthase	230.891	123.687	310.17	239.691	355.177	443.621	168.132	187.771	135.816	308.268	339.232	281.134	139.982	326.899	242.816	274.107	70.7843	57.2324	33.0185	240.448	59.5031	67.8038	71.7077	89.0261	95.0683	43.0429	52.4709	69.0865		1.84519	2.47273			1.89499	1.20414	1.56785	1.21269
cgd2_3940	fatty acid binding protein	81.8396	105.646	0	8.57108	10.3999	0	46.6239	12.3371	7.78434	41.5211	12.3491	0	82.4878	0	0	4.29301	18.1601	0	28.301	2.15908	51.4515	102.07	132.064	242.084	25.6098	0	17.6685	11.6317		-4.0674	-4.72555		-4.07349	-2.46361	-1.75344	-3.61656	-3.67112
cgd2_3950	Translation elongation factor EF1B/ribosomal protein S6	2239.78	1714.7	2035.37	1727.77	2322.89	2221.95	1581.77	2314.48	1834.9	1234.1	1264.66	1302	1446.06	1360.51	721.835	1699.83	1218.46	2606.52	1147.53	2531.32	1906.9	1389.61	958.83	1144.5	633.059	435.052	155.984	277.26		0.784161	1.09025		0.65012
cgd2_3960	V-ATPase subunit H	319.877	369.974	302.389	421.298	480.394	423.556	437.834	375.355	363.034	510.225	559.464	336.373	423.949	342.238	435.789	359.426	304.489	496.463	226.262	478.527	344.107	515.39	253.014	281.369	90.9981	167.376	102.018	98.1598
cgd2_3970	RNA recognition motif domain containing protein	659.433	520.342	22.2636	24.6652	0	0	86.2525	17.7514	22.4012	59.743	0	28.676	33.911	0	0	67.9475	45.7272	22.1836	23.2693	0	28.4737	131.405	598.427	416.687	4090.23	2836.22	1461.79	1974.89		-3.7388	-6.61254	-1.81049	-4.3126	-3.41292	-3.39987	-4.22631	-2.56774	3.60452
cgd2_3980	Myb domain containing protein	88.0446	122.735	224.084	197.422	77.4579	144.847	170.871	135.278	220.637	240.526	183.952	115.45	117.022	136.641	112.772	187.405	262.998	146.726	244.243	97.3782	187.92	182.274	159.857	199.401	74.1771	59.9719	65.7972	52.9422
cgd2_3990	EF-hand domain containing protein	311.149	340.349	367.672	317.381	253.3	258.151	364.018	571.655	601.16	337.098	322.785	331.5	462.02	294.26	64.7622	276.705	501.644	723.543	600.439	241.13	696.527	325.515	285.709	280.901	243.417	103.321	152.192	62.1886					0.78447
cgd2_40	AP endonuclease 1	28.064	53.4124	26.5296	39.1886	47.5501	20.6968	87.5533	28.2039	40.0404	0	21.1734	45.5611	33.6741	0	0	34.3498	31.1367	70.4915	48.5241	27.1473	59.377	55.2653	43.9348	53.0151	14.6366	16.5671	5.04897	39.8867						-2.02721		-2.90162
cgd2_400	Signal peptide containing protein	985.405	894.971	1204.17	1006.85	855.17	966.009	831.317	534.409	411.492	873.882	870.39	907.192	449.886	969.8	880.434	1030.66	599.981	373.537	157.321	485.063	261.52	370.75	445.726	362.114	188.024	212.823	168.636	153.717	1.04189	1.5187	1.30158			0.985623			1.0804
cgd2_4000	Uncharacterized protein	222.001	61.2349	233.182	60.2782	47.0183	54.5741	90.3382	27.8884	146.639	83.4306	55.8309	60.0687	17.7587	165.887	0	51.7571	47.8932	46.4687	45.6966	107.375	99.9052	64.767	71.2917	64.7819	0	0	0	0
cgd2_4010	MAL7P1.13-like protein	50.8501	59.9614	0	46.5985	16.1546	9.3753	15.5192	57.4915	39.2983	32.2483	28.7736	30.9577	64.066	0	42.3355	26.6741	45.8394	119.743	61.2318	41.9225	49.1828	25.0343	32.149	43.9298	0	0	6.86131	27.1021
cgd2_4020	Uncharacterized protein	166.064	79.0147	209.313	94.2059	79.1351	127.572	208.359	114.738	39.4887	128.718	125.29	134.8	89.6672	372.266	230.428	99.8146	42.2231	110.798	39.3099	111.352	66.9244	59.0457	24.9977	40.1699	0	0	44.8146	9.83428		1.87054	1.53165	1.82921		1.49673		2.59963
cgd2_4030	Uncharacterized protein	23.4042	34.8603	55.3115	44.9372	22.3058	25.8903	40.4761	22.0508	34.7833	54.4226	26.4866	71.2426	42.1241	0	0	49.8752	86.0148	24.8007	208.839	14.6643	72.5084	21.1241	29.5936	28.3067	91.5472	124.346	391.589	449.062									1.29286	2.58494
cgd2_4040	DEXDc/Helicase domain containing protein	21.447	8.36658	5.7927	4.81318	19.4671	12.4275	11.2209	3.46402	5.09994	12.9537	6.93477	11.1917	4.41161	20.6048	10.2033	7.23235	5.09899	1.44297	1.89199	10.5079	3.33382	9.0503	12.9138	11.8581	19.1752	5.42609	28.1121	26.1276					-1.55314
cgd2_4050	Triacylglycerol lipase with Patatin-like phospholipase domain	95.9003	384.882	50.3651	50.2183	13.5407	7.85834	136.586	54.2128	65.8793	58.5658	84.4128	90.8201	92.057	35.8301	106.456	74.0614	97.5339	47.6749	86.1984	18.9752	101.13	285.028	606.311	418.296	1300.42	1019.04	1857.61	1760.56		-3.02378	-5.22752	-1.65649	-3.05754	-2.66903	-2.38319	-2.8253	-2.27904	2.04065
cgd2_4060	Uncharacterized protein	17.9109	26.6781	22.5755	19.8002	7.58681	17.612	24.2948	27.0003	29.8135	20.1934	22.522	29.0779	25.7896	20.0755	0	15.659	36.432	39.3652	47.9281	13.3881	39.6999	31.3522	37.3865	42.9128	28.024	10.5734	54.7798	38.1846			-1.33066
cgd2_4070	DNA recombination and repair protein RecA-like	110.035	127.475	80.9039	100.302	93.2189	31.5581	154.23	147.445	63.9602	93.0433	18.4485	133.979	35.2085	41.1111	40.7157	105.821	115.301	132.436	86.0685	95.1517	129.339	192.611	164.901	228.145	57.3882	194.872	237.556	243.274		-0.974729	-1.62983		-1.10765	-1.87246	-1.44352	-2.33443
cgd2_4080	OB fold single strand binding protein	32.0457	153.139	30.2937	72.7166	40.7224	35.4499	114.102	66.4237	97.1579	81.2914	60.4438	39.019	57.6777	0	0	77.7463	102.219	109.42	75.1976	62.3501	101.218	157.766	160.153	136.208	250.699	184.447	371.863	256.196		-1.30861	-1.87277		-1.06112	-1.19542	-1.69456	-4.48532		1.22596
cgd2_4090	50S ribosome-binding GTPase	67.0804	128.225	126.826	155.728	251.467	195.41	90.0796	111.234	95.7073	215.542	217.623	179.69	164.2	203.006	290.41	147.789	85.5889	60.0258	20.7117	129.189	55.1488	66.0494	57.3548	74.1777	104.956	130.679	133.959	114.408		1.17126	1.8392			1.56103	1.20385	1.60237		1.50778
cgd2_410	Signal peptide containing protein	1019.62	674.986	1217.53	1052.24	1613.94	1583.07	1492.23	1085.38	625.288	2087.36	1808.47	2809.7	2459.78	2586.44	1251	844.511	640.056	926.714	419.758	1201.04	1061.88	827.819	969.377	791.229	307.871	601.917	86.8924	190.68			0.977533			1.01884	1.42018
cgd2_4100	Uncharacterized protein	1131.27	782.328	1489.55	860.375	744.456	938.581	838.484	654.737	912.703	1093.23	1188.81	1475.83	1454.37	1358.56	807.294	1234.53	549.121	742.097	528.925	1001.94	605.704	795.629	836.858	569.634	1201.08	1431.05	1264.77	1607.85										1.51576
cgd2_4103	Uncharacterized protein	211.828	92.0253	25.0308	18.4873	0	0	32.3244	0	0	0	79.9087	64.4806	0	0	0	6.94481	0	0	0	13.971	27.2109	86.9049	216.829	164.7	165.716	140.68	71.4558	75.2665		-2.72007	-5.31811		-6.11698	-1.8396	-2.44234	-3.02285	-4.27494
cgd2_4110	Ubiquitin-conjugating enzyme	41.2491	100.937	55.7056	79.2005	74.8824	41.2851	83.9269	111.039	98.0873	79.7242	66.6883	64.5752	72.1213	19.8147	39.2482	74.1867	107.876	155.415	82.9663	84.7264	113.634	232.086	90.1231	121.364	27.6599	10.436	38.1657	8.37521			-1.20901			-1.0443	-1.15267	-2.37683		-1.85708
cgd2_4120	Peptidyl-prolyl cis-trans isomerase	758.538	1076.03	717.067	1220	1600.8	1128.81	1333.9	1225.16	1011.39	870.476	756.246	857.629	1345.76	1002.03	360.871	976.991	886.677	2513.47	602.244	2651.55	1387.09	915.817	707.938	666.542	466.256	287.865	102.351	154.014			0.935311
cgd2_4130	Rho termination factor	453.55	631.204	246.858	323.866	148.455	86.1556	385.902	378.116	366.039	197.567	259.235	468.571	277.056	138.644	0	250.533	518.459	213.606	699.341	90.6477	523.423	816.473	772.937	704.812	473.093	511.151	571.185	576.252		-1.30029	-2.63212		-1.2316	-1.82258	-1.21531	-3.54608	-0.9488
cgd2_4140	Mitochondrial import inner membrane translocase subunit tim17	274.221	160.904	117.831	126.19	158.395	174.657	182.598	206.691	100.775	231.875	263.316	121.416	287.161	419.129	0	143.846	145.208	234.815	86.2078	187.438	168.782	180.004	129.09	106.821	39.005	132.449	40.3649	35.4313
cgd2_4145	unspecified product	0	0	0	0	0	0	0	0	0	0	0	0	0	0	0	0	0	0	0	0	0	0	0	0	0	0	0	0
cgd2_4150	Articulin family protein	216.246	309.941	470.559	593.961	241.095	252.758	350.325	445.924	634.523	545.108	535.627	561.379	549.302	315.551	258.165	499.219	951.769	242.12	1270.86	186.757	672.355	305.322	324.288	359.252	344.729	281.809	292.886	243.557		0.759299							1.13771
cgd2_4160	Uncharacterized protein	0	45.5268	77.0513	110.261	77.6824	112.707	58.0434	46.0765	96.9094	86.1512	276.727	74.433	161.372	137.037	0	109.562	73.476	9.5968	32.7161	61.8217	34.4903	13.3758	12.2694	30.9826	31.8823	0	10.998	43.4419		2.21648	2.35472			2.85774	2.31705		2.12685
cgd2_4170	Uncharacterized protein	117.167	48.4776	147.682	81.8062	124.076	14.4015	31.7857	117.751	102.159	99.0739	88.399	47.5544	196.825	525.309	0	51.218	54.165	55.1816	9.64706	72.1254	37.7751	25.6369	37.6262	21.594	0	0	21.0795	0								2.62617
cgd2_4175	unspecified product	0	0	0	0	0	0	0	0	0	0	0	0	0	0	0	0	0	0	0	0	0	0	0	0	0	0	0	0
cgd2_4180	Uncharacterized protein	420.6	231.201	539.606	665.986	267.241	487.436	464.56	464.211	535.797	457.264	385.329	365.803	540.728	303.063	500.246	551.579	1024.97	594.263	1510.14	309.109	973.435	384.554	246.017	220.092	47.006	53.2059	32.4299	106.748		1.19438							1.49308
cgd2_4190	DEXDc/HELICc domain containing protein	24.3464	49.359	3.83589	26.9146	15.4692	7.4813	42.9313	38.2309	31.8417	20.5868	27.5529	49.4072	35.056	13.6444	27.0263	22.3497	40.5182	66.8868	29.0665	25.6922	56.1721	99.8842	54.2404	48.7967	6.34886	21.5587	6.57022	0		-1.68526	-2.44148		-1.09185	-1.49088		-1.84048	-1.01299
cgd2_420	Signal peptide containing protein	4390.92	2389.05	2967.97	1755.26	2067.13	1686.23	2407.07	934.578	822.319	5213.4	7775.68	6149.76	7305.19	8568.14	11743.6	1479.85	1091.71	632.178	390.565	948.334	695.905	836.312	2106.88	1981.19	2029.02	1168.46	417.496	695.21					-1.13361	1.76572	1.79433	2.25383
cgd2_4200	Organic solute transporter subunit alpha/Transmembrane protein 184	80.8049	115.343	82.7527	111.661	94.1266	81.9396	115.086	81.2077	41.6321	170.817	91.4472	131.185	92.1102	22.6426	44.8497	90.9561	100.859	53.9131	49.0669	76.3889	62.6871	112.714	89.2	97.7313	21.0716	59.6272	14.5376	23.9263					-0.913108
cgd2_4210	Uncharacterized protein	171.232	162.948	98.9208	66.4191	60.443	42.0937	189.682	139.82	194.54	128.702	143.544	138.995	68.4874	0	31.68	69.8616	110.822	116.486	230.276	42.6645	192.645	259.145	218.807	270.874	74.4208	101.084	179.703	135.205		-1.57598	-2.18445		-0.751149	-0.968011	-1.45774	-3.73076	-1.40466
cgd2_4220	Uncharacterized protein	15.0054	28.5588	37.8267	82.9412	41.3145	47.9538	50.8842	81.056	86.8255	50.7529	22.6422	54.8119	18.005	33.6377	0	62.9703	87.4039	0	168.026	17.1544	62.8913	9.84984	7.22808	12.4448	7.82597	8.85818	24.2965	31.9903		2.65651	2.27059		2.85477	1.64674	1.54913		2.84829
cgd2_4230	Uncharacterized protein	0	0	0	43.9228	19.9854	23.1971	51.1984	0	37.3979	26.597	0	0	90.581	105.767	0	16.4998	52.3473	14.8139	54.3861	4.14911	38.0286	0	3.78787	8.69555	0	0	0	22.3526
cgd2_4240	unspecified product	48.6507	40.0066	22.9954	30.7835	61.8234	40.3641	55.6799	32.0862	26.0297	41.1379	29.8232	18.5117	32.8366	40.8977	10.1261	46.6545	26.1454	34.3692	12.0171	50.1366	21.6896	60.8766	27.8291	38.6674	4.75753	5.38502	13.1291	4.32164
cgd2_4250	SPAC1486.03c-like tuftelin-interacting protein with G-patch domain	12.4315	12.3444	17.6278	9.76466	23.6962	13.7521	12.6468	25.7678	10.3464	15.7677	0	22.705	8.94998	0	0	16.3028	20.689	29.2741	15.3534	27.8772	22.1691	14.2805	5.98825	9.45094	9.72538	0	3.35482	0
cgd2_4260	40S ribosomal protein S6	1798.62	1788.57	1952.9	2481.1	3402.3	3479.1	2162.26	2533.2	2126.27	2024.93	1729.21	1789.55	1931.25	1831.67	1471.78	2500.25	1428.24	2100.77	845.387	2802.31	1660.74	1234.62	1031.01	1247.34	739.726	582.464	271.814	314.064		0.99996	1.66796		0.796724	0.556197			0.805654
cgd2_4270	Secreted insulinase-like peptidase	44.706	44.3928	109.176	172.326	113.621	118.143	54.5763	81.4336	104.536	72.4547	47.7832	86.1877	64.3716	62.6362	0	154.387	209.771	8.77291	185.426	54.5486	71.1661	34.2369	20.1889	38.107	23.3162	6.59786	14.0753	0		2.27116	2.03493		1.41306		1.11293		2.55909
cgd2_4280	Structure-specific endonuclease subunit SLX1-like protein	159.644	82.0934	64.6781	73.6455	65.2078	50.4578	102.085	107.437	65.0779	38.5689	111.843	55.538	98.5151	76.6874	189.875	44.8625	25.3033	69.8161	61.9665	52.6463	90.3018	101.051	86.5128	140.282	17.8417	40.3898	12.3092	16.207									-1.45882
cgd2_4290	Uncharacterized protein	0	18.3511	13.9762	15.4838	0	16.355	0	16.7155	35.1564	25.0029	44.6178	18.0017	0	0	0	27.1439	4.10082	0	7.30377	17.5519	13.406	14.5573	17.8042	16.3487	0	26.1833	15.9592	10.5064
cgd2_430	Signal peptide containing protein	837.716	668.85	1369.8	1450.38	949.451	960.1	746.272	631.419	479.163	938.091	1161.57	937.304	668.309	1446.5	1734.19	1000.61	602.88	405.198	254.459	453.957	235.41	334.395	447.152	356.77	425.098	441.069	195.52	305.702		1.91722	1.40192			1.29309	0.860848	1.73692	1.09646
cgd2_4300	Maf-like protein	221.07	241.473	208.984	297.126	309.02	301.616	224.899	299.932	199.761	299.091	183.47	376.846	302.4	74.3361	147.242	278.317	196.22	197.821	98.2908	227.457	197.785	232.184	143.76	216.958	103.768	78.303	107.386	62.8404
cgd2_4310	Uncharacterized protein	231.441	308.82	218.788	499.927	312.488	554.725	482.671	283.475	302.692	318.015	261.923	387.48	104.14	389.117	1156.12	481.829	545.662	286.127	396.601	225.153	281.564	275.36	303.1	223.937	0	51.2353	124.915	61.6767								1.20885	0.948268
cgd2_4320	Thioredoxin/glutathione reductase selenoprotein	284.58	423.88	193.359	450.167	305.128	278.739	416.169	395.483	418.715	172.956	301.932	389.82	249.699	269.133	266.545	456.005	757.282	699.456	372.336	380.081	651.029	951.534	506.561	603.565	97.4014	188.997	134.397	120.077		-0.928883	-1.08255		-0.907336	-1.57247	-1.23083	-1.56849		-1.43681
cgd2_4330	Trafficking protein particle complex subunit	183.278	97.4968	123.756	31.9912	49.9077	67.5825	21.3088	59.2045	49.8082	44.2788	79.0159	63.7601	56.5499	0	0	61.805	43.574	73.9865	51.7384	107.066	50.6482	34.3736	63.0607	39.8101	40.9661	92.7387	70.6574	148.851
cgd2_4340	Mitogen-activated protein kinase	92.6019	141.761	65.6543	106.411	58.8374	59.756	56.5233	43.6235	102.76	78.3021	40.7548	9.39604	22.2227	103.793	0	118.403	117.724	21.8061	105.789	50.8961	52.2466	70.9167	165.415	138.666	1026.29	1229.98	708.048	372.904							-2.85404			3.71148
cgd2_4350	Patched family protein	49.6446	96.8329	3.35217	5.57066	0	0	53.3903	1.33639	4.21611	5.99691	10.7015	12.953	7.65884	23.8476	0	16.2761	22.6222	0	3.5036	1.87102	23.794	116.385	216.078	213.217	61.0307	75.3604	21.0529	12.5998	-1.02659	-4.93746	-8.13925	-1.7237	-5.95429	-4.27138	-4.15745	-3.89891	-3.1248
cgd2_4360	Uncharacterized protein	70.1599	41.801	198.972	193.494	98.0721	51.7419	97.07	100.476	73.4074	35.5954	31.7601	51.2563	111.124	47.1834	46.7296	141.693	249.094	26.4343	123.043	38.87	106.879	82.8979	33.796	64.006	87.8196	99.4026	196.91	149.575		1.79258							1.72166
cgd2_4370	Signal peptide containing protein	149.974	105.487	224.476	191.972	174.699	207.382	116.971	174.272	157.51	169.086	150.868	76.0871	233.941	210.123	208.102	226.179	225.326	47.0883	63.2847	90.6719	96.7043	114.853	72.2423	79.4658	19.5545	22.1336	26.9817	44.4072		1.29265	1.26435						1.39826
cgd2_4380	Signal peptide containing protein/gene anchored to telomere	84.4955	125.855	135.789	132.738	220.116	105.934	220.055	57.3188	60.2772	185.764	172.123	246.917	218.995	85.2364	168.833	104.16	70.3103	382.027	154.446	248.55	122.077	407.664	221.823	204.39	66.1022	74.8207	31.9232	6.00459	-1.04688	-0.923665			-2.365			-1.32196	-1.50547
cgd2_440	Signal peptide containing protein	138.865	241.311	98.4545	127.254	88.2318	89.6094	296.666	157.002	107.318	146.776	209.538	253.624	99.9746	116.735	0	91.0542	125.181	98.1006	480.209	77.8496	125.917	205.096	146.324	196.745	0	122.965	74.9492	74.0121
cgd2_450	Signal peptide containing protein	1280.51	1589.43	1428.4	1940.1	1562.14	1784.84	1490.28	3773.83	4342.12	1689.13	1545.77	1621.53	1806.92	2669.6	2899.79	1541.58	994.504	1182.03	395.371	1249.95	552.693	579.983	570.561	559.319	360.636	272.135	248.807	109.198	1.15956	1.62544	1.65943		2.61737	1.35426	1.42173	1.98967	1.19171
cgd2_470	Uncharacterized protein	55.3289	46.8617	18.4602	34.654	33.0869	32.4034	29.1369	63.7819	45.6618	30.2726	36.8329	67.3688	35.1473	87.5514	21.6773	39.2671	66.8035	64.3785	60.2941	22.3245	53.318	60.8877	61.9264	44.5375	106.939	40.3478	379.43	455.637										1.10467
cgd2_480	Uncharacterized protein	317.741	110.923	178.344	79.7264	56.7806	54.921	165.663	172.136	151.113	75.5648	104.88	108.811	92.9319	100.165	0	48.1796	79.8704	163.674	161.874	79.8967	204.682	143.393	148.273	212.737	62.1435	52.755	101.825	119.956			-1.46885					-1.91325	-1.34612
cgd2_490	Uncharacterized protein	24.7318	73.6757	0	0	7.85706	0	10.0641	4.66034	0	10.4563	0	0	17.8055	0	0	4.86503	3.42997	0	1.52724	1.63118	1.49506	32.4689	102.752	46.1507	1702.63	1292.1	1601.82	1898.15		-4.76737	-3.82217		-4.66984	-2.90987	-2.32545		-3.34008	4.98958
cgd2_50	SIK1 nucleolar protein Nop56	524.909	567.77	886.09	1068.39	923.126	1195.9	678.942	558.141	557.229	1173.03	1124.44	1426.63	1234.94	1702	2091.43	903.486	436.786	238.385	127.341	724.551	296.346	304.567	383.787	377.031	175.99	116.202	217.54	319.732		1.50491	1.67072			1.52649	1.7051	2.09989	0.949609
cgd2_500	BRCT domain containing protein	137.844	329.974	83.769	67.0261	43.7915	29.045	172.284	148.426	110.041	99.9064	59.4279	71.9311	56.7083	99.323	262.314	76.1814	101.047	69.5566	94.8492	38.9633	152.965	132.493	471.908	421.899	138.648	156.935	185.995	398.826		-2.13055	-3.14573		-1.63941	-2.16401	-2.50874		-1.88492
cgd2_510	Homologous-pairing protein 2	98.8404	202.43	0	10.7829	15.7003	4.55584	70.3865	4.65624	0	10.4472	18.643	15.0436	0	0	0	14.5823	10.2809	0	3.05179	3.25949	23.8999	93.2662	480.577	305.693	154.649	153.166	306.745	184.38		-4.46488	-4.71813	-1.78219	-6.40636	-3.92665	-4.80886	-4.67869	-4.18681
cgd2_520	Mitochondrial carrier protein	226.008	73.8237	146.182	126.654	68.0214	105.27	91.9687	58.2779	84.8572	70.4078	116.669	159.319	68.5105	159.992	0	109.196	46.1914	123.248	41.1347	112.974	70.4688	78.0821	37.2442	88.7873	18.6115	0	25.6806	50.7189
cgd2_530	Proteasome subunit beta type	752.822	538.674	272.106	336.243	365.78	106.14	621.698	575.775	747.652	337.007	167.053	188.72	398.521	521.172	221.211	316.503	374.634	719.533	467.616	373.851	696.014	726.716	647.941	762.08	277.15	313.705	95.6045	141.614		-1.10554	-1.57116			-1.59732	-1.32187	-1.18737	-0.976006
cgd2_540	Organic solute transporter Ostalpha	39.0123	17.4326	36.8795	57.2008	34.7027	48.9108	34.9254	47.0482	76.0701	32.988	29.4336	66.5023	56.1733	52.4726	51.9679	93.1133	142.837	7.34938	145.509	20.5844	50.9398	30.7302	31.9468	29.1195	36.624	0	4.21121	16.6342									1.89423
cgd2_550	Mannose-P-dolichol utilization defect 1-like protein with PQ-loop repeat	94.4533	100.491	89.2893	84.7895	51.4404	39.8045	87.8529	101.704	102.676	91.2773	61.0818	82.1477	165.145	45.3721	89.8715	44.2382	101.052	158.872	163.315	42.7175	150.901	186.003	154.368	255.522	168.897	47.7934	116.524	105.478		-1.10484	-2.00169		-1.14368	-1.45085			-1.40961
cgd2_560	Uncharacterized protein with Armadillo-like helical	34.0631	28.8503	17.0475	18.8864	14.0043	10.344	21.1995	24.9195	22.8705	38.9688	31.7465	34.1562	17.3107	53.9008	6.6728	21.2843	34.4581	30.1977	32.6655	20.6161	35.1265	33.5396	34.7467	30.743	18.8104	35.4857	75.7022	101.098			-1.35252
cgd2_570	tRNA/rRNA methyltransferase-like protein	56.8849	40.0112	8.96248	41.372	18.0718	24.4719	30.864	28.5842	6.7634	64.1341	50.0709	46.1756	47.7795	63.7596	31.5732	22.3798	18.4081	22.3257	8.19642	18.7591	17.7668	9.3351	20.5511	26.2098	0	0	15.3512	13.4749
cgd2_580	Uncharacterized protein	51.4643	60.8135	33.0824	35.9324	37.9313	32.6406	72.879	83.012	79.7906	40.0357	80.7628	60.1567	69.6566	69.2207	54.844	47.7835	60.5252	96.9516	78.0522	47.7919	74.9142	84.4555	50.8201	49.2266	22.5464	47.3945	106.663	128.735
cgd2_590	Nucleotide-sugar transporter	17.0943	42.4363	32.3194	38.7896	70.5989	40.9721	38.2587	28.9904	42.6814	65.0455	64.4856	41.6282	67.688	0	56.9277	38.1099	80.6054	60.3811	81.2816	38.3332	56.3182	56.1052	36.0251	76.7931	0	30.274	0	6.07394
cgd2_60	ABC transporter	100.286	160.756	37.9211	60.5169	58.2578	38.0362	88.6138	65.8706	60.64	60.5709	69.1771	55.821	37.1314	105.982	95.4209	70.2669	96.9605	103.908	82.0993	73.3243	83.3138	232.284	171.147	129.511	694.888	705.349	1353.18	1030.32		-1.68085	-1.77568		-1.65815	-1.52278	-2.06365	-1.05708	-1.00829	2.66161
cgd2_600	T-complex protein 1 alpha subunit	387.673	364.334	242.137	496.637	536.624	543.726	394.386	576.581	582.745	386.344	349.94	337.166	473.477	256.059	391.921	407.626	288.026	537.96	257.35	624.61	376.635	281.741	219.255	238.267	86.6521	147.122	52.3095	44.2761			1.25344		1.04632
cgd2_610	Uncharacterized protein	467.405	301.058	477.677	405.723	176.583	204.959	550.038	518.93	585.766	459.318	304.988	430.682	436.547	297.344	673.108	313.106	742.834	470.01	1262.18	94.9822	970.596	543.144	422.914	474.951	434.837	268.467	640.907	520.678			-1.17857
cgd2_620	Protein transport Sec61-beta/Sbh	956.466	869.035	651.005	601.025	741.418	691.272	895.188	1023.71	868.823	517.61	635.03	698.759	785.005	771.882	254.819	692.384	779.975	1387.42	699.313	903.354	1069.65	1035.94	709.522	795.892	329.234	440.414	247.791	40.7822
cgd2_630	Inward rectifier potassium channel	197.212	449.258	54.8323	36.4483	29.4834	8.55535	136.899	30.6036	71.7226	78.4744	43.7619	28.2501	66.8147	0	0	50.2038	122.273	60.0988	220.641	12.2419	132.54	190.373	536.453	482.657	2432.21	1766.86	1083.19	1014		-3.1187	-4.35992		-3.12181	-2.74274	-3.0234	-5.19384	-2.17801	2.93315
cgd2_640	Metallo-dependent phosphatase-like protein	330.825	410.634	612.445	935.959	516.74	447.294	600.188	898.718	1068.57	990.739	675.992	688.14	783.992	324.455	642.669	795.385	1563.77	564.8	2361.26	245.469	1289.08	275.974	312.076	472.527	194.107	122.06	238.074	411.42		1.18879			1.25434	1.06874	0.883783		1.70634
cgd2_650	SUN domain containing protein	114.969	139.347	0	5.90232	0	7.4813	66.0481	12.7436	4.82449	5.71855	0	8.23453	4.86889	22.7406	0	15.0772	16.8826	3.18509	5.01146	1.78418	26.1646	135.399	188.945	171.069	95.2329	119.771	215.357	374.866		-4.79445	-4.84352		-4.46272	-4.96172	-4.40461	-3.64694	-3.22256
cgd2_660	Uncharacterized protein	91.2398	117.781	94.8766	65.2963	23.1888	23.5508	85.3943	92.8408	93.2934	15.4301	6.88376	44.4376	118.237	30.6799	0	55.0402	98.699	51.5649	205.086	9.62831	173.738	95.8266	120.863	181.608	14.2757	80.7928	54.1692	25.9354			-2.35736			-3.34415		-2.96406
cgd2_670	Uncharacterized protein	114.496	79.5854	43.2943	27.9793	29.0993	29.5536	88.5236	34.5199	10.8905	58.0889	77.745	27.8821	74.1872	76.9996	0	36.0361	60.3401	53.9234	91.9142	9.06182	92.7459	131.525	176.488	148.766	17.9143	40.5543	74.1558	73.2286		-2.11775	-2.23886		-3.012	-1.25173	-1.57117	-2.10625	-1.61997
cgd2_680	Uncharacterized protein	94.4156	119.146	61.9817	131.384	159.973	131.524	135.538	200.645	176.492	153.018	91.0208	105.381	122.73	141.101	69.8721	135.511	179.681	203.804	179.121	173.668	233.373	167.852	119.385	95.3421	36.9314	37.1578	32.557	41.0028
cgd2_690	SPX/RING-type Zinc finger domain containing protein	113.554	104.216	159.392	121.928	411.036	381.925	110.62	201.007	142.376	244.411	228.461	272.338	250.212	520.68	538.591	134.475	169.892	149.096	167.867	270.073	139.368	81.3154	69.2024	57.5522	26.9197	30.4703	83.575	73.36		1.07545	2.61796		1.10562	1.6289	1.74567	2.64545	1.16031
cgd2_70	ABC transporter	72.6752	47.0368	103.053	101.937	77.5103	128.25	59.147	51.8436	50.6104	131.684	139.036	123.253	78.4829	226.919	293.887	108.922	66.9538	40.3395	16.3485	89.0178	26.3596	47.7054	37.5081	34.4419	20.3053	4.5967	19.6124	38.7344		1.43158	1.5165			1.63068	1.15268	2.42515	1.19816
cgd2_700	PMS1/MutL family ATpase	92.4727	133.563	99.3375	111.521	85.4622	57.3477	164.202	140.985	136.933	110.181	120.508	209.837	114.993	254.41	391.942	117.962	169.053	114.817	194.672	56	152.456	132.438	163.497	145.832	157.839	156.325	403.818	325.587			-0.980158
cgd2_710	Predicted protease	28.8707	93.1725	68.2308	50.394	18.3439	15.9688	70.4898	59.8427	37.7589	73.2374	43.5642	70.3063	10.3926	0	0	58.6851	92.0916	115.575	131.929	15.2333	130.022	71.0675	79.9653	57.8647	90.3442	153.39	280.482	307.75			-1.8665					-2.76499		1.40013
cgd2_720	Arfaptin homology (AH) domain/BAR domain containing protein	416.66	512.774	335.217	324.955	467.515	346.508	375.175	334.099	278.263	419.783	381.242	399.385	446.766	447.142	649.5	332.497	270.483	329.837	218.975	326.26	323.684	547.008	465.464	794.048	291.283	439.602	105.264	132.298		-0.775087			-1.16658				-0.909756
cgd2_730	Transcription factor IIIC subunit 5	11.487	82.6971	32.5768	48.1213	43.7915	29.6502	56.0923	43.2909	57.3618	38.8525	25.9997	69.933	16.5399	0	0	45.1924	41.4203	162.299	51.0727	74.2467	59.0236	41.4715	26.283	44.4582	161.756	142.404	223.194	138.773										2.62091
cgd2_740	Dynein light chain type 1/2	937.337	1189.32	1624.5	1563.41	992.608	825.686	995.951	1687.77	2365.13	1453.08	982.211	1014.49	1574.6	875.514	346.837	1584.34	2729.91	392.403	2662.59	212.942	2146.88	803.291	1862.5	1641.14	0	92.2235	590.225	851.139										-3.19598
cgd2_750	WD40 repeat containing protein	55.3982	74.2635	10.4739	44.4809	63.358	44.9409	76.6463	54.2825	60.597	93.6869	75.2332	53.9625	47.8602	74.5119	36.8976	42.1368	39.9515	114.799	46.5248	122.767	54.9212	120.003	36.0251	45.9446	17.3355	19.622	11.96	7.87362
cgd2_760	NSF attachment protein	152.075	185.33	104.553	113.419	114.194	45.8809	196.902	213.619	243.274	116.901	114.736	134.667	49.7661	92.975	138.121	87.0253	134.214	266.955	138.303	144.068	203.919	281.326	133.19	128.035	21.6311	73.4523	52.2323	29.4738
cgd2_770	Bacterial surface antigen (D15)	129.842	165.77	113.976	74.4674	88.3919	109.436	132.091	153.791	132.324	109.792	153.94	101.633	153.573	218.301	61.7718	90.0031	92.6092	161.614	64.144	101.541	104.841	155.242	132.908	132.042	87.0665	164.25	40.0454	46.1355
cgd2_773	unspecified product	33.3968	49.7442	31.5709	52.4648	63.659	36.9445	67.9503	151.035	31.766	169.438	0	121.992	0	0	0	21.8984	55.5802	47.1862	20.6232	22.0268	44.4149	0	72.3924	60.0117	0	0	36.0504	23.7331
cgd2_780	Uncharacterized protein	51.081	22.1914	60.3604	109.224	16.2279	51.7983	51.9657	52.9399	72.8801	118.781	105.982	108.844	64.357	85.8815	42.5278	93.7834	95.6373	6.01434	91.4762	28.6368	42.4584	37.7219	19.9921	21.1821	0	67.8483	117.172	54.4503		1.8145				1.93844	1.50772		1.88517
cgd2_790	LH2/LCCL/SRCR domain containing protein	259.12	967.687	46.1505	50.4734	0	0	108.499	8.49167	7.14396	25.4036	70.8325	9.14508	35.1473	12.6276	50.0246	101.944	52.0817	0	0	2.47683	15.891	246.509	707.752	502.475	3519.57	4362.88	4548.3	3923		-3.21883	-9.31699	-2.04325	-6.07978	-3.31844	-4.33088	-4.0515	-2.5235	3.54311
cgd2_80	ABC transporter family protein	50.7698	25.207	29.9963	22.1547	24.1936	32.7617	38.7368	28.7004	11.3181	32.1973	43.0923	27.0452	27.4135	64.0186	42.2686	35.3706	32.565	19.4275	11.7567	31.3922	16.1126	35.4092	18.3418	32.8953	0	22.4783	17.1262	20.2944
cgd2_800	Major facilitator superfamily	108.452	113.462	36.6153	83.8344	14.7661	11.426	88.2643	125.536	108.683	39.302	46.7565	66.026	94.8107	26.0484	0	56.8901	201.977	94.8576	182.736	29.6336	170.456	91.5302	105.416	135.988	109.085	68.596	112.888	71.5654			-2.94623			-1.43867		-2.95379
cgd2_810	Calmodulin	1343.52	1815	2185.69	2121.51	1012.46	1152.12	1919.85	1754.49	2667.27	1611.6	1532.25	1559.78	1822.04	1260.74	832.41	2020.04	2929.24	1765.81	3797.08	939.691	2451.6	1938.15	1753.38	1878.67	1466.59	1217.35	640.816	954.756			-0.648501					-1.08543
cgd2_820	Translation initiation factor SUI1	2621.37	2845.01	2969.56	2541.16	3028.3	3546.9	2829.85	2326.9	2601.55	3022.59	3219.96	2769.73	3649.69	3423.81	2885.86	2687.64	2445.69	3122.14	2523.1	2814.84	2641.49	2573.96	2981.98	2203.98	2203.27	2148.57	1169.28	1000.7
cgd2_830	Uncharacterized protein	41.2924	97.3823	156.139	72.0759	65.5909	22.8394	117.621	93.371	127.647	69.8318	15.5769	0	148.641	0	68.7563	62.2739	80.1737	136.131	142.793	81.7027	134.792	81.3154	77.0757	71.3457	0	0	33.43	29.344
cgd2_840	PIG-P	134.546	105.769	127.19	140.91	113.984	49.6128	118.626	270.433	175.967	75.846	186.103	273.04	306.74	0	0	91.1631	161.717	95.0497	149.552	121.277	180.29	176.637	124.22	111.586	70.1716	39.7135	108.927	79.6781								-3.03476
cgd2_850	Uncharacterized protein	149.734	494.379	0	5.22723	0	0	255.91	11.2861	7.12114	25.3224	101.673	18.2317	32.34	0	0	19.6363	24.9193	0	9.24638	0	67.8866	324.352	1824.81	2053.15	1499.39	1299.38	1147.58	978.946		-6.64503	-8.31899		-6.87487	-3.78337	-5.35935	-6.29211	-5.02924
cgd2_860	Proteasome subunit beta type	282.33	341.095	177.93	187.267	155.469	138.81	444.233	269.551	416.243	127.324	142.006	229.178	162.609	0	62.6815	138.227	240.153	487.548	258.03	211.038	353.857	407.72	226.664	312.202	58.8991	100.001	60.9527	26.7514			-0.944648			-1.26371		-3.11343
cgd2_870	Coiled-coil domain-containing protein	246.668	275.557	174.886	304.979	404.88	469.944	267.669	240.15	254.175	139.051	201.612	275.315	177.587	69.1195	0	350.439	188.152	261.387	106.625	244.033	205.029	202.397	292.098	247.194	128.648	109.212	133.133	116.861			0.900511					-2.73872
cgd2_880	Uncharacterized protein with RING-type Zinc finger	108.415	100.927	70.4602	101.716	124.853	102.442	118.564	158.326	112.789	85.9436	51.1223	99.0049	107.322	68.3534	22.5653	122.627	109.009	210.621	128.875	133.177	146.64	153.451	107.711	85.2311	53.0092	24.0003	36.5716	48.1524
cgd2_883	unspecified product	0	10.8735	0	38.2272	27.8301	16.1512	0	16.5072	52.0775	74.0739	0	0	31.5341	0	0	5.74408	12.1492	41.2573	21.6383	28.8887	23.8301	57.5034	31.6482	18.1631	0	0	0	0
cgd2_890	Uncharacterized protein	72.904	69.8077	19.6909	23.6329	52.9391	46.0848	118.666	66.7257	42.1018	79.2591	86.4346	50.7247	14.9962	35.0206	104.051	43.706	46.2208	98.1006	33.4431	92.0457	61.6993	92.293	65.2187	63.3423	0	0	16.8636	37.006		-1.55455								-2.54082
cgd2_90	ABC transporter	150.127	172.791	219.329	306.356	372.878	391.533	203.265	159.448	148.638	440.841	374.808	312.413	310.492	642.486	709.027	386.954	227.133	104.128	46.5216	297.407	97.6828	169.32	108.474	127.904	64.0617	53.1749	79.5544	69.8308		1.05718	1.63418			1.4752	1.06951	2.06257	1.24827
cgd2_900	TCP-1/cpn60 chaperonin	373.276	418.023	266.611	466.223	664.081	581.158	509.696	815.922	721.932	413.831	488.15	353.502	435.951	446.28	165.745	405.755	352.024	625.066	267.386	706.847	447.284	323.978	213.77	304.991	103.829	102.833	120.88	129.685			1.26809		1.26911
cgd2_910	Protein kinase domain containing protein	37.2946	95.6693	35.2556	23.8692	39.4937	4.58403	70.8222	28.1104	53.2102	31.5355	18.7584	60.5467	35.7999	0	0	8.15141	37.9298	81.9674	46.0602	34.4365	36.0717	110.164	119.765	89.3543	77.803	132.097	114.064	70.6747		-1.83978	-2.34115		-1.523	-2.05276		-3.48778	-2.19601
cgd2_920	Peptidase M16(Insulinase)	9.1092	19.2214	21.5279	38.9553	11.5756	16.7948	12.9737	36.0463	30.3254	61.6203	34.3631	16.6371	3.27905	30.6302	0	27.4755	50.5329	12.8703	96.7518	10.8143	46.5306	4.4846	18.6486	25.1825	14.2525	8.06619	68.8309	61.4969
cgd2_930	insulinase-like peptidase	87.8175	115.887	61.1699	71.8023	76.3545	40.9037	124.133	116.706	148.375	105.522	129.024	78.7884	89.8441	31.0833	92.3532	62.4314	151.277	128.431	132.433	87.7942	170.714	235.132	140.263	174.413	94.012	163.71	107.268	114.96		-1.31835	-1.54872				-1.2018	-1.76272
cgd2_940	Signal peptide plus transmembrane domain containing protein	370.001	273.37	503.839	507.444	758.45	688.673	385.371	351.925	266.045	722.569	681.27	595.324	504.219	829.435	601.424	491.577	353.09	112.023	111.521	400.331	166.952	239.985	186.716	221.622	227.431	335.437	437.438	363.104		1.30572	1.85376			1.57125	1.18852	1.4556	1.02187	1.09906
cgd2_950	Uncharacterized protein	10.7002	26.5631	10.1152	26.1481	54.3895	35.5106	34.8336	68.5538	2.54443	18.0957	16.1459	52.1144	15.407	71.9601	0	35.0808	29.6794	35.2759	15.8582	53.6353	23.9329	28.0953	12.8857	22.1856	0	0	17.3256	0
cgd2_960	Uncharacterized protein	99.7167	167.569	50.758	143.261	136.463	127.28	199.766	274.624	224.351	123.234	133.105	224.152	93.8796	154.755	127.722	115.681	231.908	234.815	283.254	121.418	285.168	125.877	143.177	111.327	204.026	108.676	248.4	228.941					0.751395
cgd2_970	Uncharacterized protein	48.6928	61.9506	5.75383	33.9974	15.4692	11.222	69.3505	50.4648	33.289	56.6136	87.251	96.344	70.1121	122.799	81.0789	40.7083	62.4656	65.9313	36.0825	41.7498	59.6062	65.9236	30.7851	41.2248	0	0	19.7107	8.65076			-1.60635							-2.57545
cgd2_980	RNA polymerase Rpb5	435.971	384.213	535.776	563.131	526.313	667.158	452.391	435.405	679.042	626.7	361.819	637.008	439.423	513.092	362.969	746.115	447.428	328.523	123.841	583.712	262.229	271.871	225.757	292.272	170.533	308.841	94.1223	201.382		1.12496	1.30692		0.893227				1.22717
cgd2_990	Queuine tRNA-ribosyltransferase	296.157	358.413	342.958	613.87	630.377	540.568	584.495	837.094	730.648	857.701	776.459	748.25	778.239	871.365	961.611	547.62	768.064	791.547	519.387	570.362	658.379	391.237	288.884	248.689	150.597	104.899	167.836	173.63			1.03529		1.15571	1.27596	1.15893	1.29909	1.1222
cgd3_10	Uncharacterized Secreted Protein (SKSR gene family)	97.8245	87.2045	134.511	166.872	146.914	168.883	112.185	67.031	65.5564	297.034	124.128	211.152	192.076	373.796	547.898	148.114	80.1683	31.4127	18.6717	67.4526	30.9118	61.2952	53.0122	61.4629	62.6152	15.7497	28.7993	44.2387		1.43357	1.54611			1.6648	1.60583	2.67522	1.01706
cgd3_100	Uncharacterized protein	35.3268	32.156	89.0543	53.4412	14.9639	13.0265	38.3345	48.8164	89.6047	9.95717	62.1902	14.338	76.2997	39.5961	0	43.2393	137.182	83.1884	175.974	4.65993	111.759	54.1081	41.1241	60.2244	0	20.8546	25.4225	16.7364			-1.71317
cgd3_1000	Uncharacterized protein	186.402	46.2741	125.865	46.4808	50.7584	39.2768	54.1801	50.1781	25.3286	0	100.453	0	19.1713	89.5412	0	27.9371	36.9307	50.1651	32.8877	66.7394	62.7796	52.4392	25.6542	29.4463	0	47.1597	14.3724	0
cgd3_1010	Uncharacterized protein	35.5052	35.2564	50.346	46.4808	124.076	13.0923	43.3441	53.5233	42.2143	90.0672	93.7565	64.8469	0	59.6942	118.24	55.8742	29.5445	66.8868	35.0802	58.5433	52.5847	52.4392	44.8949	44.1695	83.3288	62.8796	9.58157	37.8471
cgd3_1020	Aminotransferase class-V	63.5662	90.7362	67.6023	99.166	128.739	123.058	97.0006	94.3274	61.407	141.094	131.887	106.423	108.69	213.745	105.845	105.765	56.2005	39.2929	26.0054	104.288	33.1426	57.3734	49.7572	45.0306	43.5127	63.3238	90.0598	87.522			1.41866			1.28577	0.927928	1.36518
cgd3_1030	Uncharacterized protein	113.317	160.129	82.4015	95.8547	88.6147	61.0702	163.165	157.683	167.894	132.672	98.6474	191.043	81.5819	87.9314	145.143	90.3063	108.8	172.421	109.808	120.731	190.222	203.125	137.512	133.741	13.6384	30.8746	47.0465	61.9444			-0.965828							-1.79863
cgd3_1040	Uncharacterized protein	0	0	50.5375	13.9973	16.9838	9.85654	21.7544	10.0738	25.4249	22.6024	20.1671	32.5468	19.2442	0	0	31.5487	37.0711	0	39.6153	3.52596	9.69513	0	0	3.69478	0	0	0	0		2.9569							3.13813
cgd3_1050	Vacuolar sorting protein 39 domain 2/Citron homology (CNH) domain-containing protein	17.0177	35.4869	12.8699	13.6641	12.9753	15.0604	45.7049	34.6327	26.7081	28.7796	12.8394	37.2976	22.0532	11.4446	0	19.1928	14.1608	33.662	18.9158	36.3657	30.039	84.8979	40.5773	38.107	26.6265	48.2214	67.9686	43.5365		-1.84665	-1.73208			-1.40955		-3.01889	-1.51063
cgd3_1060	U1 like C2H2 zinc finger domain containing protein	117.756	298.174	44.5272	127.437	119.712	104.212	182.089	213.017	207.211	179.229	195.455	172.056	50.8665	79.1922	235.292	98.8327	202.506	99.826	90.1685	77.6655	149.487	231.892	272.27	201.833	515.885	625.637	343.203	334.728										1.91562
cgd3_1073	Synaptobrevin	89.7832	106.985	0	6.26867	0	0	109.606	6.76731	0	0	0	0	25.8555	0	59.7996	2.35485	4.98069	0	6.65314	2.36865	30.3938	117.871	170.832	218.422	224.764	95.4036	106.609	127.607		-4.43193	-5.92801		-5.57437	-4.62068	-3.16452		-4.83128
cgd3_1090	Uncharacterized protein with WD40 repeat	74.049	66.6367	122.501	85.6299	105.861	122.873	56.4985	34.8835	28.6135	125.228	76.8181	90.1624	53.311	62.2485	92.4748	77.6868	33.3762	8.71862	2.28633	65.9323	14.548	24.3036	30.096	35.8241	14.4824	32.7852	4.99579	26.3111		1.72379	1.98076			1.50121
cgd3_110	Asparagine synthetase B like protein	0	32.3184	24.6136	37.4945	78.5815	45.6048	29.1369	41.7035	38.6965	38.5287	19.6442	31.7029	60.922	43.7757	0	33.2917	21.666	24.5252	28.9412	36.9213	31.8727	12.8185	19.597	33.2907	40.7385	0	14.053	23.1288			1.48012
cgd3_1100	Uncharacterized protein	20.2012	72.7164	9.54839	1.76306	0	11.1736	36.9919	7.61322	0	25.6226	15.2412	12.2986	0	0	134.549	10.5968	11.2065	4.75704	1.24746	7.99419	21.3706	129.29	121.636	114.485	0	53.6645	10.9032	7.17789		-4.6383	-3.83956		-5.19414	-2.51709	-4.06286		-3.24181
cgd3_1110	P-type ATPase A /Adenylate and Guanylate cyclase catalytic domain-containing protein	40.182	50.4802	25.3234	17.2156	12.3786	8.0819	29.7294	37.629	31.5604	30.8882	28.4788	34.0998	47.3379	57.3213	56.77	27.625	58.7667	44.7302	47.0698	20.2378	54.69	77.5303	86.0739	62.4424	99.068	81.9445	305.595	339.198		-1.78281	-2.79779	-1.3789	-1.32698	-1.45056	-1.00858			0.975863
cgd3_1120	Myb-like DNA-binding domain containing protein	107.266	81.934	132.602	76.3332	78.6397	57.8089	100.729	43.5348	37.2794	132.564	99.6045	40.1868	112.867	194.216	137.392	68.1704	50.3505	27.2022	14.2668	34.8292	39.4045	162.488	82.4729	93.5231	51.6404	43.8386	13.3602	23.4545					-1.61348
cgd3_1130	Uncharacterized protein	20.4659	15.2419	0	0	0	0	41.6406	0	0	0	15.4409	0	29.4685	0	0	0	0	0	0	2.69964	8.66023	33.5855	39.4336	50.9203	0	0	0	29.0877		-3.54884	-3.85899		-4.67135				-4.07679
cgd3_1140	Uncharacterized protein	91.5964	94.7445	57.7258	55.9586	96.9975	106.956	74.5462	115.066	87.1238	77.4519	115.178	74.3522	109.907	102.666	203.357	58.0582	84.6879	71.8979	88.6147	30.2061	47.9879	30.0629	189.357	99.1775	191.086	81.1086	57.6767	130.184
cgd3_1150	Uncharacterized protein	115.721	161.592	232.462	184.316	183.816	133.347	206.018	109.029	96.3112	281.321	305.577	281.804	395.733	486.397	48.1719	153.654	100.305	27.2502	55.3813	108.76	51.591	56.971	101.033	117.967	22.6325	51.2353	62.4577	41.1178		1.14234				1.44265	1.64617
cgd3_1160	Uncharacterized protein	66.1427	32.8397	125.053	133.595	120.074	156.791	146.112	71.2205	96.6163	191.756	171.095	253.112	54.4217	190.636	94.4013	163.567	125.802	13.3504	77.0209	53.5955	53.1212	15.5062	32.9988	50.9374	0	0	91.7977	26.8592		1.90021	2.0774			2.14969	1.80998	1.68131	2.0207
cgd3_1170	Uncharacterized protein	55.7496	44.2872	42.1613	110.935	42.5066	94.5634	99.8186	54.6268	29.165	75.425	58.8859	81.4572	120.41	149.969	0	109.666	83.5025	31.5073	11.0165	55.8896	31.679	40.2547	29.54	26.2004	0	0	12.0359	31.6943		1.40276	1.28933				1.51367		1.62675
cgd3_1173	E3A like HECT domain containing ubiquitin protein ligase	41.7566	38.0087	39.4737	35.749	44.2189	34.461	33.1747	41.9648	37.3535	42.0339	28.5037	43.5798	47.2409	73.5477	92.7058	44.8511	44.1225	50.5695	32.9072	61.6381	56.3742	61.3459	41.4255	31.0579	52.8892	21.1288	186.737	226.087
cgd3_1180	E3 ubiquitin ligase	42.397	15.6371	44.6595	14.8008	20.0112	16.0803	9.85857	18.7172	12.6741	16.3885	29.2455	26.5489	15.6977	28.5125	24.2042	41.1439	24.5275	21.1085	20.0471	30.3596	32.5126	56.4556	24.3612	14.5671	34.1155	30.034	88.9162	136.872					-1.14165
cgd3_120	Chromosome segregation protein Spc25	143.261	167.66	96.7347	92.8804	130.036	113.2	158.234	208.25	223.865	121.138	185.29	174.435	88.4055	68.8177	0	110.04	136.24	231.329	217.375	116.085	207.846	241.816	211.955	198.023	224.151	108.735	243.012	189.07		-1.10638						-2.55695
cgd3_1200	Prefoldin subunit	30.499	90.8561	259.484	95.825	174.406	202.433	49.6435	114.941	43.5146	77.3679	230.106	37.1358	87.8302	205.11	0	83.9931	16.9192	158.004	41.4342	201.155	90.3407	30.0303	25.7099	33.7259	47.7197	108.028	82.3059	86.6953		2.35286	2.70924			2.05184
cgd3_1210	Uncharacterized protein	40.3156	77.5641	9.52785	43.9818	70.4432	55.7478	69.7234	41.7827	69.5038	34.0899	53.2295	61.3605	116.1	101.673	0	43.6179	44.7298	94.9361	74.6869	70.4635	76.7688	46.3119	37.6262	64.0853	31.5395	0	87.0378	78.787
cgd3_1220	Hyaluronan/mRNA-binding protein	950.221	787.636	1004.84	1459.02	1647.53	1686.61	1022.38	1274.63	1202.54	1171.18	1251.56	1058.94	1055.14	1245.58	1340.87	1480.57	817.5	697.829	493.293	1389.4	681.51	533.883	488.753	609.974	226.792	199.659	252.084	366.245		1.25176	1.71802		0.980742	1.01797	0.796796	0.963356	1.12443
cgd3_1230	PWI/4CCCH domain containing protein	177.334	185.525	107.768	141.503	185.108	84.0736	175.251	152.758	132.53	171.371	267.586	92.5383	63.8352	383.333	464.012	91.3618	151.076	167.036	123.587	182.124	127.108	174.608	77.7947	131.315	99.0937	44.8655	41.0195	36.0059								1.48326
cgd3_1240	Uncharacterized protein with WD40 repeat	82.0426	198.578	58.1679	71.6028	58.6443	30.2526	262.91	38.6492	68.2819	86.7167	30.9493	62.4347	29.533	0	0	67.2446	28.4455	14.4897	13.9323	47.3471	70.6733	350.054	228.474	275.004	32.0916	0	55.3509	36.4392		-1.95554	-2.59177		-2.51205	-2.31288	-2.75418	-4.94482	-2.33521	-2.73101
cgd3_1250	Ribosomal protein L14	2218.43	2210.33	2805.64	3014.1	3466.72	4045.93	2647.22	2327.41	2530.7	2306.79	2962.97	2445.66	2071.97	3124.97	2495.9	2869.96	1796.11	3275.6	999.674	4053.34	1919.16	1633.33	1249.13	1400.61	750.492	1168.03	469.232	511.299		1.11062	1.52415		0.583135	0.769683		0.711733
cgd3_1260	RING domain protein	105.319	143.799	66.3738	42.8946	78.0703	51.7807	142.857	59.5371	75.132	118.74	52.9732	106.864	164.284	177.07	0	48.3406	43.8188	82.6691	39.0218	81.0397	49.8716	51.85	109.919	126.167	82.3925	31.0866	28.4217	87.3176
cgd3_1270	Centrin	95.1611	194.895	112.448	95.5098	90.6952	70.1799	242.023	170.351	96.1715	100.583	35.8981	144.836	51.3829	79.9962	475.361	115.436	79.1853	179.27	161.6	94.1448	151.005	124.931	163.301	144.69	260.561	252.795	179.764	135.25										1.44648
cgd3_1280	Uncharacterized protein	98.5978	195.814	62.1382	99.8196	91.8824	41.2049	125.716	131.293	142.238	111.163	104.145	208.092	137.237	198.925	131.341	69.8231	153.151	170.266	138.008	61.5616	153.776	97.0824	147.233	124.476	318.823	314.31	443.467	476.459										2.00984
cgd3_1290	14-3-3 domain containing protein	1630.4	1159.84	1126.95	821.632	679.479	559.181	1120.03	1456.84	1617.49	696.729	740.7	875.191	650.006	736.873	583.829	785.13	1274.02	3071.46	1718.07	1135.45	2001.39	1861.4	1323.72	1247.98	946.333	853.815	274.401	498.336			-1.1322			-1.13021	-1.09393	-1.40362
cgd3_130	DRG like OBG family Gtpase with TGS domain	101.608	116.662	120.066	144.103	169.47	131.136	180.894	153.172	144.97	118.137	86.2429	139.184	164.592	128.124	126.892	149.906	70.4585	143.562	59.6078	150.785	131.292	212.599	105.537	138.693	59.6174	22.4935	20.5653	45.1293
cgd3_1300	60S ribosomal protein L12	3303	2829.24	4824.27	4053.95	5048.12	5425.94	3293.6	3442.82	3343.37	3170.36	3592.09	3188.41	3374.14	4002.35	4013.4	5047.66	2447.22	3209.29	1166.83	5032.09	2486.86	2031.42	1945.81	1978.42	1070.84	1238.43	497.877	666.109		1.23437	1.50673		0.572734	0.640102	0.56979	0.733826	0.966792
cgd3_1310	UBX domain containing protein	381.652	174.33	144.314	151.888	145.496	123.844	236.063	195.613	217.809	193.63	149.731	167.292	120.898	153.999	101.679	198.199	173.61	201.314	126.323	149.017	236.248	295.618	180.165	198.355	95.5431	135.181	74.1558	130.184
cgd3_1320	Uncharacterized protein	0	110.529	110.761	118.619	74.4456	60.4863	85.8213	123.639	94.7289	178.333	123.759	85.598	101.224	157.593	78.0384	150.581	110.497	88.2906	60.7765	120.552	75.078	38.4554	59.2613	68.021	109.994	41.5006	75.8861	49.9581
cgd3_1330	Uncharacterized protein	63.7025	72.2928	404.332	330.402	179.248	167.785	140.721	192.06	289.976	184.681	185.38	210.532	176.897	336.605	121.225	294.777	492.218	17.1438	522.627	61.2215	236.553	50.7761	31.7813	59.1213	42.7161	16.1167	44.2055	45.2695		2.99152	1.98528		2.15927	1.81105	1.84646	1.96963	3.01898
cgd3_1340	NMD3p like protein	262.582	288.396	285.836	373.614	520.74	580.95	330.269	251.896	263.005	558.447	684.379	503.802	498.388	1070.24	953.95	413.222	231.741	82.4445	62.8942	385.205	106.784	193.256	161.94	179.278	136.948	140.919	223.321	265.765		0.97379	1.74585			1.66695	1.33283	2.22162	0.91593
cgd3_1350	Ubiquitin domain containing protein	187.65	176.11	64.8992	144.599	252.999	151.891	258.879	238.032	148.014	178.023	231.357	250.775	237.244	215.459	365.805	139.849	170.112	213.398	136.227	192.589	174.581	291.42	155.98	177.138	35.8053	81.0558	44.4645	45.5348
cgd3_1360	Methyltransferase domain containing protein	223.175	197.868	180.835	141.909	131.673	146.954	207.58	234.301	246.394	296.548	216.487	155.28	275.44	107.206	0	163.061	269.719	240.246	212.629	172.428	308.368	434.258	186.211	158.649	0	56.4634	43.0193	147.269								-2.27114		-1.99372
cgd3_1370	Uncharacterized protein with Immunoglobulin-like fold	134.179	116.584	63.4216	43.4961	36.5377	74.2163	109.202	50.568	70.6507	48.6252	79.541	128.368	62.1008	0	63.8351	66.6148	114.311	40.6245	233.187	15.171	148.319	135.262	228.527	249.059	59.9831	16.9736	31.0372	54.4874		-1.93427	-1.7057		-1.94304	-1.73723	-1.31122	-2.7345	-1.15288
cgd3_1380	IQ calmodulin-binding motif	49.4419	79.7803	146.059	114.349	82.4628	100.272	88.0218	100.153	96.9946	94.0657	111.907	142.977	66.7413	20.7814	102.908	138.593	147.424	58.2136	128.995	103.534	75.8408	40.5683	39.4455	44.4219	48.349	21.8904	16.6783	39.5273		1.65723	1.24748		1.02721	1.14885	1.08333		1.77695
cgd3_1383	CUE	83.3188	87.906	0	83.6241	145.583	130.574	101.714	133.451	89.1567	52.8394	78.5769	76.0871	29.9924	140.082	0	73.7539	92.4415	88.2906	30.8706	112.653	70.5135	61.5287	27.5925	37.4295	32.5908	0	22.4848	0			1.87157
cgd3_1390	Conserved oligomeric Golgi complex subunit 6	120.078	153.111	82.555	147.67	190.738	146.922	164.358	195.414	231.025	133.842	98.8312	206.02	149.322	55.0595	145.413	103.788	98.4053	128.529	85.6102	167.754	129.669	143.312	71.6446	101.096	8.53991	67.664	61.8636	23.2724			0.8172		0.867155
cgd3_140	B-tubulin specific chaparone	6.37211	10.2821	3.01186	9.45415	6.07306	5.87417	15.5579	10.8065	3.7881	2.69406	7.21134	7.75871	2.29378	0	0	10.0277	5.30235	16.5057	9.05027	10.5068	14.6375	27.1881	6.90624	12.331	4.985	0	3.43921	18.1131
cgd3_1400	Pyrophosphate--fructose 6-phosphate 1-phosphotransferase	176.456	385.484	33.3618	68.3772	22.4234	27.3282	76.1133	11.9702	48.6736	38.794	95.8543	42.9709	43.1931	23.7338	23.5056	79.1411	92.9941	3.32419	58.4054	23.7418	45.8677	164.478	471.744	325.861	861.399	1168.77	1169.53	817.588		-2.51184	-3.55215	-1.96098	-3.53858	-2.29971	-2.99076	-3.85287	-1.83863	2.24382
cgd3_1410	Uncharacterized protein	84.4448	125.78	79.828	81.0692	0	31.1384	34.3629	31.8246	0	71.4046	95.5665	51.4102	121.591	283.951	0	38.7596	11.7113	19.8853	57.3609	27.8476	25.5237	124.72	244.062	186.759	1123.06	672.982	546.927	630.103			-2.98669		-3.78225				-2.45653	2.79916
cgd3_1420	Protein kish	60.866	30.2198	287.692	63.7451	38.673	22.4439	148.608	45.8771	115.788	51.4669	0	0	0	0	0	31.9281	50.6478	114.663	22.5516	72.2592	51.5115	59.9305	51.3084	33.6529	0	0	32.8511	43.2538
cgd3_1430	SAP domain containing protein	191.149	189.81	220.853	185.361	161.936	156.633	190.138	256.135	267.672	179.59	192.288	232.744	244.651	357.083	353.648	181.042	129.603	370.1	118.038	226.929	222.114	111.532	74.1725	93.9435	99.6925	112.841	103.168	105.652		1.16041			1.31169		1.20515	1.64067
cgd3_1440	Matrin/U1-C-like C2H2-type zinc finger containing protein	82.9502	92.6651	19.6038	50.6764	118.586	76.4682	50.632	78.1534	49.3123	105.211	78.2292	126.251	119.439	139.462	0	62.5494	40.2642	58.5999	20.4893	73.8578	53.9047	74.8689	44.9516	48.7297	64.8932	36.7262	78.3484	29.4738
cgd3_1450	Replication factor C like AAA+ Atpase	82.7062	130.034	26.0615	72.1819	35.0332	40.6631	129.012	145.457	137.668	81.5903	72.7992	151.055	49.6198	46.3508	45.905	48.8077	107.055	188.267	81.7163	127.28	122.491	149.297	76.359	104.794	43.1349	97.6484	59.5185	78.3657			-1.32001
cgd3_1460	GAF domain containing protein	87.1131	144.892	74.1154	91.2337	55.3499	70.6691	205.602	124.755	136.718	95.7591	72.2966	53.0347	137.976	117.169	87.0317	83.3959	142.561	131.287	166.761	56.3061	172.726	217.295	262.264	251.662	231.71	339.41	630.033	328.102		-1.44454	-1.80533		-1.10298	-1.6371	-1.39161	-1.50222	-1.07667	0.91722
cgd3_1470	Dual specificity phosphatase	59.5134	44.3224	42.1948	83.1047	75.6273	54.8629	84.7618	72.8936	99.0629	37.7424	101.027	90.5798	74.981	0	49.5482	95.6069	119.679	28.0288	128.627	23.5511	49.4674	68.3652	57.3351	63.7536	162.954	263.496	160.605	222.036										2.35178
cgd3_1480	Pp2c protein phosphatase 2 C	92.3484	93.6119	21.8249	37.612	4.8897	8.5132	103.343	52.2049	38.4296	39.0439	23.2247	84.333	33.2428	25.8773	0	28.2582	70.4411	94.2346	107.401	32.4843	110.255	149.023	132.526	125.522	60.2047	81.7745	112.147	82.0331		-1.93644	-3.98488		-1.78161	-2.15704	-1.41814	-3.21421	-1.42343
cgd3_1490	Uncharacterized protein	34.2094	25.4773	32.3391	41.7988	21.7359	25.2289	27.8415	38.6774	16.2695	57.8534	25.8099	41.6535	73.8864	0	0	22.4312	18.9775	128.891	42.2499	31.5878	45.4956	0	20.5983	42.5574	0	60.5848	55.3913	0
cgd3_150	Uncharacterized protein	19.0129	25.9596	17.9734	46.4619	30.2011	35.0544	30.9475	39.4096	79.1197	48.2307	57.3787	57.8756	0	63.9321	31.6586	43.634	60.6472	13.4316	96.2749	30.0958	64.3633	78.0029	26.3307	35.4789	29.7482	0	66.7018	74.3123
cgd3_1500	Uncharacterized protein	105.932	234.286	172.97	221.885	312.06	294.738	270.396	431.889	348.077	260.578	261.564	480.756	575.453	615.259	641.412	234.901	309.853	272.128	403.194	153.707	394.698	233.893	253.977	294.181	75.3384	51.1651	57.1744	68.4358							0.85421	0.969069
cgd3_1510	Cyclin-dependent kinase 3	56.4661	133.167	93.4131	78.8493	143.51	78.0804	91.9103	186.203	164.483	155.176	21.301	206.26	111.794	94.9353	0	88.8602	82.2263	186.155	69.7378	143.382	142.51	162.161	108.799	136.588	265.046	300.004	312.382	300.953										1.74567
cgd3_1520	Uncharacterized protein	79.4353	51.2712	15.0185	0	15.1415	0	38.7893	0	0	20.1506	23.9726	0	0	0	52.9074	3.12517	2.20332	0	0	3.14348	4.80192	49.5358	31.5677	30.7439	12.4287	14.068	132.908	101.61		-2.8702	-2.36332		-5.75548		-3.84831		-3.21493
cgd3_1530	Uncharacterized protein	244.219	177.551	181.396	210.098	88.6697	141.514	127.774	105.187	66.3697	118.004	236.901	106.201	75.3531	58.6573	348.559	139.547	48.3856	65.725	17.2354	73.6338	72.7616	85.8806	111.338	113.328	27.2938	123.575	75.3212	86.7759
cgd3_1540	Signal peptide containing protein	92.7482	151.819	5.47984	12.6478	1.84157	0	21.2298	5.46156	2.06764	4.90161	17.4939	7.05817	8.34668	0	19.3045	32.6883	13.6669	1.36504	0.357961	0.764647	5.25628	97.0304	253.052	137.817	716.514	682.693	1309.35	1326.45		-3.83788	-7.09337	-2.6213	-5.60999	-3.7464	-4.29554	-4.01227	-2.64214	2.671
cgd3_1550	Sec14 domain containing protein	68.2782	122.561	49.6502	83.4258	73.4167	96.8349	100.451	55.4227	83.678	128.792	110.953	70.3457	83.1877	123.625	69.9635	70.255	56.8155	32.1566	52.5417	49.1895	66.0394	62.0573	77.7964	106.719	73.9594	83.7143	391.195	496.409
cgd3_1560	DIX domain containing protein	259.063	222.169	244.899	176.767	194.531	182.371	201.256	266.271	134.407	477.944	319.836	315.436	339.11	395.961	156.861	132.806	176.376	354.937	130.89	180.184	183.655	239.622	209.875	188.811	184.245	83.4182	38.1337	16.7364
cgd3_1570	Profilin	5089.22	2648.13	11687.7	7743.98	6375.83	9340.66	4633.3	3976.81	6256.01	7901.6	9197.83	7176.92	8528.51	8604.75	14458.7	10704.9	9737.73	1855.19	5617.78	5048.14	3540.55	2519.66	2430.7	2428.33	3509.01	2953.41	2079.5	2431.5		2.04845	1.79522		0.858623	1.65786	1.51426	1.93378	2.07343	1.11897
cgd3_1580	Alpha glucosidase-like faimly 31 glycosyl hydrolases	70.908	101.426	22.3438	22.3965	4.29081	4.98035	31.6025	27.9956	36.9345	14.2758	56.0455	49.336	34.0332	11.3539	0	23.9116	42.1456	14.3122	32.5275	18.7069	38.3738	91.9827	219.983	182.957	73.9633	143.518	178.598	136.773		-2.78655	-4.90905	-2.20087	-2.54339	-2.2483	-2.14131	-4.51492	-2.26293
cgd3_1590	DEAD/DEAH box helicase domain containing protein	171.392	158.454	273.761	308.45	446.861	411.887	216.447	191.55	158.807	574.703	428.061	489.337	370.177	655.808	570.773	325.522	183.601	75.1528	60.583	177.747	86.816	93.1077	95.3703	118.454	36.9883	73.2671	57.4169	79.7986		1.55881	2.14839			2.1171	1.8649	2.27252	1.3445
cgd3_160	Uncharacterized protein	88.9444	191.929	64.6781	95.5401	104.333	50.4578	164.265	224.329	157.814	109.921	92.9157	266.582	177.327	92.0249	91.1398	88.8277	148.025	238.449	173.225	95.6658	213.829	325.608	145.012	175.904	42.8201	84.8187	55.3913	34.0347		-1.2265	-1.36021			-1.12959		-1.40898
cgd3_1600	Uncharacterized protein	352.051	628.16	228.803	499.287	531.255	275.86	734.204	563.879	593.854	362.806	307.114	361.681	459.39	73.9871	256.464	424.172	418.062	746.118	468.766	599.352	540.024	877.433	390.835	550.494	120.494	194.838	59.3788	54.7272						-0.91632		-2.03878
cgd3_1610	START domain containing protein	65.7012	81.5511	144.921	161.51	128.714	115.077	80.2068	43.3313	58.5872	217.592	140.447	159.996	126.136	294.566	91.1664	173.04	119.973	51.5716	21.6383	92.4437	45.6743	68.2853	44.1756	75.6798	34.266	29.0892	56.1462	27.2358		1.36818	1.07508			1.3677	1.02154	1.33772	1.27752
cgd3_1620	RNase P subunit p30	27.0907	53.8017	64.0239	68.5659	103.277	74.9211	44.0957	76.5723	99.8503	91.629	91.9758	65.9714	48.7593	91.094	0	55.0668	33.814	114.829	20.0748	67.8967	27.84	31.12	30.9927	52.4246	21.1935	47.9775	58.4864	38.5034			1.25144
cgd3_1630	Uncharacterized protein	150.375	292.421	165.846	201.234	414.029	360.423	234.568	170.015	262.225	275.5	321.451	213.613	216.523	252.822	417.318	210.35	132.081	129.839	77.3828	188.441	181.805	189.192	235.415	273.677	313.708	310.699	338.173	178.104
cgd3_1640	Uncharacterized protein	133.319	150.206	106.641	164.686	130.321	117.229	179.446	173.921	204.846	130.075	355.917	299.686	199.348	34.4842	239.067	87.418	167.828	144.897	241.915	123.102	261.615	205.32	165.489	256.576	64.1832	36.3243	33.2105	43.727
cgd3_1650	Initiation factor eIF2 gamma subunit/Elongation factor Tu	319.743	338.956	285.923	405.763	472.206	579.955	429.019	488.519	390.437	358.054	417.274	389.321	348.406	116.233	172.673	392.115	225.316	411.064	177.169	568.821	322.319	348.864	197.728	271.152	175.774	137.74	37.3134	73.6936			1.10464
cgd3_1660	Uncharacterized protein	13.8728	27.5512	0	8.47523	26.4434	5.11548	8.46781	23.527	8.2471	35.1915	20.9332	25.3373	19.9752	0	0	3.63858	9.61983	6.53359	9.42337	6.40482	11.3213	34.1489	16.7063	31.6399	21.7058	0	44.9252	44.3634		-1.8775							-1.91025
cgd3_1680	Uncharacterized protein	0	27.7015	84.3896	120.762	14.1801	32.9177	81.7346	117.751	137.981	56.6136	151.541	108.696	64.2694	75.0441	74.3223	96.5825	173.328	52.5539	363.832	29.4389	199.668	14.6497	53.7517	64.7819	34.9187	39.5243	0	31.7195									1.40417
cgd3_1690	Uncharacterized protein	610.689	786.218	604.152	674.281	360.948	335.162	635.713	1065.11	1033.41	852.636	685.762	968.381	541.908	477.553	567.552	568.054	1083.3	468.208	2187.25	207.946	1110.93	633.932	1120.23	877.5	266.652	326.974	114.979	100.926			-1.25399
cgd3_170	rRNA biogenesis protein RRP36	157.978	117.653	132.748	128.684	66.9174	194.178	178.571	39.6914	112.698	148.425	198.649	277.846	50.549	177.07	0	133.512	58.4251	49.6014	30.3503	94.9323	50.9327	69.1333	97.2362	70.3623	0	0	66.3174	74.8437
cgd3_1700	Uncharacterized protein	40.0001	54.6149	18.9066	43.0559	21.1794	22.1246	59.6829	77.8866	96.7026	90.1953	85.5069	73.0566	100.792	67.2515	22.2015	40.2167	142.385	59.6558	219.014	19.3468	105.588	78.7707	74.6636	72.799	31.2927	0	82.7586	127.916			-1.64934
cgd3_1710	Uncharacterized protein	202.415	61.8452	942.023	652.275	227.541	281.332	215.424	322.74	673.858	355.481	234.947	246.461	201.776	52.3563	103.706	718.754	989.005	14.6662	1213.41	141.718	453.678	76.6553	50.6266	92.5455	24.3619	27.5751	42.0189	66.3896		3.45984	1.9201		2.56129	1.82968	1.41775		3.49869
cgd3_1720	Uncharacterized protein	132.921	102.658	83.769	51.5585	79.7632	21.7838	123.203	47.3107	87.7987	124.883	128.141	116.888	127.594	99.323	49.1839	59.0729	106.509	62.601	73.873	40.9114	58.0316	118.759	127.166	100.031	57.77	78.4675	35.8705	41.9816			-1.18675		-0.937928
cgd3_1730	Uncharacterized protein	125.396	42.803	177.811	341.999	169.308	196.516	153.081	141.774	193.819	92.7782	82.7817	57.2562	56.4238	0	0	291.891	508.68	7.38215	497.517	62.0285	148.763	30.8672	7.55041	25.9994	73.5746	0	8.45999	0		3.68302	3.2681		2.83043	1.83888			4.16887
cgd3_1740	Uncharacterized protein	61.505	64.1278	127.913	163.183	78.1581	58.9668	115.129	115.897	175.505	135.219	102.088	119.822	132.84	0	0	148.411	296.841	75.3135	381.325	76.263	213.414	64.597	78.5113	107.12	19.2465	43.5701	13.2784	8.74158								-3.19697	1.35567
cgd3_1750	Uncharacterized protein	82.8036	111.002	187.864	147.425	73.6564	128.24	249.343	137.307	133.893	210.051	112.451	383.124	59.6138	167.059	110.302	132.479	362.886	187.188	811.989	85.196	293.324	233.722	215.387	281.561	0	117.316	17.8766	58.8435			-1.07994		-1.03971
cgd3_1760	Uncharacterized protein	142.984	153.814	330.407	266.217	131.226	128.881	187.482	269.431	238.003	376.145	239.726	251.474	343.133	106.842	529.074	256.264	542.017	157.127	659.27	104.783	294.838	177.286	239.15	261.324	0	56.272	111.471	124.19										-1.92614
cgd3_1770	Uncharacterized protein	88.0956	52.487	283.149	293.703	223.897	224.144	175.658	182.603	230.433	245.822	139.577	128.719	177.587	177.736	88.0133	288.823	496.037	4.14899	851.915	99.9374	236.449	75.176	25.4613	74.28	27.5674	15.6017	4.75477	18.7813		2.39376	2.09207		1.66985	1.58179	1.28106		2.74542
cgd3_1780	Uncharacterized protein	101.884	105.386	136.445	80.0278	10.7892	40.6999	79.4642	54.3959	46.4358	28.7171	12.8114	82.7033	36.6755	0	56.5496	83.5076	138.945	7.99733	193.99	15.6794	109.322	61.3057	180.974	129.094	92.9901	45.1093	73.3199	48.2687			-2.03986		-1.53929	-2.54815		-2.23131
cgd3_1790	Cse1-like Exportin/Importin	109.08	138.196	64.0033	89.2909	121.885	65.1882	153.061	191.369	89.4429	184.471	105	206.095	162.479	101.183	250.525	90.2686	124.153	157.662	115.672	101.713	137.109	193.82	162.161	138.818	417.848	579.542	907.466	769.821		-0.973145	-0.743626							2.28457
cgd3_180	KOG1666/V-SNARE domain containing protein	19.0258	103.909	53.9568	36.5305	24.1772	28.0625	77.4211	121.894	99.5321	64.3511	43.0631	46.3318	0	0	0	77.3468	63.3268	17.921	89.2908	15.0581	102.361	99.9112	197.041	184.089	922.819	876.061	3337.34	4042.62		-1.83985	-2.44823			-1.63378	-2.92747	-3.47185		3.04875
cgd3_1800	Major facilitator superfamily	6.1721	42.902	23.3386	15.0828	0	2.27592	17.5812	4.65215	5.87072	20.876	27.94	7.51518	17.7742	41.5081	20.5545	10.5224	17.1197	11.6274	22.1061	7.32742	22.3865	30.3862	45.3397	46.0696	77.2565	43.7232	33.3126	70.1783			-4.27598		-3.0515				-1.51222
cgd3_1810	Casein kinase I	358.011	452.458	256.392	327.604	234.366	164.017	397.321	433.39	497.895	321.073	237.368	250.982	249.937	145.919	72.2578	293.081	565.723	705.098	600.261	279.056	636.143	612.438	519.973	508.358	220.667	384.264	87.8311	77.0959		-0.790851	-1.36282			-1.07619	-1.25099	-2.5159
cgd3_1820	Sec23	142.021	171.683	110.907	135.805	156.934	75.1383	248.757	244.345	140.959	156.639	139.761	180.444	231.167	103.816	20.5635	128.754	282.6	346.066	280.642	182.452	302.35	370.874	194.08	214.233	193.226	120.291	243.289	193.075		-0.924565	-1.0584			-0.875412		-2.21357
cgd3_1830	Uncharacterized protein	59.6487	84.6154	4.02768	1.48739	0	1.57107	71.0843	1.6057	11.1446	3.60269	22.5016	20.751	21.4718	0	42.5664	5.58742	12.9996	0	1.05241	3.93411	21.8924	180.391	136.48	156.065	139.992	166.002	177.067	169.555	-0.896658	-5.81191	-6.5605		-4.55888	-3.47221	-2.9339	-2.97786	-3.9817
cgd3_1840	Uncharacterized protein	27.6525	34.3235	19.0114	27.2053	31.9452	32.4439	42.9643	62.5283	37.66	23.3824	18.9664	52.0352	18.0984	25.3591	25.1152	35.9341	45.3231	60.3811	36.3252	40.4555	48.1729	45.3792	19.0721	23.6286	3.93327	8.90411	8.14083	5.35936
cgd3_1850	Casein kinase II subunit beta	179.725	302.02	182.968	267.861	272.308	316.068	157.522	239.671	259.711	420.845	229.472	168.334	278.69	139.462	46.0404	299.149	249.255	221.378	95.6169	237.075	172.161	494.589	434.533	326.776	346.097	465.198	522.323	550.178				-1.39508	-0.924552		-0.98039	-2.33342
cgd3_1860	EGF-like domain containing extracellular protein	57.6569	65.432	0	4.31316	0	0	30.1657	3.10416	0	13.9295	0	10.0291	17.7899	0	0	5.40084	11.4232	0	0	0	11.452	64.8808	175.567	133.207	64.437	204.221	142.259	152.187		-4.69661	-6.54664	-1.79109	-6.19673	-3.77254	-3.0179	-4.18061	-3.72845
cgd3_1870	DNA-directed RNA polymerase 2 subunit	167.382	186.985	158.23	228.863	177.251	277.743	249.744	189.243	179.109	235.89	231.521	169.837	100.421	187.61	371.612	186.58	123.806	275.908	144.706	169.274	178.757	173.965	117.582	131.106	87.2968	98.8109	45.1703	39.6493
cgd3_1880	RNA recognition motif domain containing protein	86.107	139.453	42.6378	63.6986	83.3687	42.3351	110.124	108.17	88.7276	69.343	83.5266	99.8518	94.4642	110.301	13.655	54.3099	106.908	129.385	100.775	54.0873	132.114	162.838	236.522	205.738	147.557	65.3552	132.784	145.693		-1.79014	-1.6407		-1.25558	-1.5066	-1.21255	-1.93477	-1.29222
cgd3_1890	Dual specificity phosphatase/Membrane bound phosphatase	108.399	194.702	72.3339	87.9277	89.1322	28.2152	189.417	151.394	128.883	124.011	91.4058	100.932	78.0414	64.3235	42.4699	70.2418	159.179	168.173	166.166	80.7468	220.098	322.293	239.579	243.263	239.443	259.731	485.258	471.261		-1.6016	-2.15485		-1.11762	-1.40403	-1.71422	-2.4963	-1.16894
cgd3_190	Fibrillin/EGF-like calcium-binding conserved site-containing protein	364.25	991.656	57.3893	73.1169	3.85729	4.47715	108.697	6.86373	7.21799	35.9335	27.4816	44.3513	65.5598	0	0	125.789	48.8327	5.7183	1.49954	1.6016	11.7436	284.929	746.432	415.376	3732.96	5096.18	5462.09	5056.21		-2.76889	-6.45639	-2.02463	-6.16108	-3.8894	-3.17775	-6.22016	-2.32015	3.70473
cgd3_1900	Acetyltransferase (GNAT) family protein	48.1509	83.6737	106.209	84.0475	112.178	71.0211	97.9695	181.466	190.832	54.2871	169.532	214.972	127.108	161.91	160.353	122.081	231.5	264.569	285.447	101.625	214.425	237.054	156.561	110.928	200.902	170.55	719.012	558.893
cgd3_1910	Uncharacterized protein	40.9317	35.5643	19.3469	41.0817	26.0072	52.8265	20.8203	42.4213	36.4997	43.2637	23.1613	37.379	0	68.8177	0	36.2328	19.8684	53.0129	17.6933	47.2437	35.8781	13.4342	16.0199	5.65781	32.0215	0	22.092	0			1.84136
cgd3_1920	Pre-mRNA-splicing factor 38	125.217	88.8139	67.6405	93.6712	181.852	32.9805	80.0708	128.088	170.146	90.7547	161.952	87.1226	51.5136	0	119.143	91.4886	114.119	269.59	97.207	181.69	135.169	58.7106	38.7751	46.9792	27.9883	0	9.65472	0					1.45908
cgd3_1930	Uncharacterized protein	14.2452	45.9727	13.4664	87.0279	27.1534	52.5283	75.3581	107.372	165.983	120.455	182.709	138.761	41.023	47.9005	189.759	125.165	185.708	20.127	276.217	30.0653	136.059	51.4297	42.887	29.5358	22.2886	0	23.0657	40.4929					1.54457	1.70094			1.88548
cgd3_1940	Translationally controlled tumour protein associated protein	2221.43	2098.27	2637.78	2288.68	2513.08	2477.39	1807.92	2971	2286.89	2405.26	2330.05	2078.1	2262.43	3279.38	1533.7	2568.6	1653.13	2220.02	1023.82	2379.96	1821.07	1120.32	1422.4	1715.03	423.869	1007.53	540.999	539.047		0.847337	0.898544
cgd3_1950	unspecified product	233.847	253.978	165.797	91.8406	55.7181	53.8934	130.843	319.47	417.053	74.1509	110.269	142.367	147.312	196.581	0	153.335	243.236	385.468	231.048	169.656	282.724	191.877	390.734	218.184	640.298	465.911	378.642	124.636			-2.16466			-1.57655				1.6433
cgd3_1960	Uncharacterized protein	213.779	310.257	155.454	218.15	219.419	206.169	254.285	297.477	383.217	152.956	260.544	160.183	213.104	276.478	0	170.367	364.901	333.026	396.037	162.689	405.585	280.657	235.659	240.943	180.107	203.862	8.87556	70.1167
cgd3_1970	Uncharacterized protein	52.7252	87.2597	33.2284	73.6256	167.503	97.2102	78.6695	119.223	121.197	74.3054	39.7795	85.598	0	0	58.5288	73.7539	63.373	124.159	88.9941	53.3213	95.6182	57.6831	50.7954	82.5969	54.997	0	18.9715	37.4686			1.084
cgd3_1980	AP2 from paper/Uncharacterized protein	293.952	331.696	162.398	312.521	286.22	150.623	407.008	425.861	314.094	271.155	377.31	297.489	442.496	218.225	432.252	241.307	340.961	382.96	238.57	346.96	340.622	580.12	229.404	296.03	53.7576	101.413	63.8737	51.5452										-1.40009
cgd3_1990	Uncharacterized protein	77.2031	62.0062	47.2238	79.2696	100.992	72.0075	94.2482	111.247	102.591	88.3217	82.2316	110.592	39.2342	61.0824	120.99	66.7025	79.358	139.023	78.5226	92.8524	85.3783	86.4502	59.6113	62.1454	14.2111	8.04275	34.3154	22.5909
cgd3_20	Uncharacterized protein	74.5891	92.5832	70.5112	95.4767	150.076	110.017	161.879	70.2759	53.2102	136.654	93.792	90.8201	44.7499	0	41.3997	88.0352	58.6188	105.387	26.1008	101.67	42.0837	126.485	50.9002	85.9176	19.4508	22.0162	26.8386	8.83433
cgd3_200	CCCH-type Zinc finger/WD40 domain containing protein	288.116	228.878	210.109	396.578	455.042	385.502	311.529	276.109	213.365	396.76	478.224	471.089	385.221	442.883	520.865	335.736	303.679	263.631	135.217	360.506	201.537	270.179	168.525	204.814	77.2792	145.787	115.517	152.097			1.09749			0.924726	0.853595	0.915269
cgd3_2000	WD40 repeat	76.7341	86.4537	61.3791	66.9698	78.7586	23.942	86.4698	131.247	101.059	109.805	142.507	143.741	80.7415	158.783	19.657	68.1187	111.332	227.954	129.761	80.9756	166.277	154.984	77.4796	93.0118	83.1189	41.8142	28.6723	37.7517			-1.01042
cgd3_2010	Uncharacterized protein with EF-hand domain	33.6667	21.939	99.4564	120.469	93.5862	68.2789	49.6621	66.6117	109.077	64.0526	82.5516	51.2409	57.5655	14.1508	0	117	137.739	19.8198	213.616	31.0867	77.0822	26.2431	13.1765	27.3399	26.338	7.45296	9.08543	14.9531		2.3811	1.96976		1.81218	1.58589	1.15355		2.52529
cgd3_2013	Ribonuclease P/MRP protein subunit	0	86.4492	246.898	83.5791	82.9734	256.819	53.1401	131.24	134.563	147.231	0	106.004	31.3388	1024.6	289.926	125.587	84.5175	61.5027	182.786	91.8713	81.5732	42.8605	41.9363	36.1014	0	0	23.4941	0		1.77887	2.19183					3.56763
cgd3_2020	Protein phosphatase 2C	310.52	313.722	150.185	218.066	224.828	111.839	320.305	408.228	370.914	274.781	217.933	290.163	254.75	145.694	144.293	204.556	460.694	578.174	551.176	259.099	556.15	497.728	351.332	456.168	101.689	89.5236	97.4397	112.9		-1.09786	-1.29048			-0.918346	-0.808476	-1.8081		-1.3582
cgd3_2030	Choline/ethanolamine kinase	69.2613	83.1044	54.5622	64.4778	58.6764	46.8226	89.2504	73.957	65.8793	48.8049	78.3833	126.499	74.7963	77.6318	38.4426	65.0948	57.6337	86.9858	65.581	63.9535	87.9248	109.873	157.085	122.862	90.3071	102.218	12.4608	0			-1.22691		-1.12009				-1.01079
cgd3_2040	NT ClassII-CCAase/tRNA adenylyltransferase	41.7212	39.7027	26.2935	38.8397	57.4358	33.3329	50.9325	83.8584	77.7144	17.6393	57.7085	101.6	45.0553	70.1451	46.3136	31.0044	75.2202	101.521	51.5273	42.1929	70.6181	45.6444	51.0801	56.7082	54.3986	36.9441	0	0
cgd3_2050	Prolyl 4-hydroxylase alpha subunit/2-oxoglutarate-dependent dioxygenase	14.9257	59.2847	28.2194	85.9747	28.4506	38.5263	127.548	129.376	88.7307	88.3461	90.0881	72.6947	75.2198	0	248.53	84.1672	128.34	224.944	189.869	59.0654	171.432	156.761	111.441	123.787	46.7066	0	16.1117	0			-1.73838
cgd3_2060	Uncharacterized protein with RING-type Zinc finger	94.8721	134.246	71.7482	105.984	156.728	122.442	135.121	143.018	171.455	64.1774	157.472	103.965	129.775	191.408	347.54	99.533	110.523	210.003	153.494	197.729	154.274	168.145	110.822	131.137	29.688	50.4055	25.6026	26.968
cgd3_2070	Uncharacterized protein	117.167	94.5313	83.071	168.725	148.891	172.818	143.035	198.705	243.788	173.379	110.499	106.997	42.1768	0	0	122.923	73.1227	68.977	94.0588	123.643	131.032	38.4554	74.0766	125.515	45.8308	51.8757	31.6192	20.8159
cgd3_2080	Potassium channel domain containing protein	36.7309	45.5919	54.5642	70.5252	23.3381	7.73957	62.9901	81.0789	64.8836	55.4621	31.6712	38.3346	22.6664	52.9328	8.73728	52.6421	184.842	35.8336	87.4878	12.4589	79.9346	43.9162	21.8006	27.9243	12.3151	13.9394	18.4086	11.1867		1.12899			1.07158				1.90996
cgd3_2083	F-actin capping protein alpha subunit	76.0003	69.1788	59.871	44.2196	40.2409	9.34152	97.9342	95.4739	66.2651	10.7107	0	30.8461	0	42.5926	0	26.578	56.2144	95.4493	92.2989	25.0629	101.84	112.248	57.9647	87.5431	39.6375	0	27.3463	63.0103			-1.76262			-3.28944	-2.58652
cgd3_2090	40S ribosomal protein Sae	2388.23	2197.65	2291.61	3557.47	4449.62	4707.8	2857.06	2815.2	2677.26	2869.73	3129.53	2339.46	3503.42	2596.35	3109.58	3162.56	2022.16	3932.48	1170.95	5720.29	2458.64	2422.25	1546.13	1558.74	1208.11	985.837	484.585	523.189		0.762291	1.44817
cgd3_210	Uncharacterized protein with Tetratricopeptide-like helical domain	21.7648	26.415	9.14438	18.5731	21.5116	10.7008	24.6019	33.7213	25.8775	32.7179	18.2454	41.2236	29.5978	16.2634	56.3745	19.3455	14.0862	45.5576	17.9202	32.5378	25.8754	57.1474	23.5892	35.0985	30.2701	4.28282	26.1046	37.808		-1.19285	-1.14076						-1.03259
cgd3_2100	Phosphatidylserine decarboxylase	163.662	221.612	210.974	166.209	255.242	192.02	163.469	145.787	191.05	415.167	145.929	289.856	235.654	300.176	644.127	173.653	115.552	147.151	75.3389	206.072	108.828	107.431	64.502	88.4324	139.675	105.398	72.2724	52.8658		1.16679	1.47905			1.5211	1.43465	2.16291
cgd3_2110	NOP5NT/snoRNA binding domain containing protein	480.686	653.826	672.141	940.422	1126.23	1288.75	733.515	581.208	545.322	1312.52	997.322	1146.18	1470.78	1548.99	1400.69	1004.66	588.87	282.983	155.837	870.524	339.007	387.841	325.611	382.047	360.379	336.97	313.489	398.527		1.2226	1.84279			1.52005	1.69099	1.73391	1.17625
cgd3_2120	Myosin/IQ motif /Regulator of chromosome condensation (RCC1) repeat containing protein	29.2356	39.6381	40.3928	56.9189	30.0069	28.1949	53.0778	62.7178	57.755	66.5563	76.3523	90.3625	64.7628	68.0582	59.9143	39.8144	91.6958	34.9519	149.705	13.9425	79.8008	31.0005	31.4153	24.2466	28.1495	11.9483	80.1101	86.3001					0.84771	1.15491	1.22118		1.16269
cgd3_2130	Uncharacterized protein	72.1028	110.976	245.379	163.612	119.113	111.667	176.044	179.344	185.172	121.937	65.2793	105.351	145.348	145.47	96.0473	139.943	179.994	190.164	222.624	150.274	229.266	194.052	100.722	145.51	90.2515	51.0776	116.748	71.7348
cgd3_2140	Uncharacterized protein	285.001	393.062	139.699	138.186	87.1886	85.6306	425.241	167.079	105.422	142.809	111.494	192.788	159.588	141.975	35.1524	121.816	111.258	164.053	106.9	200.503	231.628	616.672	493.208	475.651	82.5781	149.552	34.1829	52.5086		-1.82359	-2.46346		-2.15133	-2.12689	-1.71446	-2.74183	-2.06091	-1.37839
cgd3_2150	Protein tyrosine phosphatase-like protein	75.5917	112.593	71.4589	118.751	132.081	41.8108	161.492	213.661	170.764	63.9186	42.7737	184.082	40.8163	0	0	118.958	157.253	320.409	128.368	184.468	181.64	136.455	86.4796	99.2626	29.5683	33.4682	0	0								-2.93658
cgd3_2160	SprT-like protein	280.4	144.19	189.336	143.336	101.806	162.479	211.904	249.089	252.42	135.486	135.998	146.321	43.2583	202.042	66.6995	178.606	144.44	264.117	165.732	351.38	222.776	216.928	144.716	116.275	94.012	106.412	75.6699	14.2331
cgd3_2170	Proteasome endopeptidase complex	592.782	473.662	245.163	232.808	270.711	239.076	474.9	565.485	559.432	93.9831	195.666	225.555	186.712	311.448	0	233.214	354.534	601.981	384.357	324.992	582.304	607.991	486.315	571.002	260.855	229.647	49.9908	105.314		-1.12861	-1.00253			-1.96858	-1.55771	-2.02356	-0.859858
cgd3_2180	Type I fatty acid synthase	48.8907	29.2136	5.37415	3.37386	2.16727	1.67703	15.0369	2.99948	2.43331	9.61416	11.1517	4.15322	5.3207	15.2928	13.2525	9.84101	7.09585	4.28387	4.56375	7.04906	19.0731	77.0601	96.3932	47.777	16.9003	22.1497	53.0822	68.6793		-4.03161	-5.10965	-2.20092	-4.92601	-2.8819	-3.97594	-2.59731	-2.97848	-1.14082
cgd3_2190	UBA-like/Ubiquitin-associated/Aspartic peptidase domain containing protein	73.0392	142.033	92.0613	110.491	92.8153	80.798	203.098	142.219	228.681	123.521	137.765	222.332	131.46	0	162.158	90.9951	145.19	189.194	172.895	104.374	174.403	215.75	156.857	213.696	76.1863	86.2349	59.132	34.603			-1.04236
cgd3_220	Uncharacterized protein	446.351	720.239	12.4102	29.7894	8.34125	4.84084	459.423	14.8426	43.7042	22.2014	59.4279	95.9081	37.8055	44.1436	0	61.9781	61.9028	0	6.48542	43.2925	178.559	1296.93	1067.13	1043.41	554.592	464.992	276.336	205.244	-0.797025	-5.24244	-7.0248	-1.35375	-5.28502	-4.65929	-4.22724	-5.28417	-4.02696
cgd3_2200	Proteasome subunit alpha type	371.959	401.671	351.623	314.889	307.236	198.878	484.353	574.738	835.844	251.616	280.632	407.609	455.242	437.757	185.806	317.064	464.271	832.104	356.022	439.131	617.218	628.715	501.683	506.43	378.286	296.433	130.492	224.68			-1.01943			-1.11931
cgd3_2210	Replication protein A1 large subunit	164.276	271.075	155.294	177.106	110.517	78.3917	310.647	331.403	312.508	122.566	189.557	247.087	173.925	64.9866	96.5424	196.424	359.164	673.557	423.675	138.94	481.34	386.933	318.853	319.234	423.345	325.159	318.148	233.481		-0.928786	-1.75524			-1.20635	-0.860447	-2.26239		0.865596
cgd3_2220	Ubiquitin-conjugating enzyme	93.1129	123.281	29.3407	162.529	98.6035	160.229	265.231	163.76	95.9467	78.7342	187.336	226.75	156.417	0	0	81.4061	120.526	277.735	176.33	225.179	255.17	224.111	250.426	171.608	97.125	54.9676	16.7519	66.1697								-3.22053
cgd3_2230	NF-kappa-B-activating protein	550.08	622.698	436.805	453.199	279.608	316.427	617.806	870.695	816.223	558.163	547.825	723.363	966.304	665.884	0	435.714	530.969	683.941	475.559	336.682	715.599	577.734	699.529	623.488	68.8538	155.871	71.2545	156.364			-0.971707							-1.63491
cgd3_2240	Proteasome maturation factor Ump1	463.518	664.836	389.49	512.412	490.85	360.829	838.303	640.515	649.08	217.745	699.421	564.382	482.021	0	514.539	405.241	571.411	1406.83	616.988	658.979	924.66	507.104	632.616	605.105	322.327	638.47	27.7971	73.1988
cgd3_2250	60S ribosomal protein L37A	5738.8	4119.61	5696.29	5258.97	5256.77	4937.66	3580.75	4631.95	4719.39	4286.46	5736.91	4425.47	6335.13	5628.31	5414.91	4139.25	3210.1	5698.35	4051.76	7614.17	4096.48	2464.29	1785.32	2115.33	1720.99	1101.04	929.217	1189.48	1.07416	1.44993	1.38481		0.957152	1.1248	1.2125	1.1162	0.854045
cgd3_2260	Uncharacterized protein	731.256	552.851	1979.56	1113.96	675.818	796.679	811.549	952.031	1430.62	477.803	476.477	526.134	526.462	558.839	553.464	1268.46	1714.84	657.483	2385.08	460.375	1633.57	490.92	636.443	542.146	520.066	588.66	71.7599	141.725		1.48463			0.875694				1.40378
cgd3_2270	WD repeat	127.819	101.539	128.886	208.234	140.77	207.382	142.169	141.301	141.84	194.545	385.741	93.3796	159.505	143.266	255.398	212.322	179.631	80.2642	158.913	161.861	97.3567	47.5449	51.3084	71.849	39.9978	45.2733	18.3966	60.5553		1.61889	1.71253		1.07769	2.15128		1.47201	1.76853
cgd3_2280	Uncharacterized protein	84.9037	48.4776	112.367	243.047	140.26	112.707	120.924	150.389	175.648	208.199	179.36	165.407	73.351	28.5494	141.374	256.09	360.315	19.9933	371.202	73.9173	180.664	66.879	53.1674	73.9358	0	30.0729	73.3199	54.3023		1.55799	1.05661		1.13628	1.42626			2.23792
cgd3_2293	AAA-type ATPase core domain containing protein	277.387	302.701	262.222	391.379	326.79	379.305	385.661	307.082	291.326	508.196	549.36	492.549	495.096	388.638	577.35	416.817	373.478	242.228	278.349	407.063	211.699	242.776	127.354	146.977	81.3766	163.751	96.69	94.4544		1.04059	1.19513			1.51425	1.39514	1.24057	1.26708
cgd3_230	CLU central domain containing protein	11.8951	18.5614	16.064	17.2036	1.0797	3.75964	9.68091	16.0104	16.1633	15.8058	37.1801	12.4145	34.2553	45.7121	39.6134	13.8166	42.4207	17.6069	57.7145	4.48309	35.8507	9.48139	19.8499	12.2141	82.4224	96.303	264.143	295.86			-2.23633							3.22092
cgd3_2310	RNA recognition motif domain containing protein	221.418	274.834	627.938	396.148	211.027	285.762	112.626	521.536	236.932	374.452	417.633	337	239.113	186.133	0	428.295	276.369	391.051	389.68	306.675	304.506	163.511	99.9909	175.982	86.6095	98.0328	59.7528	78.6742		1.77607							1.30746
cgd3_2320	cGMP phosphodiesterase A4	47.3258	53.4025	56.9397	90.868	98.4104	74.5635	91.0385	131.335	123.791	80.0352	94.1336	73.3397	114.605	130.202	0	77.8614	133.656	139.811	206.697	85.1279	123.018	70.6036	48.1841	53.5224	26.9263	7.61944	20.8989	9.17224					0.974941				0.908128
cgd3_2322	GPI transamidase component Gaa1	91.4818	80.3593	26.6093	63.8727	134.136	70.0614	117.406	124.647	103.748	130.908	111.494	94.252	65.8617	47.3251	70.3049	61.8307	62.4605	145.825	61.7064	78.9016	88.4822	120.101	55.0834	88.5158	0	24.9253	15.1924	5.00082
cgd3_2323	unspecified product	0	0	0	0	0	0	36.3265	0	0	0	33.6758	54.3479	0	0	0	0	12.3806	0	11.0252	0	0	0	0	0	0	0	0	0
cgd3_2330	DEAD/DEAH box helicase with DBP10CT (NUC160) domain	255.242	264.239	333.696	401.922	507.231	574.725	340.324	245.599	235.031	716.363	549.037	614.956	645.114	821.746	1410.66	371.761	301.265	107.422	57.0104	276.514	131.644	162.199	158.265	204.179	101.964	134.648	146.555	192.963		1.13884	1.73243			1.69716	1.67538	2.36729	0.979938
cgd3_2340	Uncharacterized protein with DPH-type Zinc finger	318.512	101.662	258.085	182.674	231.287	184.563	203.675	102.889	64.9199	307.802	34.3297	110.806	163.793	153.002	757.655	161.113	113.589	278.587	78.675	204.072	148.533	89.6048	142.468	50.316	0	0	24.5586	0
cgd3_2350	Geranylgeranyl transferase type-2 subunit beta/prenyltransferase alpha-alpha toroid	23.6701	38.1945	22.376	20.6581	30.079	4.36409	33.7121	4.46027	25.3286	20.0149	17.8584	14.4104	51.1234	0	0	34.1453	22.9791	11.1478	24.8485	48.3958	25.7558	38.8439	18.528	19.6309	18.5175	0	0	8.41046
cgd3_2353	Rrp15p	438.323	460.363	733.096	494.368	878.351	596.782	329.29	584.52	505.114	513.188	534.21	533.704	388.391	907.008	561.428	689.785	280.567	285.833	187.389	569.294	313.887	309.857	320.77	377.506	105.51	298.565	72.7924	71.8822			1.18655
cgd3_2360	Peptidase S59 nucleoporin	181.654	173.94	132.472	187.076	224.244	135.881	231.264	293.4	196.234	171.158	215.369	249.621	214.854	183.247	233.337	181.05	288.64	339.767	315.693	263.239	352.808	316.842	155.005	177.2	60.9048	45.9585	35.0157	36.8831										-1.17863
cgd3_2370	Steroid dehydrogenase kik-i	19.9433	64.3617	56.559	55.6978	38.0148	14.7079	40.5774	30.0641	23.7119	16.8636	0	48.5662	43.0742	134.121	0	39.2308	71.9126	65.7483	71.4293	63.1371	75.9521	98.184	43.2301	52.3768	0	0	0	14.1725						-2.33407
cgd3_2380	Uncharacterized protein	0	9.53658	0	6.70543	0	0	0	14.4776	0	0	0	0	0	0	0	15.1135	10.6554	72.3693	28.4667	5.06736	25.5446	12.6083	13.8785	26.5499	0	0	0	0
cgd3_2390	Proliferation-associated protein 2G4 metalloprotease	429.408	371.577	429.127	518.249	592.447	560.98	484.274	383.77	388.018	446.092	296.206	388.403	432.809	206.273	776.299	445.677	258.631	404.473	192.436	645.73	324.104	281.872	212.755	322.214	115.177	195.552	72.84	61.0309		0.885038	1.19458
cgd3_240	Protein phosphatase 4 core regulatory subunit R2	45.9479	53.2303	0	72.1819	97.3145	62.1241	43.6274	115.442	152.965	77.705	69.3325	74.5952	88.2129	154.503	204.022	46.1966	33.9859	137.052	28.3737	80.8127	64.8102	30.1611	18.4442	71.9799	47.9277	0	49.5987	0					1.49899			1.77417
cgd3_2400	PH domain containing protein	48.8951	48.5525	46.2219	61.6391	72.4896	32.0528	70.744	81.898	77.5125	78.0953	65.5819	39.6899	27.3791	54.8042	0	61.2716	57.2625	86.9942	47.6389	75.2467	66.6684	89.1547	41.2173	54.8193	25.5009	0	14.6611	0
cgd3_2410	Ubiquitin-fusion degadation-2 (UFD2) family protein	53.9733	99.3744	46.7706	80.8641	91.4495	53.0727	107.986	118.655	132.623	106.49	88.2293	82.1477	71.2391	60.4962	14.9786	74.3202	117.271	144.044	97.7667	90.7747	141.113	163.86	90.4545	92.0126	42.2242	55.7589	43.6964	35.1593								-1.77207
cgd3_2423	Uncharacterized protein	9.99293	42.1724	0	3.48854	0	11.0545	28.4648	0	2.37624	0	7.53936	0	28.7773	0	0	3.93145	5.54354	4.70632	2.46833	5.27264	13.2897	45.9169	32.4917	30.3881	31.2705	0	5.39347	0		-3.0896	-2.14988		-4.27984	-2.53241			-2.58795
cgd3_2440	Ribosomal protein S18A	3591.1	2198.49	5005.83	2836.66	4176.69	4140.9	2427.27	3050.83	2127.6	2676.28	2778.25	3149.71	2453.92	4195.65	1925.62	3416.31	1612.29	3941.54	1221.54	5005.96	2389.77	1508.25	1378	1661.61	1714.19	1185.73	262.809	648.807		1.43701	1.55954			0.716544	0.712967
cgd3_2450	GYF domain containing protein	18.3792	36.5008	43.4358	36.893	11.6777	20.3315	22.4369	41.5592	19.6669	31.082	62.3993	55.9464	46.3118	61.801	0	27.718	76.4682	30.2958	125.979	15.7585	80.5498	33.1772	40.9462	52.0795	14.3783	0	14.8796	13.061
cgd3_2460	UbiA prenyltransferase family	87.0591	79.2451	82.2994	65.8502	9.21927	16.0512	70.8535	92.9614	51.755	61.3461	43.789	88.3364	83.5701	48.7903	289.926	57.0851	96.5914	164.007	146.946	24.8818	140.341	109.532	97.8514	126.355	0	25.6969	31.3255	0			-2.82065
cgd3_2470	Eukaryotic translation initiation factor 3 subunit J	784.747	411.27	865.484	627.815	512.463	715.386	727.374	460.051	549.454	755.726	559.175	875.886	517.892	1539.28	1016.31	740.398	435.335	667.312	419.984	609.591	453.301	486.506	464.64	509.216	238.747	308.841	223.54	449.236								1.10028
cgd3_2480	Uncharacterized protein	39.4668	26.9433	0	34.4447	31.3455	14.5531	60.2255	48.34	30.501	66.7445	37.2206	48.055	49.7242	66.3548	0	28.4664	32.8411	41.8219	17.0601	62.4725	28.6295	25.9068	13.0702	23.1851	46.3133	0	0	0
cgd3_2490	Uncharacterized protein	84.3362	62.809	0	6.30896	0	0	73.5401	0	20.0545	10.1875	18.1797	0	0	0	0	7.89995	6.68359	5.6742	0	12.714	19.6644	138.4	191.516	253.132	207.358	149.359	104.043	68.4945		-4.77197	-6.63217		-4.15214	-3.49262	-5.37906	-4.27668	-4.32634
cgd3_250	Serine/threonine-protein phosphatase	36.9862	119.363	49.9487	114.363	40.2862	27.2768	79.5537	111.512	143.234	102.76	107.634	90.0692	129.336	88.8346	52.7881	86.6144	203.714	119.446	338.68	36.2427	214.322	166.481	139.985	121.968	314.151	336.87	461.99	529.432			-1.98117					-1.24444		1.88874
cgd3_2500	Thioredoxin domain containing protein	21.0637	7.84357	0	11.03	20.0752	15.5342	34.2857	23.8148	2.5044	17.811	7.94598	12.8237	0	0	0	11.0493	5.84251	29.7609	3.90218	22.228	7.00325	3.45667	17.7562	16.0135	0	0	0	14.9687
cgd3_2503	unspecified product	236.524	130.482	149.062	188.078	183.679	184.124	235.273	128.756	162.482	399.999	475.867	351.992	321.647	176.739	875.197	206.787	116.632	148.526	84.3892	190.665	108.03	86.2551	60.1316	116.244	0	46.5427	28.3686	18.6759			1.17213			2.12668	1.73082	2.23239
cgd3_2505	unspecified product	0	0	0	0	0	0	0	0	0	0	0	0	0	0	0	0	0	0	0	0	0	0	0	0	0	0	0	0
cgd3_2510	Myb domain-containing protein	53.0168	65.8067	30.0709	55.5246	80.8459	86.018	99.2403	55.9451	40.3424	53.7958	63.9993	25.8214	45.8029	0	141.246	52.8403	88.2325	64.9195	51.0727	69.9341	61.5341	100.924	90.6604	101.13	0	18.7785	17.1688	0					-1.22723		-1.44275
cgd3_2520	Uncharacterized protein with Tetratricopeptide repeat	48.9897	66.8889	38.5928	39.9055	20.7514	30.1077	66.4509	64.6195	62.1301	13.8082	43.1215	49.7085	11.7566	0	27.1911	38.5473	47.5595	69.2173	52.437	45.2354	66.1393	93.7937	66.8619	84.6453	12.7751	0	0	11.6047			-1.46856			-1.50246	-1.63259	-2.4713
cgd3_2530	Proteasome subunit beta type	736.479	652.37	379.753	333.068	233.972	234.539	653.876	580.345	608.972	339.682	454.623	468.751	265.111	225.132	334.45	327.064	468.914	867.14	605.697	543.148	827.679	1104.22	816.354	846.792	235.701	415.006	99.3746	107.053		-1.28356	-1.83014		-0.807237	-1.29234	-1.49492	-1.93665	-1.13911
cgd3_2540	Histone H3	516.914	521.847	456.076	553.395	941.518	609.946	701.154	324.682	450.7	437.091	519.994	629.397	843.536	231.754	344.287	736.635	563.953	600.506	272.388	545.486	556.211	678.625	771.89	566.841	269.593	183.091	130.197	97.9572					-0.980472
cgd3_2550	Transcription factor S-II (TFIIS)	147.419	205.855	243.878	305.567	538.584	353.337	247.453	305.567	241.003	218.144	250.251	269.247	384.732	681.593	306.835	294.822	209.561	173.573	186.619	226.059	240.612	139.105	93.2025	155.375	57.664	130.539	59.6745	39.2856		1.17423	1.86588				1.20703	1.64078	1.02092
cgd3_2560	TBC1 domain containing protein	63.3336	160.369	23.9484	66.3293	48.2891	56.0491	149.479	95.4739	132.53	74.9748	57.3399	169.654	63.8352	127.778	0	76.4117	91.3485	244.589	86.0413	116.96	129.405	157.979	77.7947	98.0482	39.6375	0	0	36.0059
cgd3_2570	Lysine methyltransferase	12.3334	85.7288	69.9545	96.8758	86.2002	68.2177	135.507	79.0172	87.9835	93.8595	148.883	135.155	133.19	0	0	59.8442	30.7885	104.555	47.2198	99.2402	65.6094	80.9588	44.5573	61.3723	19.2972	21.8424	26.6267	8.76459								-2.77562
cgd3_2580	RNA recognition motif domain containing protein	296.626	241.529	201.894	124.263	105.543	78.7525	226.925	111.789	141.071	240.787	179.036	101.128	128.132	199.484	237.079	149.375	148.097	240.284	317.987	79.8205	213.74	183.028	267.194	287.008	0	147.091	64.0389	109.613			-1.34696		-1.16539		-1.21762
cgd3_2590	Kinesin-like protein	94.7675	85.5487	48.8653	67.6706	76.6352	57.1824	108.679	74.6767	53.2645	101.988	58.4993	73.4296	49.6198	0	0	61.0097	97.9749	121.724	93.6332	62.5036	111.45	189.449	69.5116	91.6949	0	30.5151	13.9496	18.367								-3.96625
cgd3_260	Protein kinase/EF-hand domain containing protein	38.0001	37.7339	21.5535	33.1647	41.0457	28.0245	75.7701	42.9633	37.9518	44.9849	34.4039	46.2692	0	25.5556	37.9646	26.9102	32.6746	41.1625	33.3215	41.6044	50.7667	77.3266	30.6603	40.9702	35.6737	53.8386	43.0705	48.6079
cgd3_2600	Uncharacterized protein	15.5963	9.67939	18.4295	14.9728	12.387	21.5663	22.2129	16.1638	14.8347	23.0788	23.5338	28.4852	0	13.1109	0	15.8512	3.24449	11.018	6.26015	15.4297	8.72096	10.2377	7.04317	8.62321	0	0	2.10444	2.77083
cgd3_2610	Uncharacterized protein	146.459	133.313	0	89.4755	15.5095	9.00094	119.196	36.7972	197.352	0	73.6658	29.7215	0	0	0	86.4304	47.3943	80.4732	60.2941	80.4971	104.767	176.254	149.917	104.596	496.501	172.919	118.572	190.812			-3.28606			-1.79197	-3.10441	-2.98971		1.87237
cgd3_2620	RNA polymerase Rpb1	233.965	259.226	202.548	285.87	352.081	275.165	332.722	400.96	305.114	424.825	373.478	479.792	524.827	587.97	664.331	272.911	346.337	386.242	285.61	333.961	316.364	381.523	212.945	202.89	84.7738	100.317	77.0957	108.51							0.795006	0.988187
cgd3_2630	Diacylglycerol kinase	40.7538	32.8805	19.2628	28.4543	19.4206	37.5691	37.3136	51.8361	53.3002	51.6907	49.9647	37.2165	18.3377	17.1296	16.9649	38.0795	11.304	33.5888	16.9872	44.3504	24.02	28.4236	27.6062	33.0951	0	0	21.996	3.62016										-2.36653
cgd3_2640	Uncharacterized protein with WD40-repeat	85.7974	66.5596	40.5533	129.168	190.799	166.095	139.653	68.7106	81.6079	145.097	258.926	208.935	115.817	288.499	107.147	125.174	59.4947	5.05095	25.1662	106.101	36.3056	31.6795	41.3285	47.4375	50.3405	75.9736	40.5189	45.7283			2.176			2.09581	1.71371	1.91849	1.20134
cgd3_2650	Uncharacterized protein	10.4848	19.5212	4.95576	8.69305	9.9927	5.79926	19.1994	10.8663	14.9592	15.5149	5.93282	19.1494	3.77421	0	17.4583	8.59362	8.72456	12.3449	6.79826	10.7185	10.9332	26.6693	7.26009	19.2027	0	4.64212	4.24419	0
cgd3_2660	Uncharacterized protein	252.713	68.439	217.179	112.283	160.569	169.429	112.185	103.898	125.65	135.984	190.665	139.866	66.1597	0	306.033	141.603	70.0958	97.3793	17.0242	178.798	70.8283	60.3222	69.1658	69.8628	35.9458	0	12.3997	32.6524			1.37672
cgd3_2670	Ubiquitin-conjugating enzyme E2	124.151	123.281	58.6815	86.6821	78.8828	91.5592	126.301	222.246	177.132	104.979	187.336	151.166	268.144	104.366	0	81.4061	120.526	321.588	76.6654	147.39	153.852	152.803	156.983	137.286	48.5625	54.9676	33.5038	0
cgd3_2680	Signal peptidase complex subunit 3	551.375	376.414	521.23	216.546	175.166	228.73	420.693	354.985	344.171	194.263	86.6657	363.651	198.479	0	0	213.91	210.288	292.138	232.664	269.713	369.418	331.772	384.562	298.505	35.9458	40.6868	37.1991	81.631						-1.37048		-4.17371		-1.97358
cgd3_2690	DnaJ domain containing protein	207.638	132.546	119.174	137.207	183.758	153.13	256.498	273.883	222.186	144.221	134.277	162.528	144.149	124.678	98.7828	164.351	191.291	342.266	182.256	259.221	257.761	233.653	142.884	171.18	46.411	65.6655	40.0243	52.6985
cgd3_270	Uncharacterized protein	99.4522	91.5545	148.857	196.74	97.4178	77.9286	97.802	120.25	186.236	150.669	125.056	131.185	184.966	111.471	151.799	225.522	409.183	37.0805	476.979	56.301	201.4	76.1628	63.3757	61.2879	103.737	124.759	116.3	100.122		1.44799			1.01105	0.907589	1.10649		2.23219	1.46762
cgd3_2700	Transport protein particle (TRAPP) component	0	38.5983	41.9948	38.7707	14.1129	16.3809	9.03858	41.8547	5.28179	37.5636	33.5162	27.0452	0	0	0	29.1287	12.3219	20.9219	49.3783	64.4587	49.6805	51.0309	32.0982	42.9832	0	0	0	0
cgd3_2710	Uncharacterized protein with RmlC-like jelly roll fold	206.907	305.797	100.072	127.665	119.235	97.5872	278.043	237.558	247.149	191.231	232.342	257.79	252.888	194.159	64.0973	138.825	306.972	333.129	326.257	168.201	313.855	541.692	322.179	326.57	195.746	213.042	392.156	352.203		-1.6501	-1.73143		-0.870075	-0.978031	-0.746613	-1.82397
Cgd3_2720	unspecified product	167.16	262.816	35.1159	22.6939	35.4035	13.6976	105.812	62.9977	13.2498	62.821	42.0392	0	93.6024	0	0	53.5861	72.1245	78.7267	94.0493	14.7	84.208	201.167	469.706	421.039	348.726	197.361	10.0246	13.199		-3.61905	-3.82603	-1.64581	-3.5129	-2.7677	-2.73184	-4.50627	-2.44778
cgd3_2730	Phospholipid-transporting ATPase	55.6519	81.9062	52.6093	43.7132	58.0916	27.8502	84.1147	95.8788	87.9089	80.6708	14.9956	77.4423	57.2374	26.7333	66.1904	43.2681	74.9764	78.6303	98.6798	50.3383	80.981	75.6714	102.922	125.827	24.8785	21.1199	8.58197	2.82489		-1.03442	-1.20608			-1.20124
cgd3_2740	T1Dc domain containing protein	60.4177	145.701	32.6368	57.2493	43.8722	38.1918	122.928	91.0782	41.0482	80.2809	104.19	105.093	111.85	145.113	201.204	74.7047	74.215	117.883	154.566	92.2203	145.57	206.795	91.467	112.145	13.5045	15.2857	18.6338	0		-1.33395	-1.54823		-1.20707					-1.99589
cgd3_2750	Uncharacterized protein with Ankyrin repeat	307.137	220.267	225.824	218.415	86.7328	88.0869	222.191	214.353	137.955	144.282	145.901	221.613	139.224	153.002	113.648	223.768	236.643	117.864	261.314	57.0201	204.921	145.608	194.524	215.415	266.976	141.021	147.352	97.0061			-0.982278
cgd3_2760	Herpesviridae UL52/UL70 DNA primase	9.31746	2.31305	8.80805	3.25273	0	0	7.58306	0	6.64687	7.87864	0	0	6.70804	0	0	0	0	0	1.15074	1.22906	2.25299	9.17425	1.12205	0	0	0	0	0
cgd3_2770	RNA polymerase I transcription initiation factor TAF1B/Rrn7	43.1731	34.5347	31.7433	28.4689	57.9106	28.3018	46.8489	41.5805	42.2057	56.7875	21.7152	40.8861	34.5358	16.1303	15.9751	27.6797	25.2807	27.1107	20.1433	39.8646	26.0985	23.6164	12.7089	24.5336	0	16.991	2.58908	3.40895			1.15273
cgd3_2780	TH1 protein	59.8118	71.0592	24.2322	61.1496	122.153	50.4118	90.4022	98.2154	49.7798	75.8633	64.466	62.4233	98.4253	114.926	170.731	70.594	73.4708	112.677	67.0106	109.329	83.4186	107.97	58.1371	61.4158	13.3691	30.2648	9.22347	24.2884
cgd3_2790	Cullin domain containing protein	27.504	27.3113	36.4004	42.2473	31.4559	38.5392	62.676	53.9002	58.8622	74.4217	33.2015	60.2802	55.4437	73.9871	73.2755	34.6263	36.6186	75.1299	31.9304	64.5791	37.5756	52.3571	19.873	21.2898	0	29.2257	14.8447	7.81818
cgd3_280	mRNA translation inhibitor SKI2 SFII helicase	45.565	42.0139	36.9204	31.2454	28.9511	24.0025	43.7053	42.9301	52.6272	52.289	24.5553	47.5544	46.8631	21.8879	21.6773	25.1822	34.3045	67.4442	41.402	36.492	39.9393	45.9329	50.5602	37.7894	61.1078	40.3478	98.3708	85.5765
cgd3_2800	Zinc-finger double-stranded RNA-binding	404.435	259.86	719.667	415.26	287.201	543.894	406.598	331.736	271.543	402.33	376.93	405.54	308.297	399.981	1584.54	271.429	250.754	11.2044	149.848	235.362	191.272	179.589	286.494	240.055	111.669	210.663	89.882	135.25		1.23855						1.70504
cgd3_2810	DNAJ domain containing protein	153.035	66.4836	72.3339	30.0513	12.1544	77.5918	54.4897	79.3018	81.8786	32.3507	86.5949	46.5839	41.316	64.3235	191.115	52.6814	26.5298	63.0647	33.0756	35.3267	48.568	50.2275	18.4292	50.239	0	33.878	20.6493	0
cgd3_2820	Ribonuclease P/MRP subunit POP1 with POPLD domain	28.4386	40.9471	16.1303	47.6541	46.9802	65.0165	53.2333	55.7317	50.0424	86.5694	47.2033	48.4778	53.2329	114.752	56.8241	46.2454	34.7076	58.9318	21.7761	52.5185	30.2568	20.5344	18.4935	21.2271	0	10.073	9.20947	16.1677			1.59658		1.17151	1.52675		1.75555
cgd3_2830	Uncharacterized protein	79.4353	122.262	210.259	180.251	171.603	175.747	142.227	131.722	136.002	241.807	143.836	135.409	171.567	53.4212	317.444	154.175	114.573	179.574	74.5603	224.235	125.81	182.5	84.1806	92.2318	49.7148	28.136	77.1723	67.7399
cgd3_2840	unspecified product	33.8389	25.2013	63.9776	79.7389	32.2508	62.3892	68.8498	12.7528	48.2798	100.147	76.5912	20.6012	12.181	170.678	0	71.0026	46.9299	23.9054	16.7169	42.4048	17.3875	0	10.1876	16.3709	0	0	9.1319	24.0472		2.65767	2.25953			2.64349			2.32888
cgd3_2843	unspecified product	398.368	127.981	310.132	151.341	148.891	120.973	57.2142	70.6507	172.741	178.333	141.438	85.598	269.932	0	78.0384	107.558	71.4978	187.617	115.765	74.1861	155.822	38.4554	84.6589	116.607	36.6647	41.5006	12.6477	0		1.39794
cgd3_2850	Uncharacterized protein	380.001	515.697	59.871	92.8611	88.5299	28.0245	221.641	85.9265	102.41	53.5534	86.0098	92.5383	91.1931	127.778	42.1829	71.4284	119.456	89.4837	173.647	30.0754	133.234	224.496	832.861	621.556	753.112	717.848	328.156	351.057		-2.70635	-3.24167		-2.77035	-2.97542	-2.68503	-2.85422	-2.47466
cgd3_2860	Uncharacterized protein with EF-hand domain	42.1591	26.1648	66.4236	69.9093	35.716	54.4105	48.6078	31.7769	68.5049	83.1805	26.5064	59.8886	20.2347	23.6271	23.3998	60.8166	128.632	16.5462	190.049	23.1716	63.2889	23.0617	43.1545	37.8785	0	0	7.58481	0									1.34196
cgd3_2870	acyl-CoA synthetases	102.408	195.904	39.8627	32.5963	61.2406	51.0902	102.956	27.2432	42.974	61.1253	13.6348	51.3441	21.6847	121.537	140.429	51.3497	50.127	31.2081	24.5516	33.3742	44.0629	77.1085	349.662	355.551	169.657	160.028	16.2567	38.5281		-2.75878	-2.13288		-3.05767	-2.54599	-2.92951		-2.24917
cgd3_2880	Uncharacterized protein with Leucine-rich repeat	54.4963	45.0954	34.3446	41.2202	69.2517	53.587	66.5281	13.692	47.5157	46.0809	27.4105	22.1183	39.2342	122.165	0	38.1157	5.0386	17.1106	24.6785	28.7543	50.5132	53.6587	26.2508	22.5983	0	0	19.6088	0
cgd3_2890	Pre-mRNA-processing-splicing factor 8	68.9218	93.3703	31.6461	58.7767	60.057	60.2685	62.5029	57.1439	48.699	68.2694	69.8278	52.7494	45.3666	59.5938	39.3471	51.3902	49.7043	61.2099	38.1829	69.3546	60.9481	138.31	191.846	212.583	101.675	139.498	13.8168	9.79572	-0.973384	-1.86216	-1.48615	-1.55635	-1.98143	-1.50089	-2.02846	-2.11906	-1.76174
cgd3_290	Uncharacterized protein	0	1.76282	0	0	0	0	0	0	0	0	5.35751	0	0	0	0	0	0	0	0.877005	0	0.858525	0	0	1.96309	0	0	3.83263	0
cgd3_2900	Serine-threonine/tyrosine-protein kinase	37.0196	73.5205	34.9957	29.7242	28.2258	16.3809	42.18	94.8706	88.0299	37.5636	55.8603	72.1204	47.9736	24.8961	24.6567	32.0416	61.6094	108.097	64.0089	27.3461	79.2203	29.1605	56.1718	31.7257	69.5065	131.123	31.9689	26.3076										1.88382
cgd3_2910	Uncharacterized protein	189.149	41.7386	79.47	51.3581	40.0604	100.746	68.4176	31.6819	119.942	53.3133	47.569	0	60.5228	70.6693	0	60.6348	46.6353	168.267	23.3606	105.346	69.8755	68.9783	32.9018	26.1452	0	74.4405	0	0
cgd3_2920	Cysteine protease	26.8578	30.0033	50.7788	21.0962	34.1298	14.8554	49.1813	40.4875	73.4457	22.7103	10.1317	32.7022	0	45.1555	0	17.6108	29.7985	37.9472	29.8534	23.0282	30.0361	22.0375	21.0232	40.8367	21.0113	0	0	28.6293
cgd3_2930	Tim44-like domain containing protein	11.0275	13.6878	10.4246	9.62426	49.0465	12.1989	44.8739	37.4033	15.7335	37.2984	33.2796	26.8543	31.7566	37.0806	0	24.5846	12.2349	10.3871	10.8955	24.7287	23.3317	50.6707	43.8234	45.7284	34.5079	39.0594	0	39.1829		-2.01612
cgd3_2940	Phospholipase D/Transphosphatidylase	68.7773	68.2955	37.1526	68.6006	156.07	105.068	99.9549	74.0573	79.4373	58.1566	37.0646	131.597	70.7368	0	98.1615	105.657	43.6045	74.0382	42.4713	92.0198	53.4553	77.3945	88.741	86.9191	15.373	0	10.606	6.98227
cgd3_2950	Ribosomal RNA assembly KRR1	274.151	288.435	431.938	410.17	431.328	630.617	446.239	236.158	270.078	496.749	600.818	683.512	629.715	790.158	652.132	424.582	267.958	147.561	88.6777	306.526	163.359	162.82	249.968	191.278	61.278	92.4804	133.875	74.2182		1.07999	1.48096			1.25826	1.48094	1.49986
cgd3_2960	Uncharacterized protein	29.5964	30.6857	6.58314	13.0671	11.0618	5.77772	43.2153	18.3713	19.8715	10.3049	22.3296	16.9585	6.26698	11.7082	5.7978	12.3289	18.3501	31.9775	26.017	16.3051	24.8373	92.5673	38.1573	50.0543	0	12.333	4.69825	6.186		-2.3032	-2.7011		-1.77232	-1.86131	-2.4858	-2.82165	-1.83636	-2.24857
cgd3_2970	AP2 from paper/Uncharacterized protein	30.9608	53.8017	0	7.43079	2.45898	1.42707	88.1914	0	1.84056	6.54493	11.6795	0	11.145	0	0	8.12044	7.51421	9.1134	5.25769	12.252	24.0968	248.96	66.6459	89.8708	12.1105	6.85393	2.0888	8.25073	-1.1298	-4.26022	-5.6373		-6.58083	-3.60278	-4.03713	-5.08924	-3.76105	-2.51564
cgd3_2980	WD40-repeat-containing protein	39.0883	49.4884	11.0854	25.9269	22.3523	17.2962	77.9398	30.9355	20.4488	26.4417	26.5418	28.5564	25.3272	13.1437	0	28.1934	28.1893	38.6593	20.7585	27.843	33.0808	191.155	62.6057	102.117	6.11588	13.8451	6.32911	16.6666	-1.01854	-2.31746	-2.38214		-2.32293	-2.12124	-2.14669	-3.8165	-1.88506	-2.37635
cgd3_2990	Uncharacterized protein	21.8799	53.2303	37.2307	31.317	44.4866	24.2042	44.5177	57.7212	45.7854	59.2038	33.0155	26.6411	50.4074	14.7145	14.573	31.5629	49.765	68.0109	50.262	37.5202	49.2029	77.5571	32.6726	35.0826	0	0	4.72369	3.10975										-2.93993
cgd3_30	Uncharacterized protein	10.5794	2.62633	10.001	3.69328	0	3.90108	25.8303	11.9612	10.0628	17.8914	15.9637	25.7631	30.4663	0	0	8.32437	2.93444	4.98254	7.8396	6.97762	1.9186	3.47227	7.64415	2.92469	0	0	5.71001	0
cgd3_300	nuclear transport factor 2/RRM domain containing protein	229.115	267.325	122.734	375.926	456.136	309.777	363.61	431.733	345.052	232.482	167.099	158.084	148.455	128.402	279.768	251.388	237.255	499.962	278.25	538.967	398.424	313.325	171.985	242.8	83.6456	121.729	65.952	124.828			0.775892
cgd3_3000	Rab-GTPase-TBC domain containing protein	103.383	64.1615	57.0095	106.769	142.323	101.658	108.679	77.9236	94.2373	101.988	32.4996	157.349	62.0247	28.9692	57.3812	106.202	88.4163	85.2069	74.481	113.643	102.076	121.587	65.3617	78.5957	26.9593	0	13.9496	12.2446
cgd3_3010	Uncharacterized protein	5.80514	6.72522	5.48776	10.1329	17.2129	18.5519	15.7485	10.2096	8.74265	6.54493	20.4391	18.849	15.3244	19.5201	0	18.271	12.3448	12.7588	4.77972	19.1438	10.1768	12.702	5.59266	9.62902	0	3.42697	1.0444	0			1.11739
cgd3_3020	Guanine nucleotide exchange factor/Initiation factor 2 subunit family	104.73	113.746	123.756	141.676	124.769	135.165	90.5625	192.415	108.955	143.906	39.5079	111.58	131.95	264.122	0	115.026	290.494	234.291	407.44	127.788	256.406	133.198	67.7902	90.4775	20.4831	46.3693	28.263	18.6064									1.07767
cgd3_3030	Mitogen-activated protein kinase	90.9233	82.0785	187.532	167.364	115.542	137.157	161.451	242.979	220.14	223.659	68.5989	241.546	154.723	138.971	55.0536	158.261	366.831	175.18	539.01	67.6005	290.309	119.368	53.7517	74.2649	51.7315	0	53.5351	46.9918		1.2075			1.34713		1.11878		1.69093
cgd3_3040	cAMP-dependent protein kinase	214.657	183.549	1048.43	953.365	492.516	532.086	446.455	525.835	703.271	615.115	557.836	566.297	455.037	400.999	555.999	886.736	1147.8	146.028	1064.86	325.626	599.788	211.358	113.453	171.433	55.9766	63.3596	51.4918	42.3733		2.68111	1.78157		1.73235	1.71142	1.48062	1.28045	2.64444
cgd3_3050	Uncharacterized protein	2167.59	1836.09	27.6903	51.1289	9.3057	27.0028	715.177	44.1567	6.96536	86.6896	198.898	89.1645	263.605	0	0	111.399	166.557	20.6931	3.61765	36.7067	405.492	1754.53	3635.04	2615.57	1306.18	1348.77	213.43	228.975		-5.71539	-6.78193	-1.86858	-6.91547	-4.19249	-3.89596	-7.26845	-4.14029
cgd3_3060	exportin 1	77.6798	110.194	76.9297	103.307	119.865	99.5716	127.945	135.223	131.061	112.602	100.469	99.0873	106.524	49.753	160.142	105.266	94.3932	118.464	66.6995	135.647	92.1271	183.323	94.4367	120.156	28.9382	91.714	17.9683	26.2868
cgd3_3063	unspecified product	16.5802	41.1602	23.5107	34.729	36.8717	45.8538	47.2287	37.4915	27.5986	42.0597	31.2732	70.6587	77.5894	55.7521	0	41.3126	11.4973	19.5218	23.5488	34.9934	27.5629	48.9762	26.9551	32.0854	12.971	44.0454	4.47441	41.239
cgd3_3070	WD40 repeat/LIS1 homology motif	102.226	101.51	14.8673	59.0212	114.916	69.5912	127.996	148.177	115.934	106.388	59.3282	57.4483	84.9197	79.3251	52.3748	67.0303	65.4342	151.842	91.291	107.877	110.283	123.883	58.712	113.042	24.6072	13.9264	0	16.7645
cgd3_3073	Trafficking protein particle complex subunit	181.811	85.2537	171.871	105.784	38.5064	52.1434	106.866	152.264	129.7	170.817	45.7236	0	145.437	0	0	92.7222	89.6524	161.739	72.3529	117.248	105.021	145.865	75.4146	122.862	0	0	10.9032	28.7116								-2.92018
cgd3_3080	Conserved oligomeric Golgi complex subunit 3	74.8373	53.4124	4.42161	28.575	35.6626	29.3204	72.3267	45.8313	38.9282	39.5504	49.4046	68.3417	50.5111	62.9112	93.4592	47.231	53.1919	77.1001	46.7911	31.4662	64.7492	87.5033	45.0613	61.4199	21.9549	49.7013	20.1959	23.2673		-1.5185
cgd3_3090	Kinesin motor domain containing protein	59.0448	67.7923	20.9313	28.3423	18.758	21.7724	75.0842	69.5381	43.8763	37.4452	72.3897	26.96	42.5089	0	24.579	31.9407	81.8872	149.468	51.9574	38.9428	68.2629	82.3612	79.9927	76.514	173.219	169.924	183.242	188.818		-1.5067	-1.80395				-1.23896	-2.58784		1.77882
cgd3_310	RCC1 domain containing protein	22.4482	25.3869	14.1473	19.5917	7.92396	7.35787	8.11981	14.1001	17.2003	25.3089	24.4638	24.296	12.57	41.9352	16.6128	18.9717	43.5856	9.39761	71.4673	4.27718	41.9165	40.1131	47.7586	36.2006	42.9283	17.6692	49.8099	60.2653		-1.15482	-2.30597	-2.07113	-1.5866		-1.36411
cgd3_3100	Major Facilitator Superfamily	153.16	226.229	267.854	367.593	253.018	341.683	180.742	196.252	183.922	187.787	132.887	167.839	71.673	103.002	102.011	344.466	352.603	14.4266	284.683	113.138	174.988	118.131	268.363	286.861	275.584	284.808	322.392	255.777
cgd3_3110	Transcription factor TFIIH with vWA domain	33.1605	52.1363	114.941	102.258	84.2781	73.3662	89.9594	145.8	65.711	74.7727	33.3581	94.2116	95.4946	37.1681	36.8106	66.68	104.242	130.145	84.6393	94.7739	105.574	108.836	53.2446	76.3937	69.1786	0	5.96589	47.1303
cgd3_3120	AOX/Alternative oxidase	97.6392	93.4925	39.5576	77.9107	26.5877	41.1472	51.0841	52.5675	72.9705	11.7945	31.5711	67.9349	0	0	0	49.3888	92.8542	65.6924	227.395	16.5594	176.228	100.717	120.941	144.602	43.6484	98.8109	75.2838	39.6493			-1.66042		-1.14505	-2.36357	-2.13705	-3.52347
cgd3_3130	Uncharacterized protein with Armadillo-type fold	89.5545	97.264	10.5823	9.76985	0	0	122.992	0	2.66192	28.397	42.2288	27.2605	24.1778	0	0	20.5524	27.945	0	17.973	7.38317	48.7227	293.927	204.907	210.438	17.515	59.4753	18.1257	15.9102		-4.26398	-6.96205		-6.65972	-2.68386	-3.15597	-4.60339	-3.12405	-1.67954
cgd3_3140	Uncharacterized protein	29.2309	68.2113	105.004	113.27	44.5745	75.4507	137.98	70.5038	125.116	59.3207	17.643	78.3017	67.3426	58.9744	58.4071	90.4674	108.645	2.75334	311.915	26.9908	121.218	140.07	97.8594	141.416	27.4413	82.8286	18.9321	16.6181			-0.878558			-1.78345	-0.922801
cgd3_3150	Rab5 like small Gtpase	470.808	446.259	445.068	377.28	380.726	315.649	505.087	629.082	651.373	343.818	193.751	390.858	323.548	359.8	142.536	423.776	421.448	624.888	385.882	525.061	631.31	470.596	386.57	470.334	33.4837	75.8001	57.752	76.0398										-1.98531
cgd3_3160	Uncharacterized protein	120.171	119.329	184.602	120.612	85.8988	121.859	140.59	181.156	171.455	114.316	124.665	146.321	97.3311	101.021	250.123	122.135	91.6638	127.342	61.2217	164.462	142.565	108.464	32.5611	83.0537	23.503	26.6029	24.3225	32.0245
cgd3_3170	Replication factor RFC3 AAA+ ATpase	183.074	166.642	69.2258	112.91	224.888	121.513	183.761	239.182	197.352	216.724	184.165	282.354	202.097	82.0795	0	137.648	169.266	316.145	104.007	199.633	187.4	180.26	113.173	178.825	19.0962	43.2298	19.762	0								-2.02062
cgd3_3180	Ser/Thr protein kinase	90.1285	60.2384	144.186	205.726	74.8861	115.042	121.312	195.962	146.726	140.697	135.998	185.715	129.775	0	46.1766	212.752	413.449	42.4474	575.399	66.7602	235.536	29.5811	21.7074	37.3742	32.5426	12.2783	18.7096	39.4147		2.61012	1.81483	1.57538	2.30693	2.04216	2.18608		3.32825
cgd3_3190	GCN5 like acetylase with bromodomain	64.299	95.7728	74.2911	150.893	186.114	184.41	171.526	142.701	161.393	320.178	172.486	208.775	262.319	264.256	214.13	188.32	162.495	131.225	120	168.69	126.973	133.656	89.4769	111.591	33.5348	75.9157	38.56	60.9246			0.866441			1.00755	0.957794
cgd3_320	Myristoyl-CoA:protein N-myristoyltransferase	79.7733	133.674	37.706	71.3628	76.0296	55.1547	117.675	157.837	180.21	134.909	15.0466	169.982	93.3274	100.591	0	71.9232	116.167	272.386	142.859	132.851	174.81	186.55	90.0627	114.402	15.602	0	10.764	21.2588										-2.32727
cgd3_3200	Deoxyribose-phosphate aldolase	357.85	375.403	1211.28	1144.48	718.785	770.445	554.292	809.177	1114.46	771.117	766.415	744.941	606.681	426.975	499.753	1105.1	1597.73	173.972	1910.4	383.721	848.544	378.871	279.416	335.079	72.2457	122.662	112.147	147.66		1.90527	1.29731		1.35597	1.09415	0.871435		2.04382
cgd3_3210	HAD-like/Lipin_domain_containing_protein(PV1H14080_P)	165.938	231.319	120.666	151.507	150.04	82.369	259.71	327.116	247.376	199.677	115.565	202.047	234.337	64.3819	21.2542	134.752	207.12	351.679	283.763	120.388	295.531	370.764	285.911	283.182	129.816	101.726	158.455	108.851		-1.07606	-1.35065			-1.09351		-3.00306	-0.811733
cgd3_3220	Actin-related protein 2/3 complex subunit 4	44.7772	66.6953	42.3292	33.8688	18.967	27.5188	97.1791	101.251	99.3784	63.1044	56.3051	109.042	53.7284	50.1887	0	41.1049	66.24	63.2655	71.8921	45.2834	101.054	83.2792	59.3152	84.5878	46.7066	79.3004	64.4468	63.641			-1.46787
cgd3_3230	Ser/thr protein kinase	36.3074	39.0575	34.3224	33.7998	28.8363	31.2389	43.0922	59.2937	33.8151	56.2847	25.1101	25.7881	32.6741	10.1738	50.3799	36.1072	30.2121	42.7488	38.4886	56.6733	35.8485	50.645	31.3349	41.4035	4.73398	16.0751	3.26602	8.6005
cgd3_3240	Peptidase M54 archaemetzincin	63.9093	47.5962	20.1384	55.7769	67.6778	39.2768	52.0129	72.2564	15.1972	126.094	128.58	103.755	30.674	0	0	41.9056	59.0891	60.1981	81.5615	44.9613	106.886	48.9433	82.0935	70.6711	0	0	0	0
cgd3_3250	CCAAT-binding factor (CBF)/MAK21 family protein	47.1023	38.0025	89.0543	84.2727	82.3017	91.1854	57.5017	31.065	64.4034	109.529	177.686	114.704	144.122	118.788	274.507	92.6557	48.9934	11.0918	8.72598	83.8788	22.779	30.9189	14.1807	35.8091	36.8489	41.7091	12.7112	16.7364		1.71081	1.81592			2.2222	2.08064	2.53166	1.43973
cgd3_3260	Uncharacterized protein	37.0489	68.98	52.535	151.972	94.1605	163.938	52.7667	90.7568	52.8597	156.639	209.642	180.444	253.394	62.2896	0	94.7432	61.6581	8.72436	18.3027	70.8629	22.3963	18.2397	44.616	51.211	28.9839	0	29.9945	13.1642			1.77902			1.93105	2.18023
cgd3_3270	Adenylate kinase isoenzyme 6	364.52	90.4915	246.136	213.605	82.7174	220.823	148.333	147.189	49.5315	110.082	78.5769	126.812	93.7262	87.5514	173.419	177.556	50.554	24.5252	6.43137	82.429	48.7928	25.6369	87.7944	93.5738	81.477	92.2235	28.106	0		1.61219
cgd3_3280	Uncharacterized protein	87.4848	49.6411	200.847	157.068	127.054	78.3442	91.5427	183.692	169.398	147.95	103.721	76.0871	152.961	84.0494	0	113.089	263.458	135.379	456.885	52.7546	267.448	20.5096	24.0808	20.7302	19.5545	44.2673	60.7089	71.0516		2.95036	2.2253		2.73677	2.24033	2.1601		2.94311
cgd3_3290	Uncharacterized protein	278.969	34.6269	395.576	63.3024	35.4503	20.5736	22.704	42.054	106.139	47.178	42.0948	0	140.589	0	0	76.827	162.495	26.277	124.034	3.67987	89.3786	36.6242	23.5164	30.8485	0	49.4054	0	39.6493		2.71134							1.8656
cgd3_330	unspecified product	213.779	293.927	248.727	335.836	365.698	388.083	227.518	192.12	285.458	319.817	334.986	300.344	402.529	442.365	492.874	332.108	314.727	30.9791	197.003	114.967	199.81	334.63	346.557	295.496	231.566	232.986	284.018	163.606
cgd3_3300	SOH1 family protein	195.278	300.561	627.647	252.236	372.228	129.614	222.5	367.972	213.604	198.148	294.663	237.772	281.179	131.327	0	194.628	249.159	312.696	279.765	303.957	323.449	307.643	253.977	221.338	122.216	69.1676	21.0795	0
cgd3_3310	Uncharacterized protein	65.0928	77.5641	49.2272	70.4442	74.4456	52.8055	121.845	88.3134	134.664	110.082	117.865	103.035	126.53	196.991	238.451	57.1934	61.387	88.9037	102.902	69.5495	89.3224	68.3652	53.3038	63.8821	10.1846	34.5838	35.1324	32.3803								1.52802
cgd3_3315	unspecified product	0	0	0	0	0	0	0	0	0	0	0	0	0	0	0	0	0	0	0	0	0	0	0	0	0	0	0	0
cgd3_3320	phenylalanyl-tRNA synthetase	79.3009	153.553	89.9584	155.03	231.777	154.981	216.207	227.134	220.629	127.405	77.7792	135.18	148.439	79.9962	369.725	143.514	125.377	112.044	88.1457	219.671	160.113	156.164	75.4434	116.191	0	70.2209	21.4005	22.5417			0.863571		0.797339
cgd3_3330	Uncharacterized protein	111.819	126.726	64.3427	69.5862	101.938	71.7087	174.096	89.7792	72.8328	102.774	106.372	94.7142	70.003	65.3911	0	79.6961	90.3499	128.223	74.4545	128.261	115.5	177.118	118.265	132.386	38.0339	51.6605	31.488	51.8238		-0.969629			-0.985025		-0.930051	-2.27317
cgd3_3340	SECIS binding protein/pelota RNA binding domain containing protein	421.348	390.235	505.549	560.65	862.869	657.33	494.59	517.91	389.983	1025	936.565	765.606	718.697	893.678	1338.42	697.5	488.159	323.61	161.318	678.5	262.545	457.423	279.464	309.573	218.061	200.902	115.456	188.869		0.713259	1.24276			1.37817	0.954708	1.41913	0.837798
cgd3_335	unspecified product	0	0	0	0	0	0	0	0	0	0	0	0	0	0	0	0	0	0	0	0	11.643	0	0	0	0	0	0	0
cgd3_3350	Uncharacterized protein	107.947	127.289	146.69	177.822	180.041	141.804	148.252	345.795	214.977	256.717	239.237	205.369	208.86	136.116	67.4036	140.677	306.9	460.729	579.101	226.047	377.66	104.073	106.433	125.896	10.556	23.8967	14.5655	47.9445					1.09343	0.989962			0.979705	-1.71686
cgd3_3360	Diphthamide synthesis DPH1/DPH2	54.2859	55.2532	41.0544	55.9062	75.8828	84.0736	77.3165	71.6054	40.0172	68.8544	167.924	92.5383	109.432	255.556	18.0784	49.8337	43.6666	51.1335	24.8067	91.6585	26.253	16.0355	17.6509	24.7622	0	0	23.4397	19.2889		1.34793	2.09656		1.24437	2.36735	2.14068	2.40036	1.24142
cgd3_3370	Uncharacterized protein	463.074	361.846	1263.33	1499.96	1994.43	2347.02	828.366	1071.71	1046.47	1645.1	1127.85	1157.96	666.774	762.882	1200.59	2148.3	2976.63	147.834	3134.4	1051.13	1065.05	520.219	168.045	312.311	165.331	143.105	241.547	196.564		2.15557	2.85948		1.51553	1.93514	1.31348	1.32062	2.96008
cgd3_3380	DEAD/DEAH box helicase	232.572	178.456	273.156	328.455	367.19	322.247	189.28	223.107	165.912	375.438	319.034	326.087	355.173	355.472	516.344	310.543	177.889	53.1071	48.743	196.156	87.7632	80.9588	93.3582	122.745	33.0809	87.3696	72.2724	110.183		1.64183	1.86363			1.62801	1.58738	1.81307	1.32031
cgd3_3390	RNA polymerase II-associated protein 1 C-terminal	0	17.8416	14.3033	19.1475	28.8409	26.5016	26.1674	25.6601	26.085	22.3896	19.9772	0	19.063	50.8773	0	23.3147	16.7872	17.8149	8.87623	38.4203	10.7472	22.347	10.477	15.1628	5.91843	6.69904	12.2496	21.5047
cgd3_340	Uncharacterized protein	24.9956	21.718	23.6291	28.3595	0	23.0424	40.6856	28.2603	56.4659	31.7036	18.8585	15.2174	17.9954	0	0	19.6677	45.0652	105.949	78.72	3.29716	89.1492	45.121	46.6565	50.098	19.5545	22.1336	229.345	195.392
cgd3_3400	Uncharacterized protein	506.669	314.449	239.484	140.029	160.964	62.2768	309.266	350.071	371.486	142.809	254.844	102.82	121.591	141.975	0	182.724	316.206	437.476	276.375	217.212	395.618	221.725	467.785	344.336	66.0625	149.552	68.3658	390.064			-1.64833				-1.68715
cgd3_3410	Uncharacterized protein	85.3788	77.2109	63.4157	68.1275	156.932	75.3338	105.47	86.1874	47.1306	90.243	73.6179	89.1065	90.0064	164.052	121.856	107.568	94.727	208.232	61.0081	238.116	88.6621	150.119	55.0806	76.7098	9.54188	43.2016	18.1034	2.16691
cgd3_3420	EF-hand/ transmembrane domain containing protein	164.445	177.873	11.1039	57.4079	29.8529	25.9877	124.275	88.5347	55.8626	79.4577	53.1723	114.417	67.652	39.4969	0	36.9694	42.3546	44.2559	46.4219	24.7907	66.7455	239.021	164.084	183.467	18.3783	20.8023	12.6794	0		-2.0419	-2.63332		-1.62619	-1.60777	-1.25495	-3.12085	-2.16047	-2.10124
cgd3_343	Uncharacterized protein	50.0358	161.477	94.6004	200.876	31.7917	92.2516	325.775	188.569	142.778	169.237	264.253	182.771	72.0458	168.248	0	98.4261	83.2714	164.956	86.5145	138.604	190.556	213.489	78.3321	200.57	0	265.84	135.029	320.017
cgd3_3430	Amine oxidase	140.336	296.453	7.50924	8.31927	0	0	104.516	1.99578	0.629637	6.71687	29.9658	3.22403	32.407	0	0	12.1534	30.112	0	1.63509	0	61.9448	413.667	1058.64	974.656	294.146	356.389	30.0114	26.3433	-1.50854	-6.42428	-10.4342	-2.74608	-9.20103	-5.30194	-5.29888	-7.87874	-5.10047
cgd3_3440	Heat shock protein HSP70	137.038	156.489	97.159	179.4	278.627	232.445	178.446	196.252	149.898	225.958	222.29	233.601	162.788	299.518	114.091	157.248	150.141	154.896	66.0062	188.9	136.686	200.148	140.273	130.7	85.7653	84.9427	70.2649	82.7767			0.822884
cgd3_3450	Uncharacterized protein	1201.39	1048.51	0	19.6597	0	0	259.717	14.149	17.8551	47.619	56.6509	0	0	63.1212	0	76.3141	93.722	0	0	0	150.924	702.363	2269.63	1865.61	1527.29	1263.3	131.711	266.799		-6.30774	-8.7778	-2.38555	-6.63678	-4.74017	-7.3046	-5.21108	-4.0739
cgd3_3460	DWNN domain containing protein	104.149	123.307	60.5874	96.4894	152.709	127.029	140.183	75.4815	83.8225	176.131	54.3994	97.5475	115.355	215.511	106.719	100.86	62.2203	79.2351	52.4404	112.019	87.6576	94.6595	99.3717	83.0537	75.2096	28.3765	34.5919	34.1594
cgd3_3470	Proliferating cell nuclear antigen	89.4405	142.102	33.8202	81.1817	56.8287	13.1922	160.142	195.503	208.429	105.88	161.952	152.465	244.69	120.3	0	91.4886	114.119	320.138	143.601	127.419	211.944	223.1	150.792	180.499	27.9883	63.3596	106.202	139.832		-1.35547	-2.39474
cgd3_3480	Large Sec7 domain containing protein	25.4415	23.9098	24.0505	27.9137	16.165	10.0515	25.8821	24.6551	32.8417	35.3424	19.1948	22.1269	24.858	0	48.4147	24.5465	71.0718	26.5317	86.1839	11.0268	58.662	41.1543	31.9509	33.1571	2.84332	6.43669	6.86574	3.87423			-1.34658							-1.90455
cgd3_3490	Uncharacterized protein	0	8.17038	18.6676	16.0855	20.9117	2.42722	13.3928	12.4036	14.0873	5.56595	9.93247	0	14.2169	0	0	27.6232	10.9547	0	9.75545	4.34141	8.35615	17.2833	8.71955	6.369	0	0	7.10544	0
cgd3_350	Pop2p-like 3'5' exonuclease/CCR4-NOT transcription complex	252.879	309.699	143.432	232.471	117.828	124.33	274.409	241.432	228.504	342.126	178.07	123.163	218.47	113.376	280.714	276.356	201.073	412.87	189.471	300.214	262.931	509.05	294.378	349.543	290.152	208.996	454.952	395.352			-1.48647		-0.863775		-1.18836
cgd3_3500	Nop12p nucleolar protein with RRM domain	160.686	106.374	126.584	154.263	187.178	202.444	103.53	85.7901	79.6042	237.777	222.26	195.652	183.168	225.132	445.934	156.288	40.8559	37.8388	33.0756	107.746	42.9017	30.7643	80.6276	79.5892	0	71.1438	115.636	66.6109			1.61699			1.57319	1.28184	1.96915
cgd3_3510	Uncharacterized protein	384.154	104.902	1525.24	1092.98	536.985	849.925	453.336	564.626	876.951	974.497	637.632	514.523	663.766	516.697	767.591	1113.36	927.02	90.4617	635.757	309.109	438.903	138.692	92.5234	212.4	60.106	0	62.2017	54.5991		3.13892	2.346		2.06975	2.23131	1.80565	1.78511	2.7529
cgd3_3520	Sodium/calcium exchanger protein	114.674	138.625	141.397	156.65	205.913	196.718	166.368	165.353	126.859	286.682	225.7	163.911	193.834	167.652	182.643	143.846	120.315	79.8372	36.3304	132.193	68.4171	83.4564	66.046	117.848	31.204	35.3196	67.2749	85.0351			1.27854			1.37106	0.855069
cgd3_3533	Uncharacterized protein with C2HC5-type Zinc finger	32.3964	176.932	76.5631	166.817	185.256	173.216	151.604	170.929	142.517	178.059	61.1053	216.953	116.618	217.87	269.718	155.07	206.676	91.5455	194.053	138.885	149.817	164.809	126.793	165.686	202.754	258.183	507.073	448.933										1.27776
cgd3_3550	Trimeric LpxA-like protein	218.376	342.992	35.7294	112.887	64.0392	58.8449	326.401	87.0472	99.8618	131.388	174.263	153.401	60.4685	84.7272	83.9123	107.393	118.813	120.648	85.5787	108.022	183.29	989.641	587.151	653.043	302.254	230.559	346.791	274.561	-1.17322	-3.06372	-3.43577	-1.23151	-3.13527	-2.33211	-2.93467	-3.31892	-2.58899
cgd3_3560	CorA family mitochondrial membrane protein	154.676	71.0365	43.8659	44.5479	9.8278	14.2589	59.7948	46.6341	55.1712	19.6186	23.3397	18.8334	122.494	130.027	0	28.3981	77.2253	36.4235	129.901	7.14113	97.2428	55.8428	191.856	117.591	48.4022	27.3931	4.17415	10.9919		-1.41259	-3.13697		-1.4925	-2.46817			-1.21717
cgd3_3570	SAC3/GANP/THP3	57.7477	46.7799	34.4782	54.6436	69.5212	50.4333	48.2351	75.599	41.9187	79.6703	48.1551	55.511	50.3277	20.44	70.852	54.606	71.6579	80.1601	77.702	81.3866	70.0015	57.8577	46.8497	47.053	14.2664	0	18.0447	28.0785										-1.71115
cgd3_3580	DRG-like OBG family Gtpase with RNA binding/TGS domain	165.534	146.396	215.165	223.929	282.663	267.048	193.661	226.145	189.433	262.447	265.392	251.944	297.938	313.098	68.9081	226.58	111.917	209.52	68.9988	292.05	113.826	108.66	103.41	98.6744	48.5625	73.2902	134.015	147.044		1.13578	1.50059		0.789206	1.19591	1.2457
cgd3_3583	Uncharacterized protein	220.377	65.6499	0	7.69337	0	0	35.871	0	10.4808	0	66.5071	0	0	0	0	5.78009	12.2253	0	0	0	0	0	37.1544	36.554	0	312.23	190.31	156.609										2.44758
cgd3_3590	GPI mannosyltransferase	7.3459	14.5889	20.8328	10.2578	9.33487	2.70875	38.8602	27.6844	3.4936	31.0576	16.6268	8.9444	5.28863	24.701	0	13.4869	8.15021	34.5966	6.35073	10.6589	19.9829	38.576	17.6926	24.3694	11.4936	13.0096	19.8239	20.8811			-2.03617
cgd3_360	Uncharacterized protein	71.5524	142.102	101.461	93.6712	159.12	79.1533	131.025	161.795	178.654	332.767	404.881	217.806	77.2705	120.3	0	126.677	99.2335	202.192	39.7665	136.857	97.3213	46.9684	73.2418	44.5066	111.953	190.079	77.2377	25.424						2.41933				1.82696
cgd3_3600	BTB/POZ domain/Kelch motif/Galactose oxidase central domain containing protein	71.1451	44.1542	58.8485	58.9874	16.9516	22.955	50.6641	43.5702	50.7533	45.119	67.096	0	19.2076	29.9037	29.6161	27.9901	59.2012	29.3185	69.1952	19.9425	50.5341	35.0258	85.6763	78.6725	97.4014	125.998	52.7987	56.8783			-1.60093				-2.44054			1.32346
cgd3_3610	Aminopeptidase I zinc metalloprotease (M18)	219.844	245.592	160.592	115.122	120.637	51.5875	178.921	192.067	216.238	126.747	128.169	60.8372	28.7773	33.6018	0	96.9757	180.165	169.428	199.935	98.8621	249.485	177.108	276.781	258.299	171.988	141.58	102.476	35.5069			-1.44722			-1.02142	-2.56735	-3.60894
cgd3_3620	Uncharacterized protein with Armadillo-type fold	59.2501	63.9831	39.2075	80.1515	75.2927	91.7618	81.9757	71.4546	106.374	77.6559	69.2887	101.001	102.376	69.7312	98.6579	55.9448	41.9077	51.6238	36.5881	77.3749	49.0694	38.893	42.8111	47.0918	13.9057	26.233	35.1769	82.1057			1.06254		0.838889		1.05947
cgd3_3630	Uncharacterized protein	47.7259	0	36.0933	9.99668	6.06482	0	15.5368	3.59729	34.0466	24.2136	14.4031	11.6223	6.87198	0	0	16.2729	23.8282	0	24.7562	5.03639	8.65519	0	1.14948	2.63877	14.9347	0	0	0		3.18273			3.11962	2.71651			3.04966
cgd3_3640	Protein kinase-like domain containing protein	36.5671	37.8239	23.0453	23.4036	23.234	11.2365	34.7204	34.4526	24.6369	36.0737	27.5888	37.1036	8.77541	20.4932	81.1843	14.3863	45.6423	34.4437	64.7319	16.8824	59.6837	50.007	47.7055	51.3874	0	0	9.86815	56.3031			-1.48457							-2.71133
cgd3_3650	Centrin like EF hand protein	19.8588	27.1146	18.7731	22.5314	12.6179	14.6456	24.2433	18.7105	30.6948	25.1883	22.4743	12.0901	7.14861	0	0	19.5323	30.2957	18.7056	39.2423	30.125	46.2185	19.5536	16.7405	24.705	31.0718	17.585	64.3102	70.5624
cgd3_3660	BolA protein	0	23.6369	180.018	72.019	60.4976	23.4065	38.7455	0	52.8298	0	71.8367	0	0	0	105.695	37.4597	52.82	0	31.3584	50.2389	46.0464	20.8336	26.7545	13.1611	0	0	0	0		2.32211
cgd3_3670	Casein kinase II subunit beta	92.6222	68.98	175.117	126.104	141.241	102.461	67.8429	160.57	96.9094	31.3277	209.642	112.777	200.048	124.579	185.071	131.183	138.731	148.314	57.196	139.282	75.0276	115.518	55.77	61.4532	0	32.8068	9.99816	39.4926
cgd3_3680	Uncharacterized protein with EF-hand domain	120.353	80.8448	140.543	149.525	125.95	101.811	184.376	112.059	116.16	119.727	122.851	77.5812	91.7441	95.2221	70.7297	164.331	141.385	100.027	64.7023	107.394	86.0211	139.415	85.2557	87.0935	44.3078	12.5379	30.5684	55.3414
cgd3_3690	U5 snRNP	88.428	92.1989	58.5154	71.0016	56.1854	55.4322	93.5578	79.9819	60.9798	52.3409	26.6865	64.6022	82.762	59.4689	0	68.4195	61.3188	83.293	45.869	55.9895	53.9899	66.7528	35.1414	47.6697	27.6714	0	85.9088	69.1245
cgd3_370	Uncharacterized protein	0	24.7692	0	8.70793	0	3.06596	10.1504	3.13353	0	7.03067	56.4583	0	0	27.9585	0	6.54234	6.91877	0	2.05378	1.09678	4.52363	13.6447	15.0193	9.19435	78.0561	117.802	179.506	307.253					-3.04273					3.3825
cgd3_3700	Uncharacterized protein	9.24395	33.2746	0	4.8406	0	0	39.497	5.22564	0	0	10.4614	22.511	16.6378	15.5417	0	4.24291	1.28201	0	3.42499	1.21936	17.6023	37.9245	55.66	62.6097	21.6951	16.371	9.97844	6.56912		-3.52666	-6.16905		-4.60522	-3.02103	-1.55519	-2.65124	-3.72564
cgd3_3710	Uncharacterized protein	94.2478	114.857	48.5973	77.7682	38.1074	22.1157	94.1367	129.16	140.581	94.1836	64.6428	104.324	141.874	57.6207	0	58.4279	144.968	205.796	183.065	75.7232	167.295	191.223	144.452	162.251	40.2172	60.6955	27.7463	42.6212		-1.19578	-2.37123			-1.1489		-2.5833
cgd3_3720	Uncharacterized protein	744.613	195.723	248.437	91.7453	139.151	64.6049	142.59	181.579	208.31	296.296	66.0927	266.66	63.0681	294.566	0	74.673	109.342	185.658	151.468	80.8883	206.527	143.759	110.769	181.631	342.66	310.285	260.046	466.899										1.75386
cgd3_3730	Cd27 binding protein (Siva)	304.825	160.804	108.06	53.2073	0	14.0502	46.5156	43.0797	63.4244	96.6574	57.4953	139.184	301.753	0	0	69.9563	63.4126	125.617	117.647	20.1046	140.505	62.5291	220.251	158.005	536.556	809.767	596.395	622.785			-3.58298							2.62316
cgd3_3740	p-type ATPase 2	52.5189	78.2264	0	1.3096	0	0	41.2162	5.65507	0	0	8.49083	0	0	0	0	5.90346	4.16209	0	0	0	10.4315	40.6306	189.737	156.597	5.86948	39.8618	44.5436	69.3123		-5.69845	-7.27704		-5.07487	-3.93341	-6.17278	-5.13078	-4.33211
cgd3_3750	Multiprotein bridging factor 1	442.14	343.917	417.967	365.298	355.841	391.286	383.827	277.715	308.404	398.788	467.014	430.682	254.652	99.1148	1472.42	320.837	171.693	263.761	240.266	338.27	265.495	203.161	159.734	171.122	0	208.808	95.4542	62.8404		1.17604	1.19633			1.14221		1.79583
cgd3_3760	Uncharacterized protein with EF-hand domain	39.3839	102.658	223.384	213.109	75.0712	72.6126	112.185	89.0555	257.543	166.511	282.283	215.793	85.0624	132.431	0	211.758	284.025	55.6453	527.751	90.9143	274.981	90.4833	71.142	70.7701	30.8106	34.8744	63.7698	111.951		1.5294				1.38358			1.67231
cgd3_3770	Hsp90	2942.34	3001.8	2513.91	3159.65	3902.12	3485.49	3267.85	3291.91	2992.76	2782.97	2527.81	2901.35	2483.22	3209.4	2192.09	3863.79	2088.7	4296.73	1299.91	6004.18	2320.22	3039.71	1701.9	2049	968.112	990.884	923.707	879.413			0.839976
cgd3_3780	AAA-type ATPase core	52.1386	25.8867	76.6704	33.3696	33.1278	17.0895	35.3611	28.3825	39.9497	24.4929	34.9662	21.1614	12.5123	58.4398	0	21.2722	12.855	8.18516	13.5941	12.991	16.1093	11.4083	10.4646	19.2184	0	0	0	24.7012		1.88753
cgd3_3790	60S ribosomal protein L19	2950.39	1234.76	3541.89	1786.52	1982.45	2156.62	1200.59	1721.99	1573.9	1688.95	1211.48	1525.98	1503.8	1097.44	1478.17	2140.03	930.611	2035.11	561.088	2626.13	1166.4	1058.33	754.62	884.209	776.188	832.323	204.336	361.814	1.03836	1.6534	1.33277		0.691319		0.61429
cgd3_380	Uncharacterized protein	83.9274	109.657	37.5816	70.1637	89.8119	60.2664	120.432	101.548	80.8796	93.3778	66.6533	53.7845	66.7832	118.826	102.972	70.6722	106.594	174.75	103.108	129.354	116.423	198.62	88.8347	109.903	41.4681	39.1146	47.6821	56.5031		-1.07542					-1.17926
cgd3_3800	Uncharacterized protein with WD40 repeat	81.1547	83.1044	67.1281	88.5348	83.7916	71.0724	57.7921	61.1694	79.6042	42.8891	68.8823	86.4626	94.9434	34.1109	33.7829	79.8203	64.7166	52.5539	35.0802	97.6837	68.682	56.601	31.7624	65.9036	31.7443	35.9312	43.8015	28.8359
cgd3_3810	Clathrin adaptor complex small chain	267.81	141.278	189.876	99.3361	191.432	74.0649	163.469	239.708	159.208	254.761	252.569	40.7609	120.505	0	111.483	83.4122	129.996	126.129	74.4202	101.564	157.846	87.8981	76.5962	124.936	0	0	54.2043	0
cgd3_3820	DNA ligase	34.0437	30.9881	10.7275	14.8558	10.8153	16.7378	30.0155	44.9051	32.3814	47.9777	17.1233	27.6345	0	38.158	0	23.0667	66.0996	37.4113	32.2347	18.7112	45.2752	72.6277	43.7302	44.7042	97.6541	80.3885	177.619	120.964		-1.80387	-1.70327				-2.1999			1.43979
cgd3_3830	Protein-tyrosine phosphatase-like protein with PUB domain	35.8492	40.9377	176.224	177.713	159.445	171.849	72.9401	67.5523	78.4269	127.316	167.692	157.141	144.532	72.327	214.894	138.218	149.154	20.2605	97.4053	81.3361	52.0106	37.6514	56.1227	80.2753	11.2182	12.6978	0	30.571		1.60645	1.56745			1.14746	1.14647		1.27227
cgd3_3840	Isoleucine-tRNA synthetase	69.1667	100.161	47.2226	113.353	161.139	111.937	156.366	136.127	111.476	149.464	130.46	116.969	132.789	155.051	358.307	101.792	66.0816	108.584	56.949	131.787	101.974	84.4989	73.5762	91.8879	54.1102	13.6105	18.6656	32.7684			0.792016					1.32999
cgd3_3850	PUA/Pseudouridine synthase II N-terminal/Dyskerin-like/tRNA pseudouridylate synthase B C-terminal domain containing protein	575.715	817.327	799.352	1196.47	1520.35	1728.18	922.455	871.268	909.107	1521.29	902.654	1336.27	1068.59	1754.39	1767.47	1213.9	706.12	482.971	271.08	924.36	491.584	540.295	591.475	491.149	464.466	207.105	407.833	479.445		0.945857	1.6842			1.00397	0.968005	1.4056	0.869131
cgd3_3860	Kinetochore protein Nuf2	208.719	259.071	62.7797	144.072	72.3358	34.9834	258.661	178.772	142.127	168.466	128.841	173.275	211.738	159.507	63.189	84.603	213.151	174.258	241.372	83.8473	286.181	373.656	258.204	268.832	163.284	151.217	245.785	215.744		-1.30393	-2.41014		-1.08082	-1.09794		-1.63511	-0.95829
cgd3_3870	Uncharacterized protein	177.62	250.639	380.005	327.986	605.861	644.621	452.692	514.378	473.497	561.243	543.09	614.666	484.584	471.52	622.647	289.327	440.811	519.529	502.237	383.509	505.782	199.436	193.635	227.426	43.8806	149.005	126.14	112.937		0.825799	1.69538		1.04253	1.26721	1.22104	1.10815	0.830273
cgd3_3880	Snu114p Gtpase/U5 snRNP-specific protein	76.905	62.8898	42.765	92.3873	158.089	56.7163	66.2713	57.9663	61.3167	99.4564	88.7403	104.656	127.019	152.116	120.523	59.9191	46.4271	55.3947	24.0245	68.0278	33.3631	50.482	44.1272	47.5234	42.4687	32.0468	29.2996	45.0073			1.20732			0.846659	1.13894	1.23044
cgd3_3890	60S ribosomal protein L30	777.79	703.028	999.208	1047.82	1507.92	1514.92	925.166	1007.15	1052.81	607.091	1113.45	728.493	832.767	804.728	796.988	1051.39	602.96	1606.14	431.039	2338.7	829.445	687.288	379.464	534.795	249.632	247.237	193.752	99.2077		1.04124	1.64456		0.785945
cgd3_390	RecQ SF II RNA helicase	135.134	135.712	23.2265	66.4742	113.181	67.9494	97.4816	104.17	113.929	57.133	101.954	44.8744	70.7553	165.235	61.367	49.9426	57.9274	69.429	40.2066	62.3889	72.0351	100.801	138.324	106.979	288.32	228.443	232.067	222.618		-1.13942					-1.0933		-1.04826	1.82351
cgd3_3900	Uncharacterized protein	46.4949	113.114	52.7435	70.6065	38.4045	32.5748	75.6801	113.896	116.089	106.151	94.7132	62.2736	50.2105	46.9026	61.9353	79.266	165.074	118.246	250.938	30.0522	178.195	105.295	109.183	97.687	160.044	148.216	331.249	290.762			-1.44846				-1.04536			1.2664
cgd3_3910	Prolyl 4-hydroxylase alpha subunit	124.021	210.655	111.07	137.863	103.685	79.4289	254.994	231.238	271.63	115.908	201.914	198.695	131.582	153.642	260.853	98.4413	253.474	325.864	332.944	94.713	346.447	370.629	301.848	305.864	81.704	80.9203	56.3685	27.8318		-1.26348	-1.72431			-1.11501	-1.14483	-0.905571		-1.1928
cgd3_3920	DEAD-box RNA helicase	207.296	167.807	213.002	327.225	349.322	392.164	139.368	169.833	156.453	464.885	530.394	329.223	473.678	575.819	750.37	257.666	144.995	50.9369	40.0724	173.576	73.5525	88.7433	99.8541	143.268	42.3054	79.8088	58.3739	121.693		1.34411	1.82618			1.98479	1.67562	2.25265
cgd3_3930	60S ribosomal protein L27A	3892.43	1761	4350.21	2314.49	2785.21	2957.8	2102.05	2220.97	2266.4	2460.83	2072.17	1860.34	2029.72	2201.81	2422.93	2461.64	1311.73	2929.69	822.184	4234.75	1533.85	1247.69	968.156	1023.27	739.934	740.89	265.061	374.848	1.18411	1.70464	1.53352		0.868795	0.945801	0.710178	0.832298	0.870127
cgd3_3940	membrane associated protein	534.248	248.411	609.254	296.042	377.167	312.699	314.022	201.342	243.998	415.895	601.412	392.367	262.524	826.933	593.054	341.412	263.442	243.624	238.791	255.043	226.07	200.395	304.323	266.082	743.023	675.823	489.735	421.842						0.819844		1.14231		2.1218
cgd3_3950	PUB/UBA-like domain containing protein	437.424	178.398	251.059	100.894	89.3347	86.409	197.071	117.751	174.598	92.469	106.079	171.196	89.9772	105.062	156.077	151.605	151.662	103.006	148.565	103.036	197.375	205.096	210.707	174.911	171.102	138.335	16.8636	0			-1.04484			-1.07132
cgd3_3960	Condensin complex subunit 2	66.9036	85.5988	77.841	52.102	42.5092	22.7725	69.1094	85.3394	84.441	43.5171	54.3596	75.1959	66.6924	69.2207	102.832	49.9432	75.6565	87.2564	108.053	29.87	100.487	119.927	118.994	104.571	16.1045	0	22.2214	32.9153			-1.75544			-1.30887				-2.47971
cgd3_3970	Yer007c-ap/MCT-1 like PUA RNA binding domain containing protein	208.297	103.419	123.068	145.433	115.804	124.813	116.547	215.877	117.637	198.148	275.019	95.1088	168.707	175.103	0	81.9488	86.6639	134.888	64.3137	185.465	116.473	85.4565	68.9814	172.752	122.216	46.1117	70.2649	55.5091
cgd3_3980	Uncharacterized protein	46.8668	45.0842	27.6903	31.6999	22.3337	6.48068	50.0624	39.741	50.1506	29.7222	39.7795	57.0653	25.3061	0	0	24.5846	63.373	30.3499	88.2706	20.0921	80.036	76.9108	59.2613	85.836	36.6647	51.8757	22.1334	24.9791		-1.18068	-2.35104			-1.14739		-3.9667
cgd3_3990	Ubiquitin-conjugating enzyme E2-binding protein	27.5687	38.7821	34.7486	32.0809	29.1944	16.9429	56.0923	24.2429	78.6676	23.3115	6.93325	11.1893	26.4639	154.503	0	27.718	28.0383	21.6398	48.8028	33.9414	46.6634	48.2578	28.773	34.2963	0	16.2747	9.91975	0
cgd3_40	Casein kinase I	164.561	294.134	112.006	134.429	104.558	70.3894	257.142	198.457	165.917	166.978	109.257	160.296	94.7793	243.472	197.288	128.62	250.133	297.609	292.664	102.457	286.099	553.067	500.185	526.808	257.477	244.807	270.007	201.142	-0.988711	-1.97134	-2.50016		-1.72573	-2.02798	-2.21487	-1.50995	-1.41863
cgd3_400	Uncharacterized protein	5.13891	24.2388	4.85795	8.07298	9.79548	3.78987	12.547	13.5569	7.33196	17.3814	15.5086	12.5143	25.898	0	0	12.8045	12.8285	2.42025	6.34675	12.8795	6.21301	30.3595	21.041	22.0202	80.405	136.515	149.775	153.38		-1.58162	-1.77379		-1.41638					2.7698
cgd3_4000	Uncharacterized protein	348.596	346.154	2160.3	655.802	196.881	542.734	362.514	467.112	709.201	458.524	467.565	471.614	418.282	390.725	515.957	807.636	891.707	54.7256	846.709	107.294	622.821	139.838	429.125	262.34	60.6028	0	83.621	110.101		2.25142							1.51609
cgd3_4010	CS domain containing protein	228.619	269.583	216.12	282.664	435.779	245.879	162.805	387.717	326.183	434.958	258.729	394.354	397.765	128.124	190.338	234.853	158.532	260.206	129.412	324.187	241.853	125.058	114.714	165.905	59.6174	101.221	30.848	54.1552			1.37243		1.17193	1.17683	1.36016
cgd3_4020	CSN8/PSMD8/EIF3K	285.121	168.105	471.683	267.503	305.708	249.699	297.311	201.475	368.661	165.751	403.341	216.978	192.442	299.606	237.379	338.857	168.056	352.491	158.461	453.673	152.968	146.218	105.153	142.865	167.291	63.1187	105.798	101.309		1.50278	1.18133		0.945498				1.01776
cgd3_4030	Inhibitor of apoptosis-promoting Bax1-related protein	349.204	606.825	434.358	503.669	502.143	582.837	747.898	512.564	441.413	839.214	1372.78	828.006	674.829	556.209	979.306	421.795	453.711	398.173	551.585	586.7	574.404	699.738	540.047	569.064	172.54	162.747	238.074	287.341						0.762229
cgd3_4040	Uncharacterized protein	298.403	348.603	315.276	536.183	747.244	711.984	542.856	707.83	413.226	653.071	688.651	534.319	480.215	944.375	526.102	488.01	535.564	413.345	646.028	483.923	414.889	265.011	194.472	245.055	82.3925	124.346	94.7392	74.8437		0.972869	1.75164		1.05111	1.38483	0.954474	1.36887	1.16178
cgd3_4050	Cyclin	13.5846	77.5641	0	2.37119	8.63138	5.00922	49.7515	0	0	0	0	49.622	0	0	0	5.34449	3.768	0	1.67775	0	4.92719	4.4586	68.7087	65.7207	340.078	360.874	447.251	444.072		-3.51972	-2.56825		-5.29819	-3.28562			-2.82895	3.21614
cgd3_4060	Histone transcription regulator (HIR1)-like WD40 repeat containing protein	81.7858	98.8678	53.7839	39.7238	70.0399	43.2701	79.5847	58.9649	60.8809	51.1155	77.8018	69.275	79.3615	47.8278	71.0517	58.2906	58.1924	51.9159	41.2818	57.694	49.4401	86.3642	98.0622	90.439	228.111	327.47	523.948	555.933		-0.944145			-0.818415					2.26475
cgd3_4070	Sugar/inositol transporter	374.602	311.531	395.435	318.216	238.014	273.961	266.762	247.058	280.594	300.917	193.127	296.476	323.63	314.905	207.918	352.886	171.442	205.828	87.903	425.779	229.469	331.96	175.934	225.241	68.3799	99.5129	90.9824	88.7356
cgd3_4080	Thioredoxin-like/UBA-like domain containing protein	81.9828	111.937	51.6671	112.096	104.18	90.6917	111.203	128.737	110.471	115.538	61.8535	149.734	98.3715	0	0	105.721	170.549	154.444	158.628	120.76	132.158	125.569	129.991	135.985	42.7576	48.3972	29.499	9.71004								-3.63325
cgd3_4090	UBR1-like ring finger treble clef domain containing protein	24.4183	21.4184	6.15554	11.0818	13.4462	11.4052	24.51	21.4725	15.8711	12.3885	7.36914	17.8391	9.37588	0	54.2122	8.96626	20.3189	29.9004	13.6714	16.105	16.8276	32.0573	25.4849	29.702	0	14.4149	12.3006	31.2347		-1.51504	-1.10711		-0.837018	-1.62595	-1.27713		-0.952467
cgd3_410	ABC transporter	215.61	220.438	201.14	213.924	281.199	225.961	193.946	151.822	143.692	247.085	265.411	293.617	212.416	209.869	377.91	237.736	233.709	109.562	223.891	162.413	200.823	359.414	314.994	305.087	226.38	205.996	225.086	264.105					-1.33203
cgd3_4100	Ribosomal protein S8e	682.352	267.463	526.222	520.3	593.283	595.924	504.186	263.925	367.216	425.145	582.553	634.059	504.182	1267.99	597.996	423.873	234.092	211.424	110.886	466.624	193.217	165.019	164.344	186.155	56.1911	413.416	96.9171	293.496		1.64138	1.8766			1.39212	1.52013	2.12076	0.980063
cgd3_4110	Transcription initiation factor TFIID subunit	60.2574	26.5934	37.9753	31.5538	25.5242	24.6883	40.8673	50.4648	66.8675	67.9364	40.411	73.3697	24.101	0	0	24.5846	33.4275	63.0647	34.7294	49.4574	46.9491	57.1338	29.0259	29.6146	0	0	14.4545	33.3054								-2.92033
cgd3_4120	unspecified product	83.6908	93.4925	237.346	138.778	159.526	138.872	119.196	220.783	99.5052	176.918	94.7132	254.756	150.631	140.708	557.417	115.241	116.068	177.369	77.521	204.233	111.302	96.1385	85.6668	98.3296	0	74.1082	22.5851	118.948
cgd3_4130	unspecified product	37.9708	87.529	30.767	47.3415	34.4656	30.0031	55.1834	75.6388	68.3638	27.5205	81.8509	85.8621	11.7158	36.4798	0	40.5476	42.1283	71.5317	72.3529	28.6212	77.3865	105.04	55.5248	72.7297	8.48719	28.8198	26.3493	50.1123			-1.10693					-2.1427
cgd3_4135	unspecified product	0	0	0	0	0	0	0	71.6054	0	0	0	0	0	0	0	0	0	0	0	0	0	0	0	0	0	0	0	0
cgd3_4140	p-type Atpase A	94.9119	108.871	114.474	143.389	199.631	173.784	145.166	186.247	168.103	199.255	145.685	167.37	212.062	176.081	119.891	159.663	165.218	231.208	99.839	241.761	140.074	172.942	68.1843	90.9299	15.3623	40.5732	28.263	20.9322			0.91369
cgd3_4150	RNA recognition motif domain containing protein	813.821	636.179	1102.16	1275.45	1727.29	1809.06	883.109	630.81	609.384	1937.55	1419.61	1770.99	1483.46	2231.91	2825.53	1437.38	779.655	271.831	134.726	1116.14	360.771	431.913	489.326	544.104	316.075	173.771	230.524	303.522		1.34054	1.94699			1.6199	1.54952	2.06882	1.21463
cgd3_4160	Uncharacterized protein with CCHC-type Zinc finger	377.221	323.499	756.419	638.487	653.669	1024.26	520.975	258.478	266.383	792.591	508.833	807.265	831.192	1191.55	799.418	698.564	361.452	107.671	73.4118	269.905	170.679	180.084	268.431	255.967	143.082	121.465	148.07	154.342		1.58801	1.92237			1.27601	1.59088	1.74913	1.1854
cgd3_4170	Secreted insulinase like peptidase	7.26618	8.11718	13.7378	8.87819	20.7755	2.67935	14.784	17.7996	13.8227	18.4323	2.74105	13.271	5.23123	0	0	5.71736	16.1235	39.3543	22.435	7.18858	20.2053	10.7317	7.43774	3.01311	0	0	7.84352	2.58182
cgd3_4180	Insulinase (Peptidase family M16)	19.2709	67.9324	47.365	88.8028	71.0172	68.2177	75.2818	55.1959	54.9897	114.065	63.973	103.243	74.9193	77.7595	64.1763	105.132	91.9379	68.977	32.3684	83.8864	49.1604	145.473	62.1946	54.3401	42.2126	20.4773	45.7646	24.6504
cgd3_4190	Secreted insulinase like peptidase/M16 peptidase-like Metalloenzyme	309.973	363.048	349.377	479.322	575.702	593.482	435.009	335.481	272.157	635.103	593.657	493.555	380.521	400.886	582.31	569.623	365.958	387.425	161.475	529.976	223.896	624.765	285.227	368.587	74.6144	119.645	92.2301	121.436										-1.30807
cgd3_420	Uncharacterized protein	15.7624	13.0433	4.96687	9.1711	6.67674	5.81227	17.1044	3.96024	16.2421	13.3283	11.8922	12.7949	7.56534	17.6673	0	4.13419	11.6588	12.3726	11.6803	16.6337	14.6103	13.7957	15.8182	13.0726	8.22078	46.5253	87.9099	126.949
cgd3_4200	Secreted insulinase like peptidase/M16 peptidase-like Metalloenzyme	155.327	254.345	36.7086	51.6177	20.877	7.71017	246.749	64.1665	58.9548	35.361	51.8337	32.7334	58.0637	10.0441	29.8426	54.4497	98.5947	75.967	83.3742	45.3123	158.901	853.911	416.55	456.652	70.1045	68.7709	27.4073	8.49087	-1.21219	-3.49058	-5.22469	-1.23826	-3.35826	-3.6992	-3.63878	-4.84963	-2.77565	-2.17726
cgd3_4210	Secreted insulinase like peptidase/M16 peptidase-like Metalloenzyme	79.7291	141.991	42.6005	88.9461	114.532	84.3638	184.789	138.48	133.537	58.6236	78.4606	84.4161	79.8614	69.9375	57.7207	92.7379	139.419	215.502	134.859	118.431	148.781	287.847	133.167	174.892	43.3901	30.6957	5.61287	12.3171		-1.38485	-0.85381			-1.56747	-1.3556	-1.8193		-1.53276
cgd3_4220	Secreted insulinase like peptidase/M16 peptidase-like Metalloenzyme	126.085	125.201	113.079	174.936	145.844	160.937	136.819	138.897	120.697	177.691	170.741	137.776	139.652	195.677	139.963	183.155	175.759	133.989	118.187	164.612	142.862	162.346	147.944	133.615	20.2334	62.9809	41.8778	55.1389
cgd3_4230	Uncharacterized protein	25.1521	43.7079	0	0	0	0	20.4702	0	0	21.2681	12.651	0	0	0	0	1.09949	2.32551	3.94859	0	0	5.57504	24.7656	79.7621	70.6922	13.118	44.5444	36.2009	29.7902		-5.23598	-5.52546		-6.3194	-1.78921	-4.34003	-3.21119	-4.41772
cgd3_4240	Insulinase (Peptidase family M16)	8.41415	9.3996	11.9312	8.07781	18.7116	10.8593	23.9676	7.92759	3.00123	24.9019	15.8706	10.2451	3.02885	28.2931	0	6.62064	12.8362	5.94416	10.3918	3.88467	5.08641	16.5697	6.07964	6.9783	0	0	13.6241	0
cgd3_4250	unspecified product	64.7597	95.5659	74.8234	104.246	132.585	115.418	128.834	55.5913	69.2972	124.73	86.8608	113.897	54.3938	120.977	47.9253	99.5527	78.8358	45.7493	27.9933	68.8139	42.845	122.805	138.21	141.731	45.0334	44.6014	17.4763	38.3507					-1.2964		-0.88069
cgd3_4260	insulinase like peptidase	35.9592	48.6016	64.2094	60.6747	91.391	67.7718	68.2863	61.7365	49.4048	50.6772	66.3181	72.9735	43.1476	67.175	39.9174	71.7838	59.8447	63.9787	38.983	61.1366	55.7931	74.7471	42.3415	60.7503	12.5029	7.07597	6.4694	8.51801
cgd3_4270	insulinase like peptidase	19.9094	12.8505	15.0568	28.4966	30.3602	46.9854	22.6848	22.5098	10.4155	20.202	54.0759	33.9386	28.6673	40.168	13.2606	30.2869	19.8804	7.50132	5.90134	17.8584	7.94336	7.84138	6.23374	12.6592	12.4604	14.1038	51.5793	82.061			2.21231			1.82666	1.55512		1.47762
cgd3_4280	Secreted insulinase like peptidase	25.8253	22.8968	48.8268	32.1987	37.5061	39.452	39.0336	9.73278	17.5459	74.8708	52.8863	49.4137	45.1539	12.4056	98.2903	36.7705	24.5597	5.21264	5.01212	20.9263	9.14393	15.7414	12.8843	20.3984	11.5449	0	3.98248	44.5704		1.2879	1.33367			1.77051	1.33009
cgd3_4290	DNA polymerase	69.2458	92.2018	38.6809	53.8416	57.9966	26.6945	93.4998	81.8485	80.8338	74.5217	64.1175	30.6597	52.1191	74.0865	10.482	45.8176	98.6537	115.626	104.569	42.3493	105.6	149.793	90.97	104.417	206.839	200.674	217.448	158.81		-1.14933	-1.35906			-0.811226	-1.50431	-1.63992		1.55021
cgd3_430	Vacuolar protein sorting-associated protein 13	30.7428	32.1064	20.0428	11.2874	12.1241	4.29993	15.0984	17.5788	11.0916	20.617	20.7951	19.3617	18.317	17.8232	3.53035	16.9607	33.5208	34.9488	38.4922	8.8097	46.1401	55.3215	61.533	35.0212	82.933	69.4649	217.422	251.618		-1.66604	-2.58804	-1.69968	-2.02398	-1.38708	-1.55664	-2.43245	-0.963733	1.27956
cgd3_4300	t-SNARE coiled-coil homology domain containing protein	210.165	114.781	238.41	80.7057	40.0604	92.9963	94.0742	110.887	84.9587	88.8555	15.8563	51.1796	60.5228	141.339	69.9896	113.001	58.2941	98.9805	57.1037	77.6237	114.342	117.263	75.9273	104.581	32.8831	0	0	59.7407
cgd3_4310	Sexual stage-specific protein kinase	24.9292	18.5659	5.89156	23.9327	19.7994	9.19245	17.7526	14.0926	14.8199	21.0795	37.6166	53.1193	13.4607	0	0	28.6058	24.2014	2.93519	0.769712	8.22098	10.5489	49.092	22.5157	21.5365	9.75124	0	10.0912	22.1446
Cgd3_4320	RNA polymerase Rpb4	55.8678	50.8533	70.4178	78.0139	82.8269	82.4033	53.0463	91.2377	137.278	47.2405	28.1003	0	80.4432	62.6196	0	61.0546	46.4886	96.4765	36.7994	93.3467	78.8024	85.5697	26.9114	48.9082	29.1375	32.9806	20.1023	39.7018
cgd3_4330	Metallo-dependent phosphatase-like	50.6669	72.3233	11.9742	66.3293	48.2891	56.0491	103.089	95.4739	66.2651	21.4214	57.3399	185.077	100.312	0	0	64.7839	84.3217	65.6214	64.1399	95.2389	57.4284	95.6189	71.6931	64.7819	19.8187	22.4327	6.83658	9.00147								-3.03767
cgd3_4340	Uncharacterized protein	114.87	233.833	152.025	88.2224	72.9859	50.8288	205.672	138.531	278.615	77.705	69.3325	83.9196	297.719	154.503	153.017	105.449	133.819	227.218	383.045	127.28	277.758	354.393	235.164	260.398	359.458	325.495	768.78	1191.81		-1.2427	-2.05864			-1.93116			-1.14372
cgd3_4350	Amino acid transporter	69.4324	135.737	49.2272	37.8732	5.51449	25.6027	151.865	39.2504	47.4677	36.694	39.2884	126.812	56.2357	58.3676	144.516	43.2508	28.888	57.2254	27.8693	37.78	56.6627	282.006	133.782	179.95	135.795	30.7412	60.8962	37.006		-2.09176	-3.24741		-2.29896	-2.3448	-1.26309		-2.23679
cgd3_4360	Uncharacterized protein (FLGN gene family)	0	2.73113	0	19.2033	0	0	8.95371	12.4385	36.6254	0	24.9011	26.7912	31.6821	0	0	17.3131	30.5155	0	13.5874	2.90243	9.31076	0	3.9746	6.08281	0	0	0	7.81818							2.36155		2.23122
cgd3_440	C-type lectin containing protein	147.116	326.082	9.93375	16.508	0	7.74969	136.835	23.7614	2.49879	62.1988	47.569	38.3847	75.6534	35.3347	0	30.3174	34.9765	9.89805	2.59562	4.15841	41.9253	203.486	1156.63	909.27	263.065	334.982	79.4025	82.1434		-5.0229	-6.53294		-5.56068	-3.68379	-3.64549	-4.92686	-4.29025
cgd3_450	mRNA triphosphatase Cet1-like protein	115.161	111.755	79.1741	73.0956	79.8226	104.231	59.6425	110.474	57.2581	79.6722	142.176	50.9891	45.2231	35.2031	0	87.8677	63.8848	83.8202	27.1526	107.716	72.7797	79.0297	168.94	179.44	65.5214	92.7042	5.65049	44.6387							-1.6882	-2.88351
cgd3_453	LIS1 homology motif containing protein	489.045	394.565	173.365	272.095	368.991	146.52	248.757	368.612	486.97	232.608	299.788	409.382	330.079	1027.78	610.736	216.452	432.378	345.485	234.046	161.274	402.798	421.338	375.444	337.992	334.764	270.656	148.473	65.1628
cgd3_460	Glutathione peroxidase	214.004	361.258	40.4607	97.1215	108.779	102.586	139.334	96.7818	198.465	72.3827	113.022	130.286	184.885	143.92	0	120.678	106.846	100.788	79.2909	76.2186	121.605	168.572	605.627	579.783	2846.12	3941.61	1513.1	1079.77		-2.4373	-2.00426		-1.8068	-2.27925	-1.61315	-2.68794	-1.89191	3.38743
cgd3_470	Transmembrane amino acid transporter protein	210.244	237.042	364.374	339.457	333.962	387.629	221.014	224.498	149.983	437.036	211.497	309.326	409.943	324.022	670.985	345.793	257.562	193.909	148.222	413.686	154.101	212.763	152.966	196.162	82.2385	46.5427	14.1843	37.3519		0.985831	1.0825				0.818502	1.1364
cgd3_480	Uncharacterized protein	0	9.51059	24.1441	60.1844	8.11396	14.1268	46.7691	57.7526	94.1368	21.5965	28.9043	77.7456	73.5508	128.822	0	45.217	88.5531	0	93.0534	16.8452	43.2304	20.9566	6.15142	14.1214	0	22.6161	6.89247	18.1501		1.75672			2.34788		2.2609		2.24148
cgd3_483	Uncharacterized protein	123.695	71.6502	19.4888	57.5762	26.1979	38.0098	41.9459	77.6951	107.851	104.594	93.3245	75.3061	0	0	0	40.5538	114.366	77.675	224.061	13.5972	135.841	74.4298	96.824	76.9404	96.7689	0	0	0
cgd3_490	GDP-fucose transporter	497.892	591.136	542.295	767.051	281.965	391.136	700.312	758.72	1104.16	823.709	1257.59	817.101	638.983	436.746	396.5	706.879	1609.19	734.056	2638.79	362.65	1305.99	564.842	780.765	631.361	152.417	172.52	52.577	76.9179			-0.850908							-1.23297
cgd3_50	Putative serine esterase	31.012	19.2467	36.6456	48.7183	19.7044	24.3003	31.549	32.1405	60.8389	62.2797	81.8915	47.2004	44.6537	26.0699	12.9096	42.1945	119.351	41.991	165.652	18.9198	103.108	41.9861	35.012	31.0782	12.1306	13.7305	12.5535	22.0383									1.14046
cgd3_500	GDP-fucose transporter	533.926	963.17	269.192	501.192	256.319	223.132	825.623	719.922	764.603	521.705	841.469	953.496	828.587	638.35	355.618	413.893	845.796	854.966	1188.42	242.592	1174.14	1577.16	1051.63	1166.07	167.08	483.298	147.289	151.772		-1.55376	-2.26177		-0.937559	-0.968052	-0.636768	-1.57883	-0.938678	-1.17336
cgd3_510	GDP-fucose transporter	5287.54	5181.88	4646.29	7274.46	8834.21	8494.67	6303.34	5620.35	4163.5	7610.91	6609.52	6496.67	6246.49	7111.87	9124.49	7075.96	4589.86	5342.71	2000.65	9282.77	3964.21	6310.63	3031.8	3418.49	1109.34	2106.95	979.384	1076.02			1.17104
cgd3_520	PAN/Apple domain containing protein	205.556	243.238	12.9545	4.78399	0	0	326.221	7.74679	6.5173	23.1752	67.2039	16.6858	24.6648	23.0398	0	12.5799	28.5079	0	0.846233	23.4995	106.035	937.772	482.704	552.161	117.927	97.0773	14.7926	4.86922	-1.26807	-6.27165	-8.911		-6.55014	-3.7785	-4.82179	-5.36928	-4.83386	-1.74456
cgd3_530	Uncharacterized protein	45.1037	35.1176	34.8854	30.7757	27.3553	9.8278	23.3595	44.8134	48.2639	53.7409	81.9798	59.9111	59.0401	68.9381	95.5851	33.0699	98.947	49.2434	151.163	14.0627	91.0915	53.8308	61.9696	51.8595	22.4543	7.26169	13.2784	17.4832			-1.57117
cgd3_540	Major facilitator superfamily domain containing protein	95.2578	42.5657	36.0199	49.8818	48.4199	31.6131	73.6497	43.0797	33.9774	64.4383	50.3084	46.3946	48.0061	0	126.892	77.4516	68.697	76.2673	52.9412	43.9789	50.0981	18.7587	28.6785	40.8178	29.8087	33.7403	0	0									1.25217
cgd3_550	Major Facilitator Superfamily	550.258	593.507	538.112	1008.5	1440.69	1315.38	791.424	668.607	602.349	1066.95	1030.73	1132.06	942.575	1180.35	1137.4	910.727	547.351	647.881	237.857	1242.69	415.22	709.946	389.591	431.442	222.66	134.415	168.977	148.324			1.57093			0.938138	0.890525	0.939369
cgd3_560	Uncharacterized protein	153.104	143.585	152.774	218.249	102.684	90.9569	207.674	243.623	311.482	136.654	237.442	144.994	128.597	57.2024	169.957	170.665	412.873	216.32	684.924	68.4415	400.546	147.959	215.104	204.574	79.8505	75.3186	13.7724	6.04454			-0.887288
cgd3_570	Uncharacterized protein	10.4613	31.1642	108.783	91.3016	13.2939	30.8604	72.3691	78.8512	79.6042	97.3047	102.606	76.4267	52.721	35.1769	69.6772	86.4304	113.166	0	139.538	27.599	63.872	30.9017	12.5981	11.5682	32.7363	0	28.2314	22.3027		2.51879			2.0102	2.31232	1.64382		2.48908
cgd3_580	Uncharacterized protein	34.0108	40.527	186.478	166.224	73.4732	85.2803	80.2715	123.049	174.69	143.794	148.828	140.8	112.635	91.4906	0	239.067	335.838	6.40715	457.01	47.5552	173.524	22.3253	24.5744	33.8483	31.9286	12.0466	11.0139	19.3355		2.68549	1.63261		2.21667	2.21569	1.97744		3.32213
cgd3_590	Uncharacterized protein	167.667	281.451	147.179	216.013	134.433	166.341	168.946	233.195	228.777	216.038	180.713	189.57	264.413	255.048	372.245	176.951	384.23	133.489	653.765	116.377	307.446	191.294	225.469	201.409	331.044	346.427	439.545	297.877										1.41578
cgd3_60	Uncharacterized protein	0	0	0	9.81674	11.9113	6.91272	0	0	0	15.8518	0	45.6522	26.9932	63.037	0	2.45846	0	0	0	0	0	0	0	2.59128	0	0	40.4726	199.833							3.48532
cgd3_600	Uncharacterized protein	131.096	182.249	142.518	237.41	120.779	103.933	185.379	234.679	332.779	307.614	259.633	251.407	226.516	264.491	272.862	226.505	581.8	128.114	739.518	60.5248	468.358	251.708	322.849	269.094	61.5351	58.0427	33.6092	53.5682			-1.23508							-1.43696
cgd3_605	unspecified product	0	0	0	0	0	0	0	0	0	0	0	0	0	0	0	0	0	0	0	0	0	0	0	0	0	0	0	0
cgd3_610	Uncharacterized protein	407.649	307.414	516.24	397.396	518.024	425.427	384.975	200.01	254.228	689.398	661.542	505.721	548.206	853.483	819.66	543.673	234.675	144.897	63.6453	315.534	121.354	265.065	263.054	263.664	180.515	204.324	66.4211	114.783		0.845927	0.924496			1.21085	0.837031	1.3721
cgd3_620	Uncharacterized protein	0	4.78791	0	0	0	0	0	7.26859	4.58625	0	0	0	0	0	0	0	0	9.08339	14.2919	0	3.49769	0	2.3226	0	0	0	0	0
cgd3_630	Uncharacterized protein	88.9877	187.774	126.184	209.693	103.658	76.565	205.199	178.863	268.034	125.41	145.467	180.586	160.165	49.8711	49.3914	202.279	345.559	34.9251	639.27	39.1277	324.555	126.562	387.574	284.958	46.411	78.7985	24.0146	52.6985			-1.51754					-2.50591
cgd3_640	Acyl-CoA synthetase	333.355	306.994	457.446	312.522	386.035	370.749	304.121	344.473	416.803	331.888	381.316	386.255	228.384	451.986	393.922	402.615	387.751	177.256	310.108	264.545	295.448	255.879	406.622	443.688	210.314	314.23	168.313	256
cgd3_650	Uncharacterized protein	251.878	186.652	245.215	232.951	246.029	224.571	226.409	284.775	354.898	203.446	170.18	219.717	170.512	265.463	212.832	321.934	344.107	223.087	376.081	167.117	305.66	301.063	266.2	244.231	35.2922	73.2363	38.5517	40.0734						-0.648515				-1.52138
cgd3_660	Uncharacterized protein	65.2186	129.523	71.9285	75.8929	58.7047	38.0774	145.966	157.715	129.238	101.104	20.5023	99.2632	86.0818	54.8254	54.2981	69.1354	229.139	225.248	281.916	44.4486	252.321	276.487	138.753	176.541	25.5108	48.1259	17.6002	19.3112		-1.27407	-1.89423			-1.74068	-1.18374	-2.01217		-1.53628
cgd3_665	unspecified product	0	0	0	0	0	0	0	0	0	0	0	0	0	0	0	0	0	0	0	0	0	0	0	0	0	0	0	0
cgd3_666	unspecified product	0	0	0	0	0	0	0	0	0	0	0	0	0	0	0	0	0	0	0	0	0	0	14.1098	0	0	0	0	0
cgd3_667	unspecified product	0	0	0	0	0	0	0	0	0	0	0	0	0	0	0	15.3654	0	0	0	0	0	0	0	0	0	0	0	0
cgd3_670	Uncharacterized protein	1028.98	1103.59	319.175	496.731	224.741	216.393	1174.38	299.932	334.529	462.231	557.99	313.223	358.828	270.313	562.198	601.965	225.207	382.391	117.155	687.144	445.137	2437.93	917.743	1145.63	213.825	242.027	143.181	57.1277		-1.7059	-2.57282		-2.35828	-1.58405	-2.20002	-2.02329	-1.66014	-1.84174
cgd3_680	Papain family cysteine protease	207.955	186.422	10.9214	30.2488	0	8.5202	117.531	8.70797	2.74723	0	95.8806	28.1341	124.763	0	192.371	31.8166	41.6585	0	17.1221	1.52395	43.9985	204.758	294.95	281.059	198.839	225.065	810.615	771.745		-3.22588	-5.20875		-5.62192		-1.74458	-1.65672	-2.72473
cgd3_690	ABC transporter type 1	105.502	154.589	70.5434	73.6615	107.908	55.0336	130.889	74.672	48.9513	108.793	108.719	87.7285	144.5	77.8733	102.832	84.7009	122.05	170.877	81.6751	180.917	153.53	314.175	191.815	266.407	92.6011	154.944	162.494	102.403	-0.811542	-1.71145	-1.56352		-2.23165	-1.32206	-1.22218	-1.73413	-1.23074
cgd3_693	Uncharacterized protein	17.0136	32.9441	45.0336	30.8852	23.7822	16.3115	30.4625	30.7772	45.3119	46.0363	43.6433	29.0022	53.8948	34.3256	79.3227	26.7742	84.0003	28.8461	152.13	13.4655	82.6902	51.3732	47.1238	55.5004	5.32401	6.02622	5.50964	7.25433			-1.27372							-2.0006
cgd3_70	Uncharacterized protein	107.493	90.7287	284.524	168.866	177.577	221.968	183.715	81.0214	66.4585	127.251	113.54	235.591	46.4332	144.58	214.785	219.908	53.668	40.5003	31.8618	96.4192	49.3849	21.1681	72.4908	59.4329	67.2746	190.37	69.6202	76.3886		1.9722	1.9347							1.70664
cgd3_710	Uncharacterized protein	67.4088	123.304	80.4927	74.313	42.8302	45.7883	50.5298	40.1121	72.5537	98.9989	48.1811	95.0368	53.6389	71.5788	59.0753	101.893	140.722	13.3672	181.841	26.6755	79.139	46.5773	163.635	95.1377	321.961	289.027	714.244	688.295										2.13889
cgd3_720	mucin	12.8216	4.07814	1.1363	0.979129	0	0.147746	5.54354	0.604007	0.857495	2.71041	0.906889	0.975725	0.576925	0	0	3.25778	1.00023	0	0.692787	1.53273	4.33556	38.531	17.5151	9.3044	1.88072	0.709593	3.24383	3.98629		-4.12795	-6.9775	-1.75836	-4.88235	-3.45304	-4.584	-5.64813	-3.01851	-2.79036
cgd3_730	Alpha/Beta hydrolase fold containing protein	133.905	132.967	52.7435	134.396	134.711	139.9	199.796	189.243	164.515	122.663	101.027	163.044	265.111	112.566	0	150.727	188.804	273.28	144.706	141.307	172.686	164.809	173.349	211.312	104.756	177.86	96.3633	55.5091								-1.87693
cgd3_740	Uncharacterized protein	53.2578	46.2741	138.452	62.7491	50.7584	39.2768	75.8521	50.1781	104.48	22.5168	80.3627	64.8469	38.3425	0	0	113.494	132.95	18.8119	187.46	24.5882	89.3403	30.5895	32.0678	53.3714	62.4966	47.1597	0	9.46177									1.60862
cgd3_750	Uncharacterized protein	408.583	662.278	704.328	973.284	733.003	895.109	518.351	751.796	811.554	1178.73	1251.19	877.928	795.952	646.534	400.197	1021.21	926.638	452.772	430.407	466.041	591.326	796.717	850.931	903.624	564.072	340.517	129.72	256.196
cgd3_753	unspecified product	511.647	370.885	309.551	239.346	65.018	90.5597	383.094	192.824	223.865	173.055	108.086	249.193	294.685	68.8177	204.467	171.77	227.067	289.161	318.479	126.883	418.165	685.144	441.163	379.073	320.215	253.715	276.15	378.14			-2.45602		-1.40964	-1.87173	-0.959932	-2.01837	-1.23146
cgd3_760	Ribosomal protein L7Ae/L30e/S12e/Gadd45	1219.08	854.102	1434.13	1248.37	1170.47	1378.55	881.914	939.287	760.151	1305.71	1573.81	1451.37	1677.32	2004.07	2706.54	1058.7	465.881	395.521	250.935	775.452	440.528	400.114	521.982	479.311	211.935	95.9551	248.567	385.034	0.924359	1.54435	1.53033			1.44857	1.548	2.00353
cgd3_770	ULP1 like protease	25.1297	71.7416	23.7558	19.7388	15.9669	41.6987	46.0168	52.0883	77.6834	10.6245	104.278	0	63.3217	0	0	28.012	34.8515	82.8464	23.2771	58.0097	49.3709	45.363	15.1312	27.7885	19.6593	44.5046	0	8.92907
cgd3_780	K Homology domain type 1/ Exosome complex RNA-binding protein	213.221	127.659	130.424	188.278	191.261	180.372	148.012	113.444	122.282	201.506	264.96	137.445	234.775	42.1746	208.845	146.389	76.5364	106.327	82.099	153.865	96.2911	86.4475	102.708	104.021	156.994	333.189	311.397	240.655			0.996456			1.08011				1.92818
cgd3_790	Uncharacterized protein	61.0927	32.4989	33.0015	18.2807	11.0906	19.3093	42.6176	6.57828	20.7534	29.5192	46.0926	63.7601	43.9833	0	174.388	37.7697	48.4156	36.9933	43.1153	58.7134	45.3723	42.9669	48.3465	24.1273	27.3107	15.4564	51.8154	12.4043
cgd3_80	Adenosylhomocysteinase	141.734	307.285	8.93236	18.1425	12.0074	0	111.506	3.56102	0	31.9593	28.5158	34.5153	54.4217	0	0	35.9352	26.2089	4.45013	0	7.47844	37.6989	263.606	613.322	412.723	724.423	502.023	433.489	161.155		-4.56241	-6.10396	-1.84944	-7.67262	-3.75175	-3.26401	-5.54872	-3.59508	1.16687
cgd3_800	POP4 like ribonuclease P protein subunit	103.764	167.436	65.3941	123.766	164.824	153.049	147.786	169.457	148.046	190.105	91.3348	84.2292	286.366	174.457	57.5929	195.044	201.47	154.753	106.794	187.062	130.68	158.93	149.949	167.333	162.353	61.2554	84.0067	147.478
cgd3_810	Uncharacterized protein	47.4841	51.8666	157.108	116.037	33.1875	56.0302	57.9678	64.4231	58.7151	116.439	100.311	80.9437	129.906	63.8673	47.4398	134.506	202.831	2.23634	163.032	45.0979	65.1592	35.845	28.5913	40.6938	52.0066	8.40944	30.7542	20.2465		1.98445				1.46884	1.44695		2.24567
cgd3_820	Uncharacterized protein	458.836	162.722	1332.23	617.837	249.887	217.533	240.06	518.764	826.102	249.417	395.632	478.87	495.504	440.818	218.289	468.484	618.162	277.837	837.877	168.605	521.059	53.7838	59.2021	72.4832	51.2793	58.0427	53.0672	186.324		3.86964	1.94339		3.16779	2.11828	2.69497	2.00291	3.01054
cgd3_830	60S ribosomal protein L35	2398.7	1905.51	3069.92	2583.01	3329.54	4055.1	2222.49	2183.5	2492.17	2683.58	1503.48	2201.73	2709.94	1240.89	614.476	1979.35	1146.42	3284.83	943.437	4210.69	1646.34	1114.3	719.934	1142.61	692.876	718.907	398.352	498.27	0.969345	1.58813	2.03025		1.057	0.944536	1.17588
cgd3_840	SWIB/MDM2 domain containing protein	181.903	151.409	262.995	192.375	251.551	213.063	213.356	221.792	201.01	235.244	282.554	273.601	308.141	215.88	142.536	200.662	258.211	216.695	162.546	254.062	216.689	256.369	119.837	158.257	117.193	75.8001	98.1783	45.6239
cgd3_850	Uncharacterized protein	35.1501	82.8967	215.985	177.928	55.8342	110.172	107.277	105.976	154.631	163.472	198.898	128.397	126.53	354.583	292.644	142.898	238.867	99.3269	240.935	74.1861	144.49	40.3782	33.8636	19.4346	27.4985	62.2508	208.687	124.895		2.63347	1.5704		1.86957	2.3153	1.80371	3.02085	2.53898
cgd3_860	ARF/SAR type Small GTPase superfamily	1578.67	912.399	1072.64	615.699	391.819	191.009	662.48	1087.65	1061.67	333.723	483.868	630.722	763.622	248.83	246.437	659.904	862.078	1347.59	944.396	510.843	1221.23	931.026	1084.23	1128.57	308.755	218.424	106.507	52.5875			-1.80263			-1.45127		-2.29273		-1.17624
cgd3_865	unspecified product	0	0	0	34.0859	0	0	0	73.5945	46.4358	0	0	0	0	0	0	0	0	0	24.1176	0	0	0	0	26.9924	0	0	0	0
cgd3_870	Flavoprotein	49.5945	67.7147	23.4415	25.9702	15.7557	9.14381	30.2721	0	123.829	41.936	37.4176	60.3866	0	0	0	22.7636	27.5124	23.3573	12.2502	35.9809	22.4852	48.8323	26.8759	23.9933	0	43.9159	0	17.6219
cgd3_880	Uncharacterized protein	307.884	118.894	1131.87	1068.85	543.399	819.94	403.701	412.559	504.353	433.9	800.108	541.496	615.72	115.031	1594.95	605.644	825.521	64.4457	583.049	536.992	320.537	168.418	98.8717	108.758	107.05	121.17	55.3913	72.9316		3.19846	2.61495		1.71961	2.16118	2.06687	2.41796	2.52432
cgd3_890	FtsJ-like methyltransferase	83.8155	101.434	59.4248	124.355	93.1957	123.625	115.111	114.505	92.1795	212.618	252.945	229.622	203.655	246.605	139.562	108.542	55.2144	44.4084	54.3456	76.0103	69.6672	68.7727	76.9627	60.8235	65.5702	18.5546	0	22.336						1.57499	1.44024
cgd3_90	Uncharacterized protein	101.197	158.583	0	6.62398	4.01866	2.33223	108.097	2.38363	0	10.6962	14.3156	15.4022	0	0	0	9.9533	10.526	0	0	3.33721	42.0573	236.649	376.262	311.233	29.688	44.8049	44.3778	53.9359	-1.00454	-5.53968	-6.24578	-1.51824	-7.78637	-4.42656	-5.28106	-5.66011	-4.67755	-2.14166
cgd3_900	Rad60/SUMO-like domain containing protein	21.7985	43.2916	0	15.2198	27.7007	0	26.6113	57.5064	72.5694	92.1617	32.8926	26.542	31.3874	146.598	0	42.8802	24.1853	51.3317	75.3817	28.7543	77.7464	28.618	57.7518	33.1442	34.1067	38.6052	11.7653	0
cgd3_910	Uncharacterized protein	33.5963	29.1908	95.2785	140.742	53.366	68.1361	54.685	82.2992	167.768	113.633	228.126	40.907	96.7496	56.4848	0	125.567	153.759	0	292.524	35.4533	103.577	11.0266	12.1375	23.2193	52.5658	29.7495	54.3986	23.8749		2.82122	1.9854		2.69686	3.06922	1.85117		2.95798
cgd3_920	Calmodulin-domain protein kinase 1	469.538	520.212	1249.4	1534.44	801.085	856.075	594.433	642.279	1116.53	845.528	872.51	656.41	438.2	613.997	492.265	1618.07	1859.5	36.856	608.892	469.111	452.04	328.191	434.551	439.892	1632.56	1663.1	2036.77	1618.93		1.83363	1.1316		0.914014	0.940097			2.10098	2.70477
cgd3_923	Uncharacterized protein	384.621	445.581	1252.38	1074.17	977.523	1087.34	452.149	805.289	609.734	686.591	967.284	1092.74	492.276	718.507	142.319	857.473	900.884	201.27	1129.5	411.519	762.104	280.526	514.644	590.716	668.657	1513.7	1914.45	2065.14		1.32133	1.21287							1.81891
cgd3_930	DnaJ domain containing protein	82.5443	102.458	130.052	141.68	166.082	207.99	139.956	82.9558	101.414	104.696	176.452	150.76	168.377	92.5201	183.26	156.962	68.6867	116.626	83.2554	101.625	73.1846	72.245	97.7471	68.4583	0	48.7286	59.402	29.3296			1.31247
cgd3_940	Uncharacterized protein	44.8486	144.737	21.1983	15.6567	0	8.26881	18.2501	0	0	18.9615	0	0	0	0	0	17.6445	18.6597	10.5611	2.76949	0	4.0667	44.1593	86.4142	68.1914	210.515	595.702	931.934	924.266			-3.22092		-5.2058	-2.31997	-3.32123		-1.70347	3.02393
cgd3_950	Condensin-2 complex subunit H2	125.95	139.879	37.5993	71.7395	21.0596	7.33316	121.388	79.9442	107.19	50.4478	50.0136	80.7147	57.2698	44.5806	0	56.5064	115.838	109.271	157.191	27.9816	131.839	208.867	166.045	157.602	269.669	340.457	558.144	560.586		-1.47497	-3.60078		-1.08394	-1.87395	-1.50548	-3.02076	-0.993165	1.48783
cgd3_960	Uncharacterized protein	25.0625	49.7738	142.154	34.9973	0	27.7248	30.5958	18.8906	65.5564	105.961	56.7266	183.097	18.0435	84.2741	0	36.1539	97.3231	70.8213	136.194	6.61195	103.023	16.4515	99.5987	45.0355	0	44.3856	0	71.2416
cgd3_970	Uncharacterized protein	177.975	331.366	140.204	295.124	150.776	109.379	241.41	357.725	430.266	326.066	268.554	288.938	128.132	0	0	233.398	460.745	251.46	805.957	54.7788	498.488	379.686	378.643	541.216	649.754	682.921	944.573	758.858			-1.64471				-1.26122	-4.15591		1.30208
cgd3_980	Peptidase S54 rhomboid domain containing protein	337.615	227.105	247.089	222.417	276.792	220.875	230.452	238.056	155.385	294.689	328.672	238.693	431.242	219.726	507.764	204.237	160.103	102.584	72.6332	192.505	149.447	175.149	192.794	183.657	136.321	135.013	117.562	123.831
cgd3_990	Alpha-ketoglutarate-dependent dioxygenase AlkB-like protein	61.532	91.6513	87.2518	48.3319	58.6443	39.7066	62.5976	75.3659	95.1069	52.03	46.424	18.7304	77.5241	51.7262	51.2287	56.4855	68.2692	181.121	64.5952	79.1372	119.959	186.807	44.4598	72.2949	48.1374	27.2433	0	21.8635
cgd4_10	Uncharacterized protein	87.3295	180.662	110.073	233.732	351.42	203.947	248.757	471.736	339.183	221.532	351.4	212.666	83.8297	0	0	164.152	331.045	466.13	197.735	322.548	274.515	200.637	185.794	197.162	45.5462	0	0	0								-3.17625
cgd4_100	Mitochondrial carrier protein	42.2224	31.4449	13.3047	4.91328	8.94242	5.18973	28.6357	26.5205	10.0402	59.5038	31.8555	17.1367	20.2651	0	0	11.0742	7.80756	33.1421	22.5967	5.56953	26.3745	46.1927	15.2539	11.6724	0	0	7.5962	10.0016
cgd4_1000	Uncharacterized protein	0	0	0	0	0	0	0	0	0	0	22.9608	0	0	0	0	0	0	0	0	0	0	0	7.32978	0	0	0	0	0
cgd4_1010	Galactose-binding domain-containing protein	10.0627	11.8657	28.5375	16.2471	36.7633	29.6843	7.16585	9.48077	22.7318	19.1447	37.9598	18.3785	19.9225	33.8363	33.5109	30.0215	18.1422	4.73916	8.69944	13.9373	8.21198	4.954	10.3002	9.73641	3.93609	4.45524	4.07333	12.5141		1.30249	1.97086			1.50972		1.59103	1.46379
cgd4_1020	Nucleolar pre-ribosomal-associated protein 1 C-terminal domain containing protein	15.3271	10.1465	53.1268	35.6713	22.7232	20.7231	16.632	23.1052	21.868	21.6004	34.6915	43.5455	11.0346	34.3588	17.0142	43.5502	31.1763	2.40617	3.78591	24.2614	12.9715	16.7683	17.2271	7.76818	23.9813	27.1443	30.3324	18.1534		1.62741							1.42694
cgd4_1030	Eukaryotic translation initiation factor 3 subunit G	570.899	336.185	778.153	435.682	615.811	685.397	432.213	415.298	533.551	460.287	420.709	371.814	344.105	401.794	751.645	647.697	283.56	544	216.444	866.906	298.562	383.465	233.432	196.364	124.639	47.0261	50.1608	113.22		1.23743	1.41335
cgd4_1040	Uncharacterized protein with WD40 repreat	0	4.48348	25.6095	1.57623	0	0	0	6.80643	19.3259	0	20.4391	0	0	30.3647	30.0726	0	0	0	2.23053	1.19117	1.09177	2.96381	0	0	14.129	0	0	38.5034		3.01613			3.63109
cgd4_1070	MYND finger domain containing protein	279.207	74.2635	414.766	187.98	152.059	198.557	194.772	157.837	260.831	134.909	150.466	145.699	373.31	67.0607	66.4157	198.769	71.9126	150.282	115.765	147.32	110.914	98.184	45.6318	66.1602	62.408	35.3196	64.5839	184.243		2.11532	1.51645		1.4533		1.80116
cgd4_1080	Thioredoxin domain containing protein	34.4609	42.7743	58.6383	22.8576	30.6541	22.873	44.8739	46.7541	37.6949	40.7951	57.1994	33.5678	59.5437	0	0	37.9616	36.3224	71.4115	49.3702	44.548	50.8297	70.1246	36.5195	36.2016	32.3512	85.4423	44.6389	48.9786								-3.15179
cgd4_1090	Pre-mRNA-splicing factor of RES complex	236.967	150.335	273.792	110.3	33.4587	126.215	150	138.92	81.393	133.583	119.19	96.1775	265.382	88.5352	0	113.946	124.153	99.2029	100.806	52.097	175.081	112.342	107.805	50.952	41.1963	46.6298	28.4217	74.8437
cgd4_110	Winged helix-turn-helix DNA-binding domain containing protein	60.571	45.11	42.9446	50.2203	52.9177	80.9648	24.648	57.0684	64.815	121.642	119.96	64.5327	65.4115	50.9184	0	58.5821	54.6025	39.2244	28.0528	85.8913	29.2925	67.0951	24.6181	32.4433	0	13.4089	12.2595	10.761						1.46076
cgd4_1100	START-like domain containing protein	236.02	202.978	15.9369	10.2993	5.3558	6.21648	106.333	6.35348	12.0265	28.5105	19.0789	20.5271	24.2744	28.344	0	17.6868	9.35222	0	7.28735	4.44761	38.7263	135.562	250.728	313.423	395.662	388.135	723.374	1257.94		-4.09684	-4.98652		-4.6971	-3.22939	-3.32718	-3.78279	-3.8009	1.40378
cgd4_1103	Uncharacterized protein	129.586	168.89	61.2505	28.274	0	0	92.281	0	7.70363	0	0	0	0	0	0	25.491	0	0	16.0043	0	17.6255	0	128.744	152.252	101.377	172.122	332.22	575.555
cgd4_1110	AP2/ERF domain containing protein	145.449	429.277	11.4581	21.1568	7.70127	2.97962	108.51	3.04529	13.4504	40.9961	45.7236	24.5971	31.9962	0	13.4549	34.9695	41.4642	0	2.49493	2.13178	46.8932	182.995	820.802	704.782	341.361	457.937	560.423	496.71		-4.60256	-6.54241	-2.14662	-5.8855	-3.67246	-4.28129	-5.80617	-3.72865
cgd4_1120	Uncharacterized protein with WD40 repreat	52.0743	137.03	29.5363	59.9912	105.878	26.8828	88.9999	113.826	165.93	88.0657	94.2923	101.449	59.9848	175.103	0	65.559	147.329	152.056	172.361	38.4669	183.209	146.985	107.862	113.728	48.8862	36.8894	28.106	14.8024		-1.18766
cgd4_1130	Metallo-beta-lactamase	66.0096	36.0509	62.4007	20.7396	16.7765	19.4725	53.7222	64.6802	40.8111	22.3265	9.96045	16.0747	47.5232	0	0	45.0141	25.633	24.8706	60.3281	19.156	71.0278	47.663	27.0273	23.7229	0	0	28.5018	18.7636
cgd4_1133	Uncharacterized protein	589.715	585.584	0	32.5058	0	0	50.5203	23.3943	0	0	70.2509	37.7916	0	0	0	97.6873	25.827	0	0	0	9.38123	81.4949	500.852	235.96	5730.37	3572.9	4020.45	4389.26		-3.23566	-5.80511		-4.67534	-2.63474	-3.55289	-3.45842	-1.91986	4.37442
cgd4_1140	Metallo-beta-lactamase	30.2367	7.50621	28.5836	7.91673	38.4235	5.57478	24.6083	17.0929	21.5702	38.3512	0	36.8163	0	50.8363	0	11.8958	16.7737	49.8415	11.203	21.9367	31.987	39.6959	5.46187	16.7179	0	26.7746	8.15979	10.7437
cgd4_1150	Uncharacterized protein	39.2191	87.6248	18.5375	13.6914	0	14.4618	47.878	29.561	18.652	49.7442	88.7689	47.7534	0	0	0	25.7162	16.3175	64.6479	12.1093	25.8668	29.6353	12.8721	68.4828	37.9475	184.09	138.914	254.012	222.965										2.34362
cgd4_1160	Ribosomal RNA large subunit methyltransferase RlmN/Cfr with Radical SAM domain	85.4951	61.7426	58.7788	108.532	162.966	106.041	50.604	46.8661	68.383	177.446	123.143	123.026	145.485	287.482	155.3	116.196	45.2722	29.2838	17.2783	77.918	33.3586	51.0188	38.375	58.0136	12.1608	68.8235	12.5848	33.1397			1.52069			1.44642	1.29252	1.86558
cgd4_1170	26S proteasome subunit P45	340.9	524.28	282.962	275.751	153.206	162.496	402.631	470.03	419.158	260.135	175.648	364.462	347.192	447.336	498.412	245.338	435.882	540.395	532.956	280.775	588.072	551.247	574.74	601.081	169.121	250.329	246.82	183.17		-0.964092	-1.74169			-1.51438	-0.845151
cgd4_1180	Uncharacterized protein	0	10.4816	0	36.8496	0	0	34.3629	15.9123	0	0	0	0	0	0	0	0	11.7113	0	5.21463	5.56953	15.3142	13.8578	15.2539	81.7069	0	0	0	0
cgd4_1190	Uncharacterized protein	34.4609	94.1036	65.1537	72.1819	21.8958	76.2433	56.0923	38.9618	32.7782	0	51.9994	83.9196	24.8099	0	0	31.6346	9.55852	16.2299	34.0484	31.82	35.4142	56.5521	82.999	52.3971	0	0	18.5995	48.9786
cgd4_120	Histone-binding protein RBBP4 N-terminal domain containing protein	40.683	26.2587	0	25.5644	20.6793	27.0028	29.7991	76.6609	38.6965	48.1609	55.2494	39.6287	17.5737	27.3598	27.0967	17.0727	24.8256	61.3129	21.1029	50.4448	35.906	32.0462	10.7783	22.4937	25.4616	14.4099	4.39155	0
cgd4_1200	Ubiquitin fusion degradation protein UFD1	203.138	219.725	150.882	121.57	92.1927	112.358	183.038	142.176	172.517	73.6153	120.42	265.009	167.14	146.371	193.284	150.324	120.739	177.675	197.123	145.463	214.897	195.253	165.998	244.687	113.513	128.485	148.796	329.961						-1.11982
cgd4_1210	KH/SF1/BBP/Splicing factor 1%2C helix-hairpin domain containing protein	89.3647	91.2036	93.8655	74.5268	107.252	106.181	72.7299	119.747	49.5839	142.734	127.354	157.171	92.9319	166.941	66.1343	93.755	55.083	70.1461	25.7527	89.0652	51.0204	61.9197	56.2001	43.9199	46.6076	0	26.7959	28.2249			1.08857			1.16074
cgd4_1220	Ribosomal biogenesis regulatory protein	142.021	220.353	335.64	421.426	338.389	477.868	238.392	254.235	194.186	420.313	589.327	497.16	664.604	537.247	768.56	302.652	182.191	58.5259	37.2727	273.983	106.242	116.532	156.063	139.87	166.658	62.8796	229.958	227.082		1.48686	1.65399			1.67875	1.87067	1.89673
cgd4_123	Uncharacterized protein	148.001	99.7253	79.948	59.0481	26.8676	15.5926	51.6218	95.6175	125.691	17.878	47.8551	102.975	0	71.0944	70.4106	30.4997	46.9158	109.533	88.782	52.9901	75.4082	138.786	71.2917	78.9072	165.405	37.4441	0	45.075			-1.99355
cgd4_1230	60S ribosomal protein L28	2746.1	1481.6	3357.45	1942.9	2372.95	3307.85	1743.24	2069.84	2551.06	1733.79	1685.11	1827.87	2293.36	1600.55	853.545	2170.36	1005.44	2914.28	660.221	3999.09	1294.83	1177.7	674.626	1078.01	859.328	389.068	217.382	286.219	0.937862	1.51956	1.69307		1.07347		0.958781
cgd4_1240	Uncharacterized protein	76.165	115.968	62.4007	96.6075	61.2987	44.9364	117.776	149.262	132.817	133.1	84.2807	142.2	80.4238	119.518	101.458	87.8974	161.967	93.2647	265.268	44.2062	189.694	124.991	111.289	131.95	15.8893	26.9776	76.7356	108.252			-1.11705							-1.61787
cgd4_1250	Uncharacterized protein	0	45.626	173.743	48.1213	29.1944	101.658	18.6974	121.214	10.9261	77.705	173.331	167.839	198.479	0	0	54.2308	25.4894	21.6398	45.3979	30.3048	36.1086	60.3222	16.5998	25.4047	0	0	24.7994	261.219							2.23183
cgd4_1260	tRNA intron endonuclease	0	7.31737	111.458	15.4351	37.4569	65.2144	71.9675	55.543	7.00917	24.9242	111.194	35.8901	21.221	0	0	15.462	0	0	10.9212	23.329	14.2548	19.3486	3.54964	16.2973	0	0	15.909	20.9468
cgd4_1270	Transcription factor TFIIIB%2C SANT domain containing protein	302.367	266.887	428.753	302.009	288.177	266.35	246.083	215.244	331.541	397.716	228.126	327.256	314.436	338.909	503.474	425.165	307.517	237.34	199.165	237.094	228.478	226.046	220.498	150.926	52.5658	178.497	90.6644	143.249									0.922124
cgd4_1283	Replication termination factor 2	88.8471	71.6825	62.9922	46.5248	98.7904	122.856	72.3086	75.3384	58.0997	112.691	184.339	108.181	143.921	0	0	75.7347	12.3219	94.1487	32.9189	84.9683	29.5398	51.0309	37.4479	36.8428	0	0	23.9766	47.3537			1.54142			1.63963
cgd4_130	RRM/KH domain containing protein	222.062	226.309	22.097	17.3405	3.713	2.15484	111.765	22.0233	9.72719	44.4721	17.6357	35.5769	29.4501	19.6499	0	28.3551	35.6597	0	24.5387	14.646	81.2494	512.1	270.937	352.989	27.4299	82.7941	18.9242	8.30559		-4.1492	-6.58743	-1.71198	-4.7533	-3.58293	-3.56533	-4.86565	-3.40235	-1.91058
cgd4_1300	Uncharacterized protein	904.157	1552.66	15.683	24.6143	5.27049	0	1012.64	12.5045	51.2848	35.0704	43.8084	10.1001	113.467	0	0	46.7761	78.2276	0	0	22.978	344.99	2782.4	2020.83	2259.91	311.487	455.404	40.2935	82.5267	-0.799877	-6.49003	-9.29813	-1.28221	-6.2124	-5.80477	-5.05693	-7.86554	-5.09418	-1.82422
cgd4_1310	Glycine zipper-containing protein	0	11.6735	0	0	0	0	3.1892	0	0	0	0	0	0	0	26.0998	2.05557	0	0	0.967932	1.03381	0.947536	5.14454	4.719	7.58316	110.362	13.8798	80.3699	83.5421										3.6515
cgd4_1320	Alpha/Beta hydrolase fold-containing protein	29.2187	17.4084	33.1455	8.16022	14.852	4.30968	33.2917	19.821	20.844	24.7067	4.40893	28.4615	0	58.9498	19.461	13.7944	3.24179	5.5044	14.4345	12.3335	12.7173	23.0157	23.2231	33.9257	18.2866	0	3.15403	16.6112
cgd4_1330	FAD binding/Ferric reductase NAD binding /Flavodoxin/nitric oxide synthase domain-containing protein	17.1464	8.51314	27.0149	4.98818	3.63149	2.10754	16.2805	4.30797	12.2319	9.66574	12.9364	6.95918	0	0	0	13.4916	9.5119	16.1507	3.52941	6.78531	7.25558	5.62762	19.9602	16.5905	17.8852	10.1221	24.6784	36.5547
cgd4_1340	Bromodomain containing protein	11.5721	8.61824	10.9394	11.1095	7.35265	4.26711	11.7725	6.54173	6.87937	14.6776	13.0961	28.1804	29.1593	0	38.5375	6.82907	9.62933	0	12.1481	19.844	14.3405	5.6971	12.5421	15.1957	0	0	0	0
cgd4_1350	RCC1/WD40/YVTN/Zinc finger%2C RanBP2-type containing protein	161.273	198.965	198.654	191.933	149.046	182.009	262.505	243.115	218.476	206.619	232.289	374.882	274.435	230.062	471.974	149.969	225.019	163.416	307.217	92.8293	280.359	242.201	183.619	215.489	61.1715	51.9298	58.029	65.9857										-1.09987
cgd4_1360	Zinc finger%2C C3HC4 type (RING) containing protein	75.0415	54.1933	12.898	2.38155	0	0	33.3125	0	3.24442	5.76849	15.4409	0	0	0	0	2.68391	5.67668	0	0	1.79976	9.07262	42.5416	46.0058	50.9203	0	0	55.23	72.7193		-2.95365	-5.49957		-4.47179	-2.02467	-4.35385	-3.20878	-3.26459	-2.53027
cgd4_1370	ABC transporter	50.2931	50.721	41.6005	66.9373	89.874	81.1352	80.5834	72.2618	59.7965	77.0796	61.6599	61.2371	47.5232	105.696	62.8076	90.6878	34.8748	29.6078	26.0102	96.1948	41.9934	84.5967	42.0172	50.8349	29.5088	38.9677	32.2342	24.5714
cgd4_1380	ABC transporter	43.8554	37.7418	41.4577	53.5848	76.164	53.9046	47.5893	46.2778	42.4092	69.2219	72.7927	49.8387	37.8881	78.6488	77.8924	48.6938	34.0601	45.4396	20.2209	50.9075	27.3946	45.1005	22.1814	28.6932	13.7235	5.17786	7.89001	22.8546			1.15836			1.05843
cgd4_1390	ABC transporter	86.1636	110.77	98.907	116.559	131.001	89.643	137.745	170.48	180.011	117.093	81.2597	138.635	186.099	93.1276	235.704	136.402	126.326	204.349	85.1323	209.455	170.769	259.568	115.25	116.973	38.5184	10.8997	16.6089	15.3078										-1.758
cgd4_140	Zinc finger%2C RING/FYVE/PHD-type domain containg protein	17.0549	40.645	48.3674	41.6771	67.1853	69.1775	54.1328	68.1311	71.3772	49.0322	90.0718	74.758	68.7598	22.9392	79.5151	47.8631	54.8745	65.8645	45.0758	47.2437	38.971	24.6294	20.1275	27.3461	26.6846	12.0817	25.774	9.6959			1.60886		1.33089	1.38463	1.39427		1.11153
cgd4_1400	Inorganic pyrophosphatase	209.227	207.761	184.602	295.817	332.347	329.177	275.287	236.554	195.694	330.246	305.187	280.231	321.347	469.026	418.063	296.333	154.757	190.508	81.8277	317.388	160.207	144.208	141.938	166.775	65.4726	49.4054	94.1047	123.904			1.22754			0.925846	0.835131	1.25758
cgd4_1410	Uncharacterized protein	1156.71	653.519	433.619	219.31	12.6716	80.8936	486.929	248.029	275.058	185.5	240.746	315.68	258.445	268.243	265.663	251.077	464.666	450.845	699.514	65.7678	755.904	733.107	1952.56	1381.09	530.468	459.155	258.336	255.105		-2.03044	-4.50946	-1.463	-2.58348	-2.7152	-2.37792	-2.56451	-1.87745
cgd4_1420	N2227-like protein	267.505	175.316	202.304	173.698	122.376	82.858	143.689	104.847	162.843	226.196	185.678	156.343	154.07	179.9	249.438	186.63	94.9742	115.907	64.7542	156.672	93.7909	228.274	131.434	176.006	50.2256	37.9001	63.5272	60.8318
cgd4_1430	TAP42-like protein	111	107.161	58.2954	77.5006	70.5274	50.0263	155.582	55.7769	126.11	10.4288	93.0516	60.0687	79.9139	0	0	53.3746	30.7885	23.2344	25.8947	43.926	63.3727	80.9588	49.0131	57.9627	0	21.8424	13.3133	52.5875								-2.7895
cgd4_1450	Uncharacterized protein	57.3454	98.3572	39.4256	23.6592	0	1.92234	72.1276	5.89411	12.3966	22.0409	58.9982	6.34764	18.7661	17.5298	52.0835	38.2853	15.9061	0	3.86312	23.3809	23.3206	155.704	107.354	96.5603	48.9406	46.163	11.2549	18.5236		-1.91643	-5.90325		-3.73638	-1.57746	-3.06403	-1.93796	-1.92454
cgd4_1460	Uncharacterized protein	660.096	352.316	280.803	97.937	41.9412	109.533	174.597	149.262	141.269	83.7244	24.9011	120.56	23.7616	0	109.913	86.5656	183.093	77.7206	252.726	43.5364	287.304	162.488	472.977	319.347	568.044	350.709	231.577	117.273			-1.86857		-1.37671	-2.47616	-2.31739		-1.24908
cgd4_1470	V-type proton ATPase subunit a	495.418	530.571	433.498	587.461	665.978	581.26	571.475	489.144	471.227	664.724	599.28	643.106	495.215	812.286	531.77	538.55	436.096	416.513	419.706	578.431	506.152	658.468	440.798	480.488	422.808	413.314	318.218	349.154
cgd4_1480	AAA-type ATPase/40S ribosome biogenesis Tsr1 and BMS1 C-terminal/AARP2CN (NUC121) domain-containing protein	272.85	191.915	277.473	388.225	404.515	422.263	230.472	177.613	200.543	471.919	386.762	377.527	473.233	806.266	1101.4	368.119	177.736	81.7746	41.8673	251.395	98.714	109.905	131.432	124.573	116.43	43.9289	107.102	161.582		1.49729	1.84376			1.64503	1.6214	2.64691	1.19109
cgd4_1490	DNA primase	23.259	49.0791	0	10.1497	14.7783	8.57658	33.1265	26.2968	33.1849	29.5009	0	0	0	78.2097	0	18.3012	32.2571	43.8167	18.6717	15.3404	29.5264	19.0846	18.2062	19.2899	0	20.5958	6.27676	16.5288
cgd4_150	Pre-mRNA splicing protein Prp31-like protein	101.37	55.363	76.6625	58.3909	83.7312	104.663	86.6257	87.8677	26.5156	85.7164	61.1846	74.0573	43.7885	34.0864	0	33.2345	47.7995	95.4837	42.5667	96.2761	52.6999	43.2519	19.532	39.2334	0	17.9527	5.47124	14.4075			1.63812
cgd4_1500	Uncharacterized protein	223.175	258.547	105.487	155.821	141.801	41.1472	302.721	224.288	300.727	188.712	56.1263	90.5798	214.231	250.147	123.871	229.262	247.611	175.18	82.6891	147.195	168.639	207.537	273.238	200.515	116.396	65.8739	20.0757	211.463
cgd4_1510	Decaprenyl diphosphate synthase-like	37.0489	45.9866	52.535	54.9686	23.5401	20.4923	15.0762	27.9252	13.2149	31.3277	111.809	45.1109	66.6827	124.579	61.6905	34.0104	5.13818	0	6.86352	36.6532	15.6774	6.07991	26.7696	28.166	0	0	0	52.6568
cgd4_1513	Uncharacterized protein	171.464	229.855	129.672	125.702	87.1558	75.8713	209.32	129.239	171.246	231.978	51.7458	83.5102	148.133	230.623	0	76.4522	209.262	339.165	254.118	90.4708	346.195	225.105	218.874	417.132	482.901	364.395	555.264	609.246			-1.68584
cgd4_1520	Ribosome biogenesis protein BRX1	847.31	358.241	1051.29	517.644	529.952	561.415	430.992	419.114	563.525	705.272	629.281	741.527	629.078	445.177	793.611	621.561	367.22	411.524	207.657	586.783	340.136	421.489	306.111	307.439	227.86	187.573	157.203	254.024		1.2486	0.796457			0.833937	0.83912
cgd4_1530	Phospholipase/Carboxylesterase	101.085	36.5008	182.43	145.968	87.5831	152.487	115.924	31.1694	74.2972	178.722	221.864	268.543	277.871	339.906	428.446	127.744	50.9788	4.32797	6.80969	55.7608	21.6651	75.4028	46.4794	107.97	0	0	49.5987	91.4267		1.14301				1.24227	1.66105	2.02391		-2.68583
cgd4_1540	SRP40 C-terminal domain containing protein	104.769	33.8115	128.754	43.8901	53.2547	77.2659	29.8435	23.6906	37.3701	88.5906	102.759	165.838	37.714	105.688	104.672	41.2187	11.6241	9.86854	11.6455	27.6401	12.0334	17.1932	13.8785	28.9636	32.7851	18.5546	0	7.44533		1.95718	1.79575			2.00003	1.95504	1.99733
cgd4_1543	Target SNARE coiled-coil homology domain containing protein	221.709	206.396	227.053	109.648	105.652	149.882	75.1829	111.407	136.195	171.85	97.5758	134.977	345.839	434.881	369.17	140.53	66.6208	43.5072	104.964	112.108	139.609	115.215	146.846	165.998	57.8155	130.882	19.9438	52.5184
cgd4_1555	unspecified product	0	0	0	0	0	0	0	0	0	0	0	0	0	0	0	0	0	0	0	0	0	0	23.5164	0	0	0	0	0
cgd4_1556	unspecified product	0	0	0	0	0	0	0	0	0	0	0	0	0	0	0	0	0	0	0	0	0	0	0	0	0	0	0	0
cgd4_1560	Uncharacterized protein	123.236	147.403	148.27	142.753	113.893	111.54	168.679	139.331	138.53	198.937	228.217	218.258	177.445	188.358	335.783	141.043	111.869	211.053	89.9367	156.648	122.581	165.466	105.233	162.6	70.1157	99.2045	42.3269	79.6146
cgd4_1570	SNU66/SART1 family	74.5232	67.8344	93.9318	49.8642	106.539	57.2498	60.6511	44.4687	56.1167	89.2715	56.2255	52.9316	44.7104	20.8824	20.6816	52.9373	43.064	35.0978	29.1457	74.5465	50.681	75.4161	62.0732	69.5318	9.71679	10.9984	16.7593	26.4796
cgd4_1580	Ribosomal RNA large subunit methyltransferase E	291.76	248.328	525.35	509.268	514.94	674.537	333.561	280.997	279.716	603.058	433.26	603.358	550.132	1385.94	1403.46	397.8	231.218	76.3382	68.0632	255.351	136.617	148.958	172.887	154.273	115.936	57.4118	282.448	246.829		1.74952	2.00346			1.53806	1.66951	2.82168	1.02031
cgd4_1590	Chromodomain-helicase-DNA-binding'multidomain chromatin protein with the following architecture: chromo-bromo-chromo-SNF2 ATpase	201.423	211.227	188.631	253.666	303.803	263.774	241.297	283.066	206.359	337.453	234.342	249.837	258.855	278.514	482.712	281.922	263.159	232.281	190.642	264.95	271.403	367.615	180.222	177.979	41.2349	76.678	81.2811	86.9535										-1.22022
cgd4_160	Uncharacterized protein	95.6466	63.3177	60.2783	47.3029	50.6433	99.9288	38.9212	54.0694	30.3254	121.315	84.1895	97.0498	172.15	160.809	159.262	64.8065	35.373	37.5385	9.84394	65.1862	20.2367	20.9281	28.7956	17.6277	0	56.4634	25.8116	0			1.82051			1.86969	2.30041	2.37853
cgd4_1600	Uncharacterized protein	74.0559	73.5371	30.0031	46.166	24.6472	20.8058	64.5758	63.793	77.9869	62.6201	39.9093	55.8201	33.0052	11.858	0	39.3095	85.0989	66.4338	160.712	16.7463	125.349	133.104	126.128	135.998	27.5882	62.4538	95.1669	142.845		-1.62149	-2.41759		-1.07802	-1.46661	-1.74504	-4.19518	-1.04381
cgd4_1610	Serine/threonine protein kinase	54.4963	38.6532	14.7191	9.51235	4.94655	2.87073	38.0161	26.406	46.2815	39.4979	5.87369	9.47929	0	0	0	20.4191	36.7098	36.6655	28.845	11.2963	43.297	38.3277	58.1268	45.1967	36.5429	41.3627	113.451	160.441		-1.96527	-3.3777				-3.18064	-3.06693
cgd4_1620	unspecified product	386.55	335.146	65.4478	62.4372	0	8.50971	204.253	23.9175	2.74384	24.3924	34.8227	42.1492	20.7682	19.4	0	120.3	19.2033	5.43438	6.4129	91.3247	71.8455	410.906	360.591	357.271	63.189	143.047	34.253	53.2996		-2.4596	-5.83565		-5.09481	-3.64842	-3.71464	-4.91836	-2.19823	-1.09681
cgd4_1625	unspecified product	0	0	0	0	0	0	0	0	0	0	0	0	0	0	0	0	0	0	0	0	0	0	0	0	0	0	0	0
cgd4_1630	Uncharacterized protein	88.0128	147.481	62.4007	3.84067	0	16.227	26.8611	8.29234	0	0	66.403	53.5824	0	0	0	43.2828	24.4124	31.0882	0	2.90243	6.65055	43.33	198.73	112.532	447.55	779.353	724.421	703.636		-2.21632	-3.28028		-4.78635		-2.2796		-1.6483	2.77973
cgd4_1640	Uncharacterized protein	226.41	256.674	14.2688	18.4426	4.79521	11.1316	147.412	0	1.79462	12.7631	74.0217	55.1356	10.8668	50.7545	0	16.8252	33.4933	7.10874	0.932083	10.9507	60.6774	324.487	382.624	301.481	366.056	374.24	309.573	493.414		-4.10724	-5.01983		-7.69053	-2.91805	-3.55891	-3.72288	-3.65271	0.845797
cgd4_1650	Thioredoxin	1186.5	986.734	1009.47	968.213	584.257	459.39	1219.12	1006.1	1248.48	802.624	716.144	794.58	1110.48	797.937	1185.39	805.225	1209.46	2374.9	1318.84	1064.27	1601.26	1635.57	1314.54	914.326	324.877	630.388	208.126	126.476			-1.18795			-0.857205
cgd4_1660	Small nuclear ribonucleoprotein E	201.578	212.676	381.114	87.9636	0	167.243	123.041	189.921	155.784	298.287	76.0421	122.721	0	169.454	503.474	79.3053	97.8464	47.4681	43.5674	152.892	124.902	99.2398	66.7561	69.6579	0	0	27.1993	35.8123
cgd4_1670	Uncharacterized protein	16.7183	33.2023	63.2169	46.6908	53.1122	36.9884	40.8187	50.4048	95.4114	28.2732	25.2268	0	36.1086	56.2161	0	72.3508	97.381	7.87371	78.4612	28.6688	62.6591	10.9742	18.1196	6.93266	0	0	0	35.642		1.95655	1.82608		2.26544				2.55952
cgd4_1680	Brl1/Brr6 domain containing protein	55.6283	51.7862	52.587	19.4199	17.6726	30.7688	50.9325	20.9646	26.456	23.519	62.9548	16.9333	0	46.7634	0	20.0617	34.717	45.8482	13.7406	38.5239	20.1766	18.2578	8.37378	21.1454	0	0	7.50604	0
cgd4_1690	Myosin motor domain containing protein	71.735	94.2345	59.3364	72.5195	26.5877	41.8819	103.384	96.8744	127.224	80.8766	90.2031	131.017	98.9864	90.4549	169.216	68.5955	124.358	142.177	188.634	36.6672	151.233	119.683	121.661	92.9587	154.328	111.162	414.599	344.099			-1.53278							0.968597
cgd4_170	Uncharacterized protein	0	107.728	164.091	60.5972	193.007	96.01	52.9761	0	30.9572	36.694	163.702	52.8382	62.4841	583.676	0	91.0542	36.11	0	42.8758	11.4485	36.7258	0	52.2586	23.9933	0	0	23.4216	61.6767			2.18868					2.64222
cgd4_1700	Nucleolar GTP-binding protein 1	420.145	349.626	676.875	710.64	838.453	813.903	536.985	359.052	351.786	970.724	933.101	886.241	822.235	1671.44	2049.49	661.954	380.796	156.069	86.9697	459.76	162.404	248.601	260.105	260.927	194.434	314.398	300.223	260.724		1.49281	1.77852			1.7388	1.55585	2.55615	1.0631
cgd4_1710	Condensin subunit 1/Condensin-2 complex subunit D3	19.1684	6.34472	3.02008	6.13407	4.05975	1.17804	11.7002	6.02	19.7518	18.9098	26.5137	3.88993	2.30003	10.7425	0	4.18961	3.54454	13.5415	9.46951	4.21416	11.5875	9.43691	8.07924	22.9629	0	0	13.7943	24.9734			-2.28734						-1.60009
cgd4_1720	Histone-like transcription factor (CBF/NF-Y) and archaeal histone	67.273	44.5344	52.9958	37.1846	42.7439	78.5537	41.0628	21.1276	58.6557	47.4038	50.7554	27.304	64.5769	37.7016	0	42.6408	52.8692	73.9275	24.9254	73.9495	28.4669	84.6387	22.9538	37.1953	0	0	12.103	31.8712
cgd4_1730	AAA+ ATPase	78.8119	65.2165	64.5694	51.3581	66.7674	75.5595	66.2795	75.2446	47.4769	57.7561	31.7126	57.5771	34.0441	17.6673	0	50.2993	45.178	39.5922	27.254	47.1287	43.831	43.1114	48.72	53.7428	82.2078	65.1354	175.82	123.215										1.26807
cgd4_1740	GPI inositol-deacylase PGAP1-like	13.7038	9.07183	8.63636	0.797331	2.90236	1.68439	5.57643	3.44302	3.25865	11.5876	17.2318	5.56192	3.28864	0	0	4.79233	3.80105	2.15133	7.89818	3.01276	7.17948	4.49771	12.102	11.3652	0	0	4.93087	9.73843
cgd4_1750	Tapt1 family	0	0	39.914	22.1098	26.8273	46.7076	34.3629	15.9123	40.1607	35.7023	63.711	51.4102	91.1931	0	0	11.0742	23.4227	19.8853	0	22.2781	20.419	55.4312	40.677	23.3448	0	0	22.7886	60.0098
cgd4_1760	Tapt1 family	21.2387	21.0899	33.4626	9.88594	4.49822	7.83163	11.5235	8.00423	30.3025	5.98634	21.3653	8.62014	5.09689	71.4166	0	14.8548	5.89105	3.33424	9.61791	14.0079	15.4068	30.2067	17.0511	13.7001	0	0	22.9263	15.0931
cgd4_1770	Mitochondrial biogenesis protein AIM24	173.581	344.73	182.323	208.724	232.834	149.349	298.236	334.355	339.382	163.085	189.167	187.869	83.3122	194.559	0	166.933	181.887	190.751	197.705	190.808	318.29	392.467	225.293	311.913	120.707	68.3137	31.2288	0							-1.35722	-1.80354
cgd4_1780	Zinc finger%2C C3HC4 type (RING) containing protein	39.2191	36.5103	9.26873	34.2285	0	18.0772	39.8983	33.2561	46.63	33.1628	29.5896	23.8767	14.1178	0	32.6521	20.5729	32.635	64.6479	47.2262	15.5201	62.2341	86.8867	53.1332	51.5002	30.6817	17.3643	0	0			-2.29084				-1.77888
cgd4_1790	Uncharacterized protein	39.7177	44.3693	131.412	58.9282	12.6179	73.228	32.3244	22.4526	108.612	50.3765	44.9486	24.1802	71.4861	66.7765	396.806	39.0646	93.6411	37.4113	120.179	39.2935	63.6254	45.6251	66.9619	63.1349	31.0718	35.17	85.747	42.3374
cgd4_180	Dos2-interacting transcription regulator of RNA-Pol-II	25.4193	18.9309	9.01109	17.1932	18.1698	19.918	27.1525	27.5418	17.378	10.747	7.19178	23.213	9.15022	0	0	13.334	18.5079	14.9645	19.6211	24.3096	19.2077	20.8572	11.4792	21.5208	0	5.6272	1.71494	9.03198								-2.91991
cgd4_1800	Uncharacterized protein	173.581	140.046	123.068	53.0225	55.1449	24.0025	97.1229	40.8858	98.031	55.041	16.3702	52.8382	187.452	145.919	0	25.609	60.1833	20.4376	34.8366	60.1045	74.7632	149.549	122.808	128.964	271.59	230.559	749.492	740.121			-1.70056			-1.85934			-1.58732	1.57227
cgd4_1810	Uncharacterized protein	0	39.4394	0	0	0	0	16.1622	14.9684	0	0	0	0	0	0	0	0	0	0	4.90528	0	4.80192	0	43.0469	82.3498	0	70.3399	235.804	197.575
cgd4_1820	Uncharacterized protein	57.5053	24.9823	210.65	143.035	68.5082	68.9152	70.2015	113.778	141.871	85.0941	108.465	140.038	77.626	48.3413	0	149.883	243.244	57.5514	448.322	44.5648	203.36	11.7961	15.5814	21.8589	33.7405	25.4605	96.9914	66.4065		3.3276	2.08363		2.66434	2.27791	2.38134		3.42064
cgd4_1830	Dynein light chain tctex1	431.668	443.953	495.511	333.683	235.091	125.066	338.768	453.187	593.889	234.649	302.418	262.801	244.181	103.679	0	238.568	461.828	856.767	948.204	288.773	732.514	344.075	252.492	511.436	482.43	327.636	116.492	131.469								-2.69134
cgd4_1840	RNA helicase	100.549	85.9769	126.735	174.533	159.716	197.742	136.387	79.9978	83.684	217.278	105.362	210.849	148.8	206.617	167.425	164.093	120.854	42.0932	30.3555	146.633	47.9505	82.5027	71.3059	70.264	34.9604	29.6786	57.2839	75.4235		1.09873	1.38473			0.95291	1.07743	1.03829	0.981379
cgd4_1850	Endonuclease/exonuclease/phosphatase	34.4609	21.3872	16.2884	10.0253	14.5972	12.7072	25.709	4.32909	24.5836	9.71313	0	6.9933	8.26996	19.3128	0	14.3109	6.37235	18.9349	10.6401	16.6676	19.4431	22.6208	15.9081	20.6413	0	0	6.19984	8.1631
cgd4_1860	Uncharacterized protein	19.6278	34.108	18.5547	43.3965	20.7852	16.8878	58.572	41.917	45.1177	11.0646	39.4895	23.8989	56.5236	65.9997	0	34.3201	68.9601	12.3253	47.6742	31.0691	38.7595	49.389	31.5157	36.1742	0	11.5869	7.06245	0
cgd4_1870	Uncharacterized protein	231.182	166.954	19.8675	7.33688	0	0	76.9698	0	0	53.3133	0	0	0	0	139.979	24.8051	11.6588	0	0	0	24.1388	62.0805	265.746	252.736	197.299	334.982	192.835	119.481		-3.82131	-5.87134		-6.65674	-2.67804	-4.63671		-3.0513
cgd4_1880	Uncharacterized protein	135.193	331.546	7.74554	12.1565	0	0	51.6795	4.63182	0.974177	31.1771	37.0905	9.97645	14.7471	0	54.5723	29.0116	23.8629	0	1.51789	0	16.8403	102.189	423.295	339.765	814.058	935.939	780.53	480.367		-4.54255	-8.20853	-2.20752	-6.48588	-3.0688	-4.39157	-3.46084	-3.27884	2.1503
cgd4_1890	Adenosine monophosphate deaminase 2	96.605	112.915	186.452	182.676	125.319	130.615	134.313	77.3659	79.4446	241.657	203.472	176.44	101.427	162.42	388.74	173.669	133.978	77.725	27.8392	159.82	53.2885	128.148	153.176	183.051	44.0858	78.415	189.009	194.512					-1.18647
cgd4_190	Uncharacterized protein with WD40 repreat	17.854	13.8507	21.0974	14.803	24.1062	18.9277	22.704	29.4378	31.8417	15.097	11.7865	13.587	20.8876	7.50441	37.1612	18.7312	19.8089	39.941	22.0504	28.5558	27.9266	35.8917	13.7067	16.6582	3.49187	11.8573	3.61362	4.75792
cgd4_1900	Uncharacterized protein	195.278	113.114	61.534	51.1289	20.6793	48.005	39.7321	36.7972	23.2179	27.5205	24.5553	79.2574	23.4316	109.439	0	76.827	81.2474	15.3282	88.4314	34.3454	123.95	138.867	125.421	107.97	0	0	35.1324	46.2575					-2.20656	-2.00147
cgd4_1910	Alpha/Beta hydrolase fold-containing protein	437.553	794.147	18.3836	35.6417	12.3561	0	122.658	14.6578	11.5608	98.6628	139.384	106.553	84.0036	65.3911	0	99.4607	48.5462	9.15877	2.40176	3.84783	18.8092	389.341	1135.81	701.58	14224.7	12863.5	11834.2	16217.4		-4.45074	-6.79698	-2.37214	-5.92992	-2.68679	-3.06699	-4.40701	-3.1447	4.65095
cgd4_1920	Endonuclease/exonuclease/phosphatase	99.1474	111.345	102.653	133.505	170.99	139.276	147.935	176.152	134.723	107.79	99.7383	114.974	54.3851	47.627	31.446	123.831	104.765	186.78	83.9663	198.668	136.71	117.768	61.9733	82.2282	14.7742	41.8072	12.7411	20.1309			0.967552
cgd4_1930	Origin recognition complex%2C subunit 2	67.6429	143.933	91.3495	72.5292	67.5383	64.1387	114.035	109.254	163.147	49.0262	102.069	94.1283	153.054	32.4933	96.5424	89.9747	88.4508	209.349	96.6695	112.171	167.067	158.579	95.4231	145.592	45.3584	17.1136	31.2932	13.7342
cgd4_1940	Nucleoside diphosphate kinase	3824.76	2828.42	3411.96	2407.17	3884.86	3247.79	2816.87	3867.52	3164.04	2733.07	1930.55	1869.38	1977.95	2173.69	1614.59	2786.97	2562.56	5835.3	2129.01	4849.81	3676.56	3005.71	1829.41	2099.83	1011.44	1431.05	247.139	172.269			0.752625
cgd4_1950	RNAse PH domain containing protein	191.293	90.2277	162.751	143.578	182.316	155.184	93.4109	122.557	136.464	113.227	101.027	46.5839	96.4041	64.3235	63.7048	163.061	90.2012	252.259	113.402	214.484	134.14	144.404	101.36	108.41	29.9303	101.634	0	27.1881
cgd4_1960	THIF-type NAD/FAD binding fold containing protein	25.2651	40.7682	23.8838	39.6903	24.0794	37.2653	77.1081	38.0866	63.0825	53.4091	0	76.9074	54.5684	0	0	38.1029	38.5433	41.6465	43.6848	54.9897	54.219	33.1691	25.8617	43.6536	39.5306	22.3723	6.81816	26.9316
[truncated: 2,605 more rows]
