# Supplementary material for: Cryptosporidium life cycle small molecule probing implicates translational repression and an Apetala 2 transcription factor in macrogamont differentiation
Source: PLoS Pathog. 2024 Apr 26;20(4):e1011906. doi: 10.1371/journal.ppat.1011906 (PMC11078545; doi:10.1371/journal.ppat.1011906)
Supplement: S3 File — Gene names from the CryptoDB database are included along with gene IDs. Values are included only if the FDR is below 0.1 in differential gene expression analysis by DEseq2. (XLSX) [file ppat.1011906.s003.xlsx]

## Sheet: Stage specificity
		Log2 fold change (treated vs Control)										Log2 fold change (Female vs Asexual)
#KEY	DESCRIPTION	TVB-2640	beloranib hemioxalate	BAY 61-3606 dihydrochloride	Pralatrexate	mycophenolate mofetil	Mubritinib	oligomycin A	antimycin A	AGM-1470	S-1255	Tandel dataset	Stage specificity
cgd6_3510	Uncharacterized protein		4.12131	4.32852		3.27881	3.11057		2.19212	4.17925		-4.74367	Asexual Specific
cgd8_1180	Coronin		3.00137	2.24391		2.0324	1.82246	1.21475		3.24515		-4.32894	Asexual Specific
cgd4_2520	Uncharacterized protein		1.87987	1.88359						1.26		-4.27242	Asexual Specific
cgd7_5340	Uncharacterized protein		2.57456			1.74122		2.01208		2.34907		-4.26264	Asexual Specific
cgd6_3940	Uncharacterized protein		2.97204	2.65678		2.24758	1.25228			3.55762		-4.12439	Asexual Specific
cgd2_370	ARM repeats containing protein		2.81014	1.47789		2.2829	1.91594	2.51341		2.86989		-4.07837	Asexual Specific
cgd6_510	Synaptobrevin/VAMP-like protein											-3.94399	Asexual Specific
cgd1_140	Uncharacterized Secreted Protein (CpLSP gene family)		2.83554	2.46672		1.66156	1.64472	2.04643		3.1282		-3.83637	Asexual Specific
cgd3_540	Major facilitator superfamily domain containing protein									1.25217		-3.82912	Asexual Specific
cgd8_40	Uncharacterized Secreted Protein (SKSR gene family)		1.56893			1.46246				2.36618		-3.7335	Asexual Specific
cgd8_320	Uncharacterized protein		2.23085	2.02873		1.92888	2.09485	1.62926		2.72964		-3.7331	Asexual Specific
cgd8_2660	Uncharacterized protein			2.46173						1.53493		-3.68728	Asexual Specific
cgd5_130	Ferlin like type II membrane associated protein with 5 C2 domains		1.29595							1.62409		-3.64012	Asexual Specific
cgd5_4520	GMP synthase			3.07329					4.57378			-3.60132	Asexual Specific
cgd7_1230	Uncharacterized protein		1.5155	1.49899			1.71603	1.29295				-3.60128	Asexual Specific
cgd7_5330	Thioredoxin/PDI transmembrane domain containing protein		2.73153	2.40682		1.93597		1.61471		3.01296		-3.58704	Asexual Specific
cgd8_3570	Uncharacterized Secreted Protein (WYLE gene family)		2.65202	2.05863		2.34717	2.24258	2.15714		2.56559		-3.58606	Asexual Specific
cgd7_5520	Hemogen		1.83215	1.86369		1.51955				2.71158		-3.58418	Asexual Specific
cgd6_4160	EF-hands domain containing protein		3.24493	2.22079	1.4652	1.83686	1.87898	2.04549	1.8958	3.18857		-3.56448	Asexual Specific
cgd2_4180	Uncharacterized protein		1.19438							1.49308		-3.54412	Asexual Specific
cgd2_1050	Uncharacterized protein		2.01115	1.99301		1.09558	2.02376	1.18551	1.91253	1.801	1.56095	-3.52395	Asexual Specific
cgd1_180	Uncharacterized protein		2.55617	1.7832	1.47657	2.34035	1.3377	1.85094	1.1922	3.23207		-3.51957	Asexual Specific
cgd8_940	Uncharacterized protein		1.39562	1.59991			1.52809	1.37156	1.68424	1.04553	1.11864	-3.49842	Asexual Specific
cgd2_690	SPX/RING-type Zinc finger domain containing protein		1.07545	2.61796		1.10562	1.6289	1.74567	2.64545	1.16031		-3.47409	Asexual Specific
cgd1_2670	Ankyrin repeat containing protein		1.28371	1.75409								-3.43713	Asexual Specific
cgd3_3370	Uncharacterized protein		2.15557	2.85948		1.51553	1.93514	1.31348	1.32062	2.96008		-3.43546	Asexual Specific
cgd5_1590	Uncharacterized protein		1.72727	1.41546		1.58067	1.7951	1.87254		2.39115		-3.36345	Asexual Specific
cgd7_1220	Uncharacterized protein		1.69486	1.5046			2.02101	1.59754	1.65922	1.46053		-3.35286	Asexual Specific
cgd4_160	Uncharacterized protein			1.82051			1.86969	2.30041	2.37853			-3.32837	Asexual Specific
cgd5_2620	Pumilio RNA-binding repeat containing protein		1.83109	1.83667			2.01958	1.14828	2.19964	1.40685		-3.31184	Asexual Specific
cgd8_160	Ubiquitin activating enzyme E1			2.09529		1.20772						-3.25776	Asexual Specific
cgd5_1660	Uncharacterized protein		2.96541	1.79795				2.06856		2.74673		-3.25116	Asexual Specific
cgd8_5390	Uncharacterized protein			1.87834			2.30016	2.13652	3.13129			-3.24846	Asexual Specific
cgd3_2840	unspecified product		2.65767	2.25953			2.64349			2.32888		-3.23854	Asexual Specific
cgd4_1840	RNA helicase		1.09873	1.38473			0.95291	1.07743	1.03829	0.981379		-3.2357	Asexual Specific
cgd6_1660	Uncharacterized protein with Thrombospondin type-1 (TSP1) repeat		2.73617	1.77373	1.42172	2.22616	1.70179	1.63509		3.13413		-3.21913	Asexual Specific
cgd3_1710	Uncharacterized protein		3.45984	1.9201		2.56129	1.82968	1.41775		3.49869		-3.21368	Asexual Specific
cgd6_1880	BCP1 family protein			1.50874			1.58078	1.99344	1.59864			-3.19081	Asexual Specific
cgd1_130	Signal peptide region containing protein		2.22539	2.02751		1.04509	2.00098		2.31581	2.50926		-3.15971	Asexual Specific
cgd3_2350	Geranylgeranyl transferase type-2 subunit beta/prenyltransferase alpha-alpha toroid											-3.14766	Asexual Specific
cgd8_170	DNA-directed RNA polymerase subunit beta		1.04953	1.45444				1.10426				-3.14523	Asexual Specific
cgd7_3580	Galactose oxidase		1.46294	1.48913			1.03988		1.01295			-3.13341	Asexual Specific
cgd3_2320	cGMP phosphodiesterase A4					0.974941				0.908128		-3.12238	Asexual Specific
cgd2_340	RING/FYVE/PHD-type Zinc finger-containing protein		2.13039	2.32674			1.89163	1.53362	2.75505	2.37728		-3.11701	Asexual Specific
cgd7_100	RING-type Zinc finger domain containing protein		1.75954	1.92214		1.42778	2.02649	1.32831	1.60291	1.87746		-3.11118	Asexual Specific
cgd8_3310	Ribosome maturation protein Sdo1/SBDS			1.27695								-3.10828	Asexual Specific
cgd4_990	Serine/threonine protein kinase		2.19722			1.47885	1.6273	1.68367		2.23124		-3.10507	Asexual Specific
cgd2_260	Uncharacterized protein		1.9798	1.55909			1.91211	1.85627	3.08035	1.69346		-3.08526	Asexual Specific
cgd2_1500	Eukaryotic translation initiation factor 3 subunit E withPCI domain domain			1.54518		0.824639						-3.08235	Asexual Specific
cgd4_3650	Uncharacterized protein		2.00506	1.89038			0.816013		0.993538	1.85148		-3.06252	Asexual Specific
cgd8_3803	unspecified product		1.05287	1.59201			1.58975		1.97795			-3.0521	Asexual Specific
cgd4_1970	Uncharacterized transmembrane Protein		2.77211	1.69324		1.62311	1.39086			2.6911		-3.05045	Asexual Specific
cgd7_3280	ER membrane protein complex subunit 8/9											-3.04048	Asexual Specific
cgd7_3850	Uncharacterized protein		2.6909	1.55871		1.70422	1.57034			2.3546		-3.03208	Asexual Specific
cgd8_5130	TatSF1-like protein with RNA recognition motif domain						1.99485					-3.02599	Asexual Specific
cgd5_2110	Transcription elongation factor 1											-3.02247	Asexual Specific
cgd6_2330	Uncharacterized protein	1.18463	3.16296	3.34778	1.60202	2.34945	2.2743	2.13173	2.19626	2.85692		-3.01088	Asexual Specific
cgd8_3590	Uncharacterized Secreted Protein (WYLE gene family)		1.38788	1.53117		0.957484				1.96871		-2.98334	Asexual Specific
cgd3_2640	Uncharacterized protein with WD40-repeat			2.176			2.09581	1.71371	1.91849	1.20134		-2.97725	Asexual Specific
cgd1_1590	Uncharacterized protein		1.29687	1.6345			1.78522	1.58748	1.4187			-2.97472	Asexual Specific
cgd6_3240	Gpi16p/PIG-T/SPBC1604.15 family glycosyl phosphatidyl inositol											-2.96711	Asexual Specific
cgd8_3120	Uncharacterized protein		2.91754	2.25401		2.21562	1.57118	1.93743		3.0018		-2.96474	Asexual Specific
cgd4_4210	Uncharacterized protein		1.72432	2.29635				1.53146	2.31659			-2.96003	Asexual Specific
cgd2_4160	Uncharacterized protein		2.21648	2.35472			2.85774	2.31705		2.12685		-2.95932	Asexual Specific
cgd8_2050	RRP5 like protein involved in rRNA biogenesis with 7 S1 domains and 5 HAT repeats		1.3089	1.87946			1.85211	1.59798	2.28522	1.44604		-2.95675	Asexual Specific
cgd2_4270	Secreted insulinase-like peptidase		2.27116	2.03493		1.41306		1.11293		2.55909		-2.94717	Asexual Specific
cgd3_2293	AAA-type ATPase core domain containing protein		1.04059	1.19513			1.51425	1.39514	1.24057	1.26708		-2.92045	Asexual Specific
cgd1_920	Actin		2.80784	2.48783		2.144	1.96843	1.97922	1.65403	3.00819		-2.90163	Asexual Specific
cgd7_3790	Myosin motor domain containing protein		2.73391	2.40858	1.47678	1.90461	1.98279	1.81364	1.51495	3.00925		-2.89199	Asexual Specific
cgd3_4170	Secreted insulinase like peptidase											-2.88802	Asexual Specific
cgd6_3540	Exosomal RNAse PH											-2.87803	Asexual Specific
cgd1_1200	Uncharacterized protein		2.42539	2.36014			2.01735	1.58119	1.94611	2.16172		-2.87549	Asexual Specific
cgd3_2820	Ribonuclease P/MRP subunit POP1 with POPLD domain			1.59658		1.17151	1.52675		1.75555			-2.87113	Asexual Specific
cgd8_1830	eRF1/Translation release factor pelota		1.2842	1.70187		0.902405	1.31135	1.25685		1.40882		-2.86591	Asexual Specific
cgd3_2660	Uncharacterized protein			1.37672								-2.86385	Asexual Specific
cgd2_2710	RNA methyltransferase TrmA-like protein		1.59565	2.06466								-2.84428	Asexual Specific
cgd8_4150	RNA recognition motif domain containing protein		0.866478	1.19514		0.727597			1.07952			-2.84346	Asexual Specific
cgd6_1770	Arsenite-resistance protein 2			1.07997								-2.84244	Asexual Specific
cgd7_4470	Tyrosine-protein phosphatase CDC14		2.22831	2.43567		1.58478	2.24374			2.8171		-2.82751	Asexual Specific
cgd2_3300	RecQ mediated genome instability protein N-terminal domain containing protein			1.14724								-2.82381	Asexual Specific
cgd4_2470	Uncharacterized protein		2.59953	1.22473	1.69775	2.92072	2.46765	2.39647	1.68897	3.33191		-2.82052	Asexual Specific
cgd7_4350	Myosin motor domain containing protein		2.13345	1.22146		1.76894	2.51483	1.79755	1.99832	2.63246		-2.80735	Asexual Specific
cgd6_930	rRNA adenine N(6)-methyltransferase		1.19553	1.54056			1.2097		2.38639			-2.79993	Asexual Specific
cgd4_3600	Uncharacterized protein (HCD gene family)		1.4212	1.68928		1.06293	1.59899	1.20456	1.72093	1.28534		-2.79822	Asexual Specific
cgd3_2280	Uncharacterized protein		1.55799	1.05661		1.13628	1.42626			2.23792		-2.78675	Asexual Specific
cgd8_4100	PRP43 involved in spliceosome disassembly mRNA splicing			1.63614								-2.77961	Asexual Specific
cgd8_510	Pus1p-like type II pseudousynthas TruA		1.61417	1.63634		1.18346	1.30927			1.25901		-2.77869	Asexual Specific
cgd4_2950	AP2/ERF domain containing protein		2.14846	1.13725		1.28897	1.33646			2.24219		-2.77364	Asexual Specific
cgd4_2090	SET domain containing protein		1.73881	1.02575		1.24825	1.02244			2.03268		-2.76496	Asexual Specific
cgd4_2570	WD40 repeat-containing protein		1.38566	2.20904					1.97626	1.04998		-2.76297	Asexual Specific
cgd8_1790	Uncharacterized protein		2.69222	2.07188		2.21302	1.87486	2.20605	1.57729	2.95689		-2.75926	Asexual Specific
cgd2_2280	Pp2c protein phosphatase 2C		2.476	1.69139		2.20966	2.39289	2.66974	2.11599	2.76221		-2.75882	Asexual Specific
cgd6_2320	Bromodomain/HAS/DEXDc/SNF2 domain containing protein											-2.73715	Asexual Specific
cgd6_3450	Eukaryotic rRNA processing protein EBP2		1.04412	1.07726								-2.72916	Asexual Specific
cgd7_3270	Importin/karyopherin (Arm repeats)		1.09126	1.57007			1.10626	0.990615	1.07675	1.02081		-2.72679	Asexual Specific
cgd6_3470	Uncharacterized protein		2.56885	1.35053		1.65434	1.46164	1.25777	1.17666	2.24901		-2.72667	Asexual Specific
cgd2_1510	Pseudouridine synthase TruD		1.26864	1.98035			1.43392					-2.72251	Asexual Specific
cgd4_3370	Uncharacterized protein			1.62098								-2.71501	Asexual Specific
cgd7_1630	SAM-dependent methyltransferase RsmB/NOP2-type			3.21242		2.26339						-2.69653	Asexual Specific
cgd6_2230	Diphthamide synthesis DPH1/DPH2			1.72799		1.44333	1.61904	1.54406	1.94912	1.15693		-2.68035	Asexual Specific
cgd5_20	Uncharacterized Secreted Protein		2.79733	2.11686		2.14131	1.43847			3.1782		-2.66592	Asexual Specific
cgd7_4330	Glycoprotein%2C putative		2.06028	1.71361		1.71915	1.95068	1.66566		2.66856		-2.65804	Asexual Specific
cgd1_120	Signal peptide region containing protein		2.75402	2.37313		1.66674				2.92061		-2.65055	Asexual Specific
cgd6_1120	Uncharacterized protein		0.947342	1.24751					-2.55072			-2.6341	Asexual Specific
cgd4_3050	Phospholipase/carboxylesterase/thioesterase		1.42285	1.74206			1.7669	1.15914	1.10247	1.37447		-2.6322	Asexual Specific
cgd1_1870	Uncharacterized protein		2.84293	2.03548		2.12635	1.78124	1.60472	1.51003	3.356		-2.63121	Asexual Specific
cgd1_2700	Methionine aminopeptidase					1.2677						-2.63065	Asexual Specific
cgd1_640	Signal peptide region containing protein		1.48455	1.72281			1.8365	1.4077	2.15799	1.84233		-2.62016	Asexual Specific
cgd6_2210	Uncharacterized transmembrane Protein		2.60625	1.26175		2.2313	1.67744	1.21024		2.83891		-2.61873	Asexual Specific
cgd8_2120	Activator of Hsp90 ATPase N-terminal/ TPR repeat domain-containing protein		0.79576	1.44928		0.911585						-2.60589	Asexual Specific
cgd3_1330	Uncharacterized protein		2.99152	1.98528		2.15927	1.81105	1.84646	1.96963	3.01898		-2.59945	Asexual Specific
cgd4_32	Uncharacterized protein		3.04539	2.82241		2.2214	1.77373	1.35947		3.54114		-2.59934	Asexual Specific
cgd6_610	ATP synthase subunit alpha					1.46533				1.54206		-2.59537	Asexual Specific
cgd6_2220	Uncharacterized transmembrane Protein		2.11655	1.56746		2.27137	1.56863	1.88599		2.86453		-2.58792	Asexual Specific
cgd1_2530	TRAFAC type P-loop Gtpase with Kinesin motor domain		1.93345	1.52712		1.45454	1.45608	1.4153	1.1134	2.29027		-2.58753	Asexual Specific
cgd8_4770	Cleavage/polyadenylation specificity factor A subunit			0.781259								-2.58511	Asexual Specific
cgd2_1520	Uncharacterized protein		1.05989	1.51153		0.694091	0.963649	1.08231	0.922564	1.22459		-2.57992	Asexual Specific
cgd3_3190	GCN5 like acetylase with bromodomain			0.866441			1.00755	0.957794				-2.57967	Asexual Specific
cgd3_3500	Nop12p nucleolar protein with RRM domain			1.61699			1.57319	1.28184	1.96915			-2.57875	Asexual Specific
cgd5_2120	Ubiquitin-conjugating enzyme/RWD-like protein											-2.57663	Asexual Specific
cgd5_3550	Glycolipid transfer protein (GLTP)			3.32952			2.49164			2.92353		-2.57603	Asexual Specific
cgd7_550	Uncharacterized protein	0.891051	2.52535	1.41562	1.27057	2.19972	1.98967	1.81695		2.6383		-2.57203	Asexual Specific
cgd5_250	Serine/threonine protein kinase		1.0669	0.913857			0.977677		1.11028	0.940106		-2.56309	Asexual Specific
cgd3_3160	Uncharacterized protein											-2.55658	Asexual Specific
cgd5_1560	Uncharacterized protein											-2.53614	Asexual Specific
cgd3_1730	Uncharacterized protein		3.68302	3.2681		2.83043	1.83888			4.16887		-2.53527	Asexual Specific
cgd7_3320	SMAD/FHA/RING/FYVE/PHD domain containing protein		1.68849	1.61555		1.36986	2.32868	1.52646	1.78194	2.33234		-2.53498	Asexual Specific
cgd6_2420	Sensitivity To Red Light Reduced-like protein		1.97814	2.06961			1.94464		2.2921			-2.51807	Asexual Specific
cgd6_1760	Phosphatidylinositol 3-/4-kinase							1.2674				-2.51613	Asexual Specific
cgd3_810	Uncharacterized protein		1.98445				1.46884	1.44695		2.24567		-2.51175	Asexual Specific
cgd5_680	WD40-repeat-containing protein		1.25104	1.74289		0.806471		0.758498		0.877499		-2.5101	Asexual Specific
cgd1_2770	DNA-directed RNA polymerase subunit beta		0.927866	1.77435			1.1269	1.0068	1.20522	1.11633		-2.50784	Asexual Specific
cgd8_3220	RNA-binding protein Lupus La		1.53636	1.92839								-2.50501	Asexual Specific
cgd2_90	ABC transporter		1.05718	1.63418			1.4752	1.06951	2.06257	1.24827		-2.50353	Asexual Specific
cgd7_2980	Uncharacterized Protein		0.983701	0.915856		1.23988	1.33642			1.60589		-2.48611	Asexual Specific
cgd6_940	Pescadillo-like protein		1.16935	1.64668			1.50584	0.891447	1.80591			-2.47802	Asexual Specific
cgd5_3650	PH domain-like protein		2.85032	2.36872		1.87578	2.17783	1.99174	1.68775	2.933		-2.47131	Asexual Specific
cgd2_310	Equilibrative nucleoside transporter		1.09404	1.02608			1.01922	1.15933				-2.46606	Asexual Specific
cgd4_870	Uncharacterized protein		2.05526	1.65642		1.92411	1.88847	1.83371		2.71734		-2.44785	Asexual Specific
cgd6_3230	RNA (C5-cytosine) methyltransferase NOP2 subfamily signature		1.11589	1.67731			1.2066	0.925391	1.09783			-2.44036	Asexual Specific
cgd5_1630	Amino acid transporter			0.920225								-2.43994	Asexual Specific
cgd2_70	ABC transporter		1.43158	1.5165			1.63068	1.15268	2.42515	1.19816		-2.43597	Asexual Specific
cgd4_2040	unspecified product											-2.42993	Asexual Specific
cgd6_1520	2-methylthioadenine synthetase MiaB		1.15521	1.62218		0.901854	1.16603			1.13884		-2.42305	Asexual Specific
cgd5_610	Methionyl/Valyl/Leucyl/Isoleucyl-tRNA synthetase			1.167		1.09647	1.16455	0.797924		0.837208		-2.40925	Asexual Specific
cgd6_1750	Rab geranylgeranyl transferase beta / prenyltransferase alpha/alpha toroid fold containing protein											-2.40185	Asexual Specific
cgd6_3920	Uncharacterized protein with Tetratricopeptide-like helical		1.92307	1.76983			1.59985	1.54565	2.16429	1.63785		-2.39386	Asexual Specific
cgd4_1210	KH/SF1/BBP/Splicing factor 1%2C helix-hairpin domain containing protein			1.08857			1.16074					-2.39177	Asexual Specific
cgd4_3080	Ribosomal protein S27a with Zinc-binding domain/ubiquitin/Zinc-binding domain		1.06986	1.61182		0.781758	0.573399	0.770281	0.837462			-2.38551	Asexual Specific
cgd2_50	SIK1 nucleolar protein Nop56		1.50491	1.67072			1.52649	1.7051	2.09989	0.949609		-2.38317	Asexual Specific
cgd2_3520	Uncharacterized protein			1.00081			2.36536	1.7089	1.67929			-2.37153	Asexual Specific
cgd8_3720	Zinc finger%2C RING/FYVE/PHD-type domain containg protein						1.30293					-2.36118	Asexual Specific
cgd7_200	Uncharacterized protein		1.0524	1.20091				1.26959				-2.35313	Asexual Specific
cgd6_1200	Diphthine synthase											-2.35219	Asexual Specific
cgd5_1050	unspecified product		2.4034			1.97131	2.75214	2.28289	2.93815	2.62209		-2.34907	Asexual Specific
cgd7_10	Uncharacterized protein		1.28398	1.70795			1.72086	1.28559	1.94636	1.60411		-2.34644	Asexual Specific
cgd5_1670	Uncharacterized protein		0.912624							1.10947		-2.34552	Asexual Specific
cgd7_5210	Bromo domain containing protein		1.63912	1.56335			1.53336	1.625	2.1828	1.26276		-2.34456	Asexual Specific
cgd4_1990	Nucleolar%2C Nop52		1.32993	1.55484			1.53758	1.57968	2.12855	1.0811		-2.33761	Asexual Specific
cgd8_3240	Uncharacterized Protein		2.1396	1.31184		1.72158	1.38278			2.19985		-2.33541	Asexual Specific
cgd7_3210	Uncharacterized protein		2.01677	1.41443		2.01458	1.66014	1.71271		2.30199		-2.33499	Asexual Specific
cgd3_2330	DEAD/DEAH box helicase with DBP10CT (NUC160) domain		1.13884	1.73243			1.69716	1.67538	2.36729	0.979938		-2.33291	Asexual Specific
cgd6_2650	DNAJ protein-like							1.27739	1.29099			-2.33099	Asexual Specific
cgd1_1560	transcription factor E2F/dimerization partner (TDP)		1.15333	1.47448			1.65898	1.21918	1.44623	0.973442	1.04776	-2.32861	Asexual Specific
cgd2_2040	Uncharacterized protein with Armadillo-type fold			1.54597		1.20889	0.985304	1.14609		1.21859		-2.32699	Asexual Specific
cgd1_1310	Cleavage stimulation factor with RNA recognition motif domain			1.66424		0.970207	1.15676	1.17624				-2.32683	Asexual Specific
cgd8_4350	60S ribosomal protein L7/L30		1.00439	1.4112		0.861857	0.928721	0.639264		0.827814		-2.32521	Asexual Specific
cgd4_2460	Uncharacterized protein		1.62884	2.38811		1.31243	1.43503	1.31982	1.47917	1.9273		-2.32509	Asexual Specific
cgd1_2890	Beta transducin-like protein with WD40 repeat			1.73886			1.55978	1.30984	1.75997	0.934761		-2.32397	Asexual Specific
cgd1_2090	Uncharacterized protein			1.49928				1.67688				-2.3216	Asexual Specific
cgd3_2910	Uncharacterized protein											-2.31339	Asexual Specific
cgd3_10	Uncharacterized Secreted Protein (SKSR gene family)		1.43357	1.54611			1.6648	1.60583	2.67522	1.01706		-2.30274	Asexual Specific
cgd3_3380	DEAD/DEAH box helicase		1.64183	1.86363			1.62801	1.58738	1.81307	1.32031		-2.28894	Asexual Specific
cgd6_2440	Uncharacterized protein		1.1571							0.925258		-2.28081	Asexual Specific
cgd6_2740	RNA recognition motif domain containing protein			1.49498		1.09309		1.07644				-2.27706	Asexual Specific
cgd4_1530	Phospholipase/Carboxylesterase		1.14301				1.24227	1.66105	2.02391		-2.68583	-2.27429	Asexual Specific
cgd5_2740	Uncharacterized Secreted Protein (WYLE gene family)		2.50519	1.91311		1.66716	1.5156	1.82313	1.30736	2.68395		-2.27287	Asexual Specific
cgd6_20	IMP dehydrogenase/GMP reductase		1.32702	2.2353			1.71113	1.87056	2.27488	1.11909		-2.26026	Asexual Specific
cgd7_1960	WD40/YVTN repeat-like+signal peptide-containing protein		1.63991	1.51479				0.923154		1.75792		-2.25914	Asexual Specific
cgd2_2660	UDP N-acetylglucosamine transporter-like nucleotide sugar transporter		1.15606	1.68465			1.15077	1.23775	1.6831	1.08811		-2.25481	Asexual Specific
cgd5_3500	Major facilitator superfamily domain containing protein		1.54818	1.58322			1.45864	1.24809	1.87427	1.37086		-2.25393	Asexual Specific
cgd8_300	RNA polymerase III C5 subunit		1.54207	1.84931		0.837975	1.70505	1.22502	2.14272	0.935821		-2.25082	Asexual Specific
cgd4_200	Uncharacterized Protein		2.64082	2.31466			1.01787	1.42937	1.47938	2.23726		-2.2477	Asexual Specific
cgd2_1530	Nitrogen permease regulator 2											-2.24231	Asexual Specific
cgd4_1480	AAA-type ATPase/40S ribosome biogenesis Tsr1 and BMS1 C-terminal/AARP2CN (NUC121) domain-containing protein		1.49729	1.84376			1.64503	1.6214	2.64691	1.19109		-2.24134	Asexual Specific
cgd6_1620	Uncharacterized protein											-2.22248	Asexual Specific
cgd5_2760	Uncharacterized protein		2.89574	2.31392		2.05413	1.91104	2.13526	2.13212	2.73142		-2.21235	Asexual Specific
cgd5_1190	RNA recognition motif domain containing protein			0.888625								-2.2101	Asexual Specific
cgd7_3390	Patatin-like phospholipase		1.55033	1.01314		1.18132	1.08948	1.30834		1.8059		-2.20608	Asexual Specific
cgd3_1220	Hyaluronan/mRNA-binding protein		1.25176	1.71802		0.980742	1.01797	0.796796	0.963356	1.12443		-2.19663	Asexual Specific
cgd4_3180	DEAD/DEAH box helicase		1.39316	1.52406			1.92777	2.03903	1.59472			-2.19376	Asexual Specific
cgd1_950	Uncharacterized protein with Ankyrin repeat		2.73607	1.94021		2.51291	1.71259	1.69626		3.07237		-2.1849	Asexual Specific
cgd6_2720	Uncharacterized protein		1.14118	1.83593			1.24358	1.31562	1.40107	0.883799		-2.17872	Asexual Specific
cgd4_3230	Protein kinase-like domain containing protein		1.37844	0.879355		0.685909	1.44021	0.918179		1.49831		-2.1785	Asexual Specific
cgd5_3310	Uncharacterized protein with WD40 repeat		1.6824	1.79583			1.31724	1.46488		1.55256		-2.17723	Asexual Specific
cgd7_1940	Uncharacterized Protein		2.52577	1.7918		2.61344	2.6428	2.53084	2.18949	2.7306		-2.17659	Asexual Specific
cgd3_550	Major Facilitator Superfamily			1.57093			0.938138	0.890525	0.939369			-2.17264	Asexual Specific
cgd3_3350	Uncharacterized protein					1.09343	0.989962			0.979705	-1.71686	-2.17112	Asexual Specific
cgd4_30	Uncharacterized protein		1.75491	1.31744		1.49086	1.5142		1.59007	2.15136		-2.16895	Asexual Specific
cgd7_4720	Uncharacterized protein		1.57356	1.06378		1.13074	1.14004	1.26228		1.90064		-2.16758	Asexual Specific
cgd3_2550	Transcription factor S-II (TFIIS)		1.17423	1.86588				1.20703	1.64078	1.02092		-2.16716	Asexual Specific
cgd4_2350	Uncharacterized transmembrane Protein		1.967	1.37058		1.25374		1.88987		2.5498		-2.16536	Asexual Specific
cgd1_450	Uncharacterized protein		2.96977	2.49041		1.89539	1.87417	1.88942	2.56332	3.05868		-2.16371	Asexual Specific
cgd2_170	40s ribosomal protein s24	0.869981	1.25232	1.68752		0.91744	0.792764					-2.16001	Asexual Specific
cgd6_3180	40S ribosomal protein S15			1.07951								-2.15619	Asexual Specific
cgd6_1000	Uncharacterized protein		2.42793	1.53882	1.5546	1.88299	1.18839	1.7432	1.36667	2.4632		-2.15188	Asexual Specific
cgd3_3340	SECIS binding protein/pelota RNA binding domain containing protein		0.713259	1.24276			1.37817	0.954708	1.41913	0.837798		-2.14986	Asexual Specific
cgd1_630	Uncharacterized protein		2.40258	1.9471		1.72497	1.82051	1.30909		2.58133		-2.1484	Asexual Specific
cgd8_80	Transmembrane amino acid transporter protein			0.914781			1.17615					-2.14542	Asexual Specific
cgd8_3740	Yer119cp like amino acid transporter		1.03982	1.44986		0.702076	0.975496	0.846106		0.996801		-2.13488	Asexual Specific
cgd4_2740	Brix domain containing protein		1.22811	1.47295			2.29387	1.7587	1.39532			-2.13448	Asexual Specific
cgd1_360	Nucleolar complex protein 2		1.59698	1.77068			1.60444	1.52683	1.62561	1.28324		-2.13221	Asexual Specific
cgd4_380	Major facilitator superfamily domain containing protein		1.15746	1.18625			0.940772	1.05617		0.925222		-2.12331	Asexual Specific
cgd4_3030	Alpha/Beta hydrolase fold containing protein			1.05138								-2.10943	Asexual Specific
cgd6_620	Casein kinase II%2C alpha subunit		1.21912	1.50442			1.84971	1.17985	2.07585	1.2762		-2.09827	Asexual Specific
cgd5_2930	DNA polymerase V		1.31181	1.51885			1.52261	1.25113	1.67006	0.994049	1.07262	-2.09287	Asexual Specific
cgd1_1620	RPB7 like OB fold RNA polymerase subunit		1.29586	1.58445				1.14872	1.81345	1.31153		-2.08829	Asexual Specific
cgd7_2530	Signal peptide containing protein										-1.63644	-2.08421	Asexual Specific
cgd1_1210	Uncharacterized protein		2.07988	1.73841		1.39558	1.51047	1.70726		2.52146		-2.08149	Asexual Specific
cgd4_710	ABT1/ESF2%2C RNA recognition motif containing protein		1.92404	1.6527			2.20725	1.89312	1.68839		1.61027	-2.07757	Asexual Specific
cgd5_3580	SbmA/BacA-like family (ABC transporter)					-2.04438	0.794721					-2.07297	Asexual Specific
cgd8_4760	Arginine n-methyltransferase		1.56153	1.63922		1.0142	1.24531	1.20144	1.77478			-2.06406	Asexual Specific
cgd5_390	Winged helix-turn-helix DNA-binding domain containing protein		1.04131	1.38835		0.785154	0.71292	0.727912	1.16706	0.768128	-1.10719	-2.05758	Asexual Specific
cgd7_3160	Uncharacterized protein								-2.89013			-2.0476	Asexual Specific
cgd7_4290	Major facilitator superfamily domain containing protein		1.92519	2.07754			1.99103	1.85894	2.30749	1.98516		-2.04715	Asexual Specific
cgd4_4040	GTP binding/Guanine nucleotide-binding protein-like 3 N-terminal domain containing protein		1.73315	1.99834			1.72345	1.72474	2.52102	1.00545	1.56519	-2.04263	Asexual Specific
cgd4_4020	Ribosomal protein S5		1.04739	1.57945		0.693908	0.653748					-2.03461	Asexual Specific
cgd6_2260	Hca4p helicase DBP4 (Helicase CA4). EIF4A-1-family RNA SFII helicase		0.997309	1.6926			1.08869		1.86367	1.0938		-2.03148	Asexual Specific
cgd8_3110	Uncharacterized protein with WD40 repeat		1.61569	1.92108			2.16325	1.9482	1.86761	1.03194		-2.0156	Asexual Specific
cgd6_1700	Nuclear cap-binding protein subunit 2			1.05054			1.10384	1.35296				-2.01455	Asexual Specific
cgd2_1840	Signal peptide		1.32793	1.61352			1.51713	1.24904	2.33798	0.960891		-2.01083	Asexual Specific
cgd8_1650	Partner of Nob1 Pno1p Yor145cp like KH domain containing protein		1.2661	1.64974			1.58799	1.22773				-2.00834	Asexual Specific
cgd7_4030	Uncharacterized protein		3.04869	2.5376	1.7335	2.53886	2.5486	2.42474		3.33352		-2.00475	Asexual Specific
cgd2_330	Notchless			1.61006			1.75193	1.81475	1.81672	1.18696		-2.00246	Asexual Specific
cgd1_2620	Sodium/calcium exchanger protein		0.887676	1.37432			0.926999		1.76527			-2.0006	Asexual Specific
cgd7_1530	PIN+Ribonuclease Nob1 Zn-ribbon-like		1.26379	1.7585			1.35825	1.07978	1.16107	1.1212		-1.9981	Asexual Specific
cgd8_2890	Translation initiation factor SUI1								-2.85381			-1.99023	Asexual Specific
cgd1_1580	Uncharacterized protein with CCCH-type Zinc finger		1.0222	1.2225			1.30664	1.08389	1.4863	0.968207		-1.98954	Asexual Specific
cgd7_1190	Ser/Thr protein kinase		2.33323	2.45511		1.52999	1.52763	1.54201		3.01964		-1.98535	Asexual Specific
cgd7_4220	TCP-1/cpn60 chaperonin			1.22061		1.00995						-1.98221	Asexual Specific
cgd7_4020	Cryptopsoridial mucin		1.96896	2.70633		1.1441	1.21488	1.02418	1.10926	2.71648	-1.19972	-1.98006	Asexual Specific
cgd8_5000	Uncharacterized protein		1.31117	1.79759			1.28372	1.92562	2.87061			-1.97674	Asexual Specific
cgd1_3250	Uncharacterized signal peptide-containing transmembrane associated protein			1.47671				0.887594				-1.97526	Asexual Specific
cgd4_2750	Anaphase-promoting complex subunit 4 WD40 domain containing protein	1.04475	1.71688	1.8351			2.05417	1.89326	2.24536	1.37228		-1.96703	Asexual Specific
cgd1_3000	60S ribosomal protein L27	0.929394	1.21413	1.87158		0.659388	1.18099	0.9016		0.941231		-1.96223	Asexual Specific
cgd5_3300	Zinc finger%2C RING/FYVE/PHD-type domain containg protein		1.17701	1.30055			1.35841	0.971084	1.32728	1.17917		-1.95771	Asexual Specific
cgd3_3870	Uncharacterized protein		0.825799	1.69538		1.04253	1.26721	1.22104	1.10815	0.830273		-1.95685	Asexual Specific
cgd6_2600	AP2 from paper/Uncharacterized protein		1.06815	1.64942			1.86796	1.57202	2.34658	1.24367		-1.94848	Asexual Specific
cgd5_730	DNA-directed RNA polymerase subunit		1.21026	1.65592			1.2947	1.16891	1.7199	1.09417		-1.94379	Asexual Specific
cgd6_3190	60S ribosomal protein L4/L1e		0.772867	1.47318			0.745621	0.654192				-1.94306	Asexual Specific
cgd8_3000	SYG1/EXS domain containg protein		0.744812	0.996423			1.04073	0.967063	1.39245			-1.93832	Asexual Specific
cgd5_3770	SAM Mtases/PrmA			1.34286			1.40516	1.24858	1.69025	1.09787		-1.93081	Asexual Specific
cgd3_2780	TH1 protein											-1.92948	Asexual Specific
cgd2_2170	Nucleolar GTP-binding protein 2		1.60356	1.42253			1.58475		1.12423	1.11744		-1.92864	Asexual Specific
cgd6_5080	Chaperonin Cpn60/TCP-1 protein			0.820493		0.764984						-1.92573	Asexual Specific
cgd8_4020	Uncharacterized protein		2.38792	1.94519	1.45885	1.96021	2.26015	1.75469		2.82469		-1.92398	Asexual Specific
cgd5_1460	Uncharacterized protein			0.763765		1.17426	0.980807	1.16233		1.81914		-1.92267	Asexual Specific
cgd3_1340	NMD3p like protein		0.97379	1.74585			1.66695	1.33283	2.22162	0.91593		-1.92197	Asexual Specific
cgd4_3020	Alpha/Beta hydrolase fold containing protein											-1.92103	Asexual Specific
cgd3_3520	Sodium/calcium exchanger protein			1.27854			1.37106	0.855069				-1.91784	Asexual Specific
cgd5_1940	Uncharacterized protein		1.2705							1.82214		-1.91743	Asexual Specific
cgd7_3490	Ribosomal protein L1/ribosomal biogenesis protein		1.51362	1.76917			1.20037	1.93423	2.3101	1.23956		-1.91619	Asexual Specific
cgd5_4560	Tryptophan synthase beta chain					-1.24047					-1.57371	-1.91542	Asexual Specific
cgd3_1160	Uncharacterized protein		1.90021	2.0774			2.14969	1.80998	1.68131	2.0207		-1.90989	Asexual Specific
cgd3_3200	Deoxyribose-phosphate aldolase		1.90527	1.29731		1.35597	1.09415	0.871435		2.04382		-1.90455	Asexual Specific
cgd7_3590	Mpp10 family of U3 processosome protein		1.68767	1.79657			1.53587	1.18431	2.18634			-1.9033	Asexual Specific
cgd4_2980	RhoGAP domain containing protein		1.48341	1.16153		0.751189			1.80455	1.65423		-1.89924	Asexual Specific
cgd5_2470	tRNA (adenine(58)-N(1))-methyltransferase			1.20359								-1.89907	Asexual Specific
cgd6_4910	Zinc finger C3H1-type domain containing protein		0.86086	1.43179			1.42624	1.12819	1.98064	1.12062		-1.8954	Asexual Specific
cgd2_2680	cation transport Atpase		1.26149	1.49372			1.18136	1.12065	1.77187	1.24054		-1.8952	Asexual Specific
cgd4_2990	Glycosyl transferase					1.34632	1.22287			1.11651		-1.88211	Asexual Specific
cgd6_4270	GPN-loop GTPase 3		1.37896	1.61043			1.93701					-1.88199	Asexual Specific
cgd3_1650	Initiation factor eIF2 gamma subunit/Elongation factor Tu			1.10464								-1.8745	Asexual Specific
cgd1_2290	Uncharacterized protein		1.19018	1.00338		1.53319	1.31689	1.42508		1.69915		-1.87273	Asexual Specific
cgd4_2480	Uncharacterized protein		3.88825		1.57449	2.95719	1.93725	1.10621		3.97704		-1.87106	Asexual Specific
cgd6_4710	RRM/RBM19/MRD1 domain containing protein		1.6071	1.529			1.68424	1.86532	1.88152			-1.87017	Asexual Specific
cgd4_1580	Ribosomal RNA large subunit methyltransferase E		1.74952	2.00346			1.53806	1.66951	2.82168	1.02031		-1.86985	Asexual Specific
cgd4_2370	Lysine--tRNA ligase			1.53395		1.13125			-1.338	0.786927		-1.86165	Asexual Specific
cgd4_2280	Uncharacterized protein		1.07718						1.50852	1.53504		-1.86094	Asexual Specific
cgd7_5270	Eukaryotic translation initiation factor 2 alpha subunit/S1 RNA binding domain containing protein		0.90112	1.0851								-1.86023	Asexual Specific
cgd8_3450	60S ribosomal protein L17/L22	0.803296	0.980359	1.59074		0.713544	0.879009	0.836481	0.951066			-1.85998	Asexual Specific
cgd7_210	Peptidylprolyl isomerase		2.08854	1.92898			1.66733	1.43698	1.52644	1.43992		-1.85942	Asexual Specific
cgd1_2450	ELP3-like acetyltransferase		1.06647	1.71855			1.4757	1.06641	1.93824	1.02782		-1.85692	Asexual Specific
cgd7_2090	RuvB-like helicase		1.22299	1.82658				1.32978				-1.85538	Asexual Specific
cgd5_4430	WD40-repeat-containing protein			1.14613			0.992743					-1.8542	Asexual Specific
cgd2_2070	Translation elongation factor EF-1 subunit alpha		1.09546	1.75379		1.15777				0.914242		-1.8529	Asexual Specific
cgd5_3920	Calmodulin-like protein		0.909075							1.21081		-1.84275	Asexual Specific
cgd2_3070	High mobility group box domain containing protein		1.70486	1.95497		0.944395	1.92606	1.82493	2.12835	1.83216		-1.8415	Asexual Specific
cgd2_3340	Ser/Thr protein kinase								-2.79654			-1.83341	Asexual Specific
cgd4_3770	Eukaryotic translation initiation factor 3 subunit C			1.2076								-1.82651	Asexual Specific
cgd7_3190	Zinc finger/CCCH-type domain containing protein		1.06783	0.930219		0.748361		0.911884		1.30499		-1.81776	Asexual Specific
cgd3_2110	NOP5NT/snoRNA binding domain containing protein		1.2226	1.84279			1.52005	1.69099	1.73391	1.17625		-1.81389	Asexual Specific
cgd3_4140	p-type Atpase A			0.91369								-1.81027	Asexual Specific
cgd6_140	Cation/H+ exchanger (CPA1)			1.03571			1.09801	0.738877	0.950425	0.814743		-1.80484	Asexual Specific
cgd8_4710	Uncharacterized protein with CCHC-type Zinc finger		2.1429	0.867566			1.81142	1.71606	2.35025	1.83832		-1.79775	Asexual Specific
cgd3_3410	Uncharacterized protein											-1.79709	Asexual Specific
cgd5_1080	Phospholipid/glycerol acyltransferase			1.30205			1.19867	1.66218	1.37856			-1.79354	Asexual Specific
cgd4_3610	Uncharacterized protein		1.54299	1.76774			1.44997	1.86476	2.22401	1.48973		-1.78781	Asexual Specific
cgd2_1870	Guanine nucleotide-binding protein			1.41775								-1.77492	Asexual Specific
cgd8_400	60S ribosomal protein L6		1.31043	1.53161		0.902	0.896079	0.761164				-1.7745	Asexual Specific
cgd8_3380	Rrp12p like nucleolar protein		1.05613	1.28984			1.84391	1.55918	1.80341	0.852827		-1.77326	Asexual Specific
cgd1_2400	Uncharacterized secreted protein		1.33627	2.05679			1.80677	1.18587	1.66201	1.03312		-1.76841	Asexual Specific
cgd2_4260	40S ribosomal protein S6		0.99996	1.66796		0.796724	0.556197			0.805654		-1.76504	Asexual Specific
cgd4_3340	Pleckstrin homology (PH) domain containing protein		0.977022	0.986621			0.884515	1.0069	1.31816			-1.76327	Asexual Specific
cgd3_560	Uncharacterized protein			-0.887288								-1.76044	Asexual Specific
cgd6_1390	Ribosomal protein S23		1.12218	1.33371		0.630866	0.924311					-1.75668	Asexual Specific
cgd4_2260	60S acidic ribosomal protein P0		0.818296	1.45382		0.561492						-1.75627	Asexual Specific
cgd1_1450	Signal peptide region containing protein		1.25828	1.42831			1.08015	0.844779		1.0788		-1.75136	Asexual Specific
cgd2_200	Uncharacterized protein	0.79927	1.86013	2.14553			2.06586	2.03851	3.05533	1.11281		-1.74811	Asexual Specific
cgd2_1120	molybdopterin synthase sulphurylase/Rhodanese-like domain containing protein		1.73497	2.14665		0.906413	1.50397	1.26725				-1.74499	Asexual Specific
cgd7_570	TPR repeat-containing protein		1.21049	1.8568		0.968149	1.97981	2.09629	2.28874			-1.74409	Asexual Specific
cgd2_3290	Uncharacterized protein			1.16771								-1.73987	Asexual Specific
cgd4_470	60S ribosomal protein L18		1.19952	1.60266		0.640446	1.0542		0.765381	0.941508		-1.73861	Asexual Specific
cgd6_5060	Serine/threonine-protein kinase		0.863145						-1.72794	1.13641	-1.26693	-1.73114	Asexual Specific
cgd7_3010	Uncharacterized protein		0.800001	1.24432			1.16554	0.998432	1.38057			-1.72972	Asexual Specific
cgd2_980	RNA polymerase Rpb5		1.12496	1.30692		0.893227				1.22717		-1.72666	Asexual Specific
cgd6_4290	MATH/TRAF domain/WD40/YVTN repeat containing protein											-1.72463	Asexual Specific
cgd6_4230	Uncharacterized protein											-1.7192	Asexual Specific
cgd7_610	Uncharacterized protein			0.837353			1.03494	1.21547	1.50996			-1.71806	Asexual Specific
cgd8_4510	Uncharacterized protein			1.21086								-1.71763	Asexual Specific
cgd4_1400	Inorganic pyrophosphatase			1.22754			0.925846	0.835131	1.25758			-1.71427	Asexual Specific
cgd4_3320	Nucleolar complex-associated protein 3		1.35831	1.55391			1.3735	1.33626	1.9761	1.33477		-1.7076	Asexual Specific
cgd6_2170	60S ribosomal protein L5		1.29838	1.4759			0.616001	0.747338	0.71556			-1.70701	Asexual Specific
cgd2_280	Ribosomal protein L15		1.11494	1.51253		0.663431	0.921488		0.94979	0.812525		-1.70166	Asexual Specific
cgd4_2770	Amino acid transporter							0.831769				-1.70056	Asexual Specific
cgd5_1840	Vir superfamily protein		0.816983	1.4169			1.07257	1.34865	1.61866	0.887527		-1.69284	Asexual Specific
cgd5_1620	Uncharacterized protein with CW-type Zinc finger											-1.692	Asexual Specific
cgd2_1960	Mitogen-activated protein kinase		1.05257			0.876779	0.933217			1.81901		-1.68893	Asexual Specific
cgd2_1060	Protein kinase/EF-hand domain containing protein									0.774078		-1.68373	Asexual Specific
cgd5_1780	Fibronectin-binding protein A N-terminus domain containing protein		1.26526	1.39766		0.695978	1.11354	1.14743	0.864754	1.6922		-1.68193	Asexual Specific
cgd4_4310	Ring finger domain containing protein		0.869928	1.09697			1.20947	1.80214	2.07582			-1.68114	Asexual Specific
cgd3_4150	RNA recognition motif domain containing protein		1.34054	1.94699			1.6199	1.54952	2.06882	1.21463		-1.68007	Asexual Specific
Cgd2_2990	60S ribosomal protein L13		1.19685	1.749		0.759373	0.853129	0.891289				-1.67626	Asexual Specific
cgd3_4100	Ribosomal protein S8e		1.64138	1.8766			1.39212	1.52013	2.12076	0.980063		-1.67196	Asexual Specific
cgd7_4760	Ribosomal protein S4		0.897886	1.41363			0.65521	0.765695	0.711314			-1.66485	Asexual Specific
cgd8_3100	Valyl-tRNA synthetase			1.25568		0.855444		1.18295		0.864342		-1.66458	Asexual Specific
cgd3_1590	DEAD/DEAH box helicase domain containing protein		1.55881	2.14839			2.1171	1.8649	2.27252	1.3445		-1.66241	Asexual Specific
cgd4_3300	unspecified product		1.31584			1.12332				1.67666		-1.66043	Asexual Specific
cgd5_4260	WD40-repeat-containing protein		1.14342	1.53854			1.44869	1.49875	1.89337			-1.65215	Asexual Specific
cgd8_2330	Pyridine nucleotide/ NAD(P) transhydrogenase alpha plus beta subunit		1.5595	1.59036		0.778929	0.922255			1.91904	-1.39367	-1.64614	Asexual Specific
cgd5_3040	40S ribosomal protein S7		1.08282	1.77617		0.801228	0.833943	0.633751				-1.64539	Asexual Specific
cgd8_350	Asparaginyl-tRNA synthetase (NOB+tRNA synthase)			1.25249		1.04705	-0.953695		-1.20644			-1.64262	Asexual Specific
cgd7_3720	DNA-directed RNA polymerase subunit beta			1.12211								-1.64246	Asexual Specific
cgd8_4750	Dbp5p-like eIF4A-1-family RNA SFII helicase		1.42562	1.53604			1.15137	1.22673	1.37785			-1.63744	Asexual Specific
cgd3_2270	WD repeat		1.61889	1.71253		1.07769	2.15128		1.47201	1.76853		-1.62669	Asexual Specific
cgd5_2060	Uncharacterized protein			1.20463			0.651628					-1.62227	Asexual Specific
cgd3_3790	60S ribosomal protein L19	1.03836	1.6534	1.33277		0.691319		0.61429				-1.621	Asexual Specific
cgd5_1580	Ribosomal protein L3		0.979817	1.49388		0.627227	0.836758	0.712051	0.785995			-1.61428	Asexual Specific
cgd2_270	Eukaryotic translation initiation factor 3 subunit D		0.888771	1.19119			0.838514	0.721298	0.874597			-1.61237	Asexual Specific
cgd6_2480	NOT2/NOT3/NOT5		0.962283	1.28616								-1.60699	Asexual Specific
cgd7_3800	Uncharacterized Secreted Protein (CpLSP gene family)		-0.859256	-1.5797							-1.46525	-1.60012	Asexual Specific
cgd7_2110	60S ribosomal proteins L8/L2		1.18443	1.49064		0.706654		0.59137				-1.59674	Asexual Specific
cgd2_360	Eukaryotic translation initiation factor 3 subunit B		0.980366	1.73216		0.921148	0.995934	1.12868		0.969271		-1.59466	Asexual Specific
cgd8_4720	Seryl-tRNA synthetase%2C cytoplasmic			1.0368								-1.58299	Asexual Specific
cgd3_2090	40S ribosomal protein Sae		0.762291	1.44817								-1.57803	Asexual Specific
cgd6_40	Uncharacterized protein		1.6499	1.53835			1.53285	1.14972	1.3904	1.37769		-1.57527	Asexual Specific
cgd4_1520	Ribosome biogenesis protein BRX1		1.2486	0.796457			0.833937	0.83912				-1.57306	Asexual Specific
cgd6_4320	40S ribosomal protein S5	0.942112	1.27045	1.40357		0.598249	0.623221	0.711545				-1.5726	Asexual Specific
cgd3_1300	60S ribosomal protein L12		1.23437	1.50673		0.572734	0.640102	0.56979	0.733826	0.966792		-1.57225	Asexual Specific
cgd6_4660	Uncharacterized Protein		2.10132	1.80741		1.35102	2.07373	1.7317	1.58193	1.87629		-1.567	Asexual Specific
cgd1_3850	Uncharacterized Secreted Protein (SKSR gene family)		1.61323	1.69622			1.60795	1.12942	2.11612	1.39925		-1.56335	Asexual Specific
cgd6_1500	Cytochrome Oxidase subunit III		1.91117	1.10709		1.82872	1.25573	1.19366		2.13153		-1.56232	Asexual Specific
cgd2_3550	Nucleoporin NSP1/NUP62											-1.5586	Asexual Specific
cgd2_3950	Translation elongation factor EF1B/ribosomal protein S6		0.784161	1.09025		0.65012						-1.55739	Asexual Specific
cgd7_5310	ribosomal protein L24		1.3524	1.6589			1.51335	1.31579	1.94248	1.01458		-1.55661	Asexual Specific
cgd2_990	Queuine tRNA-ribosyltransferase			1.03529		1.15571	1.27596	1.15893	1.29909	1.1222		-1.54538	Asexual Specific
cgd8_2870	60S ribosomal protein L10A		1.04628	1.4238		0.6195	0.661105	0.633542				-1.54499	Asexual Specific
cgd6_2430	Nascent polypeptide-associated complex subunit beta		1.0242	1.25745		0.769527	0.769989	0.68783		1.12099		-1.54383	Asexual Specific
cgd2_450	Signal peptide containing protein	1.15956	1.62544	1.65943		2.61737	1.35426	1.42173	1.98967	1.19171		-1.53888	Asexual Specific
cgd5_970	60S ribosomal protein L13A		0.736914	1.15383			0.620728					-1.53715	Asexual Specific
cgd7_120	cAMP-dependent protein kinase regulatory subunit		2.03722	1.41559		1.51377	1.32893	0.770165		2.23167		-1.5342	Asexual Specific
cgd2_900	TCP-1/cpn60 chaperonin			1.26809		1.26911						-1.53334	Asexual Specific
cgd3_4190	Secreted insulinase like peptidase/M16 peptidase-like Metalloenzyme										-1.30807	-1.53148	Asexual Specific
cgd7_5180	Eukaryotic translation initiation factor 3 subunit H [EIF3H].		0.960323	1.28237		0.782529			0.93442			-1.53006	Asexual Specific
cgd2_3680	Ribosome biogenesis protein BOP1-like protein		1.18392	1.81237			1.66885	1.69741	2.01915	1.16931		-1.52789	Asexual Specific
cgd3_760	Ribosomal protein L7Ae/L30e/S12e/Gadd45	0.924359	1.54435	1.53033			1.44857	1.548	2.00353			-1.52036	Asexual Specific
cgd7_4510	ABC transporter		0.885473	1.12521			1.06868	1.15995	1.39136	0.864563		-1.52004	Asexual Specific
cgd6_2180	GTpase translation initiation factor IF2		0.77222	1.25339		0.627802	0.611879	0.657303	0.925142			-1.5197	Asexual Specific
cgd1_880	Eukaryotic initiation factor 4A		0.954082	1.20909			0.716809		1.05843		0.757241	-1.51436	Asexual Specific
cgd8_2930	GTpase translation elongation factor 2			1.17528		0.85332					-1.05772	-1.51009	Asexual Specific
cgd8_3390	Brix domain containing protein		1.24816	1.04903			1.58139	1.59908	1.33701			-1.50964	Asexual Specific
cgd7_110	Sortilin										-1.31284	-1.49628	Asexual Specific
cgd4_1590	Chromodomain-helicase-DNA-binding'multidomain chromatin protein with the following architecture: chromo-bromo-chromo-SNF2 ATpase										-1.22022	-1.49493	Asexual Specific
cgd5_3450	Nascent polypeptide-associated complex subunit alpha		1.02885	1.90383		1.04429						-1.47937	Asexual Specific
cgd4_940	Uncharacterized protein		1.2875	1.6036		0.784715	1.02213	0.920517	1.49755			-1.47809	Asexual Specific
cgd4_1030	Eukaryotic translation initiation factor 3 subunit G		1.23743	1.41335								-1.47803	Asexual Specific
cgd7_480	L-lactate/malate dehydrogenase		1.24859	1.19528		0.961945	2.11651	2.17674	2.87356	1.00333	0.842777	-1.47062	Asexual Specific
cgd3_3850	PUA/Pseudouridine synthase II N-terminal/Dyskerin-like/tRNA pseudouridylate synthase B C-terminal domain containing protein		0.945857	1.6842			1.00397	0.968005	1.4056	0.869131		-1.46188	Asexual Specific
cgd8_430	60S ribosomal protein L7A		0.808263	1.51498								-1.45579	Asexual Specific
cgd7_4460	60S ribosomal protein L6		1.05939	1.53747			0.824975	0.761695				-1.44833	Asexual Specific
cgd8_5200	Phosphatidic acid phosphatase type 2/haloperoxidase									0.840395		-1.4448	Asexual Specific
cgd3_3770	Hsp90			0.839976								-1.44227	Asexual Specific
cgd6_4630	40S ribosomal protein S8	0.926587	1.20942	1.73102		0.834934	0.803264	0.837478				-1.4407	Asexual Specific
cgd5_650	START-like domain containing protein			-0.873947			-1.44367		-2.03883			-1.43499	Asexual Specific
cgd3_2950	Ribosomal RNA assembly KRR1		1.07999	1.48096			1.25826	1.48094	1.49986			-1.43259	Asexual Specific
cgd4_1700	Nucleolar GTP-binding protein 1		1.49281	1.77852			1.7388	1.55585	2.55615	1.0631		-1.4316	Asexual Specific
cgd2_1360	ATP synthase subunit beta		1.10032					0.810666		1.04668		-1.4271	Asexual Specific
cgd5_2200	RRM domain containing protein			1.15454								-1.42522	Asexual Specific
cgd5_3430	DNAJ comain containing protein			0.725758		0.969514						-1.42508	Asexual Specific
cgd1_520	V-type proton ATPase proteolipid subunit		0.724448	0.746915							-0.846599	-1.41647	Asexual Specific
cgd8_1850	E2F/DP family winged-helix DNA-binding domain containing protein			0.801852			0.75476		1.13958	0.807478		-1.41619	Asexual Specific
cgd8_190	Mak5 pre-mRNA splicing RNA SFII helicase		1.40661	1.9052			1.71185	1.36411	1.84224	1.19138		-1.41545	Asexual Specific
cgd1_2000	Utp14 protein		1.08974	1.46681			1.02097	1.16288	1.73211			-1.39429	Asexual Specific
cgd7_2430	Translation initiation factor eIF-5 Tif5p/ZnR+W2 domain-containing protein		0.691992	1.00875			1.1229	1.00822	1.59792			-1.39278	Asexual Specific
cgd2_1010	DEAD/DEAH box helicase			1.57739				0.685748				-1.38076	Asexual Specific
cgd1_3640	Uncharacterized protein		0.841385	0.669568			0.774447					-1.37862	Asexual Specific
cgd7_1600	Ribosomal protein L10		2.36839	2.13115		1.03432	2.00955	1.76646	2.09339	1.65603		-1.37825	Asexual Specific
cgd3_2390	Proliferation-associated protein 2G4 metalloprotease		0.885038	1.19458								-1.37233	Asexual Specific
cgd1_3530	RNA recognition motif domain containing protein		0.891655	1.29049		0.816252	0.707715	0.728557		0.776606	-0.923629	-1.36888	Asexual Specific
cgd2_4380	Signal peptide containing protein/gene anchored to telomere	-1.04688	-0.923665			-2.365			-1.32196	-1.50547		-1.36567	Asexual Specific
cgd7_1080	elf3f/JAB1/Mov34/MPN/PAD-1 ubiquitin protease		1.48083	1.11588								-1.36471	Asexual Specific
cgd6_4190	60S ribosomal protein L10/L16%2C alpha/beta hammerhead	0.816397	1.3093	1.40007		0.773698						-1.36441	Asexual Specific
cgd3_840	SWIB/MDM2 domain containing protein											-1.36346	Asexual Specific
cgd5_3540	Transcription factor TFIIB with cyclin-like domain											-1.35622	Asexual Specific
cgd2_430	Signal peptide containing protein		1.91722	1.40192			1.29309	0.860848	1.73692	1.09646		-1.35192	Asexual Specific
cgd6_1430	Transcription factor E2F/DP		0.689005	0.820054			0.947641	0.750342		0.740154		-1.35063	Asexual Specific
cgd3_3440	Heat shock protein HSP70			0.822884								-1.34623	Asexual Specific
cgd6_4860	DEAD/DEAH box helicase with GUCT domain		0.89347	1.36427			1.14535	1.27904	1.58132	0.907595	1.32266	-1.32019	Asexual Specific
cgd5_1760	H/ACA ribonucleoprotein complex subunit		1.36779	1.48489			1.22868	1.27677	1.29071			-1.3182	Asexual Specific
cgd8_3090	Proteasome activator p28/ Ki autoantigen		1.16091	1.30591			1.53471			1.04463		-1.28651	Asexual Specific
cgd8_4330	Fibrillarin RNA methylase		1.35429	2.04349			1.86841	1.69106	2.0266	0.895579	0.990686	-1.27898	Asexual Specific
cgd4_3290	Articulin family protein/adjacent paralogous protein		1.20107			1.00292	0.79242	0.84624		1.64883		-1.27531	Asexual Specific
cgd1_1540	Dynein intermediate chain			-1.20732								-1.27226	Asexual Specific
cgd3_3320	phenylalanyl-tRNA synthetase			0.863571		0.797339						-1.27108	Asexual Specific
cgd8_2490	Uncharacterized protein			0.788758				-1.17021		0.792937	-2.01768	-1.26625	Asexual Specific
cgd2_2130	ATP-dependent 6-phosphofructokinase								-1.25371	1.11954		-1.26616	Asexual Specific
cgd2_1000	RNA recognition motif domain containing protein			1.02126		1.05082	0.989526	1.28973	1.12656	1.08604	-1.73914	-1.25486	Asexual Specific
cgd7_3780	Cyclin			0.581367			0.763809					-1.23436	Asexual Specific
cgd2_940	Signal peptide plus transmembrane domain containing protein		1.30572	1.85376			1.57125	1.18852	1.4556	1.02187	1.09906	-1.22852	Asexual Specific
cgd5_1640	MORN repeat containing protein								-0.99706		-1.13921	-1.22274	Asexual Specific
cgd2_3110	Uncharacterized protein										-1.85594	-1.21865	Asexual Specific
cgd4_2270	Short-chain dehydrogenase/reductase SDR			0.966804								-1.20686	Asexual Specific
cgd1_3810	Uncharacterized protein			1.02794							-1.44542	-1.20594	Asexual Specific
cgd7_5000	Vacuolar ATP synthase subunit A			0.750332							-1.03828	-1.20182	Asexual Specific
cgd2_2940	type 1 K Homology domain containing protein						0.938009	0.954542	1.06769			-1.19753	Asexual Specific
cgd4_3000	Dbp1p%2C eIF4a-1 family RNA SFII helicase (DEXDC+HELICc)			1.12301			0.800682	0.957739	1.06832			-1.19176	Asexual Specific
cgd8_1760	Ubiquitin-like domain containing protein		1.29653	0.794469		1.18139	1.15661	0.900729		2.17658	1.68818	-1.18468	Asexual Specific
cgd6_3010	Polyadenylate-binding protein			1.15536			1.05233	0.828678	1.33605		0.813524	-1.18249	Asexual Specific
cgd6_5430	Uncharacterized protein			0.804977			0.623744				-0.915817	-1.13194	Asexual Specific
cgd1_3540	Tetratricopeptide repeat containing protein		0.701364	1.2098			0.881159	0.87718	0.902524			-1.12706	Asexual Specific
cgd5_2460	RRM domain containing protein								-1.49442			-1.10918	Asexual Specific
cgd4_540	V-type proton ATPase subunit C											-1.10712	Asexual Specific
cgd2_640	Metallo-dependent phosphatase-like protein		1.18879			1.25434	1.06874	0.883783		1.70634		-1.09404	Asexual Specific
cgd2_3960	V-ATPase subunit H											-1.08983	Asexual Specific
cgd7_4110	WD40/YVTN repeat-like-doman containing protein		1.51186	1.88085			1.8005	1.62972	2.46651	1.0707		-1.06104	Asexual Specific
cgd8_5030	Articulin family protein%2C Pfs77 protein-related		0.904891			0.899756				1.51506		-1.05633	Asexual Specific
cgd6_1630	CS domain containing protein			1.03899		0.839161						-1.04599	Asexual Specific
cgd8_3900	Sub2p like superfamily II helicase			0.717263		0.837578					-1.3234	-1.04184	Asexual Specific
cgd1_1730	haloacid dehalogenase-like hydrolase			0.687023		0.762603			-1.16151		-1.06658	-1.01847	Asexual Specific
cgd3_1570	Profilin		2.04845	1.79522		0.858623	1.65786	1.51426	1.93378	2.07343	1.11897	-1.00405	Asexual Specific
cgd7_2140	Flap endonuclease 1		-1.12378	-1.39232					-2.3295			0.913898	Female specific
cgd6_950	CRAL-TRIO lipid biding/Sec14d domain containing protein		-1.12882	-2.24853		-1.01399	-1.27254	-1.46544	-2.9627			1.05591	Female specific
cgd7_370	PhoPQ-activated pathogenicity-related protein			-0.917215					-1.16941			1.09294	Female specific
cgd8_1600	Sugar phosphate permease			-0.938563		-1.10305						1.18457	Female specific
cgd3_450	mRNA triphosphatase Cet1-like protein							-1.6882	-2.88351			1.2089	Female specific
cgd6_5280	Uncharacterized protein	-1.0266	-1.111	-1.64711		-0.91771			-1.31901		1.42975	1.22838	Female specific
cgd7_3020	Rhomboid-like protein	-1.08204	-1.64159	-1.79387		-1.58742	-1.97143	-1.97352	-1.42785	-1.35916	-1.54451	1.22961	Female specific
cgd5_440	Adenylate cyclase-associated CAP						-1.33248	-1.45457			1.37415	1.23891	Female specific
cgd5_2600	leucine aminopeptidase		-1.36121	-1.29772		-0.847964				-1.25138	1.20586	1.2412	Female specific
cgd7_5020	Ubiquilin		-1.12438	-0.900131				-1.81139	-1.68685			1.24215	Female specific
cgd5_3230	Manganese/iron superoxide dismutase			-0.898365			-0.941292	-1.28921	-1.64791	-0.830393		1.24414	Female specific
cgd4_1200	Ubiquitin fusion degradation protein UFD1						-1.11982					1.25652	Female specific
cgd8_1080	STXBP/UNC-18/SEC1 syntaxin involved in golgi transport		-1.92859	-1.82265		-0.990127	-1.05417				0.940888	1.27149	Female specific
cgd1_3720	Mannosyltransferase DXD		-1.31351	-0.897019				-1.02443	-1.37743			1.3099	Female specific
cgd6_3640	Disulfide-isomerase%2C signal peptide plus ER retention motif			-0.938312								1.31239	Female specific
cgd1_3500	Thrombospondin related adhesive protein		-1.13348	-2.2307			-1.12121	-0.779932	-1.65964			1.31442	Female specific
cgd8_2470	Uncharacterized protein											1.31488	Female specific
cgd4_2860	Tubulin alpha chain	-1.00351	-1.76355	-2.33395		-1.0868	-1.7465	-1.5898	-2.22133			1.3269	Female specific
cgd7_290	Rad21/Rec8-like protein		-1.11077	-1.63108								1.32959	Female specific
cgd4_1170	26S proteasome subunit P45		-0.964092	-1.74169			-1.51438	-0.845151				1.33095	Female specific
cgd4_480	Uncharacterized protein		-0.971789	-1.54276			-0.973635	-0.847629	-0.793729			1.3388	Female specific
cgd8_2970	Glutathione S-transferase	-1.34426	-3.13694	-3.21688		-2.94609	-2.3172	-3.25526	-2.73489	-2.69432	-1.56647	1.34084	Female specific
cgd3_2890	Pre-mRNA-processing-splicing factor 8	-0.973384	-1.86216	-1.48615	-1.55635	-1.98143	-1.50089	-2.02846	-2.11906	-1.76174		1.3444	Female specific
cgd6_2470	Sulfhydryl oxidase			-1.03628		-1.05141	-0.988348	-1.31146	-1.3196			1.34915	Female specific
cgd7_1850	Structural maintenance of chromosomes protein		-1.58558	-2.18549			-1.37877	-1.19024	-1.65719			1.35237	Female specific
cgd1_3510	PAN domain/Thrombospondin type-1 (TSP1) repeat containing protein		-0.992065	-1.97777			-0.777868	-0.808913	-1.83166			1.41123	Female specific
cgd2_730	Transcription factor IIIC subunit 5										2.62091	1.44407	Female specific
cgd6_4560	Myosin		-0.858575	-1.52128		-1.30293	-0.801153	-0.846586	-1.80646		0.882608	1.45497	Female specific
cgd5_2180	Uncharacterized protein					-1.26712						1.46603	Female specific
cgd1_760	Dual specificity phosphatase			-1.02539				-1.09047			0.862505	1.47315	Female specific
cgd6_4070	EEIG1/EHBP1 N-terminal domain containing protein		-1.22865	-0.922662		-0.901759			-1.21735	-0.998197	1.80564	1.50277	Female specific
cgd1_870	Peptidyl-prolyl cis-trans isomerase		-1.7363	-2.31623		-1.15035	-1.47249	-1.57249	-5.34221	-1.55063	-1.48565	1.51451	Female specific
cgd5_810	Leucine-rich repeat containing protein		-1.6254	-3.0663		-1.39228		-1.10809				1.51576	Female specific
cgd3_350	Pop2p-like 3'5' exonuclease/CCR4-NOT transcription complex			-1.48647		-0.863775		-1.18836				1.51773	Female specific
cgd4_4450	Transmembrane amino acid transporter protein			-1.70448			-2.56068	-1.78213	-2.51151		-2.09491	1.51939	Female specific
cgd6_3380	eRF1			1.14553							2.0212	1.52559	Female specific
cgd5_2590	Glycosyltransferase 2-like		-1.78224	-2.81729		-1.8017	-2.3773	-2.70151	-1.72918	-1.4083		1.52737	Female specific
cgd6_5310	Uncharacterized protein		-0.793402	-1.68503			-0.982444	-0.787648	-1.8384		-1.57117	1.52861	Female specific
cgd1_320	Oxysterol-binding protein		2.33934	2.33484		1.50515	1.72112	1.33594	1.44927	2.6374		1.53725	Female specific
cgd4_2600	UDP-glucose 4-epimerase			-1.91779		-0.951089	-1.57803	-1.54883	-2.83929			1.53854	Female specific
cgd7_4730	UBA/TS-N/XPC-binding/Ubiquitin-associated domain-containing/Rad23-like protein										1.47209	1.54056	Female specific
cgd2_4130	Rho termination factor		-1.30029	-2.63212		-1.2316	-1.82258	-1.21531	-3.54608	-0.9488		1.54233	Female specific
cgd3_730	Alpha/Beta hydrolase fold containing protein								-1.87693			1.55026	Female specific
cgd4_3440	Uncharacterized protein										1.82805	1.55366	Female specific
cgd8_4420	WD40/YVTN/Zinc finger%2C RING/FYVE/PHD-type domain containg protein		-1.59285			-1.08899			1.08192			1.57853	Female specific
cgd7_40	Protein kinase/EF-hand domain containing protein			-0.768795							1.24961	1.58328	Female specific
cgd6_3800	Hexokinase							1.28151				1.58657	Female specific
cgd8_4910	Exonuclease%2C RNase T/DNA polymerase III											1.5873	Female specific
cgd6_1710	Zinc finger%2C Mcm10/DnaG-type containg protein		-1.41199	-2.11324		-1.29786	-1.76688	-1.41315	-2.96944	-1.0231		1.5891	Female specific
cgd8_2270	Uncharacterized protein									1.06243	1.96899	1.59684	Female specific
cgd1_510	Uncharacterized protein										3.02146	1.60939	Female specific
cgd1_470	Armadillo-type fold/Signal peptide region containing protein		-1.48938	-1.0074		-1.41557	-1.11004	-1.08913	-1.27023			1.61015	Female specific
cgd2_3250	Tetratricopeptide repeat		1.32845	2.01686			1.70719	1.34643	1.49096	1.03277		1.61901	Female specific
cgd1_650	Uncharacterized Secreted Protein (CpLSP gene family)		1.25848							1.84342	2.44518	1.61969	Female specific
cgd5_4370	Peptidase S9 prolyl oligopeptidase	-1.30419	-1.32879	-2.52505		-1.23934	-2.16403	-2.08964	-3.90645		-2.03357	1.62401	Female specific
cgd8_5400	Uncharacterized protein		-1.75457	-2.80509		-1.32628	-2.39645	-1.64183	-4.47219	-1.85723		1.63798	Female specific
cgd2_3400	Dynamin-related protein										3.13231	1.64112	Female specific
cgd2_2580	Uncharacterized protein			-1.27394								1.64979	Female specific
cgd8_4520	Uncharacterized Protein											1.65569	Female specific
cgd2_3750	Uncharacterized protein										2.09924	1.66115	Female specific
cgd1_3060	NodB homology domain containing protein					-1.67683						1.66148	Female specific
cgd1_370	carboxypeptidase A with signal peptide region		-2.29857	-3.41304		-1.51775	-2.10407	-2.72401	-3.00327	-1.9115		1.66184	Female specific
cgd2_550	Mannose-P-dolichol utilization defect 1-like protein with PQ-loop repeat		-1.10484	-2.00169		-1.14368	-1.45085			-1.40961		1.66269	Female specific
cgd3_340	Uncharacterized protein											1.66595	Female specific
cgd2_3410	ARF1/2 like small Gtpase		-1.08197	-0.885074		-0.657531	-1.23374	-1.1089	-1.53654	-0.977131	1.17423	1.66948	Female specific
cgd7_340	GRASP55/65 PDZ-like domain containing protein										1.34362	1.67878	Female specific
cgd5_690	Glycosyl transferase family 2		-2.5639	-2.13956		-2.7154	-2.13305	-2.97737	-1.7598	-2.16576		1.68109	Female specific
cgd8_830	unspecified product		-1.78274	-1.78946		-2.02091	-2.32733	-2.31375	-2.60685	-1.58885		1.6896	Female specific
cgd8_420	Uncharacterized protein			-1.65554			-1.02991		-1.72392			1.69532	Female specific
cgd6_3290	DNA-directed RNA polymerase subunit		1.10788	1.32756			1.67439	1.14355	1.68512			1.69792	Female specific
cgd3_590	Uncharacterized protein										1.41578	1.71276	Female specific
cgd8_3270	DNAJ protein						-1.04385	-1.46348	-1.50597		2.40507	1.71893	Female specific
cgd4_3330	Protein kinase/EF-hand domain containing protein		-0.913703	-1.29021		-1.59776	-1.20728	-1.41099	-1.4181			1.72004	Female specific
cgd4_680	Uncharacterized protein		-1.02833	-1.94232		-0.847007	-0.717516		-2.18271		2.88474	1.72385	Female specific
cgd1_980	RNase L inhibitor-like protein					-0.981501		-0.833776			2.95228	1.73162	Female specific
cgd8_1340	Uncharacterized protein		-0.835261	-0.836628		-0.820932	-1.21555	-1.09252			1.56888	1.73424	Female specific
cgd1_1890	Longin domain-containing Synaptobrevin		-2.15549	-3.45952		-1.16408	-2.36921		-4.18189	-1.44862		1.73445	Female specific
cgd6_4760	Tubulin beta chain		-1.28238	-2.10595		-0.694585	-1.43188	-0.952835	-1.31802	-1.03756	-1.21795	1.7353	Female specific
cgd5_2550	Ubiquitin		-0.809243	-1.47957			-0.701831		-1.37851		0.875302	1.73695	Female specific
cgd8_4940	Alpha-trehalose-phosphate synthase		-1.42577	-1.66298		-1.64533	-1.36554			-1.22576	-2.26794	1.7376	Female specific
cgd3_3110	Transcription factor TFIIH with vWA domain											1.73923	Female specific
cgd2_3100	Acyltransferase 3											1.75448	Female specific
cgd4_40	Ubiquitin-like modifier-activating enzyme Apg7								-3.10086		1.2315	1.75865	Female specific
cgd2_2840	Pleckstrin homology domain containing protein		-1.11152	-2.05958		-1.45638	-1.30185	-1.14048	-1.80734		-1.72513	1.76564	Female specific
cgd4_3280	Uncharacterized protein with NHR/GATA-type Zinc finger											1.77241	Female specific
cgd2_2760	insulinase-like peptidase		-1.20368	-2.1411		-0.771898	-1.00904	-1.03814	-4.77572			1.77253	Female specific
cgd8_860	Coatomer protein complex subunit alpha		-0.839995	-1.01018					-1.97483		-1.29828	1.77546	Female specific
cgd4_4500	cysteine rich protein										1.19525	1.77839	Female specific
cgd4_70	SUI1/PUA domain containing protein			2.25732			1.80061	1.25339				1.7886	Female specific
cgd3_3940	membrane associated protein						0.819844		1.14231		2.1218	1.80619	Female specific
cgd4_3480	Uncharacterized protein			-1.0831		-1.18967	-0.888739				1.40833	1.81495	Female specific
cgd2_3450	Ubiquitin carboxyl-terminal hydrolase		-1.21185	-1.93243			-1.14561		-2.38648			1.82141	Female specific
cgd7_1710	Threonyl-tRNA synthetase						-1.56503		-1.88564		-1.80508	1.8453	Female specific
cgd5_350	Uncharacterized protein							-0.693697	-1.12227		-1.93199	1.84547	Female specific
cgd7_880	eIF-3A like translation initiation factor that has a WD40 repeat-containing beta propeller protein			1.04279					-2.15149			1.85342	Female specific
cgd8_4800	Zinc finger%2C RING/FYVE/FHA/SMAD/PHD-type domain containg protein		-1.51522	-1.95576		-1.04847	-1.32385	-1.80309	-2.47099	-1.09058		1.85773	Female specific
cgd8_5280	Pseudouridine synthase I TruA										2.15184	1.86301	Female specific
cgd4_320	Uncharacterized protein										1.47192	1.87997	Female specific
cgd5_4230	EGF-like domain containing protein			-1.24128				-0.924932	-2.36777			1.8867	Female specific
cgd4_850	Uncharacterized Secreted Protein (CpLSP gene family)			-1.66958							2.00662	1.89441	Female specific
cgd7_2960	Uncharacterized protein		-1.64225	-2.20557		-1.34889	-1.39186	-2.36182	-3.16787	-1.30163	-1.32483	1.89652	Female specific
cgd4_1690	Myosin motor domain containing protein			-1.53278							0.968597	1.89701	Female specific
cgd1_1390	Uncharacterized protein			-1.03168					-2.73775		-2.29751	1.89709	Female specific
cgd6_4510	Telomeric DNA binding protein SANT DNA-binding domain containing protein											1.8975	Female specific
cgd8_800	Prp5p C terminal KH. eIF4A-1-family RNA SFII helicase											1.90032	Female specific
cgd3_1840	Uncharacterized protein											1.90541	Female specific
cgd3_670	Uncharacterized protein		-1.7059	-2.57282		-2.35828	-1.58405	-2.20002	-2.02329	-1.66014	-1.84174	1.90609	Female specific
cgd3_1260	RING domain protein											1.91552	Female specific
cgd1_1330	SWI/SNF-related matrix associated actin-dependent regulator of chromatin subfamily A with DEAD/H box 1		-0.944555	-1.2163					-2.00365			1.94315	Female specific
cgd3_1550	Sec14 domain containing protein											1.94402	Female specific
cgd2_2860	Uncharacterized protein			-2.86086		-1.38456	-1.58908	-2.26388	-3.52263	-1.02407		1.94587	Female specific
cgd1_400	CMGC/MAPK group Protein kinase		-3.62202	-4.79943		-3.01633	-2.86531	-2.25617	-4.17837	-1.97619		1.94723	Female specific
cgd5_950	Csn12p/Rpn3p family protein component of the COP9 signalsome					-1.34333	-1.45788	-1.42487	-3.36336	-1.06408		1.96423	Female specific
cgd3_1830	Uncharacterized protein	-0.896658	-5.81191	-6.5605		-4.55888	-3.47221	-2.9339	-2.97786	-3.9817		1.9678	Female specific
cgd3_3610	Aminopeptidase I zinc metalloprotease (M18)			-1.44722			-1.02142	-2.56735	-3.60894			1.97332	Female specific
cgd5_640	Inner membrane complex protein		-1.7183	-3.38819		-1.63703	-1.42957	-2.1075	-1.46647	-1.68724		1.98256	Female specific
cgd1_3710	Acetyl-coenzyme A synthetase		-1.71214	-1.47866		-0.908919	-1.00214	-1.02161		-1.40176		1.98859	Female specific
cgd6_4960	Serine/threonine-protein kinase									1.49749		2.00076	Female specific
cgd6_4140	Kinetochore protein Ndc80		-1.39068	-2.24148		-0.926202	-1.40354	-1.80096	-2.38403			2.0131	Female specific
cgd1_330	CDC48 like AAA ATPase		-1.03217	-1.57162			-0.983945	-0.841016	-1.88392			2.0156	Female specific
cgd2_2610	Secreted GGC gene family protein	-1.2679	-4.105	-6.33533	-1.52039	-4.56325	-3.31997	-3.02138	-3.38376	-3.13438	-1.49158	2.0169	Female specific
cgd8_3360	Mini-chromosome maintenance complex-binding protein											2.0218	Female specific
cgd3_4060	Histone transcription regulator (HIR1)-like WD40 repeat containing protein		-0.944145			-0.818415					2.26475	2.02208	Female specific
cgd7_1010	EF-hand calcium-binding domain-containing potein		-1.08138	-1.39086			-1.26102		-1.65234			2.02337	Female specific
cgd3_2710	Uncharacterized protein with RmlC-like jelly roll fold		-1.6501	-1.73143		-0.870075	-0.978031	-0.746613	-1.82397			2.02848	Female specific
cgd3_1360	Methyltransferase domain containing protein								-2.27114		-1.99372	2.02864	Female specific
cgd7_450	Phosphatidate cytidylyltransferase											2.04468	Female specific
cgd4_2110	Papain family cysteine protease									1.108	2.75312	2.05086	Female specific
cgd8_1970	ATP-NAD kinase		-1.41285	-1.18907		-1.777			-2.32045	-1.56955	2.30933	2.05177	Female specific
cgd6_4920	Uncharacterized protein										2.64737	2.05344	Female specific
cgd1_3670	Chromo domain/ SNF2 Atpase/Helicase domain containing protein										1.79549	2.06577	Female specific
cgd8_710	Myosin motor domain containing protein		-1.52329	-2.39554		-0.774921	-1.29946	-1.80853	-2.25732		1.5432	2.07401	Female specific
cgd4_1600	Uncharacterized protein		-1.62149	-2.41759		-1.07802	-1.46661	-1.74504	-4.19518	-1.04381		2.07564	Female specific
cgd3_710	Uncharacterized protein										2.13889	2.07934	Female specific
cgd2_1950	PHD/MIZ domain containing protein							-2.83419				2.08046	Female specific
cgd7_1830	UTP--glucose-1-phosphate uridylyltransferase		-1.59561	-2.13433		-1.07447	-1.46386	-1.7429	-2.26253	-1.02041	-1.23932	2.0868	Female specific
cgd8_3680	Acetyl-CoA carboxylase	-0.910713	-3.123	-3.63554	-1.25723	-3.41246	-2.65199	-3.35896	-2.63325	-2.55435	-1.52362	2.09483	Female specific
cgd3_1790	Cse1-like Exportin/Importin		-0.973145	-0.743626							2.28457	2.0959	Female specific
cgd8_2390	Diacylglycerol kinase			-1.34605							2.47969	2.09679	Female specific
cgd4_4340	Diacylglycerol kinase		-0.929257	-1.80507		-0.739437	-1.50862	-1.03697				2.10055	Female specific
cgd4_3830	Ankyrin repeat containing protein											2.10213	Female specific
cgd6_810	BRCT/SMAD/FHA containing proetin			-1.52845								2.10518	Female specific
cgd6_1070	Uncharacterized protein		-1.04605				-1.94769	-1.71748	-1.62122	-1.28985		2.10835	Female specific
cgd6_2970	Tyrosyl-tRNA synthetase (Tyrosyl-tRNA ligase TyrRS). class-I aaRS			1.35898		1.03929						2.11121	Female specific
cgd6_1840	CBS/Cyclin M2-like membrane-associated protein		-2.37318	-3.20956		-1.76882	-2.44313	-2.51783	-4.50611	-2.26965		2.11249	Female specific
cgd1_3020	Fructose-bisphosphate aldolase			-0.908745		-1.30653	-1.74721	-1.87803	-2.7965		0.948634	2.1187	Female specific
cgd1_2220	Uncharacterized protein		-2.60448	-2.94448		-2.23251	-3.63082	-2.18627	-3.65257	-1.82739		2.11963	Female specific
cgd6_1720	Uncharacterized protein		-1.42228	-2.35175		-1.13318	-1.61252	-1.48232	-1.4151	-1.12767		2.13946	Female specific
cgd7_5090	SET/MYND domain-containing protein						1.32413					2.14928	Female specific
cgd1_1110	Phosphatidyl serine synthase		-1.63734	-1.64978		-0.983199	-1.58045	-1.59028		-1.14585	2.53631	2.14974	Female specific
cgd8_4400	Transcription elongation factor TFIIS										1.44524	2.15558	Female specific
cgd7_1810	Chitobiosyldiphosphodolichol beta-mannosyltransferase ALG1-like		-1.23595	-1.03029								2.15878	Female specific
cgd6_4050	Uncharacterized protein		-1.50654	-1.10499			-0.985375	-2.03826	-1.41268			2.1604	Female specific
cgd8_770	Uncharacterized protein		-1.11741	-2.4378		-0.838051	-1.13388	-1.08811	-2.07975			2.16821	Female specific
cgd8_490	Centriolar protein SAS N-terminal-containing protein		-1.31078	-2.32646							2.00998	2.17545	Female specific
cgd4_4460	Bifunctional dihydrofolate reductase/thymidylate synthase		-1.70418	-3.30961		-1.12593	-2.18286	-1.82719	-1.98194	-0.930879		2.18121	Female specific
cgd6_3880	Mitochondrial carrier protein											2.1857	Female specific
cgd5_2040	Glycosyl transferase family 2			-0.993989			-1.50393	-1.25082				2.19029	Female specific
cgd3_2210	Replication protein A1 large subunit		-0.928786	-1.75524			-1.20635	-0.860447	-2.26239		0.865596	2.19901	Female specific
cgd6_3830	Small GTPase		-1.13864	-2.06562					-4.08288	-1.17467	1.91175	2.2082	Female specific
cgd4_650	Bromodomain/Zinc finger%2C CCHC-type		-1.33489	-0.737147		-1.18991	-1.6343	-1.00968	-3.74428			2.21468	Female specific
cgd7_2770	BRCT domain-containing protein		-1.24006	-2.37421			-0.981578		-1.3332			2.21516	Female specific
cgd1_820	Palmitoyltransferase	-1.02113	-1.74493	-2.18648		-1.24217	-1.18253	-1.22665	-1.36274			2.2152	Female specific
cgd8_4490	Uncharacterized protein		-1.2817	-3.66385	-1.59671	-2.77318	-2.42935	-3.46937	-1.63732	-1.70111		2.22032	Female specific
cgd2_3260	Phosphoglucomutase		-1.79113	-2.50936		-1.2952	-1.36926	-1.42915	-2.23971			2.23085	Female specific
cgd5_3940	Aspartic peptidase domain containing protein											2.234	Female specific
cgd3_2600	Uncharacterized protein											2.23506	Female specific
cgd7_2010	Uncharacterized protein with Armadillo-like helical domain		-1.03596	-2.90899		-0.838862	-1.26051		-1.57545			2.24429	Female specific
cgd7_2360	CDC50/LEM3 family		-1.14653	-1.32935			-1.3531		-3.11857	-1.34736		2.25716	Female specific
cgd3_1890	Dual specificity phosphatase/Membrane bound phosphatase		-1.6016	-2.15485		-1.11762	-1.40403	-1.71422	-2.4963	-1.16894		2.26228	Female specific
cgd5_2750	WH2 domain containing protein			-1.19931		-1.00165	-1.42017	-1.82597			1.55256	2.26587	Female specific
cgd8_3290	S-adenosyl-L-methionine-dependent methyltransferase		-2.23211	-2.5365		-2.22437	-2.06487	-2.0825	-2.71377	-2.07635	-1.62667	2.26868	Female specific
cgd1_2040	Pyruvate kinase		-1.18204	-1.42619		-0.639172	-1.18061	-1.39426	-2.07543		1.39649	2.27408	Female specific
cgd8_1400	Glycerol-3-phosphate acyltransferase family											2.27923	Female specific
cgd7_2740	WD40 repeat-containing protein											2.28337	Female specific
cgd1_3520	AP2/ERF domain containing protein		0.823833							1.17251	4.18026	2.2883	Female specific
cgd6_2550	Luc7-related protein										1.59096	2.29986	Female specific
cgd8_3920	Uncharacterized protein											2.30446	Female specific
cgd3_1460	GAF domain containing protein		-1.44454	-1.80533		-1.10298	-1.6371	-1.39161	-1.50222	-1.07667	0.91722	2.31036	Female specific
cgd5_2510	Serine/threonine-protein kinase		-2.4565	-2.23707		-2.56074	-2.37519	-1.55543	-3.90608	-1.81305		2.3207	Female specific
cgd5_1530	Uncharacterized protein		-1.28355	-1.63368			-1.58073		-2.67506			2.34848	Female specific
cgd7_4270	2%2C3-bisphosphoglycerate-dependent phosphoglycerate mutase [gpmA].		-1.04796	-2.69634			-1.71702	-0.961011		-1.05886		2.34962	Female specific
cgd6_4020	3'5'-cyclic nucleotide phosphodiesterase		-5.5734	-5.84715		-4.76383	-4.56021	-3.70352		-3.27746		2.35657	Female specific
cgd6_2770	Regulator of chromosome condensation 1/beta-lactamase-inhibitor protein II								-2.87754		1.94055	2.35721	Female specific
cgd1_1700	GATA zinc finger/AT hook containing protein			-0.940556			-0.746487				-1.44731	2.36107	Female specific
cgd4_2820	Uncharacterized protein		-1.5332	-2.07602		-1.43584		-2.22064	-3.76153	-1.21591		2.36195	Female specific
cgd1_3740	Ankyrin repeat/transmembrane domain-containing protein			-1.40009								2.36577	Female specific
cgd5_1740	Pre-mRNA-splicing factor 3						-1.19961		-2.36184	-1.03225	1.18176	2.37489	Female specific
cgd1_1460	Uncharacterized protein	-0.912184	-1.31098	-2.65598		-0.997461	-1.3212	-1.22125	-2.06164			2.38508	Female specific
cgd8_2750	Uncharacterized protein									1.06314	2.83045	2.38786	Female specific
cgd5_2500	Peptidase C19%2C ubiquitin carboxyl-terminal hydrolase										1.85711	2.3883	Female specific
cgd2_3670	Uncharacterized protein		-1.73594	-2.25881			-1.29752	-1.57485	-1.37364			2.39148	Female specific
cgd1_2160	GYF domain containing protein		-1.65466	-2.03312		-2.82486			-3.28008	-1.30277	2.9307	2.39447	Female specific
cgd4_3840	Ankyrin repeat containing protein											2.40918	Female specific
cgd5_2790	Katanin p60/fidgetin family with AAA ATpase		-1.10393	-2.42241							2.18649	2.4192	Female specific
cgd6_1080	Glycoprotein GP40		-1.3016			-0.768369	-1.0053	-0.891813	-1.13032		2.22119	2.42832	Female specific
cgd2_4210	Uncharacterized protein		-1.57598	-2.18445		-0.751149	-0.968011	-1.45774	-3.73076	-1.40466		2.43799	Female specific
cgd6_1950	Ribonucleotide reductase	-0.981407	-1.68747	-1.91684		-0.889579	-1.7549	-1.34061	-1.86178			2.44235	Female specific
cgd6_2990	unspecified product		-2.11413	-3.67096		-1.81827		-1.60607	-2.59264	-1.28194	1.91878	2.44796	Female specific
cgd6_800	Thrombospondin type-1 (TSP1) repeat/EGF-like domain containing protein			-1.76459								2.46768	Female specific
cgd5_3243	Uncharacterized protein		-2.4126	-2.96098		-2.18187				-2.065	3.31624	2.46813	Female specific
cgd5_4190	Uncharacterized protein			-1.83854								2.46834	Female specific
cgd7_1760	Haloacid dehalogenase-like hydrolase/Phospholipid-transporting ATPase											2.46992	Female specific
cgd1_1170	Ubiquitin carboxyl-terminal hydrolase			-1.94872							2.50824	2.47419	Female specific
cgd2_800	Major facilitator superfamily			-2.94623			-1.43867		-2.95379			2.481	Female specific
cgd6_1160	Uncharacterized protein			2.32086		2.05407		0.97386				2.48184	Female specific
cgd8_3950	MutS like ABC Atpase		-1.67054	-1.61915		-0.824819	-1.62496	-1.37013		-1.06195		2.48619	Female specific
cgd6_2610	ERCC1/RAD10/SWI10 family											2.48808	Female specific
cgd8_1230	Serine/Threonine protein kinase		-1.61144	-1.94844						-1.36281		2.4897	Female specific
cgd2_3640	Bromodomain containing protein					-1.18326		-2.05135			2.98934	2.49957	Female specific
cgd1_3110	Uncharacterized protein		-1.55614	-3.31828		-1.91615						2.50395	Female specific
cgd6_3910	Pleckstrin homology (PH) domain containing protein					-1.29537						2.51755	Female specific
cgd4_1320	Alpha/Beta hydrolase fold-containing protein											2.51796	Female specific
cgd7_1440	TPR repeat containing protein		-1.72092	-1.51093		-1.097	-2.10089	-1.21828				2.52079	Female specific
cgd1_1140	Acyl-CoA-binding protein ACBP with Ankyrin repeat			-0.852967		-1.02887	-0.880717	-1.06099	-1.6608	-1.07176		2.5216	Female specific
cgd6_3790	Glyceraldehyde-3-phosphate dehydrogenase		-1.20307	-1.44388		-1.43608	-1.50885	-1.60444	-2.15703	-0.98057		2.52872	Female specific
cgd3_250	Serine/threonine-protein phosphatase			-1.98117					-1.24444		1.88874	2.54561	Female specific
cgd7_1840	Serine/threonine-protein kinase			-1.33941		-1.21659		-1.31404	-1.9232		1.30808	2.55677	Female specific
cgd4_1620	unspecified product		-2.4596	-5.83565		-5.09481	-3.64842	-3.71464	-4.91836	-2.19823	-1.09681	2.55985	Female specific
cgd3_40	Casein kinase I	-0.988711	-1.97134	-2.50016		-1.72573	-2.02798	-2.21487	-1.50995	-1.41863		2.56078	Female specific
cgd8_240	Uncharacterized protein	-0.884202	-1.95338	-3.59452		-2.10327	-2.12436	-3.666	-3.14049	-2.18961		2.56814	Female specific
cgd5_3790	Snf7 family								-3.58349			2.56988	Female specific
cgd3_3860	Kinetochore protein Nuf2		-1.30393	-2.41014		-1.08082	-1.09794		-1.63511	-0.95829		2.58128	Female specific
cgd3_1280	Uncharacterized protein										2.00984	2.58831	Female specific
cgd3_3090	Kinesin motor domain containing protein		-1.5067	-1.80395				-1.23896	-2.58784		1.77882	2.59107	Female specific
cgd1_670	Signal peptide region containing protein		-1.80268	-1.67719		-2.54648	-1.35698	-1.46991		-1.724		2.59194	Female specific
cgd5_2830	Chorein/VPS13 like protein involved in vacuolar transport		-2.32091	-5.1987		-3.42782	-1.24461	-1.91297				2.59283	Female specific
cgd3_1480	Pp2c protein phosphatase 2 C		-1.93644	-3.98488		-1.78161	-2.15704	-1.41814	-3.21421	-1.42343		2.59409	Female specific
cgd7_1500	Histidine phosphatase superfamily clade-2		-1.81919	-2.93582		-3.79806			-3.13432		3.65822	2.59488	Female specific
cgd4_1410	Uncharacterized protein		-2.03044	-4.50946	-1.463	-2.58348	-2.7152	-2.37792	-2.56451	-1.87745		2.60187	Female specific
cgd8_1410	DNA primase large subunit			-2.07656								2.60345	Female specific
cgd3_1660	Uncharacterized protein		-1.8775							-1.91025		2.61726	Female specific
cgd1_3700	Uncharacterized protein with WD40 repeat		-2.27671	-3.11624	-1.45984	-2.50137	-2.35693	-3.06505	-3.41818	-1.27719		2.61804	Female specific
cgd8_610	AAA-type ATPase/BRCT/DNA polymerase III delta subunit/Replication factor RFC1 C terminal domain containing protein		-1.40531	-1.90625			-1.04037	-1.50874	-1.49528	-1.06141	2.11827	2.62012	Female specific
cgd8_820	Uncharacterized protein		-2.56032	-2.69074	-1.50215	-2.82508	-2.5928	-2.79189	-4.06162	-1.70143		2.6323	Female specific
cgd1_1410	Uncharacterized protein							-2.80865				2.64665	Female specific
cgd2_2980	Uncharacterized protein								1.47738			2.65377	Female specific
cgd7_4620	Replication protein A		-0.997266	-1.19641			-1.0112	-0.820852	-1.11206		2.35065	2.67391	Female specific
cgd8_2610	Serine hydroxymethyltransferase		-1.03944	-2.06425			-1.16016	-0.839579	-1.37848	-0.7573	1.74571	2.67644	Female specific
cgd3_3600	BTB/POZ domain/Kelch motif/Galactose oxidase central domain containing protein			-1.60093				-2.44054			1.32346	2.68055	Female specific
cgd1_2370	Mitochondrial carrier domain containing protein		-2.69163	-4.07209		-3.46599	-2.53402	-3.19575	-3.66	-4.02763		2.68809	Female specific
cgd5_3980	Uncharacterized protein		-4.82795	-7.11577		-6.53444	-4.62503	-5.51231	-4.72099	-3.82155	-1.55244	2.68874	Female specific
cgd3_1240	Uncharacterized protein with WD40 repeat		-1.95554	-2.59177		-2.51205	-2.31288	-2.75418	-4.94482	-2.33521	-2.73101	2.69161	Female specific
cgd2_3320	Papain family cysteine protease										1.69229	2.69529	Female specific
cgd1_1900	Fur1p like uracil phosphoribosyltransferase											2.70077	Female specific
cgd1_3240	Uncharacterized protein		-1.0643	-1.35388		-1.44859	-1.0697	-1.48998	-1.3321	-1.21473	0.843395	2.70647	Female specific
cgd8_3070	Serine/threonine protein kinase		-1.03709	-2.4643		-0.87422		-2.23554	-1.38422			2.71326	Female specific
cgd2_1900	dTDP-glucose 4-6-dehydratase-like protein			-1.67032		-0.860084		-1.68055		-0.944036	1.05615	2.71432	Female specific
cgd8_1880	Vps9p/ RAB5 like RAB GTpase binding protein										2.28032	2.71872	Female specific
cgd5_4010	Uncharacterized protein											2.72506	Female specific
cgd6_3020	Uncharacterized protein			-1.78868					-2.34868		1.56273	2.72627	Female specific
cgd3_1110	P-type ATPase A /Adenylate and Guanylate cyclase catalytic domain-containing protein		-1.78281	-2.79779	-1.3789	-1.32698	-1.45056	-1.00858			0.975863	2.7363	Female specific
cgd1_1260	Uncharacterized protein		-4.18462	-4.89382	-1.95876	-6.47413	-3.09673	-2.74571	-4.44382	-4.01645		2.74165	Female specific
cgd5_2530	CECR6/TMEM121 family											2.74922	Female specific
cgd6_900	Peptidase C78%2C ubiquitin fold modifier-specific peptidase 1/ 2		-3.85084	-3.68449		-2.73428	-2.85526	-3.13051	-2.97846	-3.26042	-3.0405	2.76634	Female specific
cgd6_2840	Sucrose-phosphatase-like protein /HAD superfamily hydrolase		-4.24421	-6.84598		-4.85571	-2.76681	-3.00221	-2.39211	-3.10089		2.76783	Female specific
cgd6_4870	Uncharacterized protein			-1.66318							2.27516	2.76842	Female specific
cgd2_3240	Arf GTPase activating protein		-1.51714	-2.24809		-0.986423	-1.3612	-1.56498	-2.36526	-1.04536		2.77313	Female specific
cgd6_3000	Ferredoxin-like protein		-1.42433	-1.40526		-1.07683	-1.27613		-3.59708	-1.32795	1.70712	2.78044	Female specific
cgd5_3390	Uncharacterized protein										2.48976	2.78662	Female specific
cgd6_1730	Cleavage and polyadenylation specificity factor 4-like 3x Zn C3H1 domains	-1.16427	-1.48991	-1.70096		-0.977337	-2.16376	-0.915008	-2.59111			2.7906	Female specific
cgd1_710	Coiled coil protein	-0.933287	-3.1286	-4.23973	-1.51041	-3.21677	-2.40797	-2.52781	-3.12482	-2.00167		2.795	Female specific
cgd2_1700	EF-hand domain containing protein										1.6995	2.79504	Female specific
cgd2_3270	Phosphoglucomutase	-0.875848	-2.60371	-4.23389		-2.60422	-2.15909	-3.14473	-3.03951	-2.21493		2.79959	Female specific
cgd7_1330	Serine/Threonine protein kinase										2.43408	2.80273	Female specific
cgd4_4290	Possible gamma-tubulin complex 4	-1.13498	-1.73126	-1.98486	-1.44707	-1.6047	-1.05269	-2.31129	-1.23007	-1.53236		2.80444	Female specific
cgd3_1800	Major facilitator superfamily			-4.27598		-3.0515				-1.51222		2.81301	Female specific
cgd4_2430	Uncharacterized protein		-4.45393	-4.95953		-3.23807	-2.48413	-2.97921	-4.11105	-4.31767	-2.11716	2.81821	Female specific
cgd7_770	LuxS/M16 peptidase-like Metalloenzyme		-1.47494	-1.2678							2.30116	2.82715	Female specific
cgd6_1010	PP2C like protein phosphatase		-1.14271	-1.99526		-0.938233	-1.36699	-1.47296	-2.12071			2.82759	Female specific
cgd1_3180	Uncharacterized protein			-2.34946							2.178	2.84699	Female specific
cgd6_1100	Uncharacterized Secreted Protein		-3.0016	-3.87093		-2.31577	-3.68841	-2.98187	-4.5653	-2.6972	-1.37762	2.85002	Female specific
cgd8_2580	Serine hydroxymethyltransferase		-0.919488	-1.67723			-1.4695	-0.808268	-1.19261		1.00069	2.85656	Female specific
cgd4_3150	Cullin family		-1.12908	-1.20057							0.995993	2.86841	Female specific
cgd1_2030	Transmembrane protein TauE-like											2.87419	Female specific
cgd1_740	SPRY/Peptidase C14 p20 domain containing protein		-3.51034	-3.80851		-2.79761	-1.79297	-3.46591	-3.9277	-2.67631		2.877	Female specific
cgd8_5190	BRCT repeat containing proetin		-1.56679	-2.94455		-1.54343	-1.65793	-1.34745	-3.84346	-1.16285		2.87777	Female specific
cgd6_3160	Inner centromere protein ARK-binding domain containing protein		-2.06699	-2.77456		-1.34578	-1.79313	-1.5471	-1.66317	-1.29148		2.88554	Female specific
cgd3_380	Uncharacterized protein		-1.07542					-1.17926				2.89426	Female specific
cgd7_380	Uncharacterized protein		-2.34173	-2.42908		-1.88253	-2.2346	-2.02848	-1.59341	-1.34266		2.89912	Female specific
cgd7_270	AD/NAD(P)-binding domain containing protein		-4.05233	-4.68741	-2.13804	-4.47276		-1.68423	-3.56723	-2.62934	2.66288	2.90482	Female specific
cgd7_4530	Uncharacterized Protein			-1.59049							-2.21618	2.909	Female specific
cgd4_2850	DnaJ domain containing protein		-1.83983	-2.73985		-2.27062	-1.59853	-1.30794	-2.91379	-1.71805		2.91822	Female specific
cgd3_1050	Vacuolar sorting protein 39 domain 2/Citron homology (CNH) domain-containing protein		-1.84665	-1.73208			-1.40955		-3.01889	-1.51063		2.92592	Female specific
cgd1_2010	Uncharacterized protein		-2.37231	-2.60213		-1.37307	-1.63555	-1.58389	-2.40831	-1.9657		2.93305	Female specific
cgd1_720	HAD-like domain containing protein		-4.88677	-5.19604	-2.23463	-7.16536	-5.01634	-5.14814	-4.03405	-3.1977		2.93466	Female specific
cgd6_1930	Uncharacterized protein			-2.7267			-1.78954					2.96804	Female specific
cgd1_460	Uncharacterized protein		-1.06458	-1.54132			-1.72834	-1.46995		-1.0407		2.9744	Female specific
cgd2_2750	Structural maintenance of chromosomes protein		-2.42709	-3.36662		-1.79552	-1.61331	-1.15081	-2.28656	-1.54936	1.29412	2.98435	Female specific
cgd5_370	Uncharacterized protein		-2.19525	-1.81111		-2.68549		-2.06391		-1.9646		2.99848	Female specific
cgd4_4280	Gamma-tubulin complex component protein		-2.38683	-2.37363		-1.48605	-1.97725	-2.85619		-1.77727		3.00051	Female specific
cgd3_3900	Uncharacterized protein			-1.44846				-1.04536			1.2664	3.00087	Female specific
cgd7_980	MYND plus SET domains plus 5 Ank repeats-containing protein		1.36024			1.19103	2.29035		2.15185	1.95378		3.00212	Female specific
cgd1_2150	GYF domain containing protein					-1.08395		-1.54719			2.50934	3.03466	Female specific
cgd8_2680	Uncharacterized protein		-4.46073	-7.7364		-8.51473	-4.07167	-4.58295	-5.34579	-4.80127		3.04441	Female specific
cgd3_4290	DNA polymerase		-1.14933	-1.35906			-0.811226	-1.50431	-1.63992		1.55021	3.04728	Female specific
cgd6_2110	Uncharacterized protein		-3.11605	-3.45598	-1.46457	-2.97378	-2.53606	-3.91105	-1.9835	-2.3147		3.05199	Female specific
cgd6_5170	Protein kinase-like domain containing protein			-2.09605			-1.72173					3.05281	Female specific
cgd4_3710	Ser/Thr protein kinase		-1.16711	-1.72265		-0.654424	-1.06683	-0.977142	-2.28287		2.08683	3.06937	Female specific
cgd7_2990	Inositol polyphosphate kinase		-4.00302	-3.09863		-2.68615	-2.85381	-2.89346		-3.55901		3.07453	Female specific
cgd8_1260	Uncharacterized protein			-1.47387							1.7508	3.07755	Female specific
cgd1_3040	Triosephosphate isomerase			-2.20803			-1.35423	-1.23839	-2.14474		1.49607	3.08152	Female specific
cgd6_1060	Protein with spectrin repeats%2C CG12008-like		-1.67446	-3.08008		-1.20379		-0.90606		-1.24767	0.931508	3.10196	Female specific
cgd5_1423	Uncharacterized Secreted Protein (HCD gene family)		-3.33362	-4.04979		-3.85031	-2.00581	-2.42613	-2.0459	-2.6632		3.10428	Female specific
cgd8_990	Uncharacterized protein		-4.30728	-4.07319		-4.98534	-3.14996	-2.50726	-3.01278	-2.88638		3.10476	Female specific
cgd7_1160	DEAD/DEAH box helicase domain containing protein					-1.91711					2.82698	3.11087	Female specific
cgd7_4900	Ubiquitin carboxyl-terminal hydrolase			-1.68645			-1.96468					3.1137	Female specific
cgd7_4830	Mechanosensitive ion channel MscS containing protein			-1.32785					-4.03862		1.23629	3.11883	Female specific
cgd3_2900	Serine-threonine/tyrosine-protein kinase										1.88382	3.12059	Female specific
cgd6_5220	Cysteine-rich protein with zinc finger											3.1324	Female specific
cgd7_2870	Uncharacterized protein		-0.990173	-2.10731		-1.9339	-1.50979	-1.75529	-2.44644	-0.910324		3.13908	Female specific
cgd2_1220	Uncharacterized protein					-2.09324						3.13963	Female specific
cgd5_3910	PH domain-like protein			-3.77808		-4.58028	-2.69132			-2.78673		3.14131	Female specific
cgd6_4370	RRM domain containing protein		-1.1736					-2.05412	-3.08175		1.13576	3.14258	Female specific
cgd8_810	AP2/ERF domain containing protein		-1.87312	-1.97496		-0.943536	-1.52134	-1.1686	-1.62469			3.14595	Female specific
cgd5_3060	Uncharacterized protein			-3.21397					-2.86529		1.50444	3.14641	Female specific
cgd4_1100	START-like domain containing protein		-4.09684	-4.98652		-4.6971	-3.22939	-3.32718	-3.78279	-3.8009	1.40378	3.14699	Female specific
cgd6_300	Uncharacterized protein		-4.22378	-4.52336		-5.32729		-3.41988		-3.50152		3.14926	Female specific
cgd2_3460	Myb-like DNA-binding /CHY zinc finger domain-containing protein		-1.52453									3.15153	Female specific
cgd1_2200	Uncharacterized protein		-3.36427	-5.40489		-3.83005	-2.15266	-5.36749	-4.25872	-2.89933		3.15776	Female specific
cgd2_3230	DnaJ/Thioredoxin domain containing protein											3.15809	Female specific
cgd5_1230	Uncharacterized protein		-1.76751	-1.41435		-1.47638	-2.54469	-2.2299	-3.66987	-1.68857		3.17341	Female specific
cgd6_4970	Hsp60 GroEL-like chaperone (ATpase)		-2.10648	-0.980282			-2.37911			-1.18127	1.26303	3.17468	Female specific
cgd3_1100	Uncharacterized protein		-4.6383	-3.83956		-5.19414	-2.51709	-4.06286		-3.24181		3.17508	Female specific
cgd6_1580	Exonuclease 1/PIN/XPG/Rad2 endonuclease domain containing protein			-1.54493							2.58441	3.18062	Female specific
cgd6_2250	Myb-like DNA-binding domain containing protein		-1.86992	-3.98907		-2.90398	-2.30555	-1.37188	-4.40515	-1.62384	-2.20547	3.18882	Female specific
cgd7_2820	Uncharacterized protein	-0.822602	-3.27494	-5.97823		-4.81953	-3.24066	-3.15111	-4.28922	-2.73953	-2.06674	3.1964	Female specific
cgd3_950	Condensin-2 complex subunit H2		-1.47497	-3.60078		-1.08394	-1.87395	-1.50548	-3.02076	-0.993165	1.48783	3.22223	Female specific
cgd7_5390	Uncharacterized protein		-4.21776	-5.21659		-6.0137	-2.48672	-2.41866	-2.92124	-3.59126		3.22953	Female specific
cgd5_2870	Zinc finger C3H1-type domain containing protein	-1.116	-2.39444	-7.75428		-4.61555	-3.52293	-4.98512	-4.21227	-2.55262	-2.46929	3.23534	Female specific
cgd6_4670	Prp9p-like splicing factor 3a subunit 3 snRNP										1.33513	3.23986	Female specific
cgd6_4570	Glutamine synthetase type I		-2.90548	-4.97318		-2.62144	-1.1489	-2.42431	-3.09114	-2.29228		3.24162	Female specific
cgd6_1570	Apyrase			-1.58289			-1.74275	-1.85021	-4.83062			3.24849	Female specific
cgd5_3900	Uncharacterized transmembrane Protein		-3.97781	-4.2854		-5.08493	-3.12156	-3.17916		-2.36994		3.25598	Female specific
cgd7_5200	Uncharacterized protein											3.25993	Female specific
cgd2_470	Uncharacterized protein										1.10467	3.26719	Female specific
cgd6_880	Gdb1p glycogen debranching enzyme	-0.912499	-3.35082	-5.34461	-1.50842	-4.04926	-2.94132	-2.3878	-2.61174	-2.78644	-1.09952	3.27769	Female specific
cgd8_1630	GINS complex subunit Sld5											3.2787	Female specific
cgd1_730	Glutamine cyclotransferase											3.28975	Female specific
cgd7_60	Hat1-like acetyltransferase		-1.54644	-2.42096					-3.04448		1.35925	3.29372	Female specific
cgd5_50	Uncharacterized Secreted Protein		-2.8409	-3.07661		-1.25129	-1.09114	-1.58771	-2.03051	-1.744	-1.40965	3.29602	Female specific
cgd4_4400	Uncharacterized protein											3.30251	Female specific
cgd4_1800	Uncharacterized protein			-1.70056			-1.85934			-1.58732	1.57227	3.30698	Female specific
cgd4_1610	Serine/threonine protein kinase		-1.96527	-3.3777				-3.18064	-3.06693			3.31313	Female specific
cgd1_3150	Cyclin-like protein		-4.30134	-5.29964		-6.10424	-2.15268	-4.1733	-3.0194	-4.20206		3.31521	Female specific
cgd8_140	Uncharacterized protein		-1.77272	-2.06742		-1.07139	-1.46259	-1.10114	-2.13012	-1.63368		3.33308	Female specific
cgd4_4390	Uncharacterized protein		-1.66121	-2.19904		-1.78473		-1.7608	-4.17953	-2.55775	1.18133	3.36118	Female specific
cgd7_910	Phosphoglycerate kinase		-2.02837	-2.85708	-1.22573	-1.67733	-3.10167	-2.41887	-2.181	-1.61268	1.21696	3.36292	Female specific
cgd8_1870	Zinc finger%2C RING/FYVE/PHD-type domain containg protein		-1.62196	-1.61095		-1.22206	-2.26249					3.38189	Female specific
cgd5_1800	Uncharacterized protein			-0.993773		-0.942451	-1.0169	-1.40341			1.66018	3.38238	Female specific
cgd5_2920	SNF2-related N-terminal/Helicase superfamily 1/2 ATP-binding domain containing protein										2.3734	3.38618	Female specific
cgd5_3270	RRM domain containing protein		-1.77966	-2.80058		-1.12868		-2.35868	-3.4003	-0.931068		3.3972	Female specific
cgd7_2370	EB1 like microtubule binding protein		-2.04225	-1.79979			-1.82957			-1.04402		3.4021	Female specific
cgd8_2810	Phosphoribulokinase/uridine kinase/Uracil phosphoribosyltransferase								-3.40081		-2.68822	3.40293	Female specific
cgd6_4940	C2 domain containing protein		-1.19577	-2.3264				-1.59781	-1.68627		2.55556	3.4072	Female specific
cgd6_1210	Alpha-N-methyltransferase NTM1										3.1392	3.43719	Female specific
cgd8_4950	RecQ4 SF II RNA helicase		-1.95844	-2.44644		-1.98074	-1.39585			-1.10573	1.25777	3.43909	Female specific
cgd8_1620	DNA polymerase delta2%2C inactive calcineurin like phosphatase subunit											3.45703	Female specific
cgd5_3130	EF-hand domain containing protein	-0.912182	-2.91096	-4.65537	-2.42275	-2.93799	-3.1755	-3.002	-2.93619	-1.50274		3.46624	Female specific
cgd6_5050	Uncharacterized protein										3.30756	3.47226	Female specific
cgd5_4440	Thymidine kinase			-2.31196								3.47783	Female specific
cgd2_2500	DNA polymerase alpha/epsilon subunit B								-2.85614			3.48602	Female specific
cgd7_580	Uncharacterized protein		-1.36415	-2.17185		-0.825909	-1.34283	-1.05715	-2.77209		2.76189	3.48719	Female specific
cgd8_380	FAD dependent oxidoreductase			-1.76247							2.59845	3.48955	Female specific
cgd5_2910	Alpha amylase					-4.31948				-2.08571	3.68406	3.49262	Female specific
cgd7_5440	Uncharacterized protein											3.50161	Female specific
cgd8_750	Cyclic nucleotide (CGMP)-dependent protein kinase with 3 cNMP binding domains and a Ser/Thr kinase domain		-2.19927	-2.63799		-1.12745	-1.70959	-1.64907	-1.72058	-1.06446		3.50367	Female specific
cgd5_380	Uncharacterized protein			-1.66041							1.3619	3.50586	Female specific
cgd8_1350	Spo11/DNA topoisomerase 6 subunit A						-1.71274				1.69202	3.50781	Female specific
cgd3_940	Uncharacterized protein			-3.22092		-5.2058	-2.31997	-3.32123		-1.70347	3.02393	3.51677	Female specific
cgd7_2700	Structural maintenance of chromosomes protein 3		-2.10786	-3.05023		-1.75235	-1.53869	-1.76958	-2.05205	-1.54526	2.1375	3.51723	Female specific
cgd5_3930	Uncharacterized protein			-5.14591		-3.66373				-2.40221		3.52735	Female specific
cgd6_2680	Uncharacterized protein		-1.57707	-7.11759		-4.39877	-3.14533	-3.83546	-5.8177	-1.50993	-1.76369	3.54327	Female specific
cgd3_430	Vacuolar protein sorting-associated protein 13		-1.66604	-2.58804	-1.69968	-2.02398	-1.38708	-1.55664	-2.43245	-0.963733	1.27956	3.55052	Female specific
cgd2_4080	OB fold single strand binding protein		-1.30861	-1.87277		-1.06112	-1.19542	-1.69456	-4.48532		1.22596	3.55349	Female specific
cgd7_280	Serine/Threonine protein kinase		-1.11092	-2.10142			-2.33845				2.72992	3.55741	Female specific
cgd5_2080	SCC2/Zinc finger%2C RING/FYVE/PHD-type domain containg protein		-2.16864	-2.06484	-1.78406	-1.42596	-1.12192	-1.41517	-2.10508	-1.56308	2.73631	3.58405	Female specific
cgd5_2560	DNA mismatch repair proteins mutL/hexB/PMS1 ATPase		-2.0555	-2.11733		-1.33228	-2.31027	-2.13579	-3.73483	-1.38067	2.17401	3.61312	Female specific
cgd5_4470	Thrombospondin type-1 (TSP1) repeat/EGF-like domain containing protein										-2.79748	3.61869	Female specific
cgd6_5240	Serine/threonine-protein kinase		-2.03993	-3.05079	-1.56266	-1.17967	-2.59778	-2.39552	-1.7282	-1.418	1.82097	3.62479	Female specific
cgd7_2583	Polysaccharide pyruvyl transferase		-3.12939	-3.30622	-1.90867	-3.14896	-3.15319	-3.87779	-3.11925	-2.74819	1.73889	3.64101	Female specific
cgd7_4950	Pantothenate kinase 2 with RNase H fold											3.65894	Female specific
cgd5_3090	N-acetyltransferase subunit ARD1											3.66911	Female specific
cgd8_1980	Actin-related protein 2/3 complex subunit 1											3.67534	Female specific
cgd4_130	RRM/KH domain containing protein		-4.1492	-6.58743	-1.71198	-4.7533	-3.58293	-3.56533	-4.86565	-3.40235	-1.91058	3.67892	Female specific
cgd4_1630	Uncharacterized protein		-2.21632	-3.28028		-4.78635		-2.2796		-1.6483	2.77973	3.68544	Female specific
cgd6_2710	Uncharacterized protein	-0.825364	-2.98082	-4.55689	-1.47507	-3.16273	-2.63813	-3.57655	-4.30604	-2.89016		3.71086	Female specific
cgd3_3590	GPI mannosyltransferase			-2.03617								3.71219	Female specific
cgd2_2340	R1 like alpha-glucan water dikinase		-1.52397	-2.13424		-2.94931	-1.72124	-2.49035	-2.14096	-1.16535	2.1112	3.73199	Female specific
cgd3_4200	Secreted insulinase like peptidase/M16 peptidase-like Metalloenzyme	-1.21219	-3.49058	-5.22469	-1.23826	-3.35826	-3.6992	-3.63878	-4.84963	-2.77565	-2.17726	3.74213	Female specific
cgd5_2840	Vacuolar protein sorting-associated protein 13 C-terminal domain containing protein		-1.77678	-3.35121	-1.64906	-2.10619	-2.63034	-1.63737	-5.02224			3.75719	Female specific
cgd6_5340	Uncharacterized Secreted Protein (HCD gene family)		-3.98322	-6.59904		-5.54354	-3.86551	-5.5382	-5.35773	-3.99333	-1.50572	3.75782	Female specific
cgd8_2480	Signal peptide Uncharacterized transmembrane Protein		-1.21632	-2.22099		-3.13059	-1.96756	-2.42481	-3.8531	-1.34714	-1.46063	3.76456	Female specific
cgd7_5400	Uncharacterized protein			-3.73959		-4.53869	-2.63604			-3.95497		3.76565	Female specific
cgd8_2070	Signal peptide Uncharacterized transmembrane Protein		-2.10233	-5.96513	-2.28697	-5.64492		-2.70674		-2.22298	1.44729	3.76596	Female specific
cgd8_2760	Uncharacterized protein											3.77432	Female specific
cgd8_2220	Male gamete fusion factor		-4.00867	-3.69904	-2.27084	-6.46354		-2.07047	-3.36238	-3.35559		3.7758	Female specific
cgd5_3570	Secreted GGC gene family protein	-1.22803	-4.78918	-6.21397	-1.65613	-6.55357	-2.90141	-4.05273	-6.09526	-4.58732	-1.73716	3.78625	Female specific
cgd3_4050	Cyclin		-3.51972	-2.56825		-5.29819	-3.28562			-2.82895	3.21614	3.7969	Female specific
cgd7_2760	Separin											3.82197	Female specific
cgd8_2830	LRR repeat containing protein		-1.67601	-1.02188		-1.09115	-1.14382		-2.4336	-0.940148		3.82784	Female specific
cgd6_3750	Alpha amylase			-2.36767		-2.09542					3.86485	3.83055	Female specific
cgd7_2490	Cyclin		-4.97141	-7.09673	-1.85306	-7.93443	-4.36454	-3.95494	-5.79904	-5.06304		3.8473	Female specific
cgd5_3140	Glycosyl transferase%2C family 1	-0.882989	-2.79197	-3.5976	-1.80351	-3.36217	-2.6966	-2.7887	-3.36927	-1.99024		3.85232	Female specific
cgd2_1240	EH domain containing protein		-1.35173	-2.20243			-1.85901		-3.98307			3.85818	Female specific
cgd2_2930	Uncharacterized protein									1.15592		3.90995	Female specific
cgd2_580	Uncharacterized protein											3.91343	Female specific
cgd4_2900	Polyketide synthase		-1.70904	-1.53952		-2.09568	-1.51693	-1.4209	-2.41954	-1.31726	-1.77575	3.92176	Female specific
cgd7_4920	Uncharacterized Protein		-3.15082	-3.50091		-3.50853	-3.10916	-2.72626		-3.78371		3.93843	Female specific
cgd1_1270	PPPDE peptidase/PUB domain containing protein		-2.2061	-4.46432		-1.60797	-1.64503	-1.65427		-1.81866	2.04902	3.96071	Female specific
cgd4_1640	Uncharacterized protein		-4.10724	-5.01983		-7.69053	-2.91805	-3.55891	-3.72288	-3.65271	0.845797	3.96185	Female specific
cgd6_670	Aspartic acid and asparagine hydroxylation/Peptidase C11%2C clostripain domain contining protein		-3.77782	-4.92435	-1.77924	-4.02532	-4.7395	-2.51003	-2.57764	-2.28837		3.96983	Female specific
cgd6_2920	Uncharacterized protein										3.15171	3.97266	Female specific
cgd8_1740	Secreted GGC gene family protein	-1.22055	-5.2799	-7.39396	-1.61566	-5.40809	-3.10748	-3.81841	-6.07964	-5.0665	-2.01993	3.97863	Female specific
cgd5_4300	Uncharacterized protein		-2.19535	-2.30618		-1.39328						3.98404	Female specific
cgd6_4680	Transcription elongation factor Spt5							-2.94983				3.98971	Female specific
cgd2_1300	Calcium/calmodulin dependent protein kinase	-0.936744	-3.27116	-4.21983	-2.01285	-4.08998	-4.05035	-3.95847	-5.23943	-2.56525		3.9924	Female specific
cgd8_4280	KRR1 interacting protein 1		1.50044	2.19743			1.86484	1.43657	2.34344	1.10861		3.99749	Female specific
cgd8_4690	Uncharacterized protein			-3.23824		-1.51085					2.04332	4.00202	Female specific
cgd6_1360	Uncharacterized protein							3.43788				4.0346	Female specific
cgd2_3480	Uncharacterized protein		-2.03432	-3.15555	-1.45159	-2.28445	-1.7756	-1.91705	-2.38733	-1.35124	0.96261	4.03767	Female specific
cgd1_1000	Uncharacterized protein										2.00002	4.03817	Female specific
cgd3_3550	Trimeric LpxA-like protein	-1.17322	-3.06372	-3.43577	-1.23151	-3.13527	-2.33211	-2.93467	-3.31892	-2.58899		4.03983	Female specific
cgd4_1450	Uncharacterized protein		-1.91643	-5.90325		-3.73638	-1.57746	-3.06403	-1.93796	-1.92454		4.0615	Female specific
cgd5_1810	t-SNARE coiled-coil homology domain containing protein		-3.46118	-4.29066	-1.5888	-3.82556	-3.65204	-3.47246	-4.13837	-2.91764		4.07366	Female specific
cgd4_4253	Uncharacterized protein with Armadillo-like helical		-3.65602	-4.49197		-5.40873	-4.37658	-4.4947	-3.38439	-3.24513	2.45758	4.07443	Female specific
cgd4_4350	START-like domain containing protein		-2.73842	-3.94017	-1.74741	-2.29197	-2.40395	-3.33757	-3.65085	-2.08674		4.08319	Female specific
cgd2_650	SUN domain containing protein		-4.79445	-4.84352		-4.46272	-4.96172	-4.40461	-3.64694	-3.22256		4.09107	Female specific
cgd1_2060	Rab1 GTPase		-4.19146	-4.38694		-4.51794	-4.08349	-3.98284	-4.4655	-3.33596		4.09215	Female specific
cgd8_2370	Adenosine kinase/Carbohydrate kinase PfkB		-2.14894	-2.09685		-2.18033				-2.65927	1.52441	4.11848	Female specific
cgd7_2750	Uncharacterized protein			-2.03279			-1.97932			-2.80235		4.11852	Female specific
cgd3_460	Glutathione peroxidase		-2.4373	-2.00426		-1.8068	-2.27925	-1.61315	-2.68794	-1.89191	3.38743	4.12238	Female specific
cgd3_1580	Alpha glucosidase-like faimly 31 glycosyl hydrolases		-2.78655	-4.90905	-2.20087	-2.54339	-2.2483	-2.14131	-4.51492	-2.26293		4.14623	Female specific
cgd4_560	Uncharacterized protein			-3.17474								4.14939	Female specific
cgd7_5260	Uncharacterized protein	-1.14555	-3.81763	-5.94839	-1.57956	-3.57152	-2.79387	-2.52807	-2.91541	-3.10077		4.15325	Female specific
cgd2_630	Inward rectifier potassium channel		-3.1187	-4.35992		-3.12181	-2.74274	-3.0234	-5.19384	-2.17801	2.93315	4.16154	Female specific
cgd6_3820	Aspartic peptidase A1 family		-2.29204	-5.3908		-4.49111	-2.23466	-4.33133	-3.00715	-1.92219	2.89414	4.17504	Female specific
cgd6_2100	Uncharacterized protein		-3.24433	-3.37936		-2.59532	-3.19814	-2.04583		-2.0525		4.1949	Female specific
cgd8_910	Pep3/Vps18/deep orange vacuolar protein		-0.942095							-0.9686		4.19616	Female specific
cgd1_1910	DnaJ domain containing protein		-2.36833	-2.64056		-3.49338				-2.22201		4.20641	Female specific
cgd6_4520	Uncharacterized protein		-3.54263	-3.12748	-1.6207	-2.82153	-2.33684	-1.66421	-2.58825	-3.03927	1.78089	4.22593	Female specific
cgd2_60	ABC transporter		-1.68085	-1.77568		-1.65815	-1.52278	-2.06365	-1.05708	-1.00829	2.66161	4.22673	Female specific
cgd6_2900	Exostosin-like protein		-2.2498	-5.36951	-2.29723	-4.3118	-2.22486	-3.23844	-3.06653	-2.54639	2.23887	4.22716	Female specific
cgd3_3740	p-type ATPase 2		-5.69845	-7.27704		-5.07487	-3.93341	-6.17278	-5.13078	-4.33211		4.23145	Female specific
cgd5_2130	Regulator of chromosome condensation 1/beta-lactamase-inhibitor protein II		-1.53736	-2.01491			-0.948594				1.3637	4.24347	Female specific
cgd3_1620	RNase P subunit p30			1.25144								4.2597	Female specific
cgd6_2790	Kinesin-like protein		-2.55628	-3.13649	-1.81004	-2.88613	-3.12337	-2.81393	-4.06184	-1.90652		4.26482	Female specific
cgd2_910	Protein kinase domain containing protein		-1.83978	-2.34115		-1.523	-2.05276		-3.48778	-2.19601		4.29133	Female specific
cgd4_640	Fibronectin type III domain containing protein		-4.24568	-6.84567		-5.03065	-4.10068	-3.6716	-2.58045	-2.53484		4.30602	Female specific
cgd7_4933	ALDH/Gamma-glutamyl phosphate reductase		-2.52845	-2.4651		-2.07907	-1.86349	-2.30797	-3.33517	-2.40082		4.31032	Female specific
cgd8_1610	Histidine kinase-like ATPase domain containing-protein			-1.49659							2.15455	4.32406	Female specific
cgd2_100	Uncharacterized protein		-2.93244	-3.29921		-2.84966	-3.83205	-2.84864	-5.50299	-2.93278	1.90956	4.33164	Female specific
Cgd3_2720	unspecified product		-3.61905	-3.82603	-1.64581	-3.5129	-2.7677	-2.73184	-4.50627	-2.44778		4.33508	Female specific
cgd3_3820	DNA ligase		-1.80387	-1.70327				-2.1999			1.43979	4.3437	Female specific
cgd6_4890	Chloroquine resistance transporter			-1.59117							2.61334	4.34735	Female specific
cgd6_2910	Uncharacterized protein		-3.07485	-4.82201		-4.43926				-1.95339	1.90954	4.34755	Female specific
cgd1_1610	Uncharacterized protein		-3.83495	-6.02771	-1.91691	-4.53269	-3.29183	-2.33793		-3.17687		4.35191	Female specific
cgd6_2450	Glycogen/starch/alpha-glucan phosphorylase			-1.64308					-1.61137		3.57185	4.37883	Female specific
cgd6_1450	Polysaccharide pyruvyl transferase with Fringe-like domain					-1.88137					3.39284	4.3839	Female specific
cgd1_260	Signal peptide region containing protein		-4.13499	-5.01288		-4.30725	-2.66391	-4.13659	-3.75413	-3.5818		4.43234	Female specific
cgd5_4380	RmlC-like jelly roll fold containing protein		-2.64241	-7.54492		-4.96749	-2.56141	-6.41246	-5.37851	-2.85111		4.45683	Female specific
cgd3_4230	Uncharacterized protein		-5.23598	-5.52546		-6.3194	-1.78921	-4.34003	-3.21119	-4.41772		4.46288	Female specific
cgd7_1680	Rab7 GTPase											4.46548	Female specific
cgd2_1910	MORN repeat		-1.9042	-2.91861		-1.48487	-1.56968	-1.35887	-1.53974	-1.26929	1.26134	4.48009	Female specific
cgd4_3240	unspecified product		-4.83651	-8.08621	-2.1227	-5.14403	-2.07042	-4.59856	-4.54341	-4.28324		4.49928	Female specific
cgd2_3500	Uncharacterized protein					-3.61062				-3.09252		4.51694	Female specific
cgd3_390	RecQ SF II RNA helicase		-1.13942					-1.0933		-1.04826	1.82351	4.51762	Female specific
cgd7_5500	Secreted GGC gene family protein	-1.25562	-4.22829	-5.57684		-5.10781	-2.43346	-2.39788	-2.55693	-3.78998	-2.38106	4.52785	Female specific
cgd8_620	Uncharacterized protein			-4.61789		-4.20952	-2.50211			-2.51405	2.92661	4.53095	Female specific
cgd1_1500	Uncharacterized protein		1.49224	1.43183		1.39459				1.43027		4.53669	Female specific
cgd6_5160	Microtubule-binding calmodulin-regulated spectrin-associated protein		-4.18753	-6.37399	-2.08398	-7.16877	-1.90938	-1.9501	-2.85241	-2.98617		4.53733	Female specific
cgd2_1380	Uncharacterized protein											4.54916	Female specific
cgd5_760	Uncharacterized protein		-3.92684	-7.3591	-1.71201	-4.45215	-3.44462	-4.16044	-4.9354	-3.38669		4.54978	Female specific
cgd8_1510	Uncharacterized transmembrane Protein		-1.68058	-2.74536	-1.27176	-1.45631	-1.61633	-2.22411	-1.5586	-1.30265	1.70745	4.58806	Female specific
cgd3_2860	Uncharacterized protein with EF-hand domain									1.34196		4.58925	Female specific
cgd1_1830	TB2/DP1/HVA22 family integral membrane protein		-1.95076	-1.79287		-2.32855	-3.34275	-2.21908	-3.90085	-1.98024		4.62356	Female specific
cgd5_2050	SMAD/FHA/Forkhead-associated (FHA) domain containing protein		-2.4312	-2.91114		-1.53695	-1.82137	-1.60005	-1.48674	-1.39947	0.919156	4.62615	Female specific
cgd2_3060	Uncharacterized protein						1.73851				2.67284	4.6277	Female specific
cgd7_4560	Sushi/SCR/CCP/SbsA/lg-like domain containing protein	-1.18077	-5.10251	-6.57673	-2.28133	-6.38137	-4.07765	-4.97669	-2.28975	-4.14422		4.64011	Female specific
cgd5_420	Uncharacterized protein	-1.26305	-6.08576	-9.37852	-1.94008	-8.54607	-4.06527	-4.91266	-4.11098	-4.67805	-0.982762	4.65078	Female specific
cgd6_2700	Uncharacterized Protein		-2.108	-2.56107	-1.57939	-3.46268	-2.54625	-1.79941	-2.75899	-2.12282	2.05223	4.65208	Female specific
cgd7_2310	ORC/CDC6 like AAA ATpase		-1.57804	-1.52869					-3.24434		2.36668	4.68231	Female specific
cgd2_3770	Uncharacterized protein		-2.57159	-2.81479	-1.46861	-2.30985	-2.60487	-1.71815	-3.93751	-2.01404		4.70095	Female specific
cgd6_5150	Zinc finger%2C RING/FYVE/PHD-type domain containg protein		-4.93504	-6.74775	-1.34882	-5.67639	-2.6796	-2.98939	-5.50584	-4.08658	2.23648	4.70504	Female specific
cgd8_4450	Uncharacterized protein		-5.59666	-4.71785		-4.27874	-1.93678	-2.15476		-3.90595		4.71757	Female specific
cgd2_4340	Mitogen-activated protein kinase							-2.85404			3.71148	4.72805	Female specific
cgd6_4080	Serine aminopeptidase S33		-2.60868	-3.43427		-2.05876	-1.14935	-2.39893	-3.22366	-2.35149	1.60087	4.74299	Female specific
cgd1_280	Short-chain dehydrogenase/reductase SDR		-1.8576	-2.6094		-1.56809	-1.65089	-2.55139	-2.9081	-1.85765	1.26274	4.75613	Female specific
cgd8_2060	Uncharacterized protein		-2.45193	-5.72361		-4.20149	-1.69306	-3.07952		-2.66516	1.88632	4.78656	Female specific
cgd8_2180	Serine/Threonine protein kinase		-5.9713	-7.02731	-2.07011	-5.77161	-4.28277	-3.22856	-5.71859	-4.00199		4.8133	Female specific
cgd1_990	Pyridine nucleotide/ NAD(P) transhydrogenase alpha plus beta subunit		-2.83129	-6.46383	-2.09994	-4.90011	-3.57441	-4.88237	-5.87347	-2.17572	3.12914	4.8553	Female specific
cgd6_1330	Uncharacterized protein with CCCH-type Zinc finger		-4.85314	-7.50932	-2.27284	-8.27589	-3.25522	-4.74913	-5.08748	-4.15129	1.83476	4.89239	Female specific
cgd3_1400	Pyrophosphate--fructose 6-phosphate 1-phosphotransferase		-2.51184	-3.55215	-1.96098	-3.53858	-2.29971	-2.99076	-3.85287	-1.83863	2.24382	4.89724	Female specific
cgd5_3410	Triose-phosphate Transporter family		-4.08431	-5.08936	-2.53588	-5.89197	-1.9187	-3.95779		-2.94173		4.91488	Female specific
cgd2_3490	AP2/ERF domain containing protein		-2.96521	-4.1429	-2.1961	-3.46724	-2.87876	-3.40887	-3.17027	-2.20229	1.28202	4.92269	Female specific
cgd1_1160	Signal peptide region containing protein		-4.54991	-4.98481		-5.8399	-2.73106	-3.39213	-3.84908	-4.4957	2.39266	4.92986	Female specific
cgd4_2410	Uncharacterized protein	-1.40089	-5.79328	-5.46155	-1.61816	-5.89033	-3.50191	-3.93563	-4.57801	-4.78771		4.936	Female specific
cgd1_1180	RAD54 like SWI/SNF2 ATpase		-1.45307	-2.68926		-1.09677		-1.80861			3.77793	4.94077	Female specific
cgd3_2870	acyl-CoA synthetases		-2.75878	-2.13288		-3.05767	-2.54599	-2.92951		-2.24917		4.96234	Female specific
cgd1_1400	Uncharacterized protein		-2.66197	-3.81246	-1.91029	-2.67815	-2.81017	-2.52849	-3.54188	-2.09227	1.83845	4.97398	Female specific
cgd1_2020	Uncharacterized protein		-4.5434	-6.80651	-2.3038	-4.99159	-3.64627	-3.60122	-3.27482	-3.63511		4.98467	Female specific
cgd2_590	Nucleotide-sugar transporter											4.9857	Female specific
cgd6_4420	RecQ bloom helicase (RNA helicase+hrdc)		-1.73794	-2.09286			-2.03906	-1.02867			2.87504	4.98752	Female specific
cgd6_2860	Uncharacterized protein		-2.26761	-3.36828		-2.46284	-3.0043	-1.81057	-2.13271	-1.80861	2.2002	4.99951	Female specific
cgd5_2850	Uncharacterized protein		-4.53751	-5.93651		-4.81269	-3.0173	-2.92148	-4.7547	-4.52601		5.01031	Female specific
cgd1_500	Exonuclease V										3.36556	5.04333	Female specific
cgd2_210	Glycerol-3-phosphate dehydrogenase [NAD(+)]		-1.58818			-1.18243			-3.10784	-1.27041		5.04415	Female specific
cgd7_150	Uncharacterized protein		-3.05601	-5.41461	-2.02032	-5.03888	-2.67948	-4.24526	-3.1111	-2.86686	3.48191	5.06598	Female specific
cgd6_3280	Glycogen branching enzyme (1%2C4-alpha-glucan branching enzyme)	-1.05347	-4.17065	-5.14614	-1.63064	-4.0282	-3.8439	-4.1986	-4.51156	-3.46283	1.44127	5.0958	Female specific
cgd7_1000	Eukariotic RRM plus AlkB domain containing protein		-2.01377	-1.93371		-2.69779					2.42987	5.10957	Female specific
cgd4_980	Uncharacterized protein		-3.33795	-4.25139		-4.92024	-2.41726	-2.56812	-3.60585	-3.77113		5.1342	Female specific
cgd1_2980	14-3-3 protein		-5.83121	-8.54219	-1.88219	-6.40587	-4.67609	-4.40195	-6.07582	-4.03407		5.13861	Female specific
cgd8_4860	Uncharacterized protein with WD40 repeat		-5.24466	-6.70615	-2.01627	-4.32249	-5.23533	-2.23546	-4.31868	-3.83689		5.16645	Female specific
cgd3_220	Uncharacterized protein	-0.797025	-5.24244	-7.0248	-1.35375	-5.28502	-4.65929	-4.22724	-5.28417	-4.02696		5.17914	Female specific
cgd2_4350	Patched family protein	-1.02659	-4.93746	-8.13925	-1.7237	-5.95429	-4.27138	-4.15745	-3.89891	-3.1248		5.21414	Female specific
cgd2_510	Homologous-pairing protein 2		-4.46488	-4.71813	-1.78219	-6.40636	-3.92665	-4.80886	-4.67869	-4.18681		5.23876	Female specific
cgd4_300	Alpha/Beta hydrolase		-2.36285	-4.49541		-2.55853				-1.87242	4.47897	5.26381	Female specific
cgd7_1590	Uracil-DNA glycosylase-like		-1.51212	-2.22906								5.28895	Female specific
cgd3_2610	Uncharacterized protein			-3.28606			-1.79197	-3.10441	-2.98971		1.87237	5.32881	Female specific
cgd7_5110	FANC-like protein		-3.99748	-5.5782	-2.06282	-5.41	-3.31178	-3.10967	-5.02307	-3.48904	1.99688	5.3453	Female specific
cgd3_90	Uncharacterized protein	-1.00454	-5.53968	-6.24578	-1.51824	-7.78637	-4.42656	-5.28106	-5.66011	-4.67755	-2.14166	5.36481	Female specific
cgd2_2510	Glucose-methanol-choline oxidoreductase		-5.89821	-6.85078		-6.01281	-4.7206	-5.20571	-5.12932	-5.51299		5.3847	Female specific
cgd4_910	Histidine phosphatase superfamily clade-2		-4.29356	-6.87342	-2.08351	-4.44373	-5.40849	-4.63063	-4.48863	-4.15313		5.40045	Female specific
cgd4_690	Pyruvate:ferredoxin oxidoreductase/NADPH-cytochrome P450 reductase PNO	-0.952666	-3.31443	-3.86376	-1.71328	-3.5125	-2.97134	-3.01431	-3.183	-2.63896	1.67918	5.40281	Female specific
cgd3_720	mucin		-4.12795	-6.9775	-1.75836	-4.88235	-3.45304	-4.584	-5.64813	-3.01851	-2.79036	5.40609	Female specific
cgd7_80	XPA1 binding protein-like GTpase		-2.2853			-2.40331	-1.78557			-2.1148		5.40943	Female specific
cgd3_2850	Uncharacterized protein		-2.70635	-3.24167		-2.77035	-2.97542	-2.68503	-2.85422	-2.47466		5.42265	Female specific
cgd2_3610	Uncharacterized protein with WD40 repeat		-5.73597	-4.84205		-6.81253	-3.26643	-4.81556	-3.69263	-2.4252	2.21765	5.42898	Female specific
cgd7_4790	PPM-type phosphatase domain containing protein		-2.87124	-1.21145		-3.22576	-1.08757	-1.11835	-3.14351	-1.97291		5.43379	Female specific
cgd5_710	Yif1 family protein											5.45194	Female specific
cgd3_680	Papain family cysteine protease		-3.22588	-5.20875		-5.62192		-1.74458	-1.65672	-2.72473		5.45745	Female specific
cgd3_1520	Uncharacterized protein		-2.8702	-2.36332		-5.75548		-3.84831		-3.21493		5.45788	Female specific
cgd8_3910	Major facilitator superfamily (MFS) domain containing protein		-2.82617	-2.43957	-1.63258	-3.18356	-2.29244	-2.69298		-2.87405	2.58774	5.46661	Female specific
cgd3_1060	U1 like C2H2 zinc finger domain containing protein										1.91562	5.46767	Female specific
cgd2_3660	Subtilase family		-4.52172	-5.50944	-2.0092	-5.8565	-2.34674	-2.7687	-3.17482	-3.80479		5.46875	Female specific
cgd2_1610	Protein kinase domain containing protein	-0.943243	-4.77935	-5.56166	-1.78175	-5.69424	-3.18344	-5.15828	-4.38051	-4.02477	-1.53396	5.47473	Female specific
cgd4_1870	Uncharacterized protein		-3.82131	-5.87134		-6.65674	-2.67804	-4.63671		-3.0513		5.5283	Female specific
cgd7_4310	Cysteine-rich secretory protein%2C allergen V5/Tpx-1-related	-0.900301	-4.44374	-7.85467	-1.47454	-7.06129	-4.69686	-4.9944	-5.40964	-4.04366	-2.24471	5.56413	Female specific
cgd6_190	Pleckstrin homology domain containing protein	-0.935595	-6.64354	-6.46099		-8.37841	-3.52505	-4.85104	-4.05777	-4.6857		5.57592	Female specific
cgd2_2100	Uncharacterized protein		-2.30645	-7.5887	-1.92167	-7.30873	-3.0513	-3.60683	-5.15639	-2.11822	4.18047	5.61283	Female specific
cgd7_5040	unspecified product			1.37322		1.39711						5.62303	Female specific
cgd8_5090	Uncharacterized protein		-3.70269	-5.02057		-6.58329			-3.86055	-3.05198	3.12252	5.62838	Female specific
cgd5_2690	Uncharacterized protein	-0.883963	-4.64795	-6.94972	-1.42043	-6.77127	-4.50041	-4.38172	-5.2162	-4.08153	-1.47091	5.63155	Female specific
cgd6_740	Uncharacterized protein		-3.57896	-4.59471		-3.5482	-2.50361	-3.51253		-2.43254	2.55685	5.64109	Female specific
cgd2_3620	F-box domain containing protein		-4.04239	-6.90325	-2.31361	-7.67491	-3.73643	-4.64147	-4.50758	-2.46983	1.89333	5.64234	Female specific
cgd1_1100	X-Pro dipeptidyl-peptidase		-3.96299	-5.33558	-2.25194	-5.73689	-4.05789	-5.53187	-4.72336	-2.88856	2.88361	5.64439	Female specific
cgd8_1990	Dynamin like TRAFAC class GTpase domain containing protein		-2.96726	-5.24661	-1.82567	-5.01124	-1.40706			-2.6759	3.83731	5.66431	Female specific
cgd2_3140	Uncharacterized protein		-5.51109	-4.48152	-2.63322	-6.82687	-3.4847	-3.60502	-4.17843	-4.13401		5.6854	Female specific
cgd8_2800	Signal peptide LNR (Lin-12/Notch) repeat containing protein		-4.21712	-3.65549	-1.9326	-6.34559	-4.10458	-2.533	-4.49008	-3.4422		5.69597	Female specific
cgd7_4710	START domain containing protein		-4.19655	-6.98454	-1.19953	-5.79723	-3.38036	-3.07804	-6.33712	-3.86953		5.70475	Female specific
cgd2_3810	FCP1 homology/Dullard phosphatase/HAD-like domain containing protein		-4.78439	-7.48992	-1.78045	-6.53083	-3.39732	-4.61153	-5.06206	-3.4846		5.79319	Female specific
cgd6_210	Oocyst wall protein 9		-3.52606	-5.40837		-6.20969	-2.09592	-3.06967	-3.03197	-3.26685		5.81466	Female specific
cgd7_5050	NIMA-related kinase 5		-2.94009	-5.45558	-1.61215	-5.75064	-1.78513	-2.88923	-2.41046	-2.45344	3.41726	5.81798	Female specific
cgd8_2670	Glucose-methanol-choline oxidoreductase		-4.13402	-4.91724	-1.80115	-4.80796	-2.89717	-4.14371	-3.81782	-3.82811		5.84169	Female specific
cgd5_2680	Uncharacterized protein	-1.15092	-5.47601	-5.6891	-2.11334	-6.64735	-3.37124	-5.45237	-4.38429	-4.02804	-1.14759	5.85344	Female specific
cgd8_20230	Folate-biopterin transporter		-1.49876	-2.78642		-2.11717	-1.66499	-1.64571	-2.24303	-1.26817	3.39418	5.88145	Female specific
cgd1_60	Cyclin dependent kinase A		-2.37989	-4.51158		-5.31182					3.33452	5.89268	Female specific
cgd1_1690	PHD finger containing protein		-3.19952	-4.33417		-7.03788	-2.31109	-2.67774	-3.8963	-2.10084	2.80291	5.9212	Female specific
cgd7_1350	Uncharacterized protein		-3.47798	-5.24918	-1.74691	-3.83187	-3.11841	-3.91112	-5.08416	-3.07935		5.92657	Female specific
cgd1_1680	Insulinase like protease		-3.1343	-5.1139	-2.1968	-5.98717	-2.83411	-4.17816	-2.70457	-2.10684	3.32964	5.94089	Female specific
cgd6_1340	Calycin/START domain containing protein		-3.34615	-4.05656	-1.40085	-3.52909	-2.79915	-2.97236	-4.09256	-3.15391		5.96114	Female specific
cgd7_1290	Uncharacterized protein		-5.12049	-10.6292		-6.68804	-5.01368	-5.02689	-4.08851	-4.57442	-1.6982	6.0238	Female specific
cgd5_2660	Peptidase M16 C-terminal domain containing protein		-2.8472	-5.76327		-3.59303		-2.20195	-3.45648	-3.33839		6.05123	Female specific
cgd6_4590	Ankyrin repeat-containing protein	-0.862302	-4.40377	-5.75114	-1.38051	-5.01632	-3.50602	-3.90672	-5.03494	-4.3178		6.06534	Female specific
Cgd8_1390	Uncharacterized protein		-4.05288	-4.6074		-7.18405	-3.26178	-4.76006	-2.7271	-3.95722		6.13077	Female specific
cgd2_4050	Triacylglycerol lipase with Patatin-like phospholipase domain		-3.02378	-5.22752	-1.65649	-3.05754	-2.66903	-2.38319	-2.8253	-2.27904	2.04065	6.15371	Female specific
cgd6_5500	Uncharacterized protein											6.16876	Female specific
cgd4_3720	Uncharacterized protein with Tetratricopeptide repeat		-1.49633	-5.02315		-3.96712	-2.59857	-2.83434	-3.8381			6.17872	Female specific
cgd8_1220	Alpha/Beta hydrolase fold containing protein	-1.02578	-5.88286	-7.33707	-1.42793	-5.9372	-4.21322	-3.01076	-4.95736	-4.16988		6.24007	Female specific
cgd3_2490	Uncharacterized protein		-4.77197	-6.63217		-4.15214	-3.49262	-5.37906	-4.27668	-4.32634		6.30537	Female specific
cgd6_420	Uncharacterized protein		-3.27437	-6.02025		-6.80757	-3.24466	-2.18756	-3.67427	-2.8397	2.87232	6.36387	Female specific
cgd2_1890	Uncharacterized protein		-2.01584	-3.02519		-2.1455	-1.91082	-4.55226		-2.23462	2.17896	6.39832	Female specific
cgd6_5180	Uncharacterized protein		-5.2654	-7.61354	-1.67424	-6.18673	-4.4737	-3.4468	-5.19898	-4.53954		6.41482	Female specific
cgd8_5050	Palmitoyltransferase		-3.01189	-5.58841	-2.14783	-6.38037	-4.28916	-4.39634	-3.27051	-2.17223	4.35128	6.45789	Female specific
cgd2_3040	Uncharacterized protein		-4.10408	-4.40259		-4.01449	-2.33565			-2.67342	5.30023	6.47285	Female specific
cgd8_920	UDP-glucose 6-dehydrogenase		-3.8021	-6.64794	-1.7939	-5.60239	-3.50391	-4.47033	-3.11681	-3.22778	1.73045	6.4747	Female specific
cgd8_4230	Glucose-methanol-choline oxidoreductase		-3.43719	-3.08149		-3.67961	-2.25399	-2.65311	-1.96848	-2.3428	2.44396	6.47617	Female specific
cgd8_1750	Uncharacterized Secreted Protein	-0.953329	-5.5981	-8.09819	-1.24518	-6.53357	-4.65759	-5.53543	-6.74408	-4.15441	-0.946108	6.47788	Female specific
cgd1_3730	Glucosamine-fructose-6-phosphate aminotransferase/Sugar isomerase (SIS)		-3.86846	-5.47881	-1.64046	-5.67349	-3.20217	-3.91307	-1.90187	-3.17314	1.66997	6.52614	Female specific
cgd5_3810	Uncharacterized protein		-5.57714	-6.66016	-2.3455	-7.04582	-5.16904	-3.44755	-4.26507	-6.00076		6.53794	Female specific
cgd1_3550	Apple domain containing protein	-1.32222	-5.09715	-9.07213	-1.54907	-6.0351	-3.88011	-6.35395	-5.53046	-4.33934	-1.04712	6.57727	Female specific
cgd8_1020	Rad21/Rec8-like		-4.60033	-7.34328	-1.92728	-5.35441	-3.89042	-2.9994	-3.0906	-2.92805	2.30743	6.62452	Female specific
cgd4_1110	AP2/ERF domain containing protein		-4.60256	-6.54241	-2.14662	-5.8855	-3.67246	-4.28129	-5.80617	-3.72865		6.63556	Female specific
cgd3_1860	EGF-like domain containing extracellular protein		-4.69661	-6.54664	-1.79109	-6.19673	-3.77254	-3.0179	-4.18061	-3.72845		6.64182	Female specific
cgd7_3760	Protein kinase domain containing protein		-3.74559	-5.22993	-1.76349	-4.19401		-2.81313	-4.71161	-2.99667	1.35127	6.64607	Female specific
cgd3_2180	Type I fatty acid synthase		-4.03161	-5.10965	-2.20092	-4.92601	-2.8819	-3.97594	-2.59731	-2.97848	-1.14082	6.69614	Female specific
cgd8_5010	Uncharacterized protein		-4.472	-4.44409	-1.53669	-5.48613	-3.17514	-4.51466	-1.86977	-4.11479		6.75139	Female specific
cgd5_1370	Uncharacterized protein		-2.30276	-3.22837		-2.9464	-2.77168	-3.7083	-3.64533	-1.76143	4.15314	6.75648	Female specific
cgd3_520	PAN/Apple domain containing protein	-1.26807	-6.27165	-8.911		-6.55014	-3.7785	-4.82179	-5.36928	-4.83386	-1.74456	6.8026	Female specific
cgd4_1880	Uncharacterized protein		-4.54255	-8.20853	-2.20752	-6.48588	-3.0688	-4.39157	-3.46084	-3.27884	2.1503	6.86612	Female specific
cgd8_1700	Iron-containing alcohol dehydrogenase		-4.43229	-6.45042	-2.56555	-6.15005	-3.27935	-4.19164	-4.07347	-2.46261	2.26099	6.86929	Female specific
cgd5_4390	Serine/threonine protein kinase		-3.53466	-7.2315		-6.05284	-2.47603	-3.53514	-5.21569	-3.20249		6.98018	Female specific
cgd4_4270	Uncharacterized protein		-4.89457	-7.96533	-1.65338	-6.45594	-3.71691	-4.48495	-5.51196	-3.77538		7.02668	Female specific
cgd8_1960	Uncharacterized protein		-3.034	-4.4655		-4.54281	-2.04948	-2.33811	-3.99973	-2.64082	2.67012	7.03347	Female specific
cgd5_4150	Uncharacterized protein	-0.966573	-4.49916	-7.06556	-1.22396	-6.10596	-4.45865	-5.26043	-5.11159	-4.28728		7.03389	Female specific
cgd8_1160	Uncharacterized Secreted Protein	-0.895937	-4.79345	-6.75757	-1.31993	-6.18026	-5.26432	-5.37017	-5.00338	-4.15251	-1.93103	7.06471	Female specific
cgd6_4880	Cryptopain-cysteine proteinase secreted		-5.01735	-5.65401	-2.15383	-6.55432	-4.07708	-2.52391	-4.46152	-2.48988	2.70388	7.14037	Female specific
cgd2_490	Uncharacterized protein		-4.76737	-3.82217		-4.66984	-2.90987	-2.32545		-3.34008	4.98958	7.19495	Female specific
cgd3_3050	Uncharacterized protein		-5.71539	-6.78193	-1.86858	-6.91547	-4.19249	-3.89596	-7.26845	-4.14029		7.2104	Female specific
cgd8_3140	Cytosolic Fe-S cluster assembly factor NUBP1											7.24524	Female specific
cgd3_2480	Uncharacterized protein											7.25252	Female specific
cgd6_3720	Pyrroline-5-carboxylate reductase		-2.90795	-5.01192		-2.71571	-2.25865			-3.13812	2.05538	7.31487	Female specific
cgd2_1590	Apple/EGF-like/Apple domain containing extracellular protein		-4.73648	-5.15213	-1.74956	-6.12232	-3.59757	-6.45933	-4.27992	-4.69096		7.32777	Female specific
cgd5_3420	TSP1/LNR (Lin-12/Notch) repeat containing protein	-1.32776	-5.57903	-7.10382	-2.33481	-6.20013	-4.66548	-5.16844	-4.68662	-4.01023		7.33683	Female specific
cgd2_3970	RNA recognition motif domain containing protein		-3.7388	-6.61254	-1.81049	-4.3126	-3.41292	-3.39987	-4.22631	-2.56774	3.60452	7.41535	Female specific
cgd6_2670	AP2 from paper/Uncharacterized protein	-1.18367	-5.29511	-8.31596	-1.82565	-6.92839	-3.83625	-3.30201	-5.89984	-4.41105	-1.49965	7.41602	Female specific
cgd5_2260	Uncharacterized protein			-4.23034		-3.18371	-2.25444	-2.76008			3.69919	7.43932	Female specific
cgd7_850	Patched family protein/Sterol-sensing domain-containing protein		-4.25633	-7.1147	-2.71569	-7.89232	-2.55884	-5.80811	-4.72888	-2.27771	3.49278	7.43971	Female specific
cgd8_730	Modulator of levamisole receptor-1		-2.28622	-6.80359	-1.88936	-5.857	-3.08153	-5.4888	-4.41247	-2.31214	3.76843	7.50294	Female specific
cgd4_1300	Uncharacterized protein	-0.799877	-6.49003	-9.29813	-1.28221	-6.2124	-5.80477	-5.05693	-7.86554	-5.09418	-1.82422	7.50896	Female specific
cgd3_440	C-type lectin containing protein		-5.0229	-6.53294		-5.56068	-3.68379	-3.64549	-4.92686	-4.29025		7.51862	Female specific
cgd5_1510	Uncharacterized protein	-1.03206	-6.23159	-9.22746	-1.99001	-7.57192	-3.81256	-4.59414	-5.52175	-4.30212		7.51955	Female specific
cgd7_310	GLE1-like protein											7.58208	Female specific
cgd3_80	Adenosylhomocysteinase		-4.56241	-6.10396	-1.84944	-7.67262	-3.75175	-3.26401	-5.54872	-3.59508	1.16687	7.59339	Female specific
cgd5_1750	HORMA domain containing protein		-1.45766	-3.83573		-3.27751	-2.31598	-4.59581		-1.79834	3.86307	7.65182	Female specific
cgd6_4440	Uncharacterized protein		-3.01677	-6.32453	-2.31605	-2.98775	-2.1927	-3.10766	-3.96997	-2.58322	2.20707	7.67563	Female specific
cgd8_5323	Serine/threonine-protein kinase	-0.868851	-5.32508	-6.39943	-2.08113	-5.61035	-3.4549	-3.94482	-5.12685	-4.09647		7.81211	Female specific
cgd4_3700	Uncharacterized protein		-3.9329	-6.97795		-5.79269	-3.97136	-3.47051	-4.99494	-2.83582	2.48552	7.81437	Female specific
cgd7_3120	Thiamine pyrophosphate enzyme		-2.95059	-5.48146	-2.00398	-4.51291	-3.54468	-4.07263	-5.10321	-2.2347	4.05171	7.84733	Female specific
cgd1_3120	Condensation domain containing protein		-2.90183	-5.53692	-2.22901	-6.3166	-3.89462	-3.91276	-4.28576	-3.02866	2.44223	7.85618	Female specific
cgd8_4300	Uncharacterized protein		-2.97568	-6.2573	-2.0252	-7.0358	-4.00971	-4.97848	-3.88796	-2.1637	3.71069	7.91684	Female specific
cgd7_4880	Uncharacterized Protein		-2.76978	-3.58748	-1.93052	-4.45805	-2.38767	-3.2514	-2.80091	-2.45426	2.65564	7.91756	Female specific
cgd4_500	Oocyst wall protein 7		-4.13815	-5.34407	-1.78351	-5.2475	-3.46324	-2.78421	-4.04846	-3.88093		7.93094	Female specific
cgd8_3350	Oocyst wall protein 4	-1.12197	-5.76735	-7.9153	-2.09356	-5.78158	-4.40858	-5.28394	-6.49467	-4.67849		7.97235	Female specific
cgd1_660	Signal peptide region containing protein	-1.1119	-4.97472	-8.91484	-1.59671	-6.07371	-4.05614	-4.40356	-7.50381	-4.59154		7.99553	Female specific
cgd7_4800	Amino acid transporter		-5.47895	-6.44824	-1.74245	-5.59744	-3.95017	-5.46761	-4.07985	-3.88907	2.3868	8.04043	Female specific
cgd7_1690	Rad51/DMC1/RadA DNA repair Protein		-3.07611	-6.54402	-1.85893	-5.50489	-2.38784	-2.77756	-4.75331	-2.63445	3.93559	8.05538	Female specific
cgd2_850	Uncharacterized protein		-6.64503	-8.31899		-6.87487	-3.78337	-5.35935	-6.29211	-5.02924		8.09753	Female specific
cgd7_5450	Uncharacterized protein		-5.35383	-7.85088		-6.70525	-3.6255	-5.13768	-5.89589	-3.1906		8.1154	Female specific
cgd2_2920	ER lumen protein retaining receptor		-3.8235	-6.9633	-2.73154	-5.93219	-2.7891	-3.70437	-4.88744	-3.00928	3.15941	8.17624	Female specific
cgd1_1510	Signal peptide region containing protein		-2.80137	-5.75474	-1.86835	-6.64561	-3.34971	-3.14767	-5.16191	-2.11326	3.66521	8.2108	Female specific
cgd3_3450	Uncharacterized protein		-6.30774	-8.7778	-2.38555	-6.63678	-4.74017	-7.3046	-5.21108	-4.0739		8.3127	Female specific
cgd7_5130	Uncharacterized protein		-3.20621	-6.38868	-2.51069	-5.27777	-3.50533	-4.34218	-3.64482	-2.67043	2.72194	8.37971	Female specific
cgd7_1800	Chitin-binding type-2 domain containing protein	-1.22691	-6.1587	-7.95435	-2.5297	-6.0518	-4.80237	-4.72803	-5.50987	-5.10672		8.52527	Female specific
cgd7_2470	14-3-3 domain containing protein		-5.28528	-5.74684	-1.96164	-6.94302	-3.1967	-4.45909	-6.41845	-3.97087		8.56043	Female specific
cgd7_5150	Chitin-binding type-2 domain containing protein		-5.02452	-6.85699	-1.75681	-5.80265	-5.37463	-5.54139		-2.93683	2.22579	8.59613	Female specific
cgd5_1210	Uncharacterized protein		-6.49243	-6.74129	-2.75611	-6.71539	-5.13622	-4.71894	-5.74853	-5.71522		8.61838	Female specific
cgd4_3090	Oocyst wall protein 6		-5.33379	-7.37097	-2.11118	-6.4812	-4.23957	-4.40901	-5.91819	-4.2767		8.62174	Female specific
cgd6_770	Uncharacterized protein		-4.97614	-6.35576	-1.42434	-6.52422	-3.87896	-4.28679	-5.75046	-4.13224	0.981645	8.71831	Female specific
cgd6_820	Uncharacterized Secreted Protein		-2.43024	-7.64012		-5.22029	-2.68451	-4.87888	-4.08994	-2.31174	4.32801	8.92327	Female specific
cgd8_4660	Uncharacterized protein		-6.37458	-8.02036		-8.62574	-4.17266	-4.86834	-5.95785	-7.00187		8.9805	Female specific
cgd6_4840	Serine protease%2C subtilase family%2C signal peptide		-3.90064	-6.37038		-4.89888	-3.63492	-3.26181	-3.65569	-2.956	1.42815	8.99295	Female specific
cgd7_400	Uncharacterized protein		-4.08416	-7.53813	-2.43126	-6.44936	-3.88042	-3.51279	-6.89795	-3.49401	4.07258	9.03739	Female specific
cgd4_2720	p-type Atpase	-1.13116	-5.73875	-8.03462	-1.91461	-6.93508	-3.97912	-4.68136	-3.73465	-4.29285		9.04658	Female specific
cgd3_1540	Signal peptide containing protein		-3.83788	-7.09337	-2.6213	-5.60999	-3.7464	-4.29554	-4.01227	-2.64214	2.671	9.0672	Female specific
cgd7_70	Integral membrane protein with 6 transmembrane domains and possible ring domain		-4.34428	-5.94514	-1.98564	-7.86324	-4.32045	-2.59378	-4.69304	-3.29495	1.70663	9.07255	Female specific
cgd8_4310	PH domain-like protein		-2.63537	-7.59146		-6.43123	-4.77245	-5.25018	-5.54332	-2.23911	3.22759	9.09671	Female specific
cgd6_3730	Signal peptide%2C Peptidase S8/S53 domain containing protein		-4.23391	-5.22475	-1.90643	-4.88501	-2.62711	-4.13785	-3.71092	-3.36726	1.22786	9.24712	Female specific
cgd3_3430	Amine oxidase	-1.50854	-6.42428	-10.4342	-2.74608	-9.20103	-5.30194	-5.29888	-7.87874	-5.10047		9.35517	Female specific
cgd4_3350	MOB kinase activator family		-5.17886	-4.99657		-5.85196	-2.02555	-4.92639	-3.81643	-2.52585	3.84671	9.43168	Female specific
cgd5_1220	Uncharacterized protein	-1.68992	-6.45627	-6.95048	-2.38527	-6.91433	-4.74301	-5.14544	-7.75751	-5.40223		9.63243	Female specific
cgd8_4290	PH domain-like protein		-2.42682	-7.61259	-2.2603	-5.63823	-2.84618	-4.73032	-5.17617	-2.39038	3.78708	9.82647	Female specific
cgd8_4830	Signal peptide%2C Kazal-type serine protease inhibitor domain containing protein		-5.09749	-9.38044	-1.7862	-6.19256	-4.22155	-5.80402	-8.39595	-3.72178		9.88487	Female specific
cgd4_670	Oocyst wall protein 3		-5.47257	-8.89455	-2.38314	-5.78841	-4.55862	-3.97319	-6.3951	-3.81885	1.68957	9.89556	Female specific
cgd8_4390	Uncharacterized protein		-2.34368	-6.91658		-5.74146	-3.48822	-4.04197	-4.78074	-2.32069	3.5977	10.2133	Female specific
cgd7_5140	Uncharacterized Protein		-2.42587	-7.42107	-2.15037	-4.94299	-3.70763	-6.03733	-4.98987	-2.09482	4.02434	10.6581	Female specific
cgd4_1910	Alpha/Beta hydrolase fold-containing protein		-4.45074	-6.79698	-2.37214	-5.92992	-2.68679	-3.06699	-4.40701	-3.1447	4.65095	10.7694	Female specific
cgd6_2090	Growth factor receptor cysteine-rich domain containing protein		-7.30094	-10.0133		-8.13435	-4.98287	-6.26533	-6.36231	-7.03641	1.62625	10.9172	Female specific
cgd2_2110	Uncharacterized protein		-2.60196	-7.51885	-2.26106	-6.55846	-3.25454	-4.36354	-5.09129	-2.42607	4.68152	11.1283	Female specific
cgd5_3073	Carboxylic ester hydrolase		-5.03104	-8.93489	-2.11894	-6.87371	-3.13839	-3.8355	-6.78002	-4.23225	2.66219	11.1849	Female specific
cgd3_190	Fibrillin/EGF-like calcium-binding conserved site-containing protein		-2.76889	-6.45639	-2.02463	-6.16108	-3.8894	-3.17775	-6.22016	-2.32015	3.70473	11.2613	Female specific
cgd6_710	Uncharacterized Secreted Protein		-5.1849	-8.40409		-7.66717	-3.44145	-4.64847	-7.32083	-3.78869		11.3797	Female specific
cgd7_1730	CpCCp1/Cpa135		-3.43324	-9.1984	-2.4297	-6.36007	-3.63899	-5.13188	-7.68621	-2.49967	3.18891	11.4373	Female specific
cgd2_790	LH2/LCCL/SRCR domain containing protein		-3.21883	-9.31699	-2.04325	-6.07978	-3.31844	-4.33088	-4.0515	-2.5235	3.54311	12.0284	Female specific
cgd6_3460	Uncharacterized protein		-4.61273	-9.75534	-2.29561	-7.18108	-3.89279	-5.45787	-6.60999	-3.05418	2.31464	12.0586	Female specific
cgd8_1720	Aldehyde/Alcohol dehydrogenase		-3.09396	-6.50248	-2.15802	-5.9142	-3.85359	-5.05382	-5.73819	-2.54381	3.48663	12.2199	Female specific
cgd7_300	CpCCP2 extracellular protein with a signal peptide%2C ricin%2C discoidin%2C NEC%2C LCCL%2C 2 levanase and an apicomplexan-specific cysteine-rich repeat (ApicA repeat)		-3.43915	-8.13926	-2.23853	-5.78931	-3.64308	-4.79229	-7.67637	-2.62798	3.04026	12.6901	Female specific
cgd7_4810	Fibronectin II collagen-binding/PA14 domain containing protein		-2.94682	-9.40493	-2.28567	-5.65562	-3.85029	-3.88795	-6.89157	-2.41464	3.24829	12.9026	Female specific
cgd6_200	Oocyst wall protein 8		-5.83457	-7.6504	-2.84382	-7.33806	-4.22123	-2.88392	-2.92597	-4.86153	5.65457	13.466	Female specific
cgd1_10	membrane associated protein												Unresolved
cgd1_100	Uncharacterized protein			-1.88987							-2.52072		Unresolved
cgd1_1010	Uncharacterized protein					1.65408				1.26733	1.90028		Unresolved
cgd1_1023	Ribonuclease H2 subunit B												Unresolved
cgd1_1040	Uncharacterized protein		1.70839						-3.36813	1.85843	1.63417		Unresolved
cgd1_1050	TB2/DP1/HVA22-related protein												Unresolved
cgd1_1060	Uncharacterized protein with Armadillo-type fold												Unresolved
cgd1_1063	Uncharacterized protein		2.03523				2.27642	2.55855			2.5098		Unresolved
cgd1_1070	RNA recognition motif domain containing protein		1.08861	1.21759		1.16896	1.4921	1.5489					Unresolved
cgd1_1080	Alpha beta hydrolase								-2.91475				Unresolved
cgd1_1090	Uncharacterized protein		2.37621	1.09181		2.00016	1.96898			3.10968	1.6744		Unresolved
cgd1_110	Signal peptide region containing protein			1.8788						1.75549			Unresolved
cgd1_1120	ENTH domain containing protein										1.13839		Unresolved
cgd1_1130	SF-assemblin/beta giardin domain-containing protein												Unresolved
cgd1_1150	Uncharacterized protein		-5.52013	-8.13587	-2.17962	-7.83519	-4.46951	-4.63636	-4.58636	-4.14219			Unresolved
cgd1_1190	Uncharacterized protein												Unresolved
cgd1_1220	Serine/threonine-protein kinases									1.05411			Unresolved
cgd1_1230	Signal peptide region containing protein									0.922794			Unresolved
cgd1_1240	Sec14 domain containing protein							0.904487		1.01433			Unresolved
cgd1_1250	Uncharacterized Secreted Protein (CpLSP gene family)		-0.981227	-1.28747		-0.78211		-0.695745	-1.47137				Unresolved
cgd1_1280	K-homology type RNA binding proteins								-0.942629				Unresolved
cgd1_1290	Apicomplexa specific secreted protein Pf (23508265)												Unresolved
cgd1_1300	Spindly like TPR repeat containing protein			1.65979		1.31118		1.66725		1.2587			Unresolved
cgd1_1320	Developmental protein												Unresolved
cgd1_1340	VDP/USO1/YBL047C family vesicular transport factor						-2.15035						Unresolved
cgd1_1350	ATM1-like ABC transporter												Unresolved
cgd1_1360	ABC-transporter		-1.47885	-3.56209			-2.32655	-1.63461		-1.41688	1.29539		Unresolved
cgd1_1370	EF-hand domain containing protein		-1.6129	-2.89		-1.65805	-1.81164	-3.90709	-3.20968				Unresolved
cgd1_1380	Palmitoyltransferase		-1.06624	-1.76757		-1.10325	-1.80509	-1.21253	-2.8055				Unresolved
cgd1_1420	DNA repair and meiosis protein Mre11												Unresolved
cgd1_1433	Uncharacterized protein			-1.82027									Unresolved
cgd1_1470	Uncharacterized protein												Unresolved
cgd1_1480	membrane associated protein												Unresolved
cgd1_1490	NEK2 protein			-1.77854					-3.89819		1.38072		Unresolved
cgd1_150	Uncharacterized Secreted Protein (SKSR gene family)		1.51184				2.27613						Unresolved
cgd1_1520	Extracellular membrane associated protein with signal peptide/EGF domai/ephrin-receptor like domain						1.47534	1.42998		1.58032	2.61458		Unresolved
cgd1_1530	Rpn5 like 26S proteasomal regulatory subunit 12 with PCI domain										-2.02935		Unresolved
cgd1_1550	Uncharacterized protein			0.693019		0.853949							Unresolved
cgd1_1570	Transcription factor E2F			0.704779				0.681089					Unresolved
cgd1_160	Uncharacterized Secreted Protein (SKSR gene family)		1.23098	2.18652		0.830026		0.909039		1.23309			Unresolved
cgd1_1600	HIT-like domain containing protein		1.19906	1.49695			1.14175	1.10881	1.35559				Unresolved
cgd1_1625	unspecified product												Unresolved
cgd1_1630	Uncharacterized protein		1.35556	1.7283			1.39045						Unresolved
cgd1_1640	PHD-finger/AT hook containing chromatin protein												Unresolved
cgd1_1650	Uncharacterized protein		-3.06517	-4.95581		-5.75985	-2.24045			-3.28723			Unresolved
cgd1_1660	60S ribosomal protein L36	0.841138	1.25799	1.69554		0.812311	0.860697	0.899926	0.949767	1.0499			Unresolved
cgd1_1670	Bystin/ S.cerevisiae En1p like adaptor domain containing protein			1.52324			1.36795						Unresolved
cgd1_170	Uncharacterized protein		2.09932				1.94008			2.24119			Unresolved
cgd1_1710	Phosphoglycerate mutase												Unresolved
cgd1_1720	SpoU type tRNA/rRNA methyltransferase												Unresolved
cgd1_1740	DDRGK domain containing protein												Unresolved
cgd1_1750	Uncharacterized transmembrane Protein												Unresolved
cgd1_1760	Cdc50p like membrane protein												Unresolved
cgd1_1770	Rab5-interacting protein												Unresolved
cgd1_1780	Uncharacterized protein												Unresolved
cgd1_1790	RING domain containing membrane associated protein							-0.962399					Unresolved
cgd1_1800	Transducin/WD-40 repeat containing protein												Unresolved
cgd1_1810	Uncharacterized protein			-1.95365				-2.15469	-3.71482		-2.94169		Unresolved
cgd1_1820	Uncharacterized transmembrane Protein												Unresolved
cgd1_1840	Chromatin assembly factor 1 subunit A	-0.92986	-1.64815	-1.54518		-1.28401	-1.87434	-1.39436	-1.4762	-1.45548	-0.898733		Unresolved
cgd1_1850	G-patch domain containing protein												Unresolved
cgd1_1860	translation initiation factor eIF-2B alpha subunit		-1.40175		-1.69763					-1.09198			Unresolved
cgd1_1880	Uncharacterized protein			-5.44419		-3.58817	-4.2125	-4.3045	-3.1555	-2.7621			Unresolved
cgd1_190	Narf-like protein nuclear prelamin A recognition factor			0.951139						1.48115			Unresolved
cgd1_1920	HECT/SPRY domain containing protein			-3.00687	-1.96756	-1.57653		-1.51205					Unresolved
cgd1_1930	Histone-binding protein RBBP4/WD40 repeat containing protein		-1.15631	-1.66477		-1.13679	-1.13494	-2.59849	-3.13549				Unresolved
cgd1_1940	Ran-interacting Mog1 protein												Unresolved
cgd1_1950	Uncharacterized protein with RING-type Zinc finger and CDC48 domain 2							-0.98831					Unresolved
cgd1_1960	RNA polymerase III subunit Rpc25												Unresolved
cgd1_1970	Golgi apparatus membrane protein TVP15								-3.7424				Unresolved
cgd1_1980	Protein farnesyltransferase subunit beta/PFTB repeat			1.17238		1.149		1.09124					Unresolved
cgd1_1990	tRNA(His) guanylyltransferase												Unresolved
cgd1_20	membrane associated protein												Unresolved
cgd1_200	ADP-ribosylation factor family										1.83283		Unresolved
cgd1_203	Ribosome biogenesis protein Nop16		2.17686	1.90508			2.14388	2.10362	2.22594				Unresolved
cgd1_2050	Uncharacterized protein with WD40 repeat												Unresolved
cgd1_2070	Uncharacterized protein		-1.8843	-2.06283		-1.0921	-1.26058	-1.2162	-2.22146	-1.37977			Unresolved
cgd1_2080	Uncharacterized protein												Unresolved
cgd1_210	Uncharacterized protein												Unresolved
cgd1_2100	Alpha-1%2C3-glucosyltransferase			-1.65203									Unresolved
cgd1_2110	Protein kinase with WD40 repeat		-1.40556				-1.81426	-2.23362					Unresolved
cgd1_2120	Armadillo-type fold containing protein						-1.23476				-1.57926		Unresolved
cgd1_2130	Glutamine-tRNA synthetase						-1.04749	-0.67442	-0.991389		-1.01627		Unresolved
cgd1_2140	Uncharacterized protein		-1.00104	-2.28811		-1.64586			-2.21389		1.09035		Unresolved
cgd1_2170	SET domain containing protein			1.49849				1.50209					Unresolved
cgd1_2180	CDC48 like AAA ATPase			1.16884									Unresolved
cgd1_2190	K+/H+ antiporte							-1.62238					Unresolved
cgd1_220	Glycosylphosphatidylinositol transamidase												Unresolved
cgd1_2210	Uncharacterized protein		-2.84358	-3.7551	-2.02971	-2.12359	-2.19485	-1.72802	-4.41049	-2.42405			Unresolved
cgd1_2230	cytosolic iron-sulfur protein assembly protein CIAO-like protein		-1.50911	-1.43202		-0.847269	-0.92088	-1.6807	-4.57967	-0.969086	-1.97917		Unresolved
cgd1_2240	Aspartic peptidase A1 family protein		-3.08354	-4.73749		-2.36135	-2.45393	-1.50881		-2.01315			Unresolved
cgd1_2250	LSM domain containing protein												Unresolved
cgd1_2260	RNA polymerase II B8 subunit			1.19747									Unresolved
cgd1_2270	40S ribosomal protein S26		0.889974	1.38556									Unresolved
cgd1_2280	DnaJ domain containing protein												Unresolved
cgd1_2293	unspecified product		3.45588			2.57601				2.58256			Unresolved
cgd1_230	Glycosyl transferase%2C family 1			-1.59682						-1.09392			Unresolved
cgd1_2300	Uncharacterized transmembrane Protein		1.66497							1.44133			Unresolved
cgd1_2310	RNA-binding protein Lupus La%2CUnnamed protein product (Fragment)%2CUncharacterized protein												Unresolved
cgd1_2313	RNA recognition motif domain containing protein												Unresolved
cgd1_2320	Cyclin B		-0.995596	-2.12018		-0.748415	-1.3773	-1.08273	-1.58893				Unresolved
cgd1_2330	SANT domain containing protein												Unresolved
cgd1_2340	Rad1/Rec1/Rad17			-2.56074				-2.48801					Unresolved
cgd1_2350	Uncharacterized protein						1.26223		1.88727				Unresolved
cgd1_2360	Serine/threonine-protein phosphatase												Unresolved
cgd1_2380	Uncharacterized protein with WD40-repeat		-2.01401	-1.77538	-1.46079	-1.16948	-1.53413			-1.04431	-1.55794		Unresolved
cgd1_2390	Uncharacterized protein												Unresolved
cgd1_240	Signal peptide region containing protein							-1.37345			-2.09884		Unresolved
cgd1_2403	unspecified product												Unresolved
cgd1_2410	Uncharacterized protein										-2.06752		Unresolved
cgd1_2420	YrdC-like/ Putative GTP-binding controlling metal-binding domain containing protein												Unresolved
cgd1_2430	ARP3 actin related protein												Unresolved
cgd1_2440	Uncharacterized signal peptide-containing protein												Unresolved
cgd1_2460	Uncharacterized protein												Unresolved
cgd1_2470	Serine/threonine-protein phosphatase 2A activator												Unresolved
cgd1_2480	Actin family			1.10872		0.92113							Unresolved
cgd1_2490	Proteasome subunit beta type			-0.768267					-1.42628				Unresolved
cgd1_250	ATP-dependent RNA helicase												Unresolved
cgd1_2500	Signal recognition particle SPR68			1.0576					-2.6168				Unresolved
cgd1_2510	Uncharacterized protein												Unresolved
cgd1_2520	Uncharacterized protein										2.64752		Unresolved
cgd1_2540	Filamin repeat/Immunoglobulin-like fold containing protein		1.08914			0.972079	1.56988			1.585			Unresolved
cgd1_2550	Ctr copper transporter		-3.73502	-5.01407		-3.18616	-3.46062	-4.98945	-3.86763	-4.80419	-2.24057		Unresolved
cgd1_2560	Tom40p like translocase												Unresolved
cgd1_2570	Alpha/Beta hydrolase fold-containing protein									0.823203			Unresolved
cgd1_2580	small GTPase Arf family protein												Unresolved
cgd1_2590	CHY/RING-type zinc finger containing PGPD14 protein												Unresolved
cgd1_2600	Transcription factor TAF5p/TBP associated protein			0.877486		0.889632							Unresolved
cgd1_2610	Uncharacterized protein						1.54679						Unresolved
cgd1_2630	Protein kinase domain containing protein			-1.20813			-1.67788		-2.23643				Unresolved
cgd1_2635	unspecified product					-3.84014							Unresolved
cgd1_2640	Anaphase-promoting complex subunit 11							-2.27703	-2.80037	-1.33943			Unresolved
cgd1_2650	Helicase associated domain containing protein						1.3497	1.22137					Unresolved
cgd1_2660	Acetyltransferase (GNAT) family												Unresolved
cgd1_2663	unspecified product									1.20972			Unresolved
cgd1_2680	Methyltransferase domain containing protein		1.56403	2.37553			1.72495	1.73268	2.47741	1.20012			Unresolved
cgd1_2690	LSM domain containing protein												Unresolved
cgd1_270	C2H2-type Zinc finger domain containing protein												Unresolved
cgd1_2710	RNA polymerase II B3 subunit			1.40203		0.970955			2.60394				Unresolved
cgd1_2720	Uncharacterized protein		-1.09506	-2.29305			-1.12528	-1.19173		-0.878099			Unresolved
cgd1_2730	RNA recognition motif domain containing protein												Unresolved
cgd1_2740	Centromere/kinetochore protein								-1.98506				Unresolved
cgd1_2750	AAA superfamily Atpase			2.60754									Unresolved
cgd1_2760	Ribosome-binding ATPase YchF/Obg-like ATPase 1		1.18675	1.237		1.16505							Unresolved
cgd1_2780	Uncharacterized protein		1.26077	1.78795			1.80338	1.51192		1.23454			Unresolved
cgd1_2783	Uncharacterized protein												Unresolved
cgd1_2790	Ubiquitin-fold modifier 1						-3.12521						Unresolved
cgd1_2800	Mediator complex subunit Med7		1.56013	2.67167				1.70538					Unresolved
cgd1_2810	Methyltransferase TRM13			1.52993									Unresolved
cgd1_2830	Target SNARE coiled-coil homology domain containing protein												Unresolved
cgd1_2840	Cleavage/polyadenylation specificity factor A subunit/Mono-functional DNA-alkylating methyl methanesulfonate domain containing protein		-1.57843	-0.994162		-1.2378		-1.41055		-0.922822	-1.76275		Unresolved
cgd1_2850	Protein kinase domain containing protein		-0.957714	-0.957674									Unresolved
cgd1_2860	UbiE/COQ5 methyltransferase		-2.70315	-2.97279		-1.68353	-1.29094	-1.46008		-1.50321			Unresolved
cgd1_2870	Hemimethylated DNA-binding/Glucosidase II beta subunit-like domain containing protein		-1.28437					-1.5255					Unresolved
cgd1_2880	Uncharacterized protein								3.05941				Unresolved
cgd1_290	Ubiquitin carboxyl-terminal hydrolase/Ubiquitin family		-1.03741	-1.08917			-0.986354	-0.959414	-1.9491				Unresolved
cgd1_2900	Uncharacterized protein		1.77305	2.53643				1.94778		1.56165			Unresolved
cgd1_2910	LSM domain containing protein			1.49813									Unresolved
cgd1_2920	Golgi transport SNARE BOS1												Unresolved
cgd1_2940	Uncharacterized protein									-2.28836			Unresolved
cgd1_2943	HATPase c												Unresolved
cgd1_2950	XAP5 protein												Unresolved
cgd1_2960	Protein kinase domain containing protein							0.87454					Unresolved
cgd1_2970	DNAJ like chaperone					0.954751					-2.20644		Unresolved
cgd1_2990	CGI121/TPRKB												Unresolved
cgd1_30	membrane associated protein			-1.77159									Unresolved
cgd1_300	40S ribosomal protein S21		1.57745	1.82573			1.22348	1.44834					Unresolved
cgd1_3010	ER lumen protein retaining receptor 1 KDEL recpetor 1												Unresolved
cgd1_3030	Uncharacterized protein with WD40 repeat							0.847115					Unresolved
cgd1_3033	Uncharacterized protein			-1.64833									Unresolved
cgd1_3050	Cation efflux protein			-2.05465									Unresolved
cgd1_3070	Armadillo-type fold/WD40 repeat containing protein		1.68674	1.65149			1.78242	1.09469	2.25101	1.40834			Unresolved
cgd1_3080	RNA recognition motif domain containing protein												Unresolved
cgd1_3090	Uncharacterized protein							1.31149					Unresolved
cgd1_3095	unspecified product												Unresolved
cgd1_310	AP endonuclease 2									1.0142			Unresolved
cgd1_3100	Uncharacterized protein with WD40-repeat												Unresolved
cgd1_3130	Sas10/Utp3/C1D-like protein										1.24685		Unresolved
cgd1_3140	Adenylate kinase/UMP-CMP kinase												Unresolved
cgd1_3160	mRNA 3' end processing protein RNA14 with HAT repeats												Unresolved
cgd1_3170	PH domain-containing protein								-1.99792	1.04386	2.25979		Unresolved
cgd1_3190	Uncharacterized protein												Unresolved
cgd1_3200	Endoplasmic reticulum-based factor for assembly of V-ATPase					-1.24338			-2.92921				Unresolved
cgd1_3210	Uncharacterized protein		-0.831221	-1.36379					-1.19603		-1.24547		Unresolved
cgd1_3220	Erythrocyte membrane-associated antigen		-1.95202	-2.19174			-1.64697	-1.5424		-0.953049	-1.61606		Unresolved
cgd1_3230	Protein kinase		-2.11635	-3.18846		-1.26922	-1.70013	-1.6732	-2.01081	-1.08134			Unresolved
cgd1_3260	Uncharacterized protein		1.71001	1.53747			1.37921						Unresolved
cgd1_3270	Uncharacterized protein with WD40-repeat		1.83737	1.97051			1.98053	2.2485	1.70731	1.53366			Unresolved
cgd1_3280	Uncharacterized protein			1.59921									Unresolved
cgd1_3290	Phospholipase/Carboxylesterase		-1.67656	-1.54213		-2.31427	-1.61597	-1.63418	-1.67716	-1.6001	-1.5083		Unresolved
cgd1_3300	CDK-activating kinase assembly factor MAT1		1.47687	1.2548			1.62738						Unresolved
cgd1_3310	Cyclin												Unresolved
cgd1_3320	RING domain containing protein												Unresolved
cgd1_3330	Uncharacterized protein												Unresolved
cgd1_3340	HAD-superfamily hydrolase subfamily IIB		1.1135	1.10398			1.12087			1.22242			Unresolved
cgd1_3343	Tubulin binding cofactor A			-1.47384									Unresolved
cgd1_3350	Uncharacterized protein									-2.88503			Unresolved
cgd1_3360	ATP-dependent zinc metalloprotease FtsH												Unresolved
cgd1_3370	CS domain containing protein									-1.54154			Unresolved
cgd1_3380	Phosphatidylinositol N-acetylglucosaminyltransferase subunit C												Unresolved
cgd1_3390	Vps4 oligomerisation/MIT/ AAA-type ATPase domain containing protein			0.87323									Unresolved
cgd1_340	machado-Joseph disease protein like domain/UBX domain containing protein												Unresolved
cgd1_3400	Uncharacterized protein			0.757084							2.07187		Unresolved
cgd1_3410	Uncharacterized protein												Unresolved
cgd1_3420	ERCC4 domain containing protein							1.46358					Unresolved
cgd1_3430	Uncharacterized protein												Unresolved
cgd1_3440	tRNA-dihydrouridine synthase		1.54395	2.26551									Unresolved
cgd1_3450	Uncharacterized protein		2.02949	1.28975		1.67429	1.42993	1.17519		2.23629			Unresolved
cgd1_3460	F-actin-capping protein subunit beta												Unresolved
cgd1_3470	Forkhead-associated (FHA) domain containing protein									-1.79673			Unresolved
cgd1_3480	Eukaryotic translation initiation factor 3 subunit M		1.714	1.57806		0.943449	1.09284	1.10124					Unresolved
cgd1_3490	Uncharacterized protein												Unresolved
cgd1_350	RNA recognition motif domain containing protein		0.952294							1.737			Unresolved
cgd1_3543	Uncharacterized protein			-1.64659				-1.37255	-3.7331				Unresolved
cgd1_3560	Uncharacterized protein		-4.45001	-5.44043		-6.2393	-3.28948	-4.2915	-3.14831	-4.39303	-2.47812		Unresolved
cgd1_3570	Myosin regulatory light chain		2.58011	2.1469		1.64369	1.75344	1.62561		2.55615			Unresolved
cgd1_3580	Uncharacterized protein			-1.72987					-2.73274				Unresolved
cgd1_3583	Uncharacterized protein								-3.62231				Unresolved
cgd1_3590	Uncharacterized protein		-1.03116	-2.56421		-0.999653	-1.06925	-1.1481	-1.43212				Unresolved
cgd1_3600	unspecified product			-1.98579					2.69117				Unresolved
cgd1_3610	Patatin-like phospholipase domain containing protein												Unresolved
cgd1_3620	Transcription factor TAF7p/TAFII55			1.19406									Unresolved
cgd1_3630	Dynein family light intermediate chain			-1.41691									Unresolved
cgd1_3650	Uncharacterized protein		0.999546			0.855388				1.14741			Unresolved
cgd1_3660	PITH domain containing protein						-3.14537						Unresolved
cgd1_3680	EGF-like domain containing protein												Unresolved
cgd1_3690	Aspartyl (Acid) protease	-0.894842		-1.65835			-0.93858	-1.48738	-1.48304				Unresolved
cgd1_3750	Phospholipase/carboxylesterase/thioesterase			2.04525						1.47085	2.13837		Unresolved
cgd1_3760	Uncharacterized protein												Unresolved
cgd1_3770	Uncharacterized protein		-1.98099	-2.73889									Unresolved
cgd1_3780	Uncharacterized signal peptide-containing protein			-0.899658					-1.22799		-1.4331		Unresolved
cgd1_3790	Uncharacterized protein			-1.21937				-0.828838	-1.14247				Unresolved
cgd1_380	Ubiquinone biosynthesis protein COQ4												Unresolved
cgd1_3800	Uncharacterized protein		2.58603	2.58803		2.3665	1.74115	1.83275		2.54111			Unresolved
cgd1_3820	Uncharacterized protein		1.30389			2.32384	1.5606	1.51193		2.22314			Unresolved
cgd1_3830	Uncharacterized protein		-2.73009	-6.0674		-4.24571	-3.89022	-4.87251	-3.74594	-3.61581			Unresolved
cgd1_3840	Insulinase-like peptidase/telomeric protein					-1.35822					-1.77608		Unresolved
cgd1_3860	dUTPase-like protein			1.69662		1.79372	2.52353	2.10594	2.47358				Unresolved
cgd1_390	Uncharacterized protein			-1.07068							-2.1257		Unresolved
cgd1_40	UDP-galactose transporter/UAA transporter		-0.84522	-1.25888			-1.25866	-1.33282		-0.88225	-2.05155		Unresolved
cgd1_410	Ubiquitin-conjugating enzyme E2												Unresolved
cgd1_420	Proteasome subunit beta type		-1.18698	-1.54342			-1.07505	-0.920471	-1.37088				Unresolved
cgd1_430	emp24/gp25L/p24 family/GOLD domain containing protein												Unresolved
cgd1_440	Signal peptidase I												Unresolved
cgd1_480	Uncharacterized protein							2.24283					Unresolved
cgd1_490	Uncharacterized protein					1.61027				1.49996			Unresolved
cgd1_493	Uncharacterized protein		3.36132	3.68367		3.71431	2.53497						Unresolved
cgd1_5	unspecified product												Unresolved
cgd1_50	Uncharacterized protein with Tetratricopeptide repeat												Unresolved
cgd1_530	H/ACA ribonucleoprotein complex subunit Nop10		2.40656	1.63101		1.17235	1.7581	1.68241	2.45744	1.03331			Unresolved
cgd1_540	V-type proton ATPase proteolipid subunit										1.22304		Unresolved
cgd1_543	C2H2-type Zinc finger containing protein		2.11916	1.28878				2.0438	2.0912				Unresolved
cgd1_550	Uncharacterized protein												Unresolved
cgd1_560	Uncharacterized protein with WD40												Unresolved
cgd1_570	Translocation protein Sec66												Unresolved
cgd1_580	Dynamin-like protein			-0.814125					-2.14681		1.77895		Unresolved
cgd1_590	Uncharacterized protein			-1.26995							1.99552		Unresolved
cgd1_600	Oxoglutarate/malate translocator protein						1.14995						Unresolved
cgd1_610	U3 small nucleolar RNA-associated protein 11		1.10527	1.35104			1.74314				1.81479		Unresolved
cgd1_620	Uncharacterized protein			-1.471				-1.1531	-2.14708		-1.39346		Unresolved
cgd1_645	unspecified product						2.84914						Unresolved
cgd1_680	Uncharacterized protein		2.38622	1.74908		1.73285	1.97123	2.34925	2.82678	2.18304			Unresolved
cgd1_690	Uncharacterized protein		-2.77729	-3.49164		-2.02305					2.00071		Unresolved
cgd1_70	Uncharacterized protein												Unresolved
cgd1_700	ABC transporter												Unresolved
cgd1_733	unspecified product						2.34797						Unresolved
cgd1_750	Dynein heavy chain		-1.67394	-2.57957	-1.46042	-1.17245	-1.63512	-1.04976					Unresolved
cgd1_770	Uncharacterized protein with Tetratricopeptide-like helical			-1.65877				-2.30487			1.44308		Unresolved
cgd1_780	Uncharacterized protein												Unresolved
cgd1_790	Uncharacterized protein		2.11387	1.76536		2.21684	2.46102	1.97195		2.83968	2.19827		Unresolved
cgd1_80	Uncharacterized protein												Unresolved
cgd1_800	Protein disulfide isomerase		-1.03943	-2.77304		-1.01654	-2.03685		-2.3565		-2.08789		Unresolved
cgd1_810	Protein kinase												Unresolved
cgd1_830	Sen1p/ NAM7 like superfamily I RNA helicase		-1.01987	-0.682249		-0.902793	-0.850983	-1.30804	-2.49206				Unresolved
cgd1_840	Meiotic nuclear division protein 1		-4.30077	-5.79247		-6.58671	-2.0478	-2.91841	-3.4681	-4.35285			Unresolved
cgd1_843	Uncharacterized protein			-1.24629			-1.60626	-1.25649	-2.92248				Unresolved
cgd1_850	40S ribosomal protein S19		1.14272	1.67708			0.964458	1.10199					Unresolved
cgd1_860	Ubiquitin domain containing protein												Unresolved
cgd1_890	Protein kinase domain containing protein										1.30154		Unresolved
cgd1_90	transcription factor subunit TAF6												Unresolved
cgd1_900	Uncharacterized protein												Unresolved
cgd1_905	unspecified product												Unresolved
cgd1_910	AN1-type and A20-type Zinc finger												Unresolved
cgd1_930	U2 snrnp-specific A protein			-1.40778			-1.09225	-0.972099			-1.07687		Unresolved
cgd1_940	Uncharacterized protein			-1.54683									Unresolved
cgd1_960	RING finger containing protein		-0.930176	-2.56073		-0.841008	-1.71598	-0.795631	-1.92812	-1.01276			Unresolved
cgd1_970	RING finger containing protein			-1.14389									Unresolved
cgd2_10	Uncharacterized protein												Unresolved
cgd2_1020	Proteasome regulatory subunit Rpn9												Unresolved
cgd2_1030	Mitochondrial carrier protein												Unresolved
cgd2_1040	Flavohemoprotein b5 plus b5R cytochrome b-type NAD(P)H oxidoreductase			1.30245			1.27525						Unresolved
cgd2_1070	40S ribosomal protein S25	0.975787	1.48575	1.56985		0.900446	0.964258	1.05073	1.17813				Unresolved
cgd2_1080	Uncharacterized protein												Unresolved
cgd2_1090	O-acyltransferase												Unresolved
cgd2_110	DEAD/DEAH box helicase domain containing protein			1.21304					1.96357				Unresolved
cgd2_1100	MCM domain containing protein			-1.54692			-1.0412		-1.3964				Unresolved
cgd2_1110	Silencer-associated factor/Phospholipase D-like domain containing protein		-2.70938	-2.98791									Unresolved
cgd2_1130	Uncharacterized protein												Unresolved
cgd2_1140	Syntaxin			-2.00043			-1.58838						Unresolved
cgd2_1150	Uncharacterized protein with C2H2-type Zinc finger												Unresolved
cgd2_1160	Eukaryotic translation initiation factor 3 subunit L		0.727827	1.03854									Unresolved
cgd2_1170	ZPR1-type Zinc finger containing protein												Unresolved
cgd2_1190	Methylase								-2.82455				Unresolved
cgd2_120	60S ribosomal protein L29		1.62239	1.06804			1.1785						Unresolved
cgd2_1200	Ubiquitin domain-containing Steroid reductase								-3.82412				Unresolved
cgd2_1210	Phosphotransferase KptA/Tpt1						1.75704						Unresolved
cgd2_1230	Uncharacterized protein with Armadillo-type fold		-1.94814	-4.37142		-4.25404	-2.12048	-2.89438	-3.82832	-2.10179	-1.59979		Unresolved
cgd2_1250	MCM domain containing protein		-1.5575	-2.40508			-1.37094	-1.2787	-5.70238				Unresolved
cgd2_1260	Uncharacterized protein												Unresolved
cgd2_1270	Membrane associated adenylyl cyclase		-2.68486	-2.17169		-3.58734		-2.55396	-3.47559	-3.79998			Unresolved
cgd2_1280	DDHD domain containing protein		-1.71528	-1.51442			-0.916918	-1.4351	-2.30688	-1.39085			Unresolved
cgd2_1290	Uncharacterized protein			-1.27768							-1.72052		Unresolved
cgd2_130	60S acidic ribosomal protein LP2		1.16788	1.93023		1.13654		0.890162					Unresolved
cgd2_1310	Major facilitator superfamily domain containing protein		1.83845	2.11377		1.17907	1.57897	1.37055	1.88888	1.37062			Unresolved
cgd2_1330	DNAJ protein					-1.13585		-1.02667					Unresolved
cgd2_1340	phosphatidylinositol 3-and 4-kinase family protein												Unresolved
cgd2_1350	26S proteasome subunit P45/AAA+ ATPase core domain containing protein		-0.802357	-0.960684					-1.50171				Unresolved
cgd2_1365	unspecified product												Unresolved
cgd2_1370	Uncharacterized protein with WD40 repeat												Unresolved
cgd2_1372	unspecified product		2.21235				3.22339	2.94877					Unresolved
cgd2_1373	unspecified product				-1.79089	-1.86057					-1.83191		Unresolved
cgd2_1375	unspecified product												Unresolved
cgd2_1376	unspecified product												Unresolved
cgd2_1377	unspecified product						2.60079						Unresolved
cgd2_1390	Uncharacterized protein												Unresolved
Cgd2_140	Stress-associated endoplasmic reticulum protein												Unresolved
cgd2_1400	Uncharacterized protein			-2.88535									Unresolved
cgd2_1410	Possible domain KOG3410%2C conserved alpha-helical protein												Unresolved
cgd2_1420	DnaJ domain containing protein												Unresolved
cgd2_1430	Dynactin subunit p62			-1.38878									Unresolved
cgd2_1440	Proteasome subunit alpha type		-1.02276	-1.31055			-0.90227	-1.28547	-3.51678				Unresolved
cgd2_1450	unspecified product		-1.59953	-2.21564									Unresolved
cgd2_1460	SUMO-1 activating enzyme subunit 2												Unresolved
cgd2_1470	Uncharacterized protein												Unresolved
cgd2_1480	Splicing factor U2AF U2 SnRNP auxiliary factor large subunit												Unresolved
cgd2_1490	Uncharacterized protein		-3.44815	-3.21554		-4.07453		-3.39795		-3.06335			Unresolved
cgd2_150	R3H domain containing protein			-0.993719						-0.985052			Unresolved
cgd2_1540	Cell growth-regulating nucleolar protein with metal binding domain			1.31522				1.36185	1.96563		1.74732		Unresolved
cgd2_1550	P-loop containing nucleoside triphosphate hydrolase												Unresolved
cgd2_1560	Polyprenol kinase family												Unresolved
cgd2_1570	vacuolar protein sorting/targeting protein 26												Unresolved
cgd2_1580	Dual specificity phosphatase												Unresolved
cgd2_160	IMP4-like U3 small nucleolar ribonucleoprotein (SnoRNP)		1.61523	1.4941			1.2887	1.21229	2.23537				Unresolved
cgd2_1600	MCM domain containing protein		-1.23818	-1.28994			-0.854688	-1.17678	-1.3352				Unresolved
cgd2_1620	Uncharacterized protein		-1.92402	-3.0727		-2.52609	-2.17663	-1.92262	-5.53918	-2.12028			Unresolved
cgd2_1630	Cytidine and deoxycytidylate deaminase family												Unresolved
cgd2_1640	Serine/threonine-protein phosphatase		-1.03328	-1.45547			-1.91935		-2.42646		-1.65401		Unresolved
cgd2_1650	Dolichyl-diphosphooligosaccharide--protein glycosyltransferase subunit			-0.944074		-0.934951	-1.58855	-1.64321	-1.51811				Unresolved
cgd2_1660	Cyclophilin-type peptidyl-prolyl cis-trans isomerase												Unresolved
cgd2_1670	ING1 ike protein with an N-terminal globular domain and a PHD domain		-2.16797			-1.27633	-2.26477						Unresolved
cgd2_1680	Inhibitor of growth protein N-terminal histone-binding domain containing protein												Unresolved
cgd2_1690	Uncharacterized protein								-2.0938				Unresolved
cgd2_1710	Uncharacterized protein			-1.47447		-0.872904			-2.05325				Unresolved
cgd2_1713	unspecified product												Unresolved
cgd2_1720	Uncharacterized protein												Unresolved
cgd2_1730	Uncharacterized protein												Unresolved
cgd2_1740	SWIRM/SANT domain containing protein						-0.899651		-1.4933				Unresolved
cgd2_1745	unspecified product												Unresolved
cgd2_1750	Ring domain containing protein												Unresolved
cgd2_1760	Arf GTPase activating protein		-1.061						-2.72876				Unresolved
cgd2_1770	Mannose-1-phosphate guanylyltransferase						-1.27108		-1.99851				Unresolved
cgd2_1780	PDI like thioredoxin domain containing protein					0.710612	-0.682924		-1.78704		-0.959751		Unresolved
cgd2_1790	Uncharacterized protein with Armadillo-type fold			1.70939			1.27826		2.24426				Unresolved
cgd2_180	Pre-mRNA-splicing factor SPF27							0.926983	1.42538				Unresolved
cgd2_1800	DnaJ domain containing protein			1.15346									Unresolved
Cgd2_1810	Inositol monophosphatase-like protein												Unresolved
cgd2_1820	Uncharacterized protein with RING-type Zinc finger			0.770328									Unresolved
cgd2_1823	unspecified product												Unresolved
cgd2_1830	Protein kinase domain containing protein							1.43854					Unresolved
cgd2_1850	Stress-induced protein sti1-like protein with TPR repeat			0.730449					-1.25432				Unresolved
cgd2_1860	Rab-GTPase-TBC domain containing protein										-2.11799		Unresolved
cgd2_1880	Protein kinase domain containing protein										1.60782		Unresolved
cgd2_190	Got1/SFT2-like Vesicle transport protein								-2.85923				Unresolved
cgd2_1920	Uncharacterized protein										-2.50267		Unresolved
cgd2_1930	RmlC-like cupin domain containing protein						-2.43816						Unresolved
cgd2_1940	RAB6 protein							-1.54411	-2.50972				Unresolved
cgd2_1970	Uncharacterized protein			-1.3214									Unresolved
cgd2_1980	Uncharacterized protein												Unresolved
cgd2_1990	Golgi SNAP receptor complex subunit 1		1.38389	0.988954									Unresolved
cgd2_20	Heat shock 70 protein			0.867191									Unresolved
cgd2_2000	signal peptide/transmembrane domain containing protein												Unresolved
cgd2_2010	EF-hand domain containing protein												Unresolved
cgd2_2020	Uncharacterized protein												Unresolved
cgd2_2030	Uncharacterized protein			-2.31023		-2.29135							Unresolved
cgd2_2050	Proteasome subunit alpha type			-0.83604									Unresolved
cgd2_2060	transcription factor TFIIH								-2.75813				Unresolved
cgd2_2080	Uncharacterized protein with Armadillo-type fold			1.95734							1.68557		Unresolved
cgd2_2090	Mitotic control protein dis3		0.880296	1.05646		0.730154	0.901242	0.826346					Unresolved
cgd2_2120	High mobility group box domain containing protein			-1.94893			-1.12258	-0.895595	-1.87792		1.32574		Unresolved
cgd2_2140	Uncharacterized protein		-0.984489	-2.51252		-0.89306	-1.31473						Unresolved
cgd2_2150	Uncharacterized protein												Unresolved
cgd2_2160	ER membrane protein complex subunit 1												Unresolved
cgd2_2180	Uncharacterized protein									3.11273			Unresolved
cgd2_2190	DHHC palmitoyltransferase								1.26189				Unresolved
cgd2_220	Transcription factor TFIIF			0.960268				0.982758					Unresolved
cgd2_2200	Ribosomal protein L37	0.785138	1.16645	1.37226		0.724938	0.965507	0.986062		0.831482			Unresolved
cgd2_2210	Proteasome regulatory subunit Rpn7/26S proteasome subunit 6		-0.912917	-1.07106			-0.942768		-2.28055				Unresolved
cgd2_2220	Uncharacterized protein								-2.07844				Unresolved
cgd2_2230	Uncharacterized protein			0.910456									Unresolved
cgd2_2240	Uncharacterized protein			-1.92283		-1.81231			-1.7994				Unresolved
cgd2_2250	Retrieval of early ER protein Rer1												Unresolved
cgd2_2260	Zuotin related factor-1 like protein with DNAJ and SANT domain		0.94742	1.10213			1.39177	0.978833					Unresolved
cgd2_2270	Uncharacterized protein												Unresolved
cgd2_2290	Cyclin 6 pcl7			1.29014			1.83667						Unresolved
cgd2_230	Phosphatidylinositol phosphate phosphatase			-0.728338									Unresolved
cgd2_2300	Glutamate/acetylglutamate kinase												Unresolved
cgd2_2310	Ser/Thr protein kinase		1.8173			1.49414	1.4327			1.65648			Unresolved
cgd2_2320	C2 domain containing protein		-1.47123	-1.63988									Unresolved
cgd2_2330	Uncharacterized protein												Unresolved
cgd2_2350	MA3 domain containing protein												Unresolved
cgd2_2360	Dop1p family protein												Unresolved
cgd2_2370	Uncharacterized protein												Unresolved
cgd2_2380	Uncharacterized protein		1.25653							1.26829			Unresolved
cgd2_2390	Uncharacterized protein												Unresolved
cgd2_240	Ubiquitin-conjugating enzyme			-1.67389		-1.88727			-3.50666				Unresolved
cgd2_2400	P-type ATPase A domain containing protein										-1.55149		Unresolved
cgd2_2410	SSM4 like RING finger protein						2.00097						Unresolved
cgd2_2420	RNA pseudouridylate synthase												Unresolved
cgd2_2430	Impact family with RWD domain								-3.14554				Unresolved
cgd2_2440	Trm112p-like protein		2.12441	1.32378			1.94673	1.6403	2.20557	1.66435	1.71069		Unresolved
cgd2_2450	Uncharacterized protein		1.25672							1.5906			Unresolved
cgd2_2460	Uncharacterized protein												Unresolved
cgd2_2470	Uncharacterized protein												Unresolved
cgd2_2480	Methionine aminopeptidase 2		1.05212	1.12889						1.04593			Unresolved
cgd2_2490	Uncharacterized protein			-3.5608									Unresolved
cgd2_250	Vacuolar (H+)-ATPase G subunit		0.89714	0.727138				0.764609					Unresolved
cgd2_2520	Uncharacterized protein					-1.30465							Unresolved
cgd2_2523	Uncharacterized protein		-0.982292	-1.065		-0.866058		-1.2552		-1.07481			Unresolved
cgd2_2530	Uncharacterized protein			-1.0562					-1.23313				Unresolved
cgd2_2533	Uncharacterized protein		1.94638	1.85544		0.876034	0.948884	0.89266	1.6718	2.26147			Unresolved
cgd2_2540	Glutaredoxin		1.91437	1.99184		1.13408	1.30423		1.40991	1.96222			Unresolved
cgd2_2550	Uncharacterized protein		-1.03679	-1.40616			-1.0812	-1.06402	-2.26757		-1.70093		Unresolved
cgd2_2560	Uncharacterized protein		-0.774407			-0.830765			-0.822706				Unresolved
cgd2_2570	Uncharacterized protein			1.6458		0.744266	1.11314	1.09933					Unresolved
cgd2_2590	Uncharacterized protein												Unresolved
cgd2_2600	Uncharacterized protein												Unresolved
cgd2_2620	Uncharacterized protein		-1.26237	-1.22961		-1.04875		-2.03299	-3.14112	-1.83978	-2.65786		Unresolved
cgd2_2630	Uncharacterized protein					-1.07464							Unresolved
cgd2_2640	Uncharacterized protein						-1.50596	-2.13609	-1.57325				Unresolved
cgd2_2650	Uncharacterized protein							-2.4026					Unresolved
cgd2_2670	UDP N-acetylglucosamine transporter-like nucleotide sugar transporter												Unresolved
cgd2_2690	Bromodomain containing protein		1.32436	1.16721									Unresolved
cgd2_2700	Brf1p like coiled coil protein						-0.850606		-1.09985		-0.949157		Unresolved
cgd2_2720	ARM repeat containing protein												Unresolved
cgd2_2730	Po1 beta superfamily nucleotidyltransferase												Unresolved
cgd2_2740	Mitochondrial matrix Mmp37												Unresolved
cgd2_2770	U5 small nuclear ribonucleoprotein 200kDA helicase/Pre-mRNA splicing helicase BRR2 2			-1.43527			-1.39576	-1.62961	-1.90564				Unresolved
cgd2_2780	dCMP deaminase												Unresolved
cgd2_2790	ZC3H15/TMA46 family C-terminal domain containing protein		1.15529	1.56703		1.00577		1.08266					Unresolved
cgd2_2800	THUMP RNA binding domain containing protein		-1.07605	-0.997826		-1.37404	-1.30874	-1.40489	-2.45438	-0.877256			Unresolved
cgd2_2810	mRNA splicing factor SYF2												Unresolved
cgd2_2820	Spt4/RpoE2 zinc finger		1.33325										Unresolved
cgd2_2830	Coenzyme Q3/methyltransferase												Unresolved
cgd2_2850	Uncharacterized protein		-3.64227	-3.17548		-4.77205		-4.00547	-2.86358	-3.70463			Unresolved
cgd2_2870	Ribosomal protein S28e			1.42936		1.17743	1.10102	1.05635					Unresolved
cgd2_2880	WD-40 repeat containing protein					1.32433							Unresolved
cgd2_2890	Biotin--acetyl-CoA-carboxylase ligase												Unresolved
cgd2_290	Uncharacterized protein					0.948696							Unresolved
cgd2_2900	Uncharacterized protein		3.22775							2.87999			Unresolved
cgd2_2910	WD repeat containing protein		1.30449	1.50788			1.70683	1.37316	1.81178	1.04596			Unresolved
cgd2_2950	RING/Armadillo-type fold domain containing protein												Unresolved
cgd2_2960	Serine/threonine phosphatase												Unresolved
cgd2_2970	DNA-directed RNA polymerase II			1.19206		1.55457							Unresolved
cgd2_30	Cysteine desulfurase/selenocysteine lyase-like PLP dependent transferase superfamily protein		-2.27328	-2.04306		-1.32493	-1.08143	-1.69363	-2.80664	-1.92894			Unresolved
cgd2_300	Histidine kinase/DNA gyrase B/HSP90-like ATPase												Unresolved
cgd2_3000	40S ribosomal protein S16		0.901988	1.51999				0.853044					Unresolved
cgd2_3010	N-ethylmaleimide-sensitive factor (NSF1)-like AAA Atpase		-1.34203	-1.29787		-1.21461	-0.92278						Unresolved
cgd2_3020	PH domain-like protein												Unresolved
cgd2_3030	Uncharacterized protein			-1.85831				-1.42496					Unresolved
cgd2_3050	Uncharacterized protein												Unresolved
cgd2_3080	CpTSP10 protein/Kringle domain containing protein												Unresolved
cgd2_3090	Uncharacterized protein								-0.898786		-0.837559		Unresolved
cgd2_3120	Uncharacterized protein		1.74923	1.95316			1.98548	2.04724	1.86238	1.15492			Unresolved
cgd2_3130	Uncharacterized protein		-4.42157	-5.78365	-2.30502	-5.54158	-3.45057	-4.02163	-4.51481	-3.20361			Unresolved
cgd2_3150	Ubiquitin fusion degradation protein UFD1		-2.34461	-2.40618						-1.87722			Unresolved
cgd2_3160	Uncharacterized protein		1.28932	-2.76994									Unresolved
cgd2_3170	Rab-GTPase-TBC domain containing protein			-1.05604									Unresolved
cgd2_3180	DNA polymerase III delta subunit												Unresolved
cgd2_3190	Protein kinase			-1.87602			-0.854985						Unresolved
cgd2_320	Activator of Hsp90 ATPase homolog 1-like protein		2.00633	1.60505									Unresolved
cgd2_3200	Glucose-6-phosphate isomerase		-0.871129	-1.25313			-1.11791	-1.13933	-2.06707				Unresolved
cgd2_3210	Uncharacterized protein			-0.940564									Unresolved
cgd2_3220	FDF/Scd6-like Sm domain containing protein			0.770832									Unresolved
cgd2_3280	Uncharacterized protein												Unresolved
cgd2_3310	Uncharacterized protein												Unresolved
cgd2_3330	Hsp70 protein						-0.764322				-1.18911		Unresolved
cgd2_3350	Uncharacterized protein		0.814769			0.757233				1.14659			Unresolved
cgd2_3360	Uncharacterized protein			-1.58497				-1.41909					Unresolved
cgd2_3370	unspecified product			-1.21573									Unresolved
cgd2_3380	FAM76 protein												Unresolved
cgd2_3390	Uncharacterized protein									-2.00489			Unresolved
cgd2_3403	Uncharacterized protein												Unresolved
cgd2_3420	Programmed cell death protein 2		1.26305	1.55396			1.42922	1.45217	1.83259				Unresolved
cgd2_3430	SDA1-like protein		1.07941	1.1815			1.71887	1.47352	1.81879				Unresolved
cgd2_3440	Telomerase reverse transcriptase			1.78063		1.33195		1.25274	1.9385				Unresolved
cgd2_3470	Uncharacterized protein			-3.54231		-3.22699							Unresolved
cgd2_350	60S ribosomal protein L39		1.41074	1.9876									Unresolved
cgd2_3510	Cus1p U2 snRNP protein			0.878282									Unresolved
cgd2_3530	RNA binding motif					1.75028	1.49781	2.43245					Unresolved
cgd2_3540	PHD domain containing protein			-1.2885				0.794848	1.48752				Unresolved
cgd2_3560	Protease PrsW												Unresolved
cgd2_3570	Dus1p tRNA dihydouriding synthase			1.55592			2.16492	2.45965	2.97145				Unresolved
cgd2_3580	Uncharacterized protein					0.765154							Unresolved
cgd2_3585	unspecified product		1.91086	3.64448		1.6534	2.87327	2.64249	3.7058		2.49959		Unresolved
cgd2_3590	Uncharacterized protein		-1.00176	-1.78069									Unresolved
cgd2_3600	Uncharacterized protein with Armadillo-type fold												Unresolved
cgd2_3630	Uncharacterized protein		-0.903517	-1.18809		-0.942126	-1.22482	-1.51422	-4.00064				Unresolved
cgd2_3645	unspecified product												Unresolved
cgd2_3650	HAD-like domain containing protein					-1.17524							Unresolved
cgd2_3690	Armadillo-like helical containing protein												Unresolved
cgd2_3700	SWI/SNF related transcriptional regulator ATpase						-0.792926		-1.25081				Unresolved
cgd2_3710	Pfa MAL6P1.309 like protein										2.03365		Unresolved
cgd2_3720	Uncharacterized protein												Unresolved
cgd2_3730	Glutathione S-transferase C-terminal domain containing protein					-1.2256					-1.07789		Unresolved
cgd2_3740	Uncharacterized protein			-1.87952							1.495		Unresolved
cgd2_3760	Trafficking protein particle complex subunit 2								-2.8527		1.56461		Unresolved
cgd2_3780	Uncharacterized protein		-1.32473			-1.58907	-1.43674	-1.55228	-2.26183	-1.49265	-1.39505		Unresolved
cgd2_3790	Uncharacterized protein with EF-hand domain												Unresolved
cgd2_380	Dephospho-CoA kinase							1.93856					Unresolved
cgd2_3800	Uncharacterized protein			-1.58709									Unresolved
cgd2_3820	Uncharacterized protein		-3.86247	-4.16871		-3.85511	-3.05747	-3.10371		-3.07186			Unresolved
cgd2_3830	Uncharacterized protein		1.62872	1.63428		1.24163	1.15261	1.31289		1.35477			Unresolved
cgd2_3840	Uncharacterized protein												Unresolved
cgd2_3850	Formin Homology 2 Domain		-1.52742	-2.34038					-1.92111				Unresolved
cgd2_3860	BBOX Zinc finger domain containing protein			-2.04083							-2.81151		Unresolved
cgd2_3870	ABC transporter		-1.47678	-1.50985		-1.36857	-1.41682	-1.12204	-1.06395	-1.12519	-1.32872		Unresolved
cgd2_3880	ad51-like AAA domain containing protein												Unresolved
cgd2_3890	Serine/threonine-protein kinase		-3.75644	-4.76053		-5.55759	-2.64408	-3.62687		-2.82497			Unresolved
cgd2_390	Uncharacterized protein		1.12259										Unresolved
cgd2_3900	Uncharacterized protein								1.27159	0.982829			Unresolved
cgd2_3910	Enhancer of rudimentary												Unresolved
cgd2_3913	Uncharacterized protein		-2.3122	-5.48507		-7.02271	-2.18247	-2.85667	-4.42646	-2.30363	3.53173		Unresolved
cgd2_3920	unspecified product										-0.87836		Unresolved
cgd2_3930	Deoxyhypusine synthase		1.84519	2.47273			1.89499	1.20414	1.56785	1.21269			Unresolved
cgd2_3940	fatty acid binding protein		-4.0674	-4.72555		-4.07349	-2.46361	-1.75344	-3.61656	-3.67112			Unresolved
cgd2_3980	Myb domain containing protein												Unresolved
cgd2_3990	EF-hand domain containing protein					0.78447							Unresolved
cgd2_40	AP endonuclease 1						-2.02721		-2.90162				Unresolved
cgd2_400	Signal peptide containing protein	1.04189	1.5187	1.30158			0.985623			1.0804			Unresolved
cgd2_4000	Uncharacterized protein												Unresolved
cgd2_4010	MAL7P1.13-like protein												Unresolved
cgd2_4020	Uncharacterized protein		1.87054	1.53165	1.82921		1.49673		2.59963				Unresolved
cgd2_4030	Uncharacterized protein									1.29286	2.58494		Unresolved
cgd2_4040	DEXDc/Helicase domain containing protein					-1.55314							Unresolved
cgd2_4060	Uncharacterized protein			-1.33066									Unresolved
cgd2_4070	DNA recombination and repair protein RecA-like		-0.974729	-1.62983		-1.10765	-1.87246	-1.44352	-2.33443				Unresolved
cgd2_4090	50S ribosome-binding GTPase		1.17126	1.8392			1.56103	1.20385	1.60237		1.50778		Unresolved
cgd2_410	Signal peptide containing protein			0.977533			1.01884	1.42018					Unresolved
cgd2_4100	Uncharacterized protein										1.51576		Unresolved
cgd2_4103	Uncharacterized protein		-2.72007	-5.31811		-6.11698	-1.8396	-2.44234	-3.02285	-4.27494			Unresolved
cgd2_4110	Ubiquitin-conjugating enzyme			-1.20901			-1.0443	-1.15267	-2.37683		-1.85708		Unresolved
cgd2_4120	Peptidyl-prolyl cis-trans isomerase			0.935311									Unresolved
cgd2_4140	Mitochondrial import inner membrane translocase subunit tim17												Unresolved
cgd2_4145	unspecified product												Unresolved
cgd2_4150	Articulin family protein		0.759299							1.13771			Unresolved
cgd2_4170	Uncharacterized protein								2.62617				Unresolved
cgd2_4175	unspecified product												Unresolved
cgd2_4190	DEXDc/HELICc domain containing protein		-1.68526	-2.44148		-1.09185	-1.49088		-1.84048	-1.01299			Unresolved
cgd2_420	Signal peptide containing protein					-1.13361	1.76572	1.79433	2.25383				Unresolved
cgd2_4200	Organic solute transporter subunit alpha/Transmembrane protein 184					-0.913108							Unresolved
cgd2_4220	Uncharacterized protein		2.65651	2.27059		2.85477	1.64674	1.54913		2.84829			Unresolved
cgd2_4230	Uncharacterized protein												Unresolved
cgd2_4240	unspecified product												Unresolved
cgd2_4250	SPAC1486.03c-like tuftelin-interacting protein with G-patch domain												Unresolved
cgd2_4280	Structure-specific endonuclease subunit SLX1-like protein									-1.45882			Unresolved
cgd2_4290	Uncharacterized protein												Unresolved
cgd2_4300	Maf-like protein												Unresolved
cgd2_4310	Uncharacterized protein								1.20885	0.948268			Unresolved
cgd2_4320	Thioredoxin/glutathione reductase selenoprotein		-0.928883	-1.08255		-0.907336	-1.57247	-1.23083	-1.56849		-1.43681		Unresolved
cgd2_4330	Trafficking protein particle complex subunit												Unresolved
cgd2_4360	Uncharacterized protein		1.79258							1.72166			Unresolved
cgd2_4370	Signal peptide containing protein		1.29265	1.26435						1.39826			Unresolved
cgd2_440	Signal peptide containing protein												Unresolved
cgd2_480	Uncharacterized protein			-1.46885					-1.91325	-1.34612			Unresolved
cgd2_500	BRCT domain containing protein		-2.13055	-3.14573		-1.63941	-2.16401	-2.50874		-1.88492			Unresolved
cgd2_520	Mitochondrial carrier protein												Unresolved
cgd2_530	Proteasome subunit beta type		-1.10554	-1.57116			-1.59732	-1.32187	-1.18737	-0.976006			Unresolved
cgd2_540	Organic solute transporter Ostalpha									1.89423			Unresolved
cgd2_560	Uncharacterized protein with Armadillo-like helical			-1.35252									Unresolved
cgd2_570	tRNA/rRNA methyltransferase-like protein												Unresolved
cgd2_600	T-complex protein 1 alpha subunit			1.25344		1.04632							Unresolved
cgd2_610	Uncharacterized protein			-1.17857									Unresolved
cgd2_620	Protein transport Sec61-beta/Sbh												Unresolved
cgd2_660	Uncharacterized protein			-2.35736			-3.34415		-2.96406				Unresolved
cgd2_670	Uncharacterized protein		-2.11775	-2.23886		-3.012	-1.25173	-1.57117	-2.10625	-1.61997			Unresolved
cgd2_680	Uncharacterized protein												Unresolved
cgd2_700	PMS1/MutL family ATpase			-0.980158									Unresolved
cgd2_710	Predicted protease			-1.8665					-2.76499		1.40013		Unresolved
cgd2_720	Arfaptin homology (AH) domain/BAR domain containing protein		-0.775087			-1.16658				-0.909756			Unresolved
cgd2_740	Dynein light chain type 1/2										-3.19598		Unresolved
cgd2_750	WD40 repeat containing protein												Unresolved
cgd2_760	NSF attachment protein												Unresolved
cgd2_770	Bacterial surface antigen (D15)												Unresolved
cgd2_773	unspecified product												Unresolved
cgd2_780	Uncharacterized protein		1.8145				1.93844	1.50772		1.88517			Unresolved
cgd2_80	ABC transporter family protein												Unresolved
cgd2_810	Calmodulin			-0.648501					-1.08543				Unresolved
cgd2_820	Translation initiation factor SUI1												Unresolved
cgd2_830	Uncharacterized protein												Unresolved
cgd2_840	PIG-P								-3.03476				Unresolved
cgd2_860	Proteasome subunit beta type			-0.944648			-1.26371		-3.11343				Unresolved
cgd2_870	Coiled-coil domain-containing protein			0.900511					-2.73872				Unresolved
cgd2_880	Uncharacterized protein with RING-type Zinc finger												Unresolved
cgd2_883	unspecified product												Unresolved
cgd2_890	Uncharacterized protein		-1.55455								-2.54082		Unresolved
cgd2_920	Peptidase M16(Insulinase)												Unresolved
cgd2_930	insulinase-like peptidase		-1.31835	-1.54872				-1.2018	-1.76272				Unresolved
cgd2_950	Uncharacterized protein												Unresolved
cgd2_960	Uncharacterized protein					0.751395							Unresolved
cgd2_970	Uncharacterized protein			-1.60635							-2.57545		Unresolved
cgd3_100	Uncharacterized protein			-1.71317									Unresolved
cgd3_1000	Uncharacterized protein												Unresolved
cgd3_1010	Uncharacterized protein												Unresolved
cgd3_1020	Aminotransferase class-V			1.41866			1.28577	0.927928	1.36518				Unresolved
cgd3_1030	Uncharacterized protein			-0.965828							-1.79863		Unresolved
cgd3_1040	Uncharacterized protein		2.9569							3.13813			Unresolved
cgd3_1073	Synaptobrevin		-4.43193	-5.92801		-5.57437	-4.62068	-3.16452		-4.83128			Unresolved
cgd3_1090	Uncharacterized protein with WD40 repeat		1.72379	1.98076			1.50121						Unresolved
cgd3_110	Asparagine synthetase B like protein			1.48012									Unresolved
cgd3_1120	Myb-like DNA-binding domain containing protein					-1.61348							Unresolved
cgd3_1130	Uncharacterized protein		-3.54884	-3.85899		-4.67135				-4.07679			Unresolved
cgd3_1140	Uncharacterized protein												Unresolved
cgd3_1150	Uncharacterized protein		1.14234				1.44265	1.64617					Unresolved
cgd3_1170	Uncharacterized protein		1.40276	1.28933				1.51367		1.62675			Unresolved
cgd3_1173	E3A like HECT domain containing ubiquitin protein ligase												Unresolved
cgd3_1180	E3 ubiquitin ligase					-1.14165							Unresolved
cgd3_120	Chromosome segregation protein Spc25		-1.10638						-2.55695				Unresolved
cgd3_1200	Prefoldin subunit		2.35286	2.70924			2.05184						Unresolved
cgd3_1210	Uncharacterized protein												Unresolved
cgd3_1230	PWI/4CCCH domain containing protein								1.48326				Unresolved
cgd3_1250	Ribosomal protein L14		1.11062	1.52415		0.583135	0.769683		0.711733				Unresolved
cgd3_1270	Centrin										1.44648		Unresolved
cgd3_1290	14-3-3 domain containing protein			-1.1322			-1.13021	-1.09393	-1.40362				Unresolved
cgd3_130	DRG like OBG family Gtpase with TGS domain												Unresolved
cgd3_1310	UBX domain containing protein												Unresolved
cgd3_1320	Uncharacterized protein												Unresolved
cgd3_1350	Ubiquitin domain containing protein												Unresolved
cgd3_1370	Uncharacterized protein with Immunoglobulin-like fold		-1.93427	-1.7057		-1.94304	-1.73723	-1.31122	-2.7345	-1.15288			Unresolved
cgd3_1380	IQ calmodulin-binding motif		1.65723	1.24748		1.02721	1.14885	1.08333		1.77695			Unresolved
cgd3_1383	CUE			1.87157									Unresolved
cgd3_1390	Conserved oligomeric Golgi complex subunit 6			0.8172		0.867155							Unresolved
cgd3_140	B-tubulin specific chaparone												Unresolved
cgd3_1410	Uncharacterized protein			-2.98669		-3.78225				-2.45653	2.79916		Unresolved
cgd3_1420	Protein kish												Unresolved
cgd3_1430	SAP domain containing protein		1.16041			1.31169		1.20515	1.64067				Unresolved
cgd3_1440	Matrin/U1-C-like C2H2-type zinc finger containing protein												Unresolved
cgd3_1450	Replication factor C like AAA+ Atpase			-1.32001									Unresolved
cgd3_1470	Dual specificity phosphatase										2.35178		Unresolved
cgd3_1490	Uncharacterized protein												Unresolved
cgd3_150	Uncharacterized protein												Unresolved
cgd3_1500	Uncharacterized protein							0.85421	0.969069				Unresolved
cgd3_1510	Cyclin-dependent kinase 3										1.74567		Unresolved
cgd3_1530	Uncharacterized protein												Unresolved
cgd3_1560	DIX domain containing protein												Unresolved
cgd3_160	Uncharacterized protein		-1.2265	-1.36021			-1.12959		-1.40898				Unresolved
cgd3_1600	Uncharacterized protein						-0.91632		-2.03878				Unresolved
cgd3_1610	START domain containing protein		1.36818	1.07508			1.3677	1.02154	1.33772	1.27752			Unresolved
cgd3_1630	Uncharacterized protein												Unresolved
cgd3_1640	Uncharacterized protein												Unresolved
cgd3_1680	Uncharacterized protein									1.40417			Unresolved
cgd3_1690	Uncharacterized protein			-1.25399									Unresolved
cgd3_170	rRNA biogenesis protein RRP36												Unresolved
cgd3_1700	Uncharacterized protein			-1.64934									Unresolved
cgd3_1720	Uncharacterized protein			-1.18675		-0.937928							Unresolved
cgd3_1740	Uncharacterized protein								-3.19697	1.35567			Unresolved
cgd3_1750	Uncharacterized protein			-1.07994		-1.03971							Unresolved
cgd3_1760	Uncharacterized protein										-1.92614		Unresolved
cgd3_1770	Uncharacterized protein		2.39376	2.09207		1.66985	1.58179	1.28106		2.74542			Unresolved
cgd3_1780	Uncharacterized protein			-2.03986		-1.53929	-2.54815		-2.23131				Unresolved
cgd3_180	KOG1666/V-SNARE domain containing protein		-1.83985	-2.44823			-1.63378	-2.92747	-3.47185		3.04875		Unresolved
cgd3_1810	Casein kinase I		-0.790851	-1.36282			-1.07619	-1.25099	-2.5159				Unresolved
cgd3_1820	Sec23		-0.924565	-1.0584			-0.875412		-2.21357				Unresolved
cgd3_1850	Casein kinase II subunit beta				-1.39508	-0.924552		-0.98039	-2.33342				Unresolved
cgd3_1870	DNA-directed RNA polymerase 2 subunit												Unresolved
cgd3_1880	RNA recognition motif domain containing protein		-1.79014	-1.6407		-1.25558	-1.5066	-1.21255	-1.93477	-1.29222			Unresolved
cgd3_1900	Acetyltransferase (GNAT) family protein												Unresolved
cgd3_1910	Uncharacterized protein			1.84136									Unresolved
cgd3_1920	Pre-mRNA-splicing factor 38					1.45908							Unresolved
cgd3_1930	Uncharacterized protein					1.54457	1.70094			1.88548			Unresolved
cgd3_1940	Translationally controlled tumour protein associated protein		0.847337	0.898544									Unresolved
cgd3_1950	unspecified product			-2.16466			-1.57655				1.6433		Unresolved
cgd3_1960	Uncharacterized protein												Unresolved
cgd3_1970	Uncharacterized protein			1.084									Unresolved
cgd3_1980	AP2 from paper/Uncharacterized protein										-1.40009		Unresolved
cgd3_1990	Uncharacterized protein												Unresolved
cgd3_20	Uncharacterized protein												Unresolved
cgd3_200	CCCH-type Zinc finger/WD40 domain containing protein			1.09749			0.924726	0.853595	0.915269				Unresolved
cgd3_2000	WD40 repeat			-1.01042									Unresolved
cgd3_2010	Uncharacterized protein with EF-hand domain		2.3811	1.96976		1.81218	1.58589	1.15355		2.52529			Unresolved
cgd3_2013	Ribonuclease P/MRP protein subunit		1.77887	2.19183					3.56763				Unresolved
cgd3_2020	Protein phosphatase 2C		-1.09786	-1.29048			-0.918346	-0.808476	-1.8081		-1.3582		Unresolved
cgd3_2030	Choline/ethanolamine kinase			-1.22691		-1.12009				-1.01079			Unresolved
cgd3_2040	NT ClassII-CCAase/tRNA adenylyltransferase												Unresolved
cgd3_2050	Prolyl 4-hydroxylase alpha subunit/2-oxoglutarate-dependent dioxygenase			-1.73838									Unresolved
cgd3_2060	Uncharacterized protein with RING-type Zinc finger												Unresolved
cgd3_2070	Uncharacterized protein												Unresolved
cgd3_2080	Potassium channel domain containing protein		1.12899			1.07158				1.90996			Unresolved
cgd3_2083	F-actin capping protein alpha subunit			-1.76262			-3.28944	-2.58652					Unresolved
cgd3_210	Uncharacterized protein with Tetratricopeptide-like helical domain		-1.19285	-1.14076						-1.03259			Unresolved
cgd3_2100	Phosphatidylserine decarboxylase		1.16679	1.47905			1.5211	1.43465	2.16291				Unresolved
cgd3_2120	Myosin/IQ motif /Regulator of chromosome condensation (RCC1) repeat containing protein					0.84771	1.15491	1.22118		1.16269			Unresolved
cgd3_2130	Uncharacterized protein												Unresolved
cgd3_2140	Uncharacterized protein		-1.82359	-2.46346		-2.15133	-2.12689	-1.71446	-2.74183	-2.06091	-1.37839		Unresolved
cgd3_2150	Protein tyrosine phosphatase-like protein								-2.93658				Unresolved
cgd3_2160	SprT-like protein												Unresolved
cgd3_2170	Proteasome endopeptidase complex		-1.12861	-1.00253			-1.96858	-1.55771	-2.02356	-0.859858			Unresolved
cgd3_2190	UBA-like/Ubiquitin-associated/Aspartic peptidase domain containing protein			-1.04236									Unresolved
cgd3_2200	Proteasome subunit alpha type			-1.01943			-1.11931						Unresolved
cgd3_2220	Ubiquitin-conjugating enzyme								-3.22053				Unresolved
cgd3_2230	NF-kappa-B-activating protein			-0.971707							-1.63491		Unresolved
cgd3_2240	Proteasome maturation factor Ump1												Unresolved
cgd3_2250	60S ribosomal protein L37A	1.07416	1.44993	1.38481		0.957152	1.1248	1.2125	1.1162	0.854045			Unresolved
cgd3_2260	Uncharacterized protein		1.48463			0.875694				1.40378			Unresolved
cgd3_230	CLU central domain containing protein			-2.23633							3.22092		Unresolved
cgd3_2310	RNA recognition motif domain containing protein		1.77607							1.30746			Unresolved
cgd3_2322	GPI transamidase component Gaa1												Unresolved
cgd3_2323	unspecified product												Unresolved
cgd3_2340	Uncharacterized protein with DPH-type Zinc finger												Unresolved
cgd3_2353	Rrp15p			1.18655									Unresolved
cgd3_2360	Peptidase S59 nucleoporin										-1.17863		Unresolved
cgd3_2370	Steroid dehydrogenase kik-i						-2.33407						Unresolved
cgd3_2380	Uncharacterized protein												Unresolved
cgd3_240	Protein phosphatase 4 core regulatory subunit R2					1.49899			1.77417				Unresolved
cgd3_2400	PH domain containing protein												Unresolved
cgd3_2410	Ubiquitin-fusion degadation-2 (UFD2) family protein								-1.77207				Unresolved
cgd3_2423	Uncharacterized protein		-3.0896	-2.14988		-4.27984	-2.53241			-2.58795			Unresolved
cgd3_2440	Ribosomal protein S18A		1.43701	1.55954			0.716544	0.712967					Unresolved
cgd3_2450	GYF domain containing protein												Unresolved
cgd3_2460	UbiA prenyltransferase family			-2.82065									Unresolved
cgd3_2470	Eukaryotic translation initiation factor 3 subunit J								1.10028				Unresolved
cgd3_2500	Thioredoxin domain containing protein												Unresolved
cgd3_2503	unspecified product			1.17213			2.12668	1.73082	2.23239				Unresolved
cgd3_2505	unspecified product												Unresolved
cgd3_2510	Myb domain-containing protein					-1.22723		-1.44275					Unresolved
cgd3_2520	Uncharacterized protein with Tetratricopeptide repeat			-1.46856			-1.50246	-1.63259	-2.4713				Unresolved
cgd3_2530	Proteasome subunit beta type		-1.28356	-1.83014		-0.807237	-1.29234	-1.49492	-1.93665	-1.13911			Unresolved
cgd3_2540	Histone H3					-0.980472							Unresolved
cgd3_2560	TBC1 domain containing protein												Unresolved
cgd3_2570	Lysine methyltransferase								-2.77562				Unresolved
cgd3_2580	RNA recognition motif domain containing protein			-1.34696		-1.16539		-1.21762					Unresolved
cgd3_2590	Kinesin-like protein								-3.96625				Unresolved
cgd3_260	Protein kinase/EF-hand domain containing protein												Unresolved
cgd3_2620	RNA polymerase Rpb1							0.795006	0.988187				Unresolved
cgd3_2630	Diacylglycerol kinase										-2.36653		Unresolved
cgd3_2650	Uncharacterized protein												Unresolved
cgd3_2670	Ubiquitin-conjugating enzyme E2												Unresolved
cgd3_2680	Signal peptidase complex subunit 3						-1.37048		-4.17371		-1.97358		Unresolved
cgd3_2690	DnaJ domain containing protein												Unresolved
cgd3_270	Uncharacterized protein		1.44799			1.01105	0.907589	1.10649		2.23219	1.46762		Unresolved
cgd3_2700	Transport protein particle (TRAPP) component												Unresolved
cgd3_2730	Phospholipid-transporting ATPase		-1.03442	-1.20608			-1.20124						Unresolved
cgd3_2740	T1Dc domain containing protein		-1.33395	-1.54823		-1.20707					-1.99589		Unresolved
cgd3_2750	Uncharacterized protein with Ankyrin repeat			-0.982278									Unresolved
cgd3_2760	Herpesviridae UL52/UL70 DNA primase												Unresolved
cgd3_2770	RNA polymerase I transcription initiation factor TAF1B/Rrn7			1.15273									Unresolved
cgd3_2790	Cullin domain containing protein												Unresolved
cgd3_280	mRNA translation inhibitor SKI2 SFII helicase												Unresolved
cgd3_2800	Zinc-finger double-stranded RNA-binding		1.23855						1.70504				Unresolved
cgd3_2810	DNAJ domain containing protein												Unresolved
cgd3_2830	Uncharacterized protein												Unresolved
cgd3_2843	unspecified product		1.39794										Unresolved
cgd3_2880	Uncharacterized protein with Leucine-rich repeat												Unresolved
cgd3_290	Uncharacterized protein												Unresolved
cgd3_2920	Cysteine protease												Unresolved
cgd3_2930	Tim44-like domain containing protein		-2.01612										Unresolved
cgd3_2940	Phospholipase D/Transphosphatidylase												Unresolved
cgd3_2960	Uncharacterized protein		-2.3032	-2.7011		-1.77232	-1.86131	-2.4858	-2.82165	-1.83636	-2.24857		Unresolved
cgd3_2970	AP2 from paper/Uncharacterized protein	-1.1298	-4.26022	-5.6373		-6.58083	-3.60278	-4.03713	-5.08924	-3.76105	-2.51564		Unresolved
cgd3_2980	WD40-repeat-containing protein	-1.01854	-2.31746	-2.38214		-2.32293	-2.12124	-2.14669	-3.8165	-1.88506	-2.37635		Unresolved
cgd3_2990	Uncharacterized protein										-2.93993		Unresolved
cgd3_30	Uncharacterized protein												Unresolved
cgd3_300	nuclear transport factor 2/RRM domain containing protein			0.775892									Unresolved
cgd3_3000	Rab-GTPase-TBC domain containing protein												Unresolved
cgd3_3010	Uncharacterized protein			1.11739									Unresolved
cgd3_3020	Guanine nucleotide exchange factor/Initiation factor 2 subunit family									1.07767			Unresolved
cgd3_3030	Mitogen-activated protein kinase		1.2075			1.34713		1.11878		1.69093			Unresolved
cgd3_3040	cAMP-dependent protein kinase		2.68111	1.78157		1.73235	1.71142	1.48062	1.28045	2.64444			Unresolved
cgd3_3060	exportin 1												Unresolved
cgd3_3063	unspecified product												Unresolved
cgd3_3070	WD40 repeat/LIS1 homology motif												Unresolved
cgd3_3073	Trafficking protein particle complex subunit								-2.92018				Unresolved
cgd3_3080	Conserved oligomeric Golgi complex subunit 3		-1.5185										Unresolved
cgd3_310	RCC1 domain containing protein		-1.15482	-2.30597	-2.07113	-1.5866		-1.36411					Unresolved
cgd3_3100	Major Facilitator Superfamily												Unresolved
cgd3_3120	AOX/Alternative oxidase			-1.66042		-1.14505	-2.36357	-2.13705	-3.52347				Unresolved
cgd3_3130	Uncharacterized protein with Armadillo-type fold		-4.26398	-6.96205		-6.65972	-2.68386	-3.15597	-4.60339	-3.12405	-1.67954		Unresolved
cgd3_3140	Uncharacterized protein			-0.878558			-1.78345	-0.922801					Unresolved
cgd3_3150	Rab5 like small Gtpase										-1.98531		Unresolved
cgd3_3170	Replication factor RFC3 AAA+ ATpase								-2.02062				Unresolved
cgd3_3180	Ser/Thr protein kinase		2.61012	1.81483	1.57538	2.30693	2.04216	2.18608		3.32825			Unresolved
cgd3_320	Myristoyl-CoA:protein N-myristoyltransferase										-2.32727		Unresolved
cgd3_3210	HAD-like/Lipin_domain_containing_protein(PV1H14080_P)		-1.07606	-1.35065			-1.09351		-3.00306	-0.811733			Unresolved
cgd3_3220	Actin-related protein 2/3 complex subunit 4			-1.46787									Unresolved
cgd3_3230	Ser/thr protein kinase												Unresolved
cgd3_3240	Peptidase M54 archaemetzincin												Unresolved
cgd3_3250	CCAAT-binding factor (CBF)/MAK21 family protein		1.71081	1.81592			2.2222	2.08064	2.53166	1.43973			Unresolved
cgd3_3260	Uncharacterized protein			1.77902			1.93105	2.18023					Unresolved
cgd3_3270	Adenylate kinase isoenzyme 6		1.61219										Unresolved
cgd3_3280	Uncharacterized protein		2.95036	2.2253		2.73677	2.24033	2.1601		2.94311			Unresolved
cgd3_3290	Uncharacterized protein		2.71134							1.8656			Unresolved
cgd3_330	unspecified product												Unresolved
cgd3_3300	SOH1 family protein												Unresolved
cgd3_3310	Uncharacterized protein								1.52802				Unresolved
cgd3_3315	unspecified product												Unresolved
cgd3_3330	Uncharacterized protein		-0.969629			-0.985025		-0.930051	-2.27317				Unresolved
cgd3_335	unspecified product												Unresolved
cgd3_3360	Diphthamide synthesis DPH1/DPH2		1.34793	2.09656		1.24437	2.36735	2.14068	2.40036	1.24142			Unresolved
cgd3_3390	RNA polymerase II-associated protein 1 C-terminal												Unresolved
cgd3_3400	Uncharacterized protein			-1.64833				-1.68715					Unresolved
cgd3_3420	EF-hand/ transmembrane domain containing protein		-2.0419	-2.63332		-1.62619	-1.60777	-1.25495	-3.12085	-2.16047	-2.10124		Unresolved
cgd3_343	Uncharacterized protein												Unresolved
cgd3_3460	DWNN domain containing protein												Unresolved
cgd3_3470	Proliferating cell nuclear antigen		-1.35547	-2.39474									Unresolved
cgd3_3480	Large Sec7 domain containing protein			-1.34658							-1.90455		Unresolved
cgd3_3490	Uncharacterized protein												Unresolved
cgd3_3510	Uncharacterized protein		3.13892	2.346		2.06975	2.23131	1.80565	1.78511	2.7529			Unresolved
cgd3_3533	Uncharacterized protein with C2HC5-type Zinc finger										1.27776		Unresolved
cgd3_3560	CorA family mitochondrial membrane protein		-1.41259	-3.13697		-1.4925	-2.46817			-1.21717			Unresolved
cgd3_3570	SAC3/GANP/THP3										-1.71115		Unresolved
cgd3_3580	DRG-like OBG family Gtpase with RNA binding/TGS domain		1.13578	1.50059		0.789206	1.19591	1.2457					Unresolved
cgd3_3583	Uncharacterized protein										2.44758		Unresolved
cgd3_360	Uncharacterized protein						2.41933				1.82696		Unresolved
cgd3_3620	Uncharacterized protein with Armadillo-type fold			1.06254		0.838889		1.05947					Unresolved
cgd3_3630	Uncharacterized protein		3.18273			3.11962	2.71651			3.04966			Unresolved
cgd3_3640	Protein kinase-like domain containing protein			-1.48457							-2.71133		Unresolved
cgd3_3650	Centrin like EF hand protein												Unresolved
cgd3_3660	BolA protein		2.32211										Unresolved
cgd3_3670	Casein kinase II subunit beta												Unresolved
cgd3_3680	Uncharacterized protein with EF-hand domain												Unresolved
cgd3_3690	U5 snRNP												Unresolved
cgd3_370	Uncharacterized protein					-3.04273					3.3825		Unresolved
cgd3_3700	Uncharacterized protein		-3.52666	-6.16905		-4.60522	-3.02103	-1.55519	-2.65124	-3.72564			Unresolved
cgd3_3710	Uncharacterized protein		-1.19578	-2.37123			-1.1489		-2.5833				Unresolved
cgd3_3720	Uncharacterized protein										1.75386		Unresolved
cgd3_3730	Cd27 binding protein (Siva)			-3.58298							2.62316		Unresolved
cgd3_3750	Multiprotein bridging factor 1		1.17604	1.19633			1.14221		1.79583				Unresolved
cgd3_3760	Uncharacterized protein with EF-hand domain		1.5294				1.38358			1.67231			Unresolved
cgd3_3780	AAA-type ATPase core		1.88753										Unresolved
cgd3_3800	Uncharacterized protein with WD40 repeat												Unresolved
cgd3_3810	Clathrin adaptor complex small chain												Unresolved
cgd3_3830	Protein-tyrosine phosphatase-like protein with PUB domain		1.60645	1.56745			1.14746	1.14647		1.27227			Unresolved
cgd3_3840	Isoleucine-tRNA synthetase			0.792016					1.32999				Unresolved
cgd3_3880	Snu114p Gtpase/U5 snRNP-specific protein			1.20732			0.846659	1.13894	1.23044				Unresolved
cgd3_3890	60S ribosomal protein L30		1.04124	1.64456		0.785945							Unresolved
cgd3_3910	Prolyl 4-hydroxylase alpha subunit		-1.26348	-1.72431			-1.11501	-1.14483	-0.905571		-1.1928		Unresolved
cgd3_3920	DEAD-box RNA helicase		1.34411	1.82618			1.98479	1.67562	2.25265				Unresolved
cgd3_3930	60S ribosomal protein L27A	1.18411	1.70464	1.53352		0.868795	0.945801	0.710178	0.832298	0.870127			Unresolved
cgd3_3950	PUB/UBA-like domain containing protein			-1.04484			-1.07132						Unresolved
cgd3_3960	Condensin complex subunit 2			-1.75544			-1.30887				-2.47971		Unresolved
cgd3_3970	Yer007c-ap/MCT-1 like PUA RNA binding domain containing protein												Unresolved
cgd3_3980	Uncharacterized protein		-1.18068	-2.35104			-1.14739		-3.9667				Unresolved
cgd3_3990	Ubiquitin-conjugating enzyme E2-binding protein												Unresolved
cgd3_400	Uncharacterized protein		-1.58162	-1.77379		-1.41638					2.7698		Unresolved
cgd3_4000	Uncharacterized protein		2.25142							1.51609			Unresolved
cgd3_4010	CS domain containing protein			1.37243		1.17193	1.17683	1.36016					Unresolved
cgd3_4020	CSN8/PSMD8/EIF3K		1.50278	1.18133		0.945498				1.01776			Unresolved
cgd3_4030	Inhibitor of apoptosis-promoting Bax1-related protein						0.762229						Unresolved
cgd3_4040	Uncharacterized protein		0.972869	1.75164		1.05111	1.38483	0.954474	1.36887	1.16178			Unresolved
cgd3_4070	Sugar/inositol transporter												Unresolved
cgd3_4080	Thioredoxin-like/UBA-like domain containing protein								-3.63325				Unresolved
cgd3_4090	UBR1-like ring finger treble clef domain containing protein		-1.51504	-1.10711		-0.837018	-1.62595	-1.27713		-0.952467			Unresolved
cgd3_410	ABC transporter					-1.33203							Unresolved
cgd3_4110	Transcription initiation factor TFIID subunit								-2.92033				Unresolved
cgd3_4120	unspecified product												Unresolved
cgd3_4130	unspecified product			-1.10693					-2.1427				Unresolved
cgd3_4135	unspecified product												Unresolved
cgd3_4160	Uncharacterized protein with CCHC-type Zinc finger		1.58801	1.92237			1.27601	1.59088	1.74913	1.1854			Unresolved
cgd3_4180	Insulinase (Peptidase family M16)												Unresolved
cgd3_420	Uncharacterized protein												Unresolved
cgd3_4210	Secreted insulinase like peptidase/M16 peptidase-like Metalloenzyme		-1.38485	-0.85381			-1.56747	-1.3556	-1.8193		-1.53276		Unresolved
cgd3_4220	Secreted insulinase like peptidase/M16 peptidase-like Metalloenzyme												Unresolved
cgd3_4240	Insulinase (Peptidase family M16)												Unresolved
cgd3_4250	unspecified product					-1.2964		-0.88069					Unresolved
cgd3_4260	insulinase like peptidase												Unresolved
cgd3_4270	insulinase like peptidase			2.21231			1.82666	1.55512		1.47762			Unresolved
cgd3_4280	Secreted insulinase like peptidase		1.2879	1.33367			1.77051	1.33009					Unresolved
cgd3_4300	t-SNARE coiled-coil homology domain containing protein												Unresolved
cgd3_4310	Sexual stage-specific protein kinase												Unresolved
Cgd3_4320	RNA polymerase Rpb4												Unresolved
[truncated: 2,022 more rows]
