# Supplementary material for: Cryptosporidium life cycle small molecule probing implicates translational repression and an Apetala 2 transcription factor in macrogamont differentiation
Source: PLoS Pathog. 2024 Apr 26;20(4):e1011906. doi: 10.1371/journal.ppat.1011906 (PMC11078545; doi:10.1371/journal.ppat.1011906)
Supplement: S4 File — The file was created by merging pathway analysis results performed individually for each treatment, upregulated and downregulated gene sets separately. Additionally, the same analysis was performed for the asexual and female specific genes determined from a previously published dataset [10]. (XLSX) [file ppat.1011906.s004.xlsx]

## Sheet: All David Pathway Analysis
Source.Name	Category	Term	Count	%	PValue	Genes	List Total	Pop Hits	Pop Total	Fold Enrichment	Bonferroni	Benjamini	FDR
Asexual-specific.txt	UP_KEYWORDS	Ribosomal protein	34	7.58929	2.4638e-11	CGD5_1580, CGD5_970, CGD6_3190, CGD2_280, CGD8_2870, CGD2_2990, CGD5_3040, CGD8_4350, CGD5_2110, CGD7_4460, CGD3_1300, CGD7_4760, CGD6_4630, CGD4_4020, CGD4_2260, CGD7_5310, CGD3_2090, CGD6_2170, CGD8_400, CGD6_4190, CGD2_170, CGD6_3180, CGD8_3450, CGD2_4260, CGD4_3080, CGD7_2110, CGD3_4100, CGD4_470, CGD8_430, CGD6_1390, CGD3_3790, CGD6_4320, CGD7_1600, CGD1_3000	448	82	3805	3.52161	1.57684e-09	1.60147e-09	1.28118e-09
Asexual-specific.txt	UP_KEYWORDS	Ribonucleoprotein	36	8.03571	8.14248e-10	CGD5_1580, CGD5_970, CGD6_3190, CGD2_280, CGD8_2870, CGD2_2990, CGD5_3040, CGD8_4350, CGD5_2110, CGD7_4460, CGD3_2950, CGD3_1300, CGD7_4760, CGD6_4630, CGD4_4020, CGD4_2260, CGD7_5310, CGD3_2090, CGD6_2170, CGD8_400, CGD4_2740, CGD6_4190, CGD2_170, CGD6_3180, CGD8_3450, CGD2_4260, CGD4_3080, CGD7_2110, CGD3_4100, CGD4_470, CGD8_430, CGD6_1390, CGD3_3790, CGD6_4320, CGD7_1600, CGD1_3000	448	101	3805	3.02732	5.21118e-08	2.6463e-08	2.11704e-08
Asexual-specific.txt	GOTERM_CC_DIRECT	GO:0005840~ribosome	25	5.58036	4.14415e-07	CGD5_1580, CGD6_3190, CGD2_280, CGD2_2990, CGD5_3040, CGD8_4350, CGD5_2110, CGD7_4460, CGD3_1300, CGD7_4760, CGD6_4630, CGD4_2260, CGD7_5310, CGD6_2170, CGD8_400, CGD6_4190, CGD2_170, CGD2_4260, CGD4_3080, CGD7_2110, CGD3_4100, CGD4_470, CGD8_430, CGD7_1600, CGD1_3000	162	68	1299	2.94798	1.57477e-05	1.57478e-05	1.45045e-05
Asexual-specific.txt	GOTERM_BP_DIRECT	GO:0006412~translation	27	6.02679	4.52309e-07	CGD5_1580, CGD5_970, CGD6_3190, CGD2_280, CGD8_2870, CGD2_2990, CGD5_3040, CGD7_4460, CGD3_1300, CGD7_4760, CGD6_4630, CGD4_4020, CGD3_2090, CGD6_2170, CGD8_400, CGD6_4190, CGD2_170, CGD6_3180, CGD8_3450, CGD2_4260, CGD4_3080, CGD7_2110, CGD4_470, CGD6_1390, CGD3_3790, CGD6_4320, CGD1_3000	129	69	887	2.6906	2.93996e-05	2.94001e-05	2.84954e-05
Asexual-specific.txt	GOTERM_MF_DIRECT	GO:0003735~structural constituent of ribosome	27	6.02679	5.74433e-07	CGD5_1580, CGD5_970, CGD6_3190, CGD2_280, CGD8_2870, CGD2_2990, CGD5_3040, CGD7_4460, CGD3_1300, CGD7_4760, CGD6_4630, CGD4_4020, CGD3_2090, CGD6_2170, CGD8_400, CGD6_4190, CGD2_170, CGD6_3180, CGD8_3450, CGD2_4260, CGD4_3080, CGD7_2110, CGD4_470, CGD6_1390, CGD3_3790, CGD6_4320, CGD1_3000	203	71	1466	2.74627	5.34209e-05	5.34223e-05	5.28479e-05
Asexual-specific.txt	KEGG_PATHWAY	cpv03010:Ribosome	29	6.47321	3.36224e-06	CGD5_1580, CGD5_970, CGD2_280, CGD8_2870, CGD2_2990, CGD5_3040, CGD8_4350, CGD7_4460, CGD3_1300, CGD7_4760, CGD6_4630, CGD4_4020, CGD4_2260, CGD7_5310, CGD3_2090, CGD6_2170, CGD8_400, CGD6_4190, CGD2_170, CGD6_3180, CGD8_3450, CGD2_4260, CGD4_3080, CGD7_2110, CGD4_470, CGD8_430, CGD3_3790, CGD6_4320, CGD1_3000	102	76	609	2.27825	0.000107586	0.000107592	0.000107592
Asexual-specific.txt	GOTERM_MF_DIRECT	GO:0003723~RNA binding	21	4.6875	2.74265e-05	CGD8_1650, CGD6_3180, CGD8_2870, CGD8_4330, CGD5_2620, CGD7_3490, CGD3_3850, CGD3_2950, CGD7_4760, CGD4_4020, CGD3_2330, CGD2_2940, CGD2_1510, CGD6_3010, CGD6_3230, CGD3_1590, CGD6_4860, CGD6_4320, CGD4_1840, CGD8_510, CGD6_2260	203	57	1466	2.66062	0.00254745	0.00127533	0.00126162
Asexual-specific.txt	KEGG_PATHWAY	cpv03008:Ribosome biogenesis in eukaryotes	19	4.24107	5.51513e-05	CGD8_3310, CGD4_1700, CGD8_4330, CGD5_1190, CGD3_760, CGD5_4260, CGD5_1760, CGD2_2170, CGD3_2820, CGD4_4040, CGD7_3590, CGD3_3850, CGD4_1480, CGD2_50, CGD3_2110, CGD3_1340, CGD1_2890, CGD7_1530, CGD4_2740	102	44	609	2.57821	0.00176333	0.00088242	0.00088242
Asexual-specific.txt	INTERPRO	IPR014014:RNA helicase, DEAD-box type, Q motif	11	2.45536	9.21566e-05	CGD8_190, CGD2_1010, CGD1_880, CGD8_4750, CGD4_3180, CGD3_2330, CGD6_4860, CGD4_3000, CGD8_3900, CGD4_1840, CGD6_2260	318	21	2496	4.11141	0.049688	0.0509626	0.0509626
Asexual-specific.txt	UP_KEYWORDS	Protein biosynthesis	17	3.79464	0.000110184	CGD2_270, CGD8_3100, CGD2_3950, CGD5_390, CGD2_2070, CGD7_5270, CGD5_680, CGD8_2930, CGD7_5180, CGD3_1650, CGD1_880, CGD4_1030, CGD7_2430, CGD2_1500, CGD4_3770, CGD6_2180, CGD2_360	448	50	3805	2.88772	0.00702733	0.00238731	0.00190985
Asexual-specific.txt	UP_KEYWORDS	Initiation factor	13	2.90179	0.000207775	CGD2_270, CGD5_390, CGD7_5270, CGD5_680, CGD7_5180, CGD3_1650, CGD1_880, CGD4_1030, CGD7_2430, CGD2_1500, CGD4_3770, CGD6_2180, CGD2_360	448	33	3805	3.34585	0.0132109	0.00337634	0.00270107
Asexual-specific.txt	INTERPRO	IPR012677:Nucleotide-binding, alpha-beta plait	18	4.01786	0.000211697	CGD5_2460, CGD2_170, CGD2_1000, CGD8_5130, CGD5_1190, CGD5_2200, CGD3_3500, CGD4_710, CGD6_1700, CGD6_2740, CGD4_1030, CGD6_4710, CGD6_3010, CGD1_3530, CGD8_4150, CGD3_4150, CGD6_4860, CGD1_1310	318	54	2496	2.61635	0.110487	0.0585342	0.0585342
Asexual-specific.txt	UP_KEYWORDS	Transcription	10	2.23214	0.000315261	CGD8_170, CGD6_1430, CGD5_730, CGD6_2430, CGD2_980, CGD7_3720, CGD8_1850, CGD7_2090, CGD1_1560, CGD1_2770	448	21	3805	4.04443	0.0199776	0.00409839	0.00327871
Asexual-specific.txt	INTERPRO	IPR000629:RNA helicase, ATP-dependent, DEAD-box, conserved site	9	2.00893	0.00053426	CGD8_190, CGD2_1010, CGD1_880, CGD8_4750, CGD4_3180, CGD3_2330, CGD3_1590, CGD4_3000, CGD4_1840	318	17	2496	4.15538	0.255859	0.0890106	0.0890106
Asexual-specific.txt	INTERPRO	IPR011545:DNA/RNA helicase, DEAD/DEAH box type, N-terminal	14	3.125	0.000643838	CGD8_4100, CGD2_1010, CGD8_4750, CGD8_3900, CGD8_190, CGD1_880, CGD4_3180, CGD3_2330, CGD3_3380, CGD4_3000, CGD3_1590, CGD6_4860, CGD4_1840, CGD6_2260	318	39	2496	2.81761	0.299637	0.0890106	0.0890106
Asexual-specific.txt	GOTERM_BP_DIRECT	GO:0006364~rRNA processing	9	2.00893	0.000712192	CGD7_3590, CGD2_3680, CGD3_2950, CGD8_4330, CGD3_2270, CGD1_2890, CGD4_1990, CGD6_3230, CGD1_2000	129	16	887	3.86773	0.0452531	0.0231462	0.022434
Asexual-specific.txt	GOTERM_MF_DIRECT	GO:0003743~translation initiation factor activity	14	3.125	0.000749342	CGD8_2890, CGD2_270, CGD5_390, CGD7_5270, CGD5_680, CGD7_5180, CGD3_1650, CGD1_880, CGD4_1030, CGD7_2430, CGD2_1500, CGD4_3770, CGD6_2180, CGD2_360	203	37	1466	2.73253	0.0673403	0.0232296	0.0229798
Asexual-specific.txt	GOTERM_CC_DIRECT	GO:0005852~eukaryotic translation initiation factor 3 complex	7	1.5625	0.000898427	CGD2_270, CGD4_1030, CGD2_1500, CGD5_390, CGD4_3770, CGD7_5180, CGD2_360	162	11	1299	5.10269	0.0335789	0.0170701	0.0157225
Asexual-specific.txt	KEGG_PATHWAY	cpv03013:RNA transport	16	3.57143	0.00144504	CGD2_270, CGD5_390, CGD8_3900, CGD7_5270, CGD3_2820, CGD7_5180, CGD3_1650, CGD6_1700, CGD4_1030, CGD7_2430, CGD3_1340, CGD6_3010, CGD2_1500, CGD4_3770, CGD6_2180, CGD2_360	102	42	609	2.27451	0.0452205	0.0154138	0.0154138
Asexual-specific.txt	GOTERM_CC_DIRECT	GO:0005730~nucleolus	8	1.78571	0.00170746	CGD2_3680, CGD3_2950, CGD4_1700, CGD4_1580, CGD3_2270, CGD6_940, CGD2_330, CGD2_2170	162	16	1299	4.00926	0.0628754	0.0216278	0.0199204
Asexual-specific.txt	GOTERM_MF_DIRECT	GO:0000166~nucleotide binding	20	4.46429	0.00185379	CGD7_480, CGD5_2460, CGD2_2680, CGD2_170, CGD2_1000, CGD8_5130, CGD5_1190, CGD5_2200, CGD3_3500, CGD4_710, CGD6_1700, CGD6_2740, CGD4_1030, CGD6_4710, CGD6_3010, CGD1_3530, CGD8_4150, CGD3_4150, CGD3_4140, CGD1_1310	203	70	1466	2.06334	0.158494	0.0431006	0.0426371
Asexual-specific.txt	GOTERM_BP_DIRECT	GO:0006351~transcription, DNA-templated	14	3.125	0.00185955	CGD1_1620, CGD5_730, CGD5_2930, CGD8_1850, CGD7_2090, CGD8_170, CGD6_1430, CGD6_2430, CGD3_2550, CGD2_980, CGD7_3720, CGD1_1560, CGD8_300, CGD1_2770	129	39	887	2.4683	0.113951	0.0402903	0.0390506
Asexual-specific.txt	INTERPRO	IPR000504:RNA recognition motif domain	15	3.34821	0.0022079	CGD5_2460, CGD2_1000, CGD8_5130, CGD5_1190, CGD5_2200, CGD3_3500, CGD6_1700, CGD6_2740, CGD4_1030, CGD6_4710, CGD6_3010, CGD1_3530, CGD8_4150, CGD3_4150, CGD1_1310	318	49	2496	2.40277	0.705453	0.244194	0.244194
Asexual-specific.txt	SMART	SM00360:RRM	15	3.34821	0.0025217	CGD5_2460, CGD2_1000, CGD8_5130, CGD5_1190, CGD5_2200, CGD3_3500, CGD6_1700, CGD6_2740, CGD4_1030, CGD6_4710, CGD6_3010, CGD1_3530, CGD8_4150, CGD3_4150, CGD1_1310	145	45	1005	2.31034	0.205279	0.229475	0.229475
Asexual-specific.txt	GOTERM_MF_DIRECT	GO:0004386~helicase activity	13	2.90179	0.00265142	CGD2_1010, CGD8_4750, CGD8_3900, CGD8_190, CGD1_880, CGD4_3180, CGD4_1590, CGD3_3380, CGD4_3000, CGD3_1590, CGD6_4860, CGD4_1840, CGD6_2260	203	37	1466	2.53735	0.218789	0.0493164	0.0487862
Asexual-specific.txt	UP_KEYWORDS	Signal	64	14.2857	0.00371052	CGD8_2330, CGD5_1460, CGD8_40, CGD8_1760, CGD1_2400, CGD8_2490, CGD3_560, CGD5_1660, CGD6_3920, CGD6_1660, CGD4_3230, CGD4_2460, CGD1_950, CGD4_3030, CGD2_1840, CGD6_3240, CGD1_3850, CGD2_430, CGD1_3250, CGD1_1870, CGD3_4190, CGD5_20, CGD2_3290, CGD7_5270, CGD3_1730, CGD4_2470, CGD3_1330, CGD2_940, CGD1_3640, CGD4_4210, CGD6_2180, CGD2_340, CGD1_1730, CGD6_40, CGD2_3520, CGD3_10, CGD1_140, CGD7_2…	448	390	3805	1.39377	0.21173	0.0401973	0.0321579
Asexual-specific.txt	GOTERM_CC_DIRECT	GO:0033290~eukaryotic 48S preinitiation complex	5	1.11607	0.005892	CGD2_270, CGD4_1030, CGD4_3770, CGD7_5180, CGD2_360	162	7	1299	5.72751	0.201131	0.0447792	0.041244
Asexual-specific.txt	GOTERM_CC_DIRECT	GO:0016282~eukaryotic 43S preinitiation complex	5	1.11607	0.005892	CGD2_270, CGD4_1030, CGD4_3770, CGD7_5180, CGD2_360	162	7	1299	5.72751	0.201131	0.0447792	0.041244
Asexual-specific.txt	UP_KEYWORDS	Helicase	14	3.125	0.00947956	CGD2_1010, CGD8_4750, CGD8_3900, CGD7_2090, CGD8_190, CGD1_880, CGD4_3180, CGD4_1590, CGD3_3380, CGD4_3000, CGD3_1590, CGD6_4860, CGD4_1840, CGD6_2260	448	55	3805	2.16193	0.456424	0.0798174	0.0638539
Asexual-specific.txt	GOTERM_MF_DIRECT	GO:0003676~nucleic acid binding	25	5.58036	0.00982888	CGD8_4750, CGD2_1000, CGD8_2050, CGD8_4770, CGD8_3900, CGD8_4710, CGD8_3720, CGD3_3500, CGD6_4710, CGD3_2550, CGD3_4150, CGD3_3380, CGD1_1310, CGD5_2460, CGD8_4100, CGD2_1010, CGD5_1190, CGD8_5130, CGD5_2200, CGD8_190, CGD4_3180, CGD6_2740, CGD4_2370, CGD8_4150, CGD4_3000	203	109	1466	1.65635	0.600926	0.152348	0.15071
Asexual-specific.txt	UP_KEYWORDS	RNA-binding	7	1.5625	0.0101059	CGD3_2950, CGD4_1030, CGD6_3010, CGD3_1590, CGD4_1840, CGD6_2260, CGD2_360	448	17	3805	3.49724	0.477988	0.0798174	0.0638539
Asexual-specific.txt	GOTERM_BP_DIRECT	GO:0001731~formation of translation preinitiation complex	5	1.11607	0.010211	CGD2_270, CGD4_1030, CGD4_3770, CGD7_5180, CGD2_360	129	7	887	4.91141	0.486821	0.16593	0.160824
Asexual-specific.txt	GOTERM_CC_DIRECT	GO:0015935~small ribosomal subunit	5	1.11607	0.0106547	CGD6_3180, CGD4_4020, CGD6_1390, CGD6_4320, CGD3_2090	162	8	1299	5.01157	0.334389	0.0674796	0.0621523
Asexual-specific.txt	INTERPRO	IPR001650:Helicase, C-terminal	15	3.34821	0.0113799	CGD8_4100, CGD2_1010, CGD8_4750, CGD8_3900, CGD8_190, CGD1_880, CGD4_3180, CGD4_1590, CGD3_2330, CGD3_3380, CGD4_3000, CGD3_1590, CGD6_4860, CGD4_1840, CGD6_2260	318	58	2496	2.02993	0.998216	0.916231	0.916231
Asexual-specific.txt	INTERPRO	IPR009000:Translation elongation/initiation factor/Ribosomal, beta-barrel	6	1.33929	0.0118572	CGD5_1580, CGD3_1650, CGD6_2180, CGD5_1760, CGD2_2070, CGD8_2930	318	12	2496	3.92453	0.998634	0.916231	0.916231
Asexual-specific.txt	INTERPRO	IPR014001:Helicase, superfamily 1/2, ATP-binding domain	15	3.34821	0.0132547	CGD8_4100, CGD2_1010, CGD8_4750, CGD8_3900, CGD8_190, CGD1_880, CGD4_3180, CGD4_1590, CGD3_2330, CGD3_3380, CGD4_3000, CGD3_1590, CGD6_4860, CGD4_1840, CGD6_2260	318	59	2496	1.99552	0.999376	0.916231	0.916231
Asexual-specific.txt	UP_KEYWORDS	Ribosome biogenesis	5	1.11607	0.0145998	CGD2_3680, CGD3_2950, CGD4_1580, CGD6_940, CGD2_330	448	9	3805	4.7185	0.60987	0.0798174	0.0638539
Asexual-specific.txt	UP_KEYWORDS	rRNA processing	5	1.11607	0.0145998	CGD2_3680, CGD3_2950, CGD4_1580, CGD6_930, CGD6_940	448	9	3805	4.7185	0.60987	0.0798174	0.0638539
Asexual-specific.txt	UP_KEYWORDS	Transcription regulation	5	1.11607	0.0145998	CGD6_1430, CGD6_2430, CGD8_1850, CGD7_2090, CGD1_1560	448	9	3805	4.7185	0.60987	0.0798174	0.0638539
Asexual-specific.txt	UP_KEYWORDS	Cytoplasm	11	2.45536	0.0147355	CGD1_2700, CGD2_270, CGD2_2130, CGD7_4220, CGD4_1030, CGD6_3010, CGD2_1500, CGD4_3770, CGD3_2090, CGD7_5180, CGD2_360	448	40	3805	2.33566	0.613294	0.0798174	0.0638539
Asexual-specific.txt	COG_ONTOLOGY	Translation, ribosomal structure and biogenesis	11	2.45536	0.0155824	CGD7_3590, CGD7_4460, CGD8_2050, CGD3_2110, CGD4_470, CGD2_2710, CGD6_3230, CGD6_940, CGD7_5270, CGD2_2070, CGD8_2930	50	36	354	2.16333	0.222197	0.233736	0.233736
Asexual-specific.txt	UP_KEYWORDS	S-adenosyl-L-methionine	6	1.33929	0.0177483	CGD5_3770, CGD6_1200, CGD5_2470, CGD8_4760, CGD4_1580, CGD6_930	448	14	3805	3.63999	0.682124	0.0887416	0.0709933
Asexual-specific.txt	INTERPRO	IPR001680:WD40 repeat	16	3.57143	0.0204265	CGD2_3680, CGD8_3110, CGD2_1870, CGD5_4260, CGD5_680, CGD5_3310, CGD5_4430, CGD6_2320, CGD4_2570, CGD7_4110, CGD3_2270, CGD1_2890, CGD4_2750, CGD8_1180, CGD2_330, CGD1_1540	318	68	2496	1.84684	0.999989	1	1
Asexual-specific.txt	SMART	SM00490:HELICc	15	3.34821	0.020807	CGD8_4100, CGD2_1010, CGD8_4750, CGD8_3900, CGD8_190, CGD1_880, CGD4_3180, CGD4_1590, CGD3_2330, CGD3_3380, CGD4_3000, CGD3_1590, CGD6_4860, CGD4_1840, CGD6_2260	145	56	1005	1.85653	0.852424	0.8496	0.8496
Asexual-specific.txt	SMART	SM00487:DEXDc	15	3.34821	0.0280088	CGD8_4100, CGD2_1010, CGD8_4750, CGD8_3900, CGD8_190, CGD1_880, CGD4_3180, CGD4_1590, CGD3_2330, CGD3_3380, CGD4_3000, CGD3_1590, CGD6_4860, CGD4_1840, CGD6_2260	145	58	1005	1.79251	0.924617	0.8496	0.8496
Asexual-specific.txt	GOTERM_BP_DIRECT	GO:0015991~ATP hydrolysis coupled proton transport	6	1.33929	0.0283285	CGD7_5000, CGD2_1360, CGD2_3960, CGD1_520, CGD6_610, CGD4_540	129	13	887	3.17352	0.845558	0.368271	0.356939
Asexual-specific.txt	UP_KEYWORDS	WD repeat	6	1.33929	0.0317834	CGD2_3680, CGD4_2750, CGD8_1180, CGD2_330, CGD5_4430, CGD2_360	448	16	3805	3.18499	0.873456	0.147566	0.118053
Asexual-specific.txt	INTERPRO	IPR015943:WD40/YVTN repeat-like-containing domain	18	4.01786	0.0348962	CGD2_3680, CGD8_3110, CGD2_1870, CGD5_4260, CGD5_680, CGD5_3310, CGD5_4430, CGD3_2640, CGD6_2320, CGD4_2570, CGD7_4110, CGD3_2270, CGD1_2890, CGD4_2750, CGD8_1180, CGD2_330, CGD1_1540, CGD2_360	318	85	2496	1.66215	1	1	1
Asexual-specific.txt	UP_KEYWORDS	DNA-directed RNA polymerase	5	1.11607	0.043105	CGD8_170, CGD5_730, CGD2_980, CGD7_3720, CGD1_2770	448	12	3805	3.53888	0.940391	0.170267	0.136214
Asexual-specific.txt	UP_KEYWORDS	ATP-binding	31	6.91964	0.04388	CGD2_2130, CGD2_1360, CGD8_3100, CGD2_1120, CGD8_4750, CGD2_1960, CGD8_3900, CGD7_2090, CGD4_1590, CGD7_4220, CGD3_3440, CGD2_70, CGD3_3380, CGD6_610, CGD2_90, CGD6_5080, CGD8_4100, CGD2_1010, CGD8_190, CGD1_880, CGD2_900, CGD4_3180, CGD7_4350, CGD7_4510, CGD4_3000, CGD6_4860, CGD3_1590, CGD6_620, CGD4_1840, CGD1_2530, CGD6_2260	448	187	3805	1.40798	0.943403	0.170267	0.136214
Asexual-specific.txt	SMART	SM00320:WD40	16	3.57143	0.0439296	CGD2_3680, CGD8_3110, CGD2_1870, CGD5_4260, CGD5_680, CGD5_3310, CGD5_4430, CGD6_2320, CGD4_2570, CGD7_4110, CGD3_2270, CGD1_2890, CGD4_2750, CGD8_1180, CGD2_330, CGD1_1540	145	67	1005	1.65517	0.983228	0.999399	0.999399
Asexual-specific.txt	INTERPRO	IPR015712:DNA-directed RNA polymerase, subunit 2	3	0.669643	0.0441929	CGD8_170, CGD7_3720, CGD1_2770	318	3	2496	7.84906	1	1	1
Asexual-specific.txt	INTERPRO	IPR007121:RNA polymerase, beta subunit, conserved site	3	0.669643	0.0441929	CGD8_170, CGD7_3720, CGD1_2770	318	3	2496	7.84906	1	1	1
Asexual-specific.txt	INTERPRO	IPR021691:Protein of unknown function DUF3273	3	0.669643	0.0441929	CGD6_2210, CGD6_1500, CGD6_2220	318	3	2496	7.84906	1	1	1
Asexual-specific.txt	INTERPRO	IPR007645:RNA polymerase Rpb2, domain 3	3	0.669643	0.0441929	CGD8_170, CGD7_3720, CGD1_2770	318	3	2496	7.84906	1	1	1
Asexual-specific.txt	INTERPRO	IPR000793:ATPase, F1/V1/A1 complex, alpha/beta subunit, C-terminal	3	0.669643	0.0441929	CGD7_5000, CGD2_1360, CGD6_610	318	3	2496	7.84906	1	1	1
Asexual-specific.txt	INTERPRO	IPR007120:DNA-directed RNA polymerase, subunit 2, domain 6	3	0.669643	0.0441929	CGD8_170, CGD7_3720, CGD1_2770	318	3	2496	7.84906	1	1	1
Asexual-specific.txt	INTERPRO	IPR014724:RNA polymerase Rpb2, OB-fold	3	0.669643	0.0441929	CGD8_170, CGD7_3720, CGD1_2770	318	3	2496	7.84906	1	1	1
Asexual-specific.txt	INTERPRO	IPR007641:RNA polymerase Rpb2, domain 7	3	0.669643	0.0441929	CGD8_170, CGD7_3720, CGD1_2770	318	3	2496	7.84906	1	1	1
Asexual-specific.txt	INTERPRO	IPR007644:RNA polymerase, beta subunit, protrusion	3	0.669643	0.0441929	CGD8_170, CGD7_3720, CGD1_2770	318	3	2496	7.84906	1	1	1
Asexual-specific.txt	UP_KEYWORDS	Methyltransferase	10	2.23214	0.0445314	CGD5_3770, CGD6_1200, CGD5_2470, CGD8_4760, CGD4_1580, CGD8_4330, CGD2_2710, CGD6_3230, CGD7_1630, CGD6_930	448	41	3805	2.07154	0.945819	0.170267	0.136214
Asexual-specific.txt	INTERPRO	IPR004087:K Homology domain	4	0.892857	0.0480142	CGD8_1650, CGD3_2950, CGD2_2940, CGD4_1210	318	7	2496	4.48518	1	1	1
Asexual-specific.txt	GOTERM_MF_DIRECT	GO:0032549~ribonucleoside binding	3	0.669643	0.0515496	CGD8_170, CGD7_3720, CGD1_2770	203	3	1466	7.22167	0.992716	0.668806	0.661615
Asexual-specific.txt	GOTERM_MF_DIRECT	GO:0003899~DNA-directed RNA polymerase activity	7	1.5625	0.0575317	CGD8_170, CGD1_1620, CGD5_730, CGD2_980, CGD7_3720, CGD1_2770, CGD8_300	203	21	1466	2.40722	0.995956	0.668806	0.661615
Asexual-specific.txt	SMART	SM00322:KH	4	0.892857	0.0650618	CGD8_1650, CGD3_2950, CGD2_2940, CGD4_1210	145	7	1005	3.96059	0.997806	1	1
Asexual-specific.txt	UP_KEYWORDS	Nucleotide-binding	33	7.36607	0.0660087	CGD7_480, CGD2_2130, CGD2_1360, CGD7_120, CGD8_3100, CGD2_1120, CGD8_4750, CGD2_1960, CGD8_3900, CGD7_2090, CGD4_1590, CGD7_4220, CGD3_3440, CGD2_70, CGD3_3380, CGD6_610, CGD2_90, CGD6_5080, CGD8_4100, CGD2_1010, CGD8_190, CGD1_880, CGD2_900, CGD4_3180, CGD7_4350, CGD7_4510, CGD4_3000, CGD6_4860, CGD3_1590, CGD6_620, CGD4_1840, CGD1_2530, CGD6_2260	448	209	3805	1.34105	0.987354	0.238365	0.190692
Asexual-specific.txt	GOTERM_BP_DIRECT	GO:0006446~regulation of translational initiation	4	0.892857	0.066164	CGD2_270, CGD4_1030, CGD4_3770, CGD2_360	129	7	887	3.92913	0.988316	0.716776	0.694722
Asexual-specific.txt	INTERPRO	IPR000795:Elongation factor, GTP-binding domain	4	0.892857	0.0697656	CGD3_1650, CGD6_2180, CGD2_2070, CGD8_2930	318	8	2496	3.92453	1	1	1
Asexual-specific.txt	COG_ONTOLOGY	Transcription	6	1.33929	0.0698875	CGD1_1620, CGD3_2550, CGD7_2090, CGD5_1780, CGD5_3540, CGD1_2770	50	17	354	2.49882	0.686262	0.524156	0.524156
Asexual-specific.txt	INTERPRO	IPR017986:WD40-repeat-containing domain	17	3.79464	0.0707528	CGD2_3680, CGD8_3110, CGD2_1870, CGD5_4260, CGD5_680, CGD5_3310, CGD5_4430, CGD3_2640, CGD6_2320, CGD4_2570, CGD7_4110, CGD3_2270, CGD1_2890, CGD4_2750, CGD8_1180, CGD2_330, CGD1_1540	318	86	2496	1.55156	1	1	1
Asexual-specific.txt	GOTERM_CC_DIRECT	GO:0005667~transcription factor complex	3	0.669643	0.0773687	CGD6_1430, CGD8_1850, CGD1_1560	162	4	1299	6.01389	0.953111	0.420002	0.386843
Asexual-specific.txt	GOTERM_BP_DIRECT	GO:0042254~ribosome biogenesis	5	1.11607	0.0807807	CGD4_1480, CGD4_2260, CGD7_5310, CGD2_330, CGD5_1760	129	12	887	2.86499	0.99581	0.750106	0.727026
Asexual-specific.txt	INTERPRO	IPR000194:ATPase, F1/V1/A1 complex, alpha/beta subunit, nucleotide-binding domain	3	0.669643	0.0810269	CGD7_5000, CGD2_1360, CGD6_610	318	4	2496	5.88679	1	1	1
Asexual-specific.txt	INTERPRO	IPR004161:Translation elongation factor EFTu/EF1A, domain 2	3	0.669643	0.0810269	CGD3_1650, CGD6_2180, CGD8_2930	318	4	2496	5.88679	1	1	1
Asexual-specific.txt	INTERPRO	IPR001878:Zinc finger, CCHC-type	3	0.669643	0.0810269	CGD4_1210, CGD8_3720, CGD8_4710	318	4	2496	5.88679	1	1	1
Asexual-specific.txt	INTERPRO	IPR025313:Domain of unknown function DUF4217	3	0.669643	0.0810269	CGD3_1590, CGD4_1840, CGD6_2260	318	4	2496	5.88679	1	1	1
Asexual-specific.txt	INTERPRO	IPR004100:ATPase, alpha/beta subunit, N-terminal	3	0.669643	0.0810269	CGD7_5000, CGD2_1360, CGD6_610	318	4	2496	5.88679	1	1	1
Asexual-specific.txt	INTERPRO	IPR003316:Transcription factor E2F/dimerisation partner (TDP)	3	0.669643	0.0810269	CGD6_1430, CGD8_1850, CGD1_1560	318	4	2496	5.88679	1	1	1
up_S-1255.txt	GOTERM_CC_DIRECT	GO:0000786~nucleosome	6	1.3363	0.000300165	CGD5_940, CGD8_5230, CGD5_3170, CGD4_3220, CGD8_2170, CGD7_1700	123	8	1299	7.92073	0.0104523	0.0105058	0.0105058
up_S-1255.txt	UP_KEYWORDS	Nucleosome core	6	1.3363	0.000375796	CGD5_940, CGD8_5230, CGD5_3170, CGD4_3220, CGD8_2170, CGD7_1700	448	7	3805	7.27997	0.030351	0.0311911	0.0300637
up_S-1255.txt	INTERPRO	IPR008271:Serine/threonine-protein kinase, active site	18	4.00891	0.000779344	CGD2_4340, CGD8_2430, CGD2_1880, CGD3_920, CGD7_40, CGD7_280, CGD7_5050, CGD3_2900, CGD1_890, CGD3_1510, CGD6_3400, CGD1_60, CGD7_3760, CGD7_1330, CGD1_1490, CGD7_1840, CGD4_3710, CGD6_5240	290	65	2496	2.38345	0.34566	0.423963	0.423963
up_S-1255.txt	UP_KEYWORDS	Chromosome	6	1.3363	0.000905547	CGD5_940, CGD8_5230, CGD5_3170, CGD4_3220, CGD8_2170, CGD7_1700	448	8	3805	6.36998	0.0715962	0.0375802	0.0362219
up_S-1255.txt	INTERPRO	IPR027417:P-loop containing nucleoside triphosphate hydrolase	42	9.35412	0.00165997	CGD5_410, CGD8_2770, CGD8_4950, CGD5_2790, CGD2_2750, CGD5_2070, CGD2_3400, CGD2_4090, CGD1_580, CGD4_4040, CGD3_390, CGD5_1900, CGD7_1690, CGD6_3960, CGD6_4210, CGD4_1730, CGD7_2700, CGD4_320, CGD1_3670, CGD8_4620, CGD8_1990, CGD2_3410, CGD5_2920, CGD7_710, CGD8_3930, CGD8_2520, CGD5_3870, CGD6_4700, CGD1_980, CGD7_1160, CGD4_4230, CGD1_1180, CGD1_200, CGD6_3830, CGD7_2310, CGD2_60, CGD6_4420, C…	290	227	2496	1.59247	0.594962	0.451512	0.451512
up_S-1255.txt	UP_KEYWORDS	Coiled coil	78	17.3719	0.00243487	CGD8_2770, CGD1_1510, CGD8_4230, CGD3_400, CGD5_3280, CGD5_2950, CGD8_1960, CGD4_4040, CGD1_3170, CGD6_3200, CGD3_1280, CGD6_3680, CGD8_3270, CGD6_4210, CGD4_3430, CGD6_4370, CGD1_3130, CGD4_440, CGD5_3890, CGD8_4620, CGD8_1430, CGD8_4540, CGD2_3610, CGD5_2080, CGD2_3490, CGD8_3930, CGD1_590, CGD6_560, CGD4_730, CGD6_2860, CGD2_1910, CGD8_1340, CGD8_1020, CGD5_2250, CGD2_3320, CGD8_2750, CGD8_243…	448	487	3805	1.36032	0.18119	0.0673647	0.0649299
up_S-1255.txt	UP_KEYWORDS	Kinase	25	5.56793	0.00350394	CGD8_2430, CGD8_2370, CGD2_1880, CGD3_920, CGD7_280, CGD1_890, CGD3_1400, CGD6_3400, CGD7_1330, CGD1_60, CGD1_2040, CGD4_3710, CGD6_5240, CGD2_4340, CGD2_2340, CGD7_40, CGD7_5050, CGD8_1970, CGD3_1510, CGD7_910, CGD7_3760, CGD8_2390, CGD7_1840, CGD2_1910, CGD6_3390	448	116	3805	1.83045	0.250109	0.0727067	0.0700787
up_S-1255.txt	KEGG_PATHWAY	cpv03430:Mismatch repair	7	1.55902	0.00445741	CGD5_2560, CGD3_3820, CGD6_4410, CGD2_4080, CGD7_4620, CGD8_610, CGD6_1580	56	19	609	4.00658	0.193002	0.128205	0.122863
up_S-1255.txt	INTERPRO	IPR007125:Histone core	5	1.11359	0.00463628	CGD5_940, CGD5_3170, CGD4_3220, CGD8_2170, CGD7_1700	290	7	2496	6.14778	0.920181	0.840711	0.840711
up_S-1255.txt	KEGG_PATHWAY	cpv03440:Homologous recombination	6	1.3363	0.00534189	CGD5_410, CGD1_1180, CGD6_4410, CGD2_4080, CGD7_4620, CGD6_4420	56	14	609	4.66071	0.226707	0.128205	0.122863
up_S-1255.txt	UP_KEYWORDS	Nucleotide-binding	38	8.46325	0.00590176	CGD5_410, CGD8_4950, CGD5_2790, CGD8_2430, CGD3_920, CGD5_2070, CGD2_3400, CGD7_280, CGD1_580, CGD3_3820, CGD3_390, CGD7_1690, CGD6_3400, CGD1_60, CGD6_4210, CGD1_3670, CGD7_2800, CGD6_5240, CGD2_4340, CGD2_3410, CGD7_40, CGD7_710, CGD8_2520, CGD5_3870, CGD6_4700, CGD1_980, CGD7_1160, CGD3_1510, CGD8_790, CGD4_4230, CGD7_910, CGD1_200, CGD7_3760, CGD2_60, CGD6_4420, CGD6_4860, CGD6_1230, CGD3_3090	448	209	3805	1.54424	0.384535	0.0979692	0.0944282
up_S-1255.txt	INTERPRO	IPR000719:Protein kinase, catalytic domain	19	4.23163	0.00695193	CGD2_4340, CGD8_2430, CGD2_1880, CGD3_920, CGD7_40, CGD7_280, CGD5_2400, CGD7_5050, CGD3_2900, CGD1_890, CGD3_1510, CGD6_3400, CGD1_60, CGD7_3760, CGD7_1330, CGD1_1490, CGD7_1840, CGD4_3710, CGD6_5240	290	85	2496	1.92389	0.977518	0.857272	0.857272
up_S-1255.txt	INTERPRO	IPR009072:Histone-fold	6	1.3363	0.00799453	CGD5_940, CGD8_5230, CGD5_3170, CGD4_3220, CGD8_2170, CGD7_1700	290	12	2496	4.30345	0.987304	0.857272	0.857272
up_S-1255.txt	GOTERM_MF_DIRECT	GO:0005524~ATP binding	59	13.1403	0.00910661	CGD8_2770, CGD5_410, CGD8_4950, CGD5_2790, CGD2_1880, CGD3_920, CGD5_2070, CGD3_3820, CGD3_1400, CGD6_3400, CGD6_4970, CGD6_4210, CGD4_3710, CGD4_1730, CGD7_2800, CGD5_2560, CGD8_1350, CGD8_4620, CGD2_4340, CGD8_1030, CGD7_40, CGD5_2920, CGD5_2400, CGD8_2520, CGD3_2900, CGD6_560, CGD1_980, CGD8_790, CGD7_910, CGD1_1180, CGD7_3760, CGD7_2310, CGD8_710, CGD8_2430, CGD2_2750, CGD7_280, CGD1_890, CGD…	198	330	1466	1.32375	0.678383	1	1
up_S-1255.txt	INTERPRO	IPR017441:Protein kinase, ATP binding site	12	2.67261	0.0094552	CGD1_890, CGD2_4340, CGD3_1510, CGD8_2430, CGD3_920, CGD7_40, CGD1_60, CGD7_280, CGD7_3760, CGD7_1840, CGD3_2900, CGD6_5240	290	44	2496	2.34734	0.994305	0.857272	0.857272
up_S-1255.txt	INTERPRO	IPR014001:Helicase, superfamily 1/2, ATP-binding domain	14	3.11804	0.0148752	CGD8_2770, CGD8_4950, CGD8_4620, CGD5_2070, CGD5_2920, CGD8_2520, CGD5_3870, CGD7_1160, CGD3_390, CGD1_1180, CGD4_4230, CGD6_4420, CGD6_4860, CGD1_3670	290	59	2496	2.04231	0.999712	1	1
up_S-1255.txt	UP_KEYWORDS	DNA-binding	9	2.00445	0.015617	CGD5_940, CGD6_4410, CGD8_5230, CGD5_3170, CGD4_3220, CGD8_2170, CGD7_1700, CGD1_1560, CGD3_4290	448	29	3805	2.63585	0.724922	0.216036	0.208227
up_S-1255.txt	GOTERM_CC_DIRECT	GO:0005622~intracellular	11	2.44989	0.0167715	CGD2_4340, CGD2_3410, CGD1_1170, CGD3_1790, CGD1_200, CGD5_3050, CGD6_3830, CGD6_4420, CGD6_3390, CGD4_320, CGD6_4790	123	51	1299	2.27786	0.44677	0.293502	0.293502
up_S-1255.txt	INTERPRO	IPR011009:Protein kinase-like domain	20	4.45434	0.0180908	CGD2_4340, CGD8_2430, CGD2_1880, CGD3_920, CGD7_40, CGD7_280, CGD5_2400, CGD7_5050, CGD3_2900, CGD1_890, CGD3_1510, CGD6_3400, CGD1_60, CGD7_3760, CGD7_1330, CGD1_1490, CGD7_1840, CGD6_3390, CGD4_3710, CGD6_5240	290	100	2496	1.72138	0.999951	1	1
up_S-1255.txt	GOTERM_BP_DIRECT	GO:0006310~DNA recombination	4	0.890869	0.0198504	CGD8_4950, CGD3_3820, CGD3_390, CGD6_4420	98	6	887	6.03401	0.832112	1	1
up_S-1255.txt	KEGG_PATHWAY	cpv03420:Nucleotide excision repair	8	1.78174	0.0259634	CGD3_3820, CGD6_4410, CGD2_4080, CGD7_4730, CGD7_4620, CGD8_610, CGD6_5040, CGD4_440	56	34	609	2.55882	0.717113	0.356173	0.341332
up_S-1255.txt	UP_KEYWORDS	ATP-binding	32	7.12695	0.0273555	CGD5_410, CGD8_4950, CGD5_2790, CGD8_2430, CGD5_2070, CGD7_280, CGD3_3820, CGD3_390, CGD7_1690, CGD6_3400, CGD1_60, CGD6_4210, CGD1_3670, CGD7_2800, CGD6_5240, CGD2_4340, CGD7_710, CGD8_2520, CGD5_3870, CGD6_4700, CGD1_980, CGD7_1160, CGD3_1510, CGD8_790, CGD4_4230, CGD7_910, CGD7_3760, CGD2_60, CGD6_4420, CGD6_4860, CGD6_1230, CGD3_3090	448	187	3805	1.4534	0.897141	0.324358	0.312634
up_S-1255.txt	INTERPRO	IPR001650:Helicase, C-terminal	13	2.89532	0.0302789	CGD8_2770, CGD8_4950, CGD8_4620, CGD5_2070, CGD8_2520, CGD5_3870, CGD7_1160, CGD3_390, CGD1_1180, CGD4_4230, CGD6_4420, CGD6_4860, CGD1_3670	290	58	2496	1.92913	1	1	1
up_S-1255.txt	SMART	SM00220:S_TKc	17	3.78619	0.0328917	CGD2_4340, CGD8_2430, CGD3_920, CGD7_40, CGD7_280, CGD7_5050, CGD3_2900, CGD1_890, CGD3_1510, CGD6_3400, CGD1_60, CGD7_3760, CGD7_1330, CGD1_1490, CGD7_1840, CGD4_3710, CGD6_5240	134	76	1005	1.67763	0.949034	0.974193	0.974193
up_S-1255.txt	SMART	SM00487:DEXDc	14	3.11804	0.0330705	CGD8_2770, CGD8_4950, CGD8_4620, CGD5_2070, CGD5_2920, CGD8_2520, CGD5_3870, CGD7_1160, CGD3_390, CGD1_1180, CGD4_4230, CGD6_4420, CGD6_4860, CGD1_3670	134	58	1005	1.81034	0.949866	0.974193	0.974193
up_S-1255.txt	KEGG_PATHWAY	cpv01110:Biosynthesis of secondary metabolites	9	2.00445	0.0354066	CGD1_3040, CGD8_790, CGD7_910, CGD6_3720, CGD6_2450, CGD1_2040, CGD6_3280, CGD8_1720, CGD8_2610	56	44	609	2.22443	0.822775	0.356173	0.341332
up_S-1255.txt	INTERPRO	IPR004589:DNA helicase, ATP-dependent, RecQ type	3	0.668151	0.0370195	CGD8_4950, CGD3_390, CGD6_4420	290	3	2496	8.6069	1	1	1
up_S-1255.txt	INTERPRO	IPR022812:Dynamin	3	0.668151	0.0370195	CGD8_1990, CGD2_3400, CGD1_580	290	3	2496	8.6069	1	1	1
up_S-1255.txt	INTERPRO	IPR004043:LCCL	3	0.668151	0.0370195	CGD7_1730, CGD7_300, CGD2_790	290	3	2496	8.6069	1	1	1
up_S-1255.txt	INTERPRO	IPR015902:Glycoside hydrolase, family 13	3	0.668151	0.0370195	CGD6_3750, CGD5_2910, CGD6_3280	290	3	2496	8.6069	1	1	1
up_S-1255.txt	KEGG_PATHWAY	cpv01130:Biosynthesis of antibiotics	7	1.55902	0.0443637	CGD1_3040, CGD7_910, CGD6_3720, CGD1_3730, CGD1_2040, CGD8_1720, CGD8_2610	56	30	609	2.5375	0.886748	0.356173	0.341332
up_S-1255.txt	UP_KEYWORDS	Serine/threonine-protein kinase	7	1.55902	0.0449097	CGD2_4340, CGD3_1510, CGD6_3400, CGD1_60, CGD7_280, CGD7_3760, CGD6_5240	448	23	3805	2.58492	0.976898	0.465938	0.449097
up_S-1255.txt	SMART	SM00642:Aamy	3	0.668151	0.0476523	CGD6_3750, CGD5_2910, CGD6_3280	134	3	1005	7.5	0.987034	0.974193	0.974193
up_S-1255.txt	SMART	SM00603:LCCL	3	0.668151	0.0476523	CGD7_1730, CGD7_300, CGD2_790	134	3	1005	7.5	0.987034	0.974193	0.974193
up_S-1255.txt	KEGG_PATHWAY	cpv01230:Biosynthesis of amino acids	5	1.11359	0.0477474	CGD1_3040, CGD7_910, CGD6_3720, CGD1_2040, CGD8_2610	56	16	609	3.39844	0.904478	0.356173	0.341332
up_S-1255.txt	INTERPRO	IPR016040:NAD(P)-binding domain	8	1.78174	0.0505245	CGD5_2670, CGD1_990, CGD8_920, CGD3_80, CGD4_40, CGD6_3720, CGD2_1900, CGD1_280	290	30	2496	2.29517	1	1	1
up_S-1255.txt	KEGG_PATHWAY	cpv01100:Metabolic pathways	20	4.45434	0.0519419	CGD8_920, CGD8_2370, CGD3_80, CGD5_2600, CGD8_1970, CGD8_1720, CGD8_2610, CGD1_540, CGD1_3040, CGD8_790, CGD7_4770, CGD7_910, CGD6_4410, CGD7_3120, CGD6_3720, CGD6_2450, CGD1_3730, CGD1_2040, CGD6_3280, CGD3_4290	56	149	609	1.45973	0.922718	0.356173	0.341332
up_S-1255.txt	INTERPRO	IPR011992:EF-hand-like domain	10	2.22717	0.0532987	CGD5_2160, CGD8_4000, CGD8_1280, CGD3_920, CGD7_40, CGD8_980, CGD7_1840, CGD3_1270, CGD2_1700, CGD7_5050	290	43	2496	2.0016	1	1	1
up_S-1255.txt	SMART	SM00490:HELICc	13	2.89532	0.05473	CGD8_2770, CGD8_4950, CGD8_4620, CGD5_2070, CGD8_2520, CGD5_3870, CGD7_1160, CGD3_390, CGD1_1180, CGD4_4230, CGD6_4420, CGD6_4860, CGD1_3670	134	56	1005	1.74107	0.993325	0.974193	0.974193
up_S-1255.txt	GOTERM_MF_DIRECT	GO:0008026~ATP-dependent helicase activity	5	1.11359	0.0653548	CGD8_4950, CGD7_1160, CGD3_390, CGD4_4230, CGD6_4420	198	12	1466	3.08502	0.999771	1	1
up_S-1255.txt	INTERPRO	IPR013780:Glycosyl hydrolase, family 13, all-beta	3	0.668151	0.0684164	CGD6_3750, CGD5_2910, CGD6_3280	290	4	2496	6.45517	1	1	1
up_S-1255.txt	INTERPRO	IPR025660:Cysteine peptidase, histidine active site	3	0.668151	0.0684164	CGD2_3320, CGD6_4880, CGD4_2110	290	4	2496	6.45517	1	1	1
up_S-1255.txt	INTERPRO	IPR006047:Glycosyl hydrolase, family 13, catalytic domain	3	0.668151	0.0684164	CGD6_3750, CGD5_2910, CGD6_3280	290	4	2496	6.45517	1	1	1
up_S-1255.txt	INTERPRO	IPR011545:DNA/RNA helicase, DEAD/DEAH box type, N-terminal	9	2.00445	0.0735329	CGD8_4950, CGD7_1160, CGD3_390, CGD4_4230, CGD5_2070, CGD6_4420, CGD6_4860, CGD8_2520, CGD5_3870	290	39	2496	1.98621	1	1	1
up_S-1255.txt	GOTERM_MF_DIRECT	GO:0003887~DNA-directed DNA polymerase activity	4	0.890869	0.080044	CGD6_4410, CGD5_2930, CGD8_610, CGD3_4290	198	8	1466	3.70202	0.999968	1	1
up_S-1255.txt	KEGG_PATHWAY	cpv03030:DNA replication	6	1.3363	0.0981036	CGD3_3820, CGD6_4410, CGD2_4080, CGD7_4620, CGD8_610, CGD3_4290	56	28	609	2.33036	0.992961	0.588621	0.564096
down_agm1470.txt	GOTERM_CC_DIRECT	GO:0016021~integral component of membrane	136	24.2424	4.28533e-08	CGD7_70, CGD1_2550, CGD8_5090, CGD3_3740, CGD8_1510, CGD2_1270, CGD3_1660, CGD3_1370, CGD4_1300, CGD4_640, CGD8_2060, CGD6_4020, CGD2_630, CGD6_1340, CGD8_2950, CGD7_1830, CGD4_2190, CGD8_240, CGD3_1800, CGD5_1300, CGD7_3150, CGD5_1290, CGD7_150, CGD6_2910, CGD7_4920, CGD6_4440, CGD8_2310, CGD3_440, CGD5_4310, CGD6_420, CGD8_3190, CGD7_840, CGD2_2920, CGD2_4050, CGD7_4560, CGD5_3810, CGD7_2700, C…	184	723	1299	1.32798	1.3713e-06	1.3713e-06	3.71145e-05
down_agm1470.txt	KEGG_PATHWAY	cpv01100:Metabolic pathways	24	4.27807	8.34769e-05	CGD5_1140, CGD7_910, CGD8_4940, CGD6_3720, CGD8_1720, CGD8_1970, CGD7_4270, CGD6_3280, CGD7_1830, CGD8_920, CGD8_3680, CGD1_3730, CGD5_2590, CGD3_80, CGD8_2370, CGD7_3120, CGD6_4570, CGD1_3710, CGD3_2030, CGD2_3270, CGD1_230, CGD4_810, CGD4_2790, CGD5_2600	47	149	609	2.08711	0.00374957	0.00374957	0.078477
down_agm1470.txt	INTERPRO	IPR009030:Insulin-like growth factor binding protein, N-terminal	7	1.24777	8.82638e-05	CGD7_1800, CGD4_3090, CGD6_2090, CGD3_1860, CGD4_500, CGD8_3350, CGD2_1590	317	8	2496	6.88959	0.047892	0.047892	0.128922
down_agm1470.txt	UP_KEYWORDS	Signal	84	14.9733	0.000141813	CGD8_2670, CGD7_4810, CGD5_3570, CGD7_5140, CGD6_820, CGD6_200, CGD6_3730, CGD1_3830, CGD3_720, CGD2_2510, CGD5_3930, CGD7_4430, CGD8_2480, CGD8_4290, CGD8_5400, CGD3_3430, CGD6_1100, CGD6_2090, CGD7_5150, CGD8_2800, CGD4_640, CGD4_1300, CGD6_1910, CGD6_5270, CGD1_990, CGD1_870, CGD5_2680, CGD7_1730, CGD6_4640, CGD8_5080, CGD2_490, CGD1_1680, CGD1_260, CGD2_2100, CGD3_670, CGD6_2840, CGD6_210, CG…	561	390	3805	1.46085	0.0102997	0.0102997	0.147925
down_agm1470.txt	UP_KEYWORDS	Transmembrane	137	24.4207	0.000482807	CGD7_70, CGD1_2550, CGD8_5090, CGD3_3740, CGD8_1510, CGD2_1270, CGD3_1660, CGD3_1370, CGD4_1300, CGD4_640, CGD8_2060, CGD6_4020, CGD2_630, CGD6_1340, CGD8_2950, CGD7_1830, CGD4_2190, CGD8_240, CGD3_1800, CGD5_1300, CGD7_3150, CGD5_1290, CGD7_150, CGD6_2910, CGD7_4920, CGD6_4440, CGD8_2310, CGD3_440, CGD5_4310, CGD6_420, CGD8_3190, CGD7_840, CGD2_2920, CGD2_4050, CGD7_4560, CGD5_3810, CGD7_2700, C…	561	724	3805	1.28343	0.0346392	0.0174723	0.502804
down_agm1470.txt	UP_KEYWORDS	Transmembrane helix	136	24.2424	0.000491251	CGD7_70, CGD1_2550, CGD8_5090, CGD3_3740, CGD8_1510, CGD2_1270, CGD3_1660, CGD3_1370, CGD4_1300, CGD4_640, CGD8_2060, CGD6_4020, CGD2_630, CGD6_1340, CGD8_2950, CGD7_1830, CGD4_2190, CGD8_240, CGD3_1800, CGD5_1300, CGD7_3150, CGD5_1290, CGD7_150, CGD6_2910, CGD7_4920, CGD6_4440, CGD8_2310, CGD3_440, CGD5_4310, CGD6_420, CGD8_3190, CGD7_840, CGD2_2920, CGD2_4050, CGD7_4560, CGD5_3810, CGD7_2700, C…	561	718	3805	1.28471	0.0352344	0.0118855	0.511578
down_agm1470.txt	UP_KEYWORDS	Membrane	138	24.5989	0.000618445	CGD7_70, CGD1_2550, CGD8_5090, CGD3_3740, CGD8_1510, CGD2_1270, CGD3_1660, CGD3_1370, CGD4_1300, CGD4_640, CGD8_2060, CGD6_4020, CGD2_630, CGD6_1340, CGD8_2950, CGD7_1830, CGD4_2190, CGD8_240, CGD3_1800, CGD5_1300, CGD7_3150, CGD4_2210, CGD5_1290, CGD7_150, CGD6_2910, CGD7_4920, CGD6_4440, CGD8_2310, CGD3_440, CGD5_4310, CGD6_420, CGD8_3190, CGD7_840, CGD2_2920, CGD2_4050, CGD7_4560, CGD5_3810, C…	561	734	3805	1.27519	0.0441559	0.0112266	0.643649
down_agm1470.txt	KEGG_PATHWAY	cpv01110:Biosynthesis of secondary metabolites	11	1.96078	0.000807472	CGD5_1140, CGD1_3710, CGD7_910, CGD6_3720, CGD8_1720, CGD7_4270, CGD6_3280, CGD2_3270, CGD2_210, CGD4_2790, CGD8_3680	47	44	609	3.23936	0.0356982	0.0180113	0.756803
down_agm1470.txt	GOTERM_CC_DIRECT	GO:0005576~extracellular region	6	1.06952	0.000871499	CGD7_1800, CGD4_670, CGD1_3550, CGD3_520, CGD7_5150, CGD2_1590	184	7	1299	6.05124	0.0275145	0.0138532	0.752275
down_agm1470.txt	KEGG_PATHWAY	cpv01130:Biosynthesis of antibiotics	9	1.60428	0.000945831	CGD1_3710, CGD7_910, CGD6_3720, CGD8_1720, CGD7_4270, CGD2_3270, CGD7_1830, CGD4_810, CGD1_3730	47	30	609	3.88723	0.0416886	0.0140939	0.885965
down_agm1470.txt	INTERPRO	IPR016040:NAD(P)-binding domain	11	1.96078	0.00266261	CGD3_80, CGD5_1140, CGD4_2900, CGD6_3720, CGD8_2710, CGD8_1730, CGD1_280, CGD8_920, CGD3_2180, CGD2_210, CGD1_990	317	30	2496	2.88707	0.772904	0.523455	3.82172
down_agm1470.txt	INTERPRO	IPR017853:Glycoside hydrolase, superfamily	5	0.891266	0.00645255	CGD5_3140, CGD5_2910, CGD3_1580, CGD6_3280, CGD6_880	317	7	2496	5.62416	0.972656	0.69873	9.02735
down_agm1470.txt	SMART	SM00220:S_TKc	18	3.20856	0.00650408	CGD6_650, CGD5_3180, CGD1_400, CGD6_5240, CGD8_1230, CGD8_2180, CGD2_1610, CGD8_750, CGD5_2510, CGD2_1300, CGD8_2430, CGD7_3760, CGD1_3230, CGD2_910, CGD7_5050, CGD2_3890, CGD3_40, CGD5_4390	123	76	1005	1.93517	0.444162	0.444162	6.85263
down_agm1470.txt	INTERPRO	IPR018097:EGF-like calcium-binding, conserved site	4	0.713012	0.00729164	CGD6_670, CGD3_190, CGD3_1860, CGD2_1590	317	4	2496	7.87382	0.982906	0.638413	10.1438
down_agm1470.txt	KEGG_PATHWAY	cpv00520:Amino sugar and nucleotide sugar metabolism	5	0.891266	0.0123248	CGD2_3270, CGD7_1830, CGD8_920, CGD4_810, CGD1_3730	47	13	609	4.98363	0.427682	0.13022	11.0083
down_agm1470.txt	GOTERM_BP_DIRECT	GO:0005975~carbohydrate metabolic process	6	1.06952	0.016266	CGD5_3140, CGD5_2910, CGD3_1580, CGD2_3270, CGD2_210, CGD1_3730	90	16	887	3.69583	0.702868	0.702868	15.7727
down_agm1470.txt	KEGG_PATHWAY	cpv00010:Glycolysis / Gluconeogenesis	5	0.891266	0.0163074	CGD1_3710, CGD7_910, CGD8_1720, CGD7_4270, CGD2_3270	47	14	609	4.62766	0.52283	0.137549	14.3263
down_agm1470.txt	INTERPRO	IPR013781:Glycoside hydrolase, catalytic domain	4	0.713012	0.016524	CGD5_3140, CGD5_2910, CGD6_3280, CGD6_880	317	5	2496	6.29905	0.999905	0.843205	21.6136
down_agm1470.txt	UP_KEYWORDS	Disulfide bond	4	0.713012	0.0251677	CGD6_670, CGD6_4450, CGD3_1860, CGD2_1590	561	5	3805	5.42602	0.844445	0.31075	23.3608
down_agm1470.txt	GOTERM_BP_DIRECT	GO:0006030~chitin metabolic process	3	0.534759	0.0279382	CGD7_1800, CGD4_670, CGD7_5150	90	3	887	9.85556	0.877158	0.649512	25.6646
down_agm1470.txt	INTERPRO	IPR008271:Serine/threonine-protein kinase, active site	15	2.6738	0.0292298	CGD6_650, CGD1_400, CGD8_1230, CGD6_5240, CGD8_2180, CGD2_1610, CGD8_750, CGD5_2510, CGD2_1300, CGD8_2430, CGD7_3760, CGD2_910, CGD7_5050, CGD2_3890, CGD3_40	317	65	2496	1.81703	1	0.936009	35.1809
down_agm1470.txt	INTERPRO	IPR000719:Protein kinase, catalytic domain	18	3.20856	0.0339689	CGD6_650, CGD5_3180, CGD1_400, CGD6_5240, CGD8_1230, CGD8_2180, CGD2_1610, CGD8_750, CGD5_2510, CGD2_1300, CGD8_2430, CGD7_3760, CGD1_3230, CGD2_910, CGD7_5050, CGD2_3890, CGD3_40, CGD5_4390	317	85	2496	1.6674	1	0.935751	39.655
down_agm1470.txt	GOTERM_MF_DIRECT	GO:0004252~serine-type endopeptidase activity	4	0.713012	0.0341099	CGD6_4840, CGD2_3660, CGD7_3020, CGD6_3730	196	6	1466	4.98639	0.990106	0.990106	33.3557
down_agm1470.txt	INTERPRO	IPR023753:Pyridine nucleotide-disulphide oxidoreductase, FAD/NAD(P)-binding domain	5	0.891266	0.0402509	CGD2_2510, CGD8_2670, CGD8_4230, CGD8_2710, CGD7_270	317	11	2496	3.57901	1	0.942461	45.1432
down_agm1470.txt	SMART	SM00603:LCCL	3	0.534759	0.0403894	CGD7_1730, CGD2_790, CGD7_300	123	3	1005	8.17073	0.975535	0.843586	36.1418
down_agm1470.txt	INTERPRO	IPR002557:Chitin binding domain	3	0.534759	0.0439269	CGD7_1800, CGD4_670, CGD7_5150	317	3	2496	7.87382	1	0.937657	48.1352
down_agm1470.txt	INTERPRO	IPR000172:Glucose-methanol-choline oxidoreductase, N-terminal	3	0.534759	0.0439269	CGD2_2510, CGD8_2670, CGD8_4230	317	3	2496	7.87382	1	0.937657	48.1352
down_agm1470.txt	INTERPRO	IPR008927:6-phosphogluconate dehydrogenase, C-terminal-like	3	0.534759	0.0439269	CGD6_3720, CGD8_920, CGD2_210	317	3	2496	7.87382	1	0.937657	48.1352
down_agm1470.txt	INTERPRO	IPR000152:EGF-type aspartate/asparagine hydroxylation site	3	0.534759	0.0439269	CGD6_670, CGD3_1860, CGD2_1590	317	3	2496	7.87382	1	0.937657	48.1352
down_agm1470.txt	INTERPRO	IPR004043:LCCL	3	0.534759	0.0439269	CGD7_1730, CGD2_790, CGD7_300	317	3	2496	7.87382	1	0.937657	48.1352
down_agm1470.txt	INTERPRO	IPR000209:Peptidase S8/S53 domain	3	0.534759	0.0439269	CGD6_4840, CGD2_3660, CGD6_3730	317	3	2496	7.87382	1	0.937657	48.1352
down_agm1470.txt	INTERPRO	IPR006671:Cyclin, N-terminal	4	0.713012	0.0476216	CGD4_2070, CGD7_660, CGD3_4050, CGD1_3150	317	7	2496	4.49932	1	0.933655	50.9887
down_agm1470.txt	INTERPRO	IPR000873:AMP-dependent synthetase/ligase	4	0.713012	0.0476216	CGD4_2900, CGD1_3710, CGD3_2870, CGD3_2180	317	7	2496	4.49932	1	0.933655	50.9887
down_agm1470.txt	INTERPRO	IPR020845:AMP-binding, conserved site	4	0.713012	0.0476216	CGD4_2900, CGD1_3710, CGD3_2870, CGD3_2180	317	7	2496	4.49932	1	0.933655	50.9887
down_agm1470.txt	INTERPRO	IPR008979:Galactose-binding domain-like	4	0.713012	0.0476216	CGD7_1730, CGD1_1100, CGD8_3510, CGD7_300	317	7	2496	4.49932	1	0.933655	50.9887
down_agm1470.txt	GOTERM_MF_DIRECT	GO:0008061~chitin binding	3	0.534759	0.0481986	CGD7_1800, CGD4_670, CGD7_5150	196	3	1466	7.47959	0.998598	0.96256	43.8762
down_agm1470.txt	GOTERM_MF_DIRECT	GO:0016614~oxidoreductase activity, acting on CH-OH group of donors	3	0.534759	0.0481986	CGD2_2510, CGD8_2670, CGD8_4230	196	3	1466	7.47959	0.998598	0.96256	43.8762
down_agm1470.txt	UP_KEYWORDS	EGF-like domain	3	0.534759	0.0585356	CGD6_670, CGD3_1860, CGD2_1590	561	3	3805	6.78253	0.987763	0.519956	46.7197
down_agm1470.txt	INTERPRO	IPR011009:Protein kinase-like domain	19	3.38681	0.0733256	CGD6_650, CGD5_3180, CGD1_400, CGD6_5240, CGD8_1230, CGD8_2180, CGD2_1610, CGD8_750, CGD5_2510, CGD2_1300, CGD8_2430, CGD7_3760, CGD1_3230, CGD2_910, CGD7_5050, CGD3_40, CGD3_2030, CGD2_3890, CGD5_4390	317	100	2496	1.49603	1	0.978703	67.1427
down_agm1470.txt	SMART	SM00223:APPLE	3	0.534759	0.074401	CGD1_3550, CGD3_520, CGD2_1590	123	4	1005	6.12805	0.999049	0.90167	56.8756
down_agm1470.txt	SMART	SM00968:SM00968	3	0.534759	0.074401	CGD2_2750, CGD4_2200, CGD7_2700	123	4	1005	6.12805	0.999049	0.90167	56.8756
down_agm1470.txt	SMART	SM00179:EGF_CA	3	0.534759	0.074401	CGD6_670, CGD3_1860, CGD2_1590	123	4	1005	6.12805	0.999049	0.90167	56.8756
down_agm1470.txt	UP_KEYWORDS	Kinase	24	4.27807	0.0780527	CGD5_3180, CGD1_400, CGD7_390, CGD7_910, CGD6_5240, CGD8_1230, CGD8_2180, CGD8_1970, CGD2_1910, CGD3_1400, CGD2_1610, CGD8_750, CGD5_2510, CGD2_1300, CGD8_2430, CGD7_3760, CGD8_2370, CGD1_3230, CGD7_5050, CGD3_40, CGD3_2030, CGD2_3890, CGD2_2340, CGD5_4390	561	116	3805	1.40328	0.997348	0.571516	57.1842
down_agm1470.txt	INTERPRO	IPR000177:Apple domain	3	0.534759	0.0805621	CGD1_3550, CGD3_520, CGD2_1590	317	4	2496	5.90536	1	0.979589	70.6998
down_agm1470.txt	INTERPRO	IPR010935:SMCs flexible hinge	3	0.534759	0.0805621	CGD2_2750, CGD4_2200, CGD7_2700	317	4	2496	5.90536	1	0.979589	70.6998
down_agm1470.txt	INTERPRO	IPR013780:Glycosyl hydrolase, family 13, all-beta	3	0.534759	0.0805621	CGD5_3140, CGD5_2910, CGD6_3280	317	4	2496	5.90536	1	0.979589	70.6998
down_agm1470.txt	INTERPRO	IPR001881:EGF-like calcium-binding	3	0.534759	0.0805621	CGD6_670, CGD3_1860, CGD2_1590	317	4	2496	5.90536	1	0.979589	70.6998
down_agm1470.txt	INTERPRO	IPR006047:Glycosyl hydrolase, family 13, catalytic domain	3	0.534759	0.0805621	CGD5_3140, CGD5_2910, CGD6_3280	317	4	2496	5.90536	1	0.979589	70.6998
down_agm1470.txt	INTERPRO	IPR003609:Apple-like	3	0.534759	0.0805621	CGD1_3550, CGD3_520, CGD2_1590	317	4	2496	5.90536	1	0.979589	70.6998
down_agm1470.txt	GOTERM_BP_DIRECT	GO:0006508~proteolysis	3	0.534759	0.0814578	CGD1_3550, CGD3_520, CGD2_1590	90	5	887	5.91333	0.998141	0.877036	58.9068
down_agm1470.txt	GOTERM_MF_DIRECT	GO:0030246~carbohydrate binding	3	0.534759	0.0880231	CGD3_1580, CGD3_440, CGD1_3730	196	4	1466	5.60969	0.999995	0.983175	65.9514
down_agm1470.txt	GOTERM_MF_DIRECT	GO:0004672~protein kinase activity	13	2.31729	0.0904979	CGD6_650, CGD1_400, CGD5_3180, CGD8_1230, CGD8_2180, CGD8_750, CGD8_2430, CGD2_1300, CGD1_3230, CGD2_910, CGD7_5050, CGD2_3890, CGD5_4390	196	60	1466	1.62058	0.999997	0.95732	67.0162
down_agm1470.txt	KEGG_PATHWAY	cpv00500:Starch and sucrose metabolism	3	0.534759	0.0918896	CGD8_4940, CGD6_3280, CGD2_3270	47	7	609	5.55319	0.986931	0.514667	59.6055
down_agm1470.txt	KEGG_PATHWAY	cpv00620:Pyruvate metabolism	3	0.534759	0.0918896	CGD1_3710, CGD8_1720, CGD8_3680	47	7	609	5.55319	0.986931	0.514667	59.6055
down_agm1470.txt	INTERPRO	IPR017441:Protein kinase, ATP binding site	10	1.78253	0.0952148	CGD2_1300, CGD6_650, CGD8_2430, CGD7_3760, CGD6_5240, CGD8_1230, CGD8_2180, CGD3_40, CGD5_2510, CGD8_750	317	44	2496	1.7895	1	0.986149	76.8313
down_agm1470.txt	UP_KEYWORDS	Protease	13	2.31729	0.0997853	CGD6_4880, CGD6_900, CGD1_1680, CGD6_4840, CGD2_3660, CGD7_3020, CGD7_4560, CGD4_2190, CGD1_370, CGD3_680, CGD6_3820, CGD3_2530, CGD5_2600	561	55	3805	1.60314	0.999535	0.616815	66.6214
down_antimycin_A.txt	UP_KEYWORDS	Signal	132	15.733	1.77934e-08	CGD5_3570, CGD7_3810, CGD7_4680, CGD6_820, CGD5_1310, CGD3_720, CGD7_4280, CGD8_5400, CGD4_2590, CGD5_1480, CGD4_1300, CGD4_640, CGD7_1430, CGD7_1730, CGD2_2530, CGD7_3670, CGD2_2100, CGD6_2840, CGD2_2850, CGD2_2430, CGD6_5350, CGD7_400, CGD7_1290, CGD7_4340, CGD3_630, CGD4_4380, CGD6_420, CGD6_2310, CGD7_4660, CGD3_3550, CGD5_3490, CGD6_1120, CGD7_5080, CGD2_850, CGD4_750, CGD5_1220, CGD1_3500, …	839	390	3805	1.53498	1.81493e-06	1.81493e-06	1.98232e-05
down_antimycin_A.txt	KEGG_PATHWAY	cpv03050:Proteasome	21	2.50298	2.0818e-07	CGD1_420, CGD6_3590, CGD6_4350, CGD4_250, CGD2_530, CGD8_4060, CGD4_2540, CGD4_3950, CGD8_840, CGD2_2210, CGD5_3220, CGD2_860, CGD5_1820, CGD4_530, CGD5_4210, CGD3_2170, CGD1_2490, CGD2_1440, CGD2_1350, CGD3_2530, CGD6_920	130	32	609	3.07428	1.31152e-05	1.31152e-05	0.000210793
down_antimycin_A.txt	UP_KEYWORDS	Proteasome	20	2.38379	4.91094e-06	CGD1_420, CGD6_3590, CGD6_4350, CGD4_250, CGD2_530, CGD4_2540, CGD4_3950, CGD8_840, CGD2_2210, CGD5_3220, CGD2_860, CGD5_1820, CGD4_530, CGD5_4210, CGD3_2170, CGD1_2490, CGD2_1440, CGD2_1350, CGD3_2530, CGD6_2300	839	32	3805	2.83448	0.000500791	0.000250427	0.005471
down_antimycin_A.txt	KEGG_PATHWAY	cpv01110:Biosynthesis of secondary metabolites	23	2.74136	9.56761e-06	CGD5_1140, CGD2_3200, CGD7_910, CGD3_3210, CGD7_2650, CGD8_1720, CGD6_3280, CGD2_1200, CGD4_960, CGD2_210, CGD8_3680, CGD2_2130, CGD2_1770, CGD1_2040, CGD1_3040, CGD8_2610, CGD6_2450, CGD1_3020, CGD2_3270, CGD6_3790, CGD3_2150, CGD4_2790, CGD2_3260	130	44	609	2.44878	0.00060258	0.000301336	0.0096873
down_antimycin_A.txt	INTERPRO	IPR001353:Proteasome, subunit alpha/beta	11	1.31108	9.2212e-05	CGD5_3220, CGD1_420, CGD5_1820, CGD2_860, CGD5_4210, CGD3_2170, CGD1_2490, CGD4_250, CGD2_1440, CGD2_530, CGD3_2530	543	14	2496	3.61168	0.074196	0.074196	0.142269
down_antimycin_A.txt	GOTERM_MF_DIRECT	GO:0004298~threonine-type endopeptidase activity	11	1.31108	0.000194832	CGD5_3220, CGD1_420, CGD5_1820, CGD2_860, CGD5_4210, CGD3_2170, CGD1_2490, CGD4_250, CGD2_1440, CGD2_530, CGD3_2530	348	14	1466	3.30993	0.0354055	0.0354055	0.240815
down_antimycin_A.txt	UP_KEYWORDS	Protease	25	2.97974	0.000256603	CGD1_420, CGD6_900, CGD6_4840, CGD1_1680, CGD2_3660, CGD2_710, CGD4_250, CGD7_4560, CGD2_530, CGD1_370, CGD3_680, CGD6_3820, CGD3_3610, CGD6_4880, CGD2_860, CGD5_1820, CGD6_4550, CGD1_2490, CGD5_4210, CGD7_3020, CGD2_1440, CGD8_3430, CGD1_3690, CGD3_2530, CGD6_920	839	55	3805	2.06144	0.0258373	0.00868768	0.285503
down_antimycin_A.txt	KEGG_PATHWAY	cpv00010:Glycolysis / Gluconeogenesis	10	1.1919	0.000509229	CGD1_2040, CGD2_2130, CGD1_3040, CGD2_3200, CGD7_910, CGD8_1720, CGD1_3020, CGD2_3270, CGD6_3790, CGD2_3260	130	14	609	3.34615	0.0315802	0.0106395	0.514426
down_antimycin_A.txt	INTERPRO	IPR016050:Proteasome, beta-type subunit, conserved site	7	0.834327	0.000585594	CGD1_420, CGD2_860, CGD5_4210, CGD1_2490, CGD4_250, CGD2_530, CGD3_2530	543	7	2496	4.59669	0.38719	0.217178	0.900275
down_antimycin_A.txt	UP_KEYWORDS	Threonine protease	9	1.07271	0.00112939	CGD1_420, CGD5_1820, CGD2_860, CGD5_4210, CGD1_2490, CGD4_250, CGD2_1440, CGD2_530, CGD3_2530	839	12	3805	3.40137	0.108868	0.0284044	1.25104
down_antimycin_A.txt	KEGG_PATHWAY	cpv00520:Amino sugar and nucleotide sugar metabolism	9	1.07271	0.00163827	CGD2_1770, CGD2_3200, CGD2_3270, CGD7_1830, CGD4_960, CGD4_2600, CGD8_920, CGD2_3260, CGD1_3730	130	13	609	3.2432	0.0981397	0.0254933	1.64649
down_antimycin_A.txt	INTERPRO	IPR009030:Insulin-like growth factor binding protein, N-terminal	7	0.834327	0.00191208	CGD7_1800, CGD4_3090, CGD6_2090, CGD3_1860, CGD4_500, CGD8_3350, CGD2_1590	543	8	2496	4.0221	0.798109	0.413359	2.91161
down_antimycin_A.txt	UP_KEYWORDS	Isomerase	16	1.90703	0.00225286	CGD1_870, CGD3_2720, CGD2_3200, CGD4_780, CGD6_2390, CGD6_2690, CGD4_2600, CGD4_960, CGD5_3350, CGD6_120, CGD1_3040, CGD7_520, CGD7_4080, CGD2_3270, CGD1_800, CGD2_3260	839	33	3805	2.19887	0.205507	0.0449677	2.48137
down_antimycin_A.txt	INTERPRO	IPR023333:Proteasome B-type subunit	6	0.715137	0.00234224	CGD1_420, CGD2_860, CGD5_4210, CGD1_2490, CGD2_530, CGD3_2530	543	6	2496	4.59669	0.859199	0.387436	3.55563
down_antimycin_A.txt	GOTERM_BP_DIRECT	GO:0051603~proteolysis involved in cellular protein catabolic process	6	0.715137	0.0023684	CGD5_3220, CGD1_420, CGD2_860, CGD5_4210, CGD1_2490, CGD3_2530	195	6	887	4.54872	0.249425	0.249425	2.68925
down_antimycin_A.txt	GOTERM_CC_DIRECT	GO:0005839~proteasome core complex	6	0.715137	0.00243222	CGD5_3220, CGD1_420, CGD2_860, CGD5_4210, CGD1_2490, CGD3_2530	286	6	1299	4.54196	0.12322	0.12322	2.3574
down_antimycin_A.txt	KEGG_PATHWAY	cpv01200:Carbon metabolism	9	1.07271	0.00314366	CGD1_2040, CGD2_2130, CGD1_3040, CGD5_70, CGD2_3200, CGD7_910, CGD8_2610, CGD1_3020, CGD6_3790	130	14	609	3.01154	0.179928	0.0388959	3.13786
down_antimycin_A.txt	INTERPRO	IPR004843:Metallophosphoesterase domain	9	1.07271	0.00404148	CGD7_4420, CGD8_290, CGD3_4330, CGD3_250, CGD7_810, CGD5_3460, CGD8_70, CGD5_4070, CGD2_1640	543	14	2496	2.95501	0.96614	0.491914	6.06077
down_antimycin_A.txt	GOTERM_MF_DIRECT	GO:0005509~calcium ion binding	19	2.2646	0.00415309	CGD6_670, CGD1_1370, CGD2_1240, CGD8_1280, CGD3_190, CGD7_1260, CGD3_1860, CGD7_1840, CGD2_810, CGD2_1590, CGD2_1300, CGD7_1010, CGD6_1570, CGD4_3330, CGD8_500, CGD3_3420, CGD2_1640, CGD5_820, CGD5_3130	348	42	1466	1.90572	0.536951	0.319523	5.01932
down_antimycin_A.txt	INTERPRO	IPR018247:EF-Hand 1, calcium-binding site	14	1.66865	0.00438912	CGD1_1370, CGD2_1240, CGD8_1280, CGD7_1260, CGD7_1840, CGD2_810, CGD2_1300, CGD7_1010, CGD4_3330, CGD8_500, CGD3_3420, CGD2_1640, CGD5_820, CGD5_3130	543	29	2496	2.21909	0.974711	0.458221	6.56571
down_antimycin_A.txt	UP_KEYWORDS	Oxidoreductase	10	1.1919	0.00505901	CGD3_460, CGD6_2470, CGD4_740, CGD5_3230, CGD2_4320, CGD3_3430, CGD6_1950, CGD6_3790, CGD2_210, CGD1_990	839	17	3805	2.66774	0.403889	0.082609	5.49374
down_antimycin_A.txt	UP_KEYWORDS	Glycolysis	7	0.834327	0.00508228	CGD1_2040, CGD2_2130, CGD1_3040, CGD2_3200, CGD1_3020, CGD6_3790, CGD3_1400	839	9	3805	3.52735	0.40531	0.0715558	5.51836
down_antimycin_A.txt	UP_KEYWORDS	Hydrolase	56	6.67461	0.00515852	CGD7_1720, CGD3_250, CGD4_440, CGD4_250, CGD1_1080, CGD7_4070, CGD5_1820, CGD2_2770, CGD6_4550, CGD7_810, CGD2_1440, CGD1_290, CGD1_3690, CGD6_920, CGD4_2720, CGD1_1680, CGD2_1100, CGD2_3660, CGD5_3460, CGD6_2840, CGD7_4190, CGD2_530, CGD1_830, CGD3_80, CGD2_860, CGD5_4210, CGD8_3430, CGD6_900, CGD3_1580, CGD6_4840, CGD2_4190, CGD2_710, CGD7_4560, CGD7_2140, CGD5_4070, CGD1_370, CGD8_2410, CGD3_6…	839	182	3805	1.39543	0.40994	0.0638142	5.59898
down_antimycin_A.txt	KEGG_PATHWAY	cpv01100:Metabolic pathways	44	5.24434	0.00668543	CGD5_1140, CGD2_3200, CGD5_3200, CGD7_910, CGD7_4160, CGD8_1720, CGD6_1950, CGD4_960, CGD8_920, CGD8_3680, CGD2_2130, CGD2_1770, CGD5_2590, CGD1_3040, CGD8_1150, CGD7_3120, CGD1_3720, CGD6_4570, CGD1_3020, CGD2_1650, CGD6_3790, CGD8_5220, CGD4_4460, CGD7_1430, CGD4_2790, CGD2_3260, CGD5_70, CGD7_2650, CGD3_3210, CGD2_840, CGD8_1970, CGD6_3280, CGD7_1830, CGD4_2600, CGD2_2500, CGD1_3730, CGD1_2040…	130	149	609	1.38338	0.344657	0.0680096	6.56657
down_antimycin_A.txt	INTERPRO	IPR008979:Galactose-binding domain-like	6	0.715137	0.00673386	CGD6_1850, CGD7_1730, CGD1_1100, CGD5_2030, CGD8_3510, CGD7_300	543	7	2496	3.94002	0.996477	0.553776	9.90579
down_antimycin_A.txt	GOTERM_CC_DIRECT	GO:0005576~extracellular region	6	0.715137	0.00698642	CGD7_1800, CGD4_670, CGD1_3550, CGD3_520, CGD8_150, CGD2_1590	286	7	1299	3.89311	0.315174	0.172458	6.63774
down_antimycin_A.txt	SMART	SM00220:S_TKc	28	3.33731	0.00725527	CGD6_650, CGD2_3340, CGD4_3710, CGD1_2630, CGD6_5240, CGD7_1840, CGD1_1490, CGD3_1810, CGD2_1610, CGD8_750, CGD2_1300, CGD7_2000, CGD2_910, CGD7_5050, CGD4_3330, CGD6_5060, CGD5_4390, CGD1_400, CGD8_2180, CGD4_240, CGD5_2510, CGD8_2430, CGD7_3760, CGD1_3230, CGD3_40, CGD8_3070, CGD5_820, CGD4_1610	233	76	1005	1.58911	0.636566	0.636566	8.22305
down_antimycin_A.txt	GOTERM_CC_DIRECT	GO:0000502~proteasome complex	9	1.07271	0.00735802	CGD8_840, CGD2_2210, CGD6_3590, CGD6_4350, CGD8_4060, CGD2_1350, CGD4_2540, CGD4_3950, CGD6_2300	286	15	1299	2.72517	0.328876	0.124477	6.97945
down_antimycin_A.txt	SMART	SM00054:EFh	12	1.43027	0.00736786	CGD2_1300, CGD7_1010, CGD1_1370, CGD4_3330, CGD2_1240, CGD8_1280, CGD7_1260, CGD3_3420, CGD7_1840, CGD5_820, CGD5_3130, CGD2_810	233	23	1005	2.25042	0.642251	0.401879	8.34563
down_antimycin_A.txt	INTERPRO	IPR017441:Protein kinase, ATP binding site	18	2.14541	0.00760287	CGD6_650, CGD6_5240, CGD8_2180, CGD4_240, CGD7_1260, CGD7_1840, CGD3_1810, CGD8_750, CGD5_2510, CGD2_1300, CGD8_2430, CGD7_3760, CGD4_3330, CGD8_3070, CGD3_40, CGD6_5060, CGD5_820, CGD4_1610	543	44	2496	1.88046	0.998305	0.549562	11.1151
down_antimycin_A.txt	KEGG_PATHWAY	cpv00030:Pentose phosphate pathway	5	0.595948	0.00809651	CGD2_2130, CGD2_3200, CGD1_3020, CGD2_3270, CGD2_3260	130	5	609	4.68462	0.400798	0.0705527	7.90184
down_antimycin_A.txt	KEGG_PATHWAY	cpv01230:Biosynthesis of amino acids	9	1.07271	0.00912326	CGD1_2040, CGD2_2130, CGD1_3040, CGD7_910, CGD6_4570, CGD7_2650, CGD8_2610, CGD1_3020, CGD6_3790	130	16	609	2.6351	0.438646	0.0696323	8.8626
down_antimycin_A.txt	INTERPRO	IPR000719:Protein kinase, catalytic domain	29	3.4565	0.00990848	CGD6_650, CGD2_3340, CGD4_3710, CGD1_2630, CGD6_5240, CGD7_1260, CGD7_1840, CGD1_1490, CGD3_1810, CGD2_1610, CGD8_750, CGD2_1300, CGD7_2000, CGD2_910, CGD7_5050, CGD4_3330, CGD6_5060, CGD5_4390, CGD1_400, CGD8_2180, CGD4_240, CGD5_2510, CGD8_2430, CGD7_3760, CGD1_3230, CGD3_40, CGD8_3070, CGD5_820, CGD4_1610	543	85	2496	1.56828	0.999758	0.60346	14.2503
down_antimycin_A.txt	KEGG_PATHWAY	cpv01130:Biosynthesis of antibiotics	13	1.54946	0.0128164	CGD2_3200, CGD7_910, CGD8_1720, CGD7_1830, CGD1_3730, CGD2_2130, CGD1_2040, CGD1_3040, CGD8_2610, CGD1_3020, CGD6_3790, CGD2_3270, CGD2_3260	130	30	609	2.03	0.556321	0.0863383	12.2442
down_antimycin_A.txt	INTERPRO	IPR008271:Serine/threonine-protein kinase, active site	23	2.74136	0.0151962	CGD6_650, CGD4_3710, CGD1_400, CGD1_2630, CGD6_5240, CGD8_2180, CGD4_240, CGD7_1840, CGD1_1490, CGD3_1810, CGD2_1610, CGD8_750, CGD5_2510, CGD2_1300, CGD8_2430, CGD7_3760, CGD7_2000, CGD2_910, CGD7_5050, CGD4_3330, CGD3_40, CGD8_3070, CGD5_820	543	65	2496	1.62652	0.999997	0.722005	21.0544
down_antimycin_A.txt	KEGG_PATHWAY	cpv03030:DNA replication	12	1.43027	0.0198628	CGD3_4290, CGD3_3170, CGD7_2920, CGD2_1250, CGD8_610, CGD2_1100, CGD2_1600, CGD2_4080, CGD7_4620, CGD7_2140, CGD2_2500, CGD8_2150	130	28	609	2.00769	0.717464	0.118733	18.3841
down_antimycin_A.txt	KEGG_PATHWAY	cpv00052:Galactose metabolism	5	0.595948	0.0203026	CGD2_2130, CGD2_3270, CGD7_1830, CGD4_2600, CGD2_3260	130	6	609	3.90385	0.725341	0.110837	18.7541
down_antimycin_A.txt	GOTERM_CC_DIRECT	GO:0016021~integral component of membrane	175	20.8582	0.0220638	CGD7_70, CGD1_820, CGD1_2550, CGD2_1710, CGD8_5090, CGD7_720, CGD8_110, CGD3_3740, CGD8_1510, CGD1_3720, CGD2_1270, CGD5_3970, CGD3_1370, CGD6_3770, CGD4_1300, CGD4_640, CGD7_1430, CGD1_3690, CGD8_1110, CGD6_3170, CGD1_1380, CGD2_630, CGD6_1340, CGD5_4590, CGD8_2950, CGD7_1830, CGD2_1200, CGD3_730, CGD6_5350, CGD8_240, CGD8_3620, CGD3_3120, CGD7_150, CGD3_1600, CGD6_4540, CGD6_4440, CGD6_1030, CG…	286	723	1299	1.09937	0.700244	0.260068	19.6332
down_antimycin_A.txt	INTERPRO	IPR005937:26S proteasome subunit P45	5	0.595948	0.0226678	CGD8_840, CGD6_4350, CGD2_1350, CGD4_2540, CGD6_920	543	6	2496	3.83057	1	0.824931	29.8118
down_antimycin_A.txt	GOTERM_BP_DIRECT	GO:0030163~protein catabolic process	5	0.595948	0.0229957	CGD8_840, CGD6_4350, CGD2_1350, CGD4_2540, CGD6_920	195	6	887	3.7906	0.940093	0.755242	23.4678
down_antimycin_A.txt	UP_KEYWORDS	Kinase	36	4.29082	0.0235934	CGD2_3340, CGD4_3710, CGD1_2630, CGD7_910, CGD6_5240, CGD7_1260, CGD7_1840, CGD3_1810, CGD2_1610, CGD8_750, CGD2_2130, CGD2_1300, CGD7_2000, CGD7_5050, CGD3_1850, CGD6_5060, CGD2_2340, CGD8_2160, CGD5_4390, CGD1_400, CGD7_390, CGD8_2180, CGD8_1970, CGD4_240, CGD2_1910, CGD3_1400, CGD5_2510, CGD1_2040, CGD8_2430, CGD7_3760, CGD1_3230, CGD3_40, CGD8_3070, CGD8_2810, CGD5_820, CGD4_1610	839	116	3805	1.40746	0.912435	0.237076	23.356
down_antimycin_A.txt	GOTERM_MF_DIRECT	GO:0016787~hydrolase activity	17	2.02622	0.0241868	CGD3_4330, CGD8_290, CGD4_2720, CGD1_3290, CGD6_4350, CGD5_3460, CGD8_70, CGD7_4190, CGD6_2840, CGD8_2410, CGD4_2540, CGD1_1080, CGD8_840, CGD7_4420, CGD1_330, CGD2_1350, CGD7_2320	348	42	1466	1.70512	0.989215	0.779057	26.1373
down_antimycin_A.txt	GOTERM_CC_DIRECT	GO:0005737~cytoplasm	26	3.09893	0.0253623	CGD4_40, CGD4_2370, CGD4_250, CGD4_960, CGD4_2540, CGD2_2130, CGD8_840, CGD6_4570, CGD5_1820, CGD2_1440, CGD8_1030, CGD6_920, CGD7_1710, CGD1_420, CGD6_4350, CGD5_480, CGD2_530, CGD2_1200, CGD3_1400, CGD2_3760, CGD8_350, CGD2_860, CGD1_2490, CGD5_4210, CGD2_1350, CGD3_2530	286	79	1299	1.49482	0.750235	0.242284	22.2498
down_antimycin_A.txt	INTERPRO	IPR012336:Thioredoxin-like fold	12	1.43027	0.0260495	CGD8_2970, CGD3_460, CGD6_2470, CGD4_740, CGD6_120, CGD2_1780, CGD7_4080, CGD3_670, CGD3_4080, CGD1_800, CGD4_1080, CGD7_4780	543	28	2496	1.97001	1	0.840997	33.4691
down_antimycin_A.txt	INTERPRO	IPR011009:Protein kinase-like domain	31	3.69487	0.0301357	CGD6_650, CGD2_3340, CGD4_3710, CGD1_2630, CGD6_5240, CGD4_3580, CGD7_1260, CGD7_1840, CGD1_1490, CGD3_1810, CGD2_1610, CGD8_750, CGD2_1300, CGD7_2000, CGD2_910, CGD7_5050, CGD4_3330, CGD6_5060, CGD5_4390, CGD1_400, CGD8_2180, CGD4_240, CGD5_2510, CGD8_2430, CGD7_3760, CGD1_3230, CGD7_1300, CGD3_40, CGD8_3070, CGD5_820, CGD4_1610	543	100	2496	1.42497	1	0.86023	37.6504
down_antimycin_A.txt	INTERPRO	IPR002048:EF-hand domain	14	1.66865	0.0333573	CGD1_1370, CGD2_1240, CGD8_1280, CGD7_1260, CGD7_1840, CGD2_810, CGD2_1300, CGD7_1010, CGD4_3330, CGD8_500, CGD3_3420, CGD2_1640, CGD5_820, CGD5_3130	543	36	2496	1.7876	1	0.868123	40.7723
down_antimycin_A.txt	INTERPRO	IPR018097:EGF-like calcium-binding, conserved site	4	0.476758	0.0341667	CGD6_670, CGD3_190, CGD3_1860, CGD2_1590	543	4	2496	4.59669	1	0.855938	41.5334
down_antimycin_A.txt	INTERPRO	IPR010935:SMCs flexible hinge	4	0.476758	0.0341667	CGD2_2750, CGD4_2200, CGD7_2700, CGD7_1850	543	4	2496	4.59669	1	0.855938	41.5334
down_antimycin_A.txt	INTERPRO	IPR003609:Apple-like	4	0.476758	0.0341667	CGD1_3550, CGD1_3510, CGD3_520, CGD2_1590	543	4	2496	4.59669	1	0.855938	41.5334
down_antimycin_A.txt	INTERPRO	IPR000177:Apple domain	4	0.476758	0.0341667	CGD1_3550, CGD3_520, CGD8_150, CGD2_1590	543	4	2496	4.59669	1	0.855938	41.5334
down_antimycin_A.txt	COG_ONTOLOGY	Posttranslational modification, protein turnover, chaperones	18	2.14541	0.0348021	CGD4_740, CGD1_1680, CGD6_3590, CGD6_4350, CGD2_30, CGD4_2540, CGD4_3950, CGD3_4200, CGD2_2210, CGD7_2620, CGD8_840, CGD5_3220, CGD2_930, CGD6_4550, CGD3_2410, CGD2_1350, CGD7_4780, CGD6_920	80	51	354	1.56176	0.572641	0.572641	24.7347
down_antimycin_A.txt	KEGG_PATHWAY	cpv00051:Fructose and mannose metabolism	5	0.595948	0.0396542	CGD2_2130, CGD2_1770, CGD1_3040, CGD1_3020, CGD4_960	130	7	609	3.34615	0.921848	0.191379	33.6149
down_antimycin_A.txt	KEGG_PATHWAY	cpv00500:Starch and sucrose metabolism	5	0.595948	0.0396542	CGD2_3200, CGD6_2450, CGD6_3280, CGD2_3270, CGD2_3260	130	7	609	3.34615	0.921848	0.191379	33.6149
down_antimycin_A.txt	SMART	SM00223:APPLE	4	0.476758	0.0403672	CGD1_3550, CGD3_520, CGD8_150, CGD2_1590	233	4	1005	4.3133	0.996745	0.851793	38.4648
down_antimycin_A.txt	SMART	SM00968:SM00968	4	0.476758	0.0403672	CGD2_2750, CGD4_2200, CGD7_2700, CGD7_1850	233	4	1005	4.3133	0.996745	0.851793	38.4648
down_antimycin_A.txt	GOTERM_BP_DIRECT	GO:0005975~carbohydrate metabolic process	8	0.953516	0.0404642	CGD5_3140, CGD3_1580, CGD6_2450, CGD2_3270, CGD8_2160, CGD2_210, CGD2_3260, CGD1_3730	195	16	887	2.27436	0.993248	0.810998	37.8036
down_antimycin_A.txt	INTERPRO	IPR016040:NAD(P)-binding domain	12	1.43027	0.0435484	CGD3_80, CGD5_1140, CGD4_2900, CGD4_40, CGD4_2300, CGD6_3790, CGD4_2600, CGD1_280, CGD8_920, CGD3_2180, CGD2_210, CGD1_990	543	30	2496	1.83867	1	0.902357	49.7125
down_antimycin_A.txt	GOTERM_MF_DIRECT	GO:0004672~protein kinase activity	21	2.50298	0.0538302	CGD6_650, CGD2_3340, CGD4_3710, CGD1_400, CGD1_2630, CGD8_2180, CGD7_1260, CGD7_1840, CGD1_1490, CGD8_750, CGD2_1300, CGD8_2430, CGD7_2000, CGD1_3230, CGD2_910, CGD7_5050, CGD4_3330, CGD6_5060, CGD5_820, CGD5_4390, CGD4_1610	348	60	1466	1.47443	0.999964	0.92263	49.575
down_antimycin_A.txt	GOTERM_MF_DIRECT	GO:0008233~peptidase activity	7	0.834327	0.0627603	CGD6_900, CGD1_1680, CGD2_710, CGD7_4560, CGD3_2680, CGD6_920, CGD4_3760	348	13	1466	2.26835	0.999994	0.909119	55.158
down_antimycin_A.txt	INTERPRO	IPR011992:EF-hand-like domain	15	1.78784	0.0647716	CGD1_1370, CGD2_1240, CGD8_1280, CGD7_1260, CGD7_1840, CGD2_810, CGD2_1300, CGD7_1010, CGD7_5050, CGD4_3330, CGD8_500, CGD3_3420, CGD2_1640, CGD5_820, CGD5_3130	543	43	2496	1.60349	1	0.962861	64.4365
down_antimycin_A.txt	INTERPRO	IPR023753:Pyridine nucleotide-disulphide oxidoreductase, FAD/NAD(P)-binding domain	6	0.715137	0.0684042	CGD2_2510, CGD8_2670, CGD4_4080, CGD2_4320, CGD8_4230, CGD7_270	543	11	2496	2.50728	1	0.962779	66.5104
down_antimycin_A.txt	UP_KEYWORDS	Membrane	178	21.2157	0.0708047	CGD7_70, CGD1_820, CGD1_2550, CGD2_1710, CGD8_5090, CGD7_720, CGD8_110, CGD3_3740, CGD8_1510, CGD1_3720, CGD2_1270, CGD5_3970, CGD3_1370, CGD6_3770, CGD4_1300, CGD4_640, CGD7_1430, CGD1_3690, CGD8_1110, CGD6_3170, CGD1_1380, CGD2_630, CGD6_1340, CGD5_4590, CGD8_2950, CGD7_1830, CGD2_1200, CGD8_1270, CGD3_730, CGD6_5350, CGD8_240, CGD8_3620, CGD3_3120, CGD7_150, CGD3_1600, CGD6_4540, CGD6_4440, CG…	839	734	3805	1.09981	0.999442	0.527185	55.8745
down_antimycin_A.txt	INTERPRO	IPR003395:RecF/RecN/SMC	4	0.476758	0.0717406	CGD2_2750, CGD4_2200, CGD7_2700, CGD7_1850	543	5	2496	3.67735	1	0.962204	68.315
down_antimycin_A.txt	INTERPRO	IPR011074:CRAL/TRIO, N-terminal domain	4	0.476758	0.0717406	CGD4_4090, CGD8_3790, CGD6_950, CGD6_1460	543	5	2496	3.67735	1	0.962204	68.315
down_antimycin_A.txt	GOTERM_BP_DIRECT	GO:0006508~proteolysis	4	0.476758	0.072746	CGD1_3550, CGD3_520, CGD8_150, CGD2_1590	195	5	887	3.63897	0.999893	0.898197	58.034
down_antimycin_A.txt	INTERPRO	IPR001752:Kinesin, motor domain	5	0.595948	0.0730557	CGD3_3090, CGD6_1920, CGD3_2590, CGD6_2790, CGD6_4210	543	8	2496	2.87293	1	0.958039	69.001
down_antimycin_A.txt	GOTERM_BP_DIRECT	GO:0006096~glycolytic process	5	0.595948	0.074167	CGD1_3040, CGD2_3200, CGD7_910, CGD1_3020, CGD6_3790	195	8	887	2.84295	0.999911	0.845086	58.7674
down_antimycin_A.txt	GOTERM_BP_DIRECT	GO:0006270~DNA replication initiation	5	0.595948	0.074167	CGD3_4290, CGD7_2920, CGD2_1250, CGD2_1100, CGD2_1600	195	8	887	2.84295	0.999911	0.845086	58.7674
down_antimycin_A.txt	UP_KEYWORDS	Transmembrane helix	174	20.739	0.0762642	CGD7_70, CGD1_820, CGD1_2550, CGD2_1710, CGD8_5090, CGD7_720, CGD8_110, CGD3_3740, CGD8_1510, CGD1_3720, CGD2_1270, CGD5_3970, CGD3_1370, CGD6_3770, CGD4_1300, CGD4_640, CGD7_1430, CGD1_3690, CGD8_1110, CGD6_3170, CGD1_1380, CGD2_630, CGD6_1340, CGD5_4590, CGD8_2950, CGD7_1830, CGD2_1200, CGD3_730, CGD6_5350, CGD8_240, CGD8_3620, CGD3_3120, CGD7_150, CGD3_1600, CGD6_4540, CGD6_4440, CGD6_1030, CG…	839	718	3805	1.09905	0.999694	0.520781	58.6784
down_antimycin_A.txt	UP_KEYWORDS	Transmembrane	175	20.8582	0.0812162	CGD7_70, CGD1_820, CGD1_2550, CGD2_1710, CGD8_5090, CGD7_720, CGD8_110, CGD3_3740, CGD8_1510, CGD1_3720, CGD2_1270, CGD5_3970, CGD3_1370, CGD6_3770, CGD4_1300, CGD4_640, CGD7_1430, CGD1_3690, CGD8_1110, CGD6_3170, CGD1_1380, CGD2_630, CGD6_1340, CGD5_4590, CGD8_2950, CGD7_1830, CGD2_1200, CGD3_730, CGD6_5350, CGD8_240, CGD8_3620, CGD3_3120, CGD7_150, CGD3_1600, CGD6_4540, CGD6_4440, CGD6_1030, CG…	839	724	3805	1.09621	0.999823	0.513242	61.0803
down_antimycin_A.txt	GOTERM_MF_DIRECT	GO:0005524~ATP binding	89	10.6079	0.0844904	CGD2_3340, CGD7_910, CGD2_3700, CGD6_1950, CGD1_1490, CGD2_4070, CGD2_1610, CGD3_1810, CGD8_3680, CGD4_2540, CGD7_4070, CGD8_840, CGD7_2620, CGD3_3170, CGD6_2790, CGD4_2200, CGD7_5050, CGD2_2770, CGD4_210, CGD4_3330, CGD4_2300, CGD6_920, CGD7_3670, CGD6_1920, CGD7_2920, CGD3_2590, CGD2_2750, CGD4_2720, CGD2_1100, CGD7_2650, CGD1_1330, CGD6_4210, CGD4_240, CGD7_4190, CGD6_5350, CGD1_3230, CGD8_350…	348	330	1466	1.13614	1	0.934243	66.4554
down_antimycin_A.txt	UP_KEYWORDS	DNA-binding	11	1.31108	0.0851455	CGD3_4290, CGD7_1700, CGD7_2920, CGD2_1250, CGD4_780, CGD6_2390, CGD2_1100, CGD2_1600, CGD4_2220, CGD8_2150, CGD8_5230	839	29	3805	1.72023	0.999886	0.502535	62.8949
down_antimycin_A.txt	SMART	SM00129:KISc	5	0.595948	0.0881737	CGD3_3090, CGD6_1920, CGD3_2590, CGD6_2790, CGD6_4210	233	8	1005	2.69582	0.999997	0.959547	66.3025
down_oligomycin_A.txt	KEGG_PATHWAY	cpv00010:Glycolysis / Gluconeogenesis	11	1.59884	3.04935e-07	CGD1_2040, CGD5_1960, CGD1_3040, CGD2_3200, CGD1_3710, CGD7_910, CGD8_1720, CGD1_3020, CGD2_3270, CGD6_3790, CGD2_3260	76	14	609	6.29605	1.67713e-05	1.67713e-05	0.000299929
down_oligomycin_A.txt	GOTERM_CC_DIRECT	GO:0016021~integral component of membrane	158	22.9651	2.26144e-06	CGD7_70, CGD1_820, CGD1_2550, CGD7_720, CGD8_3780, CGD8_110, CGD3_3740, CGD8_1510, CGD7_4910, CGD1_3720, CGD2_1270, CGD5_3970, CGD3_1370, CGD4_1300, CGD4_640, CGD8_1110, CGD6_3170, CGD1_3690, CGD8_2060, CGD1_1380, CGD2_630, CGD6_4020, CGD6_1340, CGD8_2950, CGD7_1830, CGD4_2190, CGD8_240, CGD3_3120, CGD5_1290, CGD7_150, CGD7_4920, CGD6_4540, CGD6_4440, CGD6_1030, CGD8_2310, CGD7_2340, CGD3_440, CG…	227	723	1299	1.25055	9.4976e-05	9.4976e-05	0.00209294
down_oligomycin_A.txt	KEGG_PATHWAY	cpv01200:Carbon metabolism	10	1.45349	4.98756e-06	CGD1_2040, CGD5_1960, CGD1_3040, CGD5_70, CGD2_3200, CGD1_3710, CGD7_910, CGD1_3020, CGD6_3790, CGD5_750	76	14	609	5.72368	0.000274279	0.000137149	0.00490557
down_oligomycin_A.txt	KEGG_PATHWAY	cpv01130:Biosynthesis of antibiotics	14	2.03488	1.18819e-05	CGD2_3200, CGD7_910, CGD6_2510, CGD8_1720, CGD7_1830, CGD1_3730, CGD5_1960, CGD1_2040, CGD1_3040, CGD1_3710, CGD1_3020, CGD2_3270, CGD6_3790, CGD2_3260	76	30	609	3.73947	0.000653298	0.000217813	0.0116863
down_oligomycin_A.txt	KEGG_PATHWAY	cpv01110:Biosynthesis of secondary metabolites	17	2.47093	1.54482e-05	CGD5_1140, CGD2_3200, CGD4_4340, CGD7_910, CGD7_2650, CGD8_1720, CGD6_3280, CGD8_3680, CGD5_1960, CGD1_2040, CGD1_3040, CGD1_3710, CGD1_3020, CGD2_3270, CGD6_3790, CGD4_2790, CGD2_3260	76	44	609	3.09599	0.000849295	0.000212391	0.0151935
down_oligomycin_A.txt	UP_KEYWORDS	Signal	101	14.6802	4.99246e-05	CGD5_3570, CGD2_3030, CGD6_820, CGD5_1310, CGD3_720, CGD8_5400, CGD4_640, CGD4_1300, CGD7_1730, CGD2_490, CGD2_2100, CGD6_2840, CGD4_2190, CGD1_2240, CGD2_2850, CGD7_400, CGD7_1290, CGD4_4380, CGD6_2310, CGD6_420, CGD3_3550, CGD2_850, CGD5_1220, CGD1_2870, CGD1_670, CGD4_4270, CGD8_3560, CGD3_1540, CGD8_3350, CGD7_4880, CGD2_2550, CGD6_710, CGD6_3820, CGD8_4830, CGD6_120, CGD4_3460, CGD1_660, CGD…	688	390	3805	1.43226	0.00448325	0.00448325	0.0542983
down_oligomycin_A.txt	KEGG_PATHWAY	cpv01100:Metabolic pathways	34	4.94186	5.62002e-05	CGD5_2040, CGD5_1140, CGD2_3200, CGD7_910, CGD8_1720, CGD6_1950, CGD8_920, CGD8_3680, CGD5_2590, CGD1_3040, CGD7_3120, CGD1_3720, CGD6_4570, CGD1_3020, CGD2_1650, CGD6_3790, CGD5_750, CGD4_4460, CGD4_2790, CGD2_3260, CGD5_70, CGD4_4340, CGD7_2650, CGD6_3280, CGD4_2600, CGD7_1830, CGD1_3730, CGD5_1960, CGD1_2040, CGD3_4290, CGD3_80, CGD1_3710, CGD6_5070, CGD2_3270	76	149	609	1.82851	0.00308633	0.000618029	0.0552639
down_oligomycin_A.txt	INTERPRO	IPR017441:Protein kinase, ATP binding site	19	2.76163	0.000155544	CGD6_650, CGD6_5240, CGD8_2180, CGD7_1260, CGD4_240, CGD2_4340, CGD7_1840, CGD3_1810, CGD8_750, CGD5_2510, CGD2_1300, CGD8_2430, CGD7_3760, CGD4_3330, CGD8_3070, CGD3_40, CGD5_820, CGD4_1610, CGD7_3080	430	44	2496	2.50655	0.101215	0.101215	0.23368
down_oligomycin_A.txt	KEGG_PATHWAY	cpv00620:Pyruvate metabolism	6	0.872093	0.00043087	CGD1_2040, CGD5_70, CGD1_3710, CGD8_1720, CGD5_750, CGD8_3680	76	7	609	6.86842	0.0234243	0.0039427	0.422991
down_oligomycin_A.txt	INTERPRO	IPR009030:Insulin-like growth factor binding protein, N-terminal	7	1.01744	0.000512088	CGD7_1800, CGD4_3090, CGD6_2090, CGD3_1860, CGD4_500, CGD8_3350, CGD2_1590	430	8	2496	5.07907	0.296285	0.161123	0.767409
down_oligomycin_A.txt	INTERPRO	IPR000719:Protein kinase, catalytic domain	28	4.06977	0.00060128	CGD6_650, CGD6_5240, CGD7_1260, CGD2_4340, CGD7_1840, CGD3_1810, CGD2_1610, CGD8_750, CGD2_1300, CGD8_3250, CGD7_5050, CGD4_3330, CGD1_2110, CGD2_3890, CGD5_4390, CGD1_400, CGD5_3180, CGD8_2180, CGD4_240, CGD5_2510, CGD8_2430, CGD7_3760, CGD1_3230, CGD3_40, CGD8_3070, CGD5_820, CGD4_1610, CGD7_3080	430	85	2496	1.91212	0.338075	0.128495	0.900508
down_oligomycin_A.txt	KEGG_PATHWAY	cpv01230:Biosynthesis of amino acids	8	1.16279	0.00149687	CGD1_2040, CGD5_1960, CGD1_3040, CGD7_910, CGD6_4570, CGD7_2650, CGD1_3020, CGD6_3790	76	16	609	4.00658	0.0790868	0.0117009	1.4626
down_oligomycin_A.txt	GOTERM_BP_DIRECT	GO:0006096~glycolytic process	6	0.872093	0.00210249	CGD5_1960, CGD1_3040, CGD2_3200, CGD7_910, CGD1_3020, CGD6_3790	127	8	887	5.23819	0.169073	0.169073	2.25394
down_oligomycin_A.txt	SMART	SM00220:S_TKc	25	3.63372	0.00219811	CGD6_650, CGD6_5240, CGD2_4340, CGD7_1840, CGD3_1810, CGD2_1610, CGD8_750, CGD2_1300, CGD4_3330, CGD7_5050, CGD2_3890, CGD5_4390, CGD1_400, CGD5_3180, CGD8_2180, CGD4_240, CGD5_2510, CGD8_2430, CGD7_3760, CGD1_3230, CGD8_3070, CGD3_40, CGD5_820, CGD7_3080, CGD4_1610	183	76	1005	1.80651	0.232075	0.232075	2.49442
down_oligomycin_A.txt	GOTERM_CC_DIRECT	GO:0005576~extracellular region	6	0.872093	0.00237498	CGD7_1800, CGD4_670, CGD1_3550, CGD3_520, CGD7_5150, CGD2_1590	227	7	1299	4.90497	0.0950429	0.0487077	2.17662
down_oligomycin_A.txt	KEGG_PATHWAY	cpv00520:Amino sugar and nucleotide sugar metabolism	7	1.01744	0.00243193	CGD2_3200, CGD2_3270, CGD7_1830, CGD4_2600, CGD8_920, CGD2_3260, CGD1_3730	76	13	609	4.31478	0.125339	0.0166006	2.36647
down_oligomycin_A.txt	UP_KEYWORDS	Transmembrane helix	157	22.8198	0.0030541	CGD7_70, CGD1_820, CGD1_2550, CGD7_720, CGD8_3780, CGD8_110, CGD3_3740, CGD8_1510, CGD7_4910, CGD1_3720, CGD2_1270, CGD5_3970, CGD3_1370, CGD4_1300, CGD4_640, CGD8_1110, CGD6_3170, CGD1_3690, CGD8_2060, CGD1_1380, CGD2_630, CGD6_4020, CGD6_1340, CGD8_2950, CGD7_1830, CGD4_2190, CGD8_240, CGD3_3120, CGD5_1290, CGD7_150, CGD7_4920, CGD6_4540, CGD6_4440, CGD6_1030, CGD8_2310, CGD7_2340, CGD3_440, CG…	688	718	3805	1.20932	0.240648	0.128592	3.2728
down_oligomycin_A.txt	UP_KEYWORDS	Membrane	160	23.2558	0.00314935	CGD7_70, CGD1_820, CGD1_2550, CGD7_720, CGD8_3780, CGD8_110, CGD3_3740, CGD8_1510, CGD7_4910, CGD1_3720, CGD2_1270, CGD5_3970, CGD3_1370, CGD4_1300, CGD4_640, CGD8_1110, CGD6_3170, CGD1_3690, CGD8_2060, CGD1_1380, CGD2_630, CGD6_4020, CGD6_1340, CGD8_2950, CGD7_1830, CGD4_2190, CGD8_240, CGD7_1910, CGD3_3120, CGD5_1290, CGD7_150, CGD7_4920, CGD6_4540, CGD6_4440, CGD6_1030, CGD8_2310, CGD7_2340, C…	688	734	3805	1.20556	0.24715	0.0902902	3.3733
down_oligomycin_A.txt	UP_KEYWORDS	Transmembrane	158	22.9651	0.0031721	CGD7_70, CGD1_820, CGD1_2550, CGD7_720, CGD8_3780, CGD8_110, CGD3_3740, CGD8_1510, CGD7_4910, CGD1_3720, CGD2_1270, CGD5_3970, CGD3_1370, CGD4_1300, CGD4_640, CGD8_1110, CGD6_3170, CGD1_3690, CGD8_2060, CGD1_1380, CGD2_630, CGD6_4020, CGD6_1340, CGD8_2950, CGD7_1830, CGD4_2190, CGD8_240, CGD3_3120, CGD5_1290, CGD7_150, CGD7_4920, CGD6_4540, CGD6_4440, CGD6_1030, CGD8_2310, CGD7_2340, CGD3_440, CG…	688	724	3805	1.20694	0.248694	0.0689903	3.39728
down_oligomycin_A.txt	INTERPRO	IPR011009:Protein kinase-like domain	29	4.21512	0.00406483	CGD6_650, CGD6_5240, CGD7_1260, CGD2_4340, CGD7_1840, CGD3_1810, CGD2_1610, CGD8_750, CGD2_1300, CGD8_3250, CGD7_5050, CGD4_3330, CGD1_2110, CGD2_3890, CGD4_2670, CGD5_4390, CGD1_400, CGD5_3180, CGD8_2180, CGD4_240, CGD5_2510, CGD8_2430, CGD7_3760, CGD1_3230, CGD3_40, CGD8_3070, CGD5_820, CGD4_1610, CGD7_3080	430	100	2496	1.68335	0.938833	0.502688	5.94203
down_oligomycin_A.txt	INTERPRO	IPR008271:Serine/threonine-protein kinase, active site	21	3.05233	0.00460785	CGD6_650, CGD1_400, CGD6_5240, CGD8_2180, CGD4_240, CGD2_4340, CGD7_1840, CGD3_1810, CGD2_1610, CGD8_750, CGD5_2510, CGD2_1300, CGD8_2430, CGD7_3760, CGD7_5050, CGD4_3330, CGD3_40, CGD8_3070, CGD2_3890, CGD5_820, CGD7_3080	430	65	2496	1.87535	0.957925	0.469353	6.71039
down_oligomycin_A.txt	UP_KEYWORDS	Oxidoreductase	9	1.30814	0.00567824	CGD3_460, CGD6_2470, CGD5_3230, CGD2_4320, CGD3_3430, CGD6_1950, CGD6_3790, CGD5_750, CGD1_990	688	17	3805	2.92792	0.401002	0.0974214	6.00684
down_oligomycin_A.txt	UP_KEYWORDS	Kinase	33	4.79651	0.00664335	CGD7_910, CGD6_5240, CGD7_1260, CGD2_4340, CGD7_1840, CGD3_1810, CGD2_1610, CGD8_750, CGD2_1300, CGD8_3250, CGD7_5050, CGD1_2110, CGD2_3890, CGD4_2670, CGD2_2340, CGD5_4390, CGD5_3180, CGD4_4340, CGD1_400, CGD7_390, CGD8_2180, CGD4_240, CGD2_1910, CGD3_1400, CGD5_2510, CGD8_2430, CGD1_2040, CGD7_3760, CGD1_3230, CGD3_40, CGD8_3070, CGD5_820, CGD4_1610	688	116	3805	1.57334	0.451132	0.095147	6.99459
down_oligomycin_A.txt	UP_KEYWORDS	Pyruvate	5	0.726744	0.0116166	CGD1_2040, CGD4_690, CGD5_70, CGD7_3120, CGD5_3410	688	6	3805	4.60877	0.650627	0.13949	11.9367
down_oligomycin_A.txt	UP_KEYWORDS	Glycolysis	6	0.872093	0.0125607	CGD1_2040, CGD1_3040, CGD2_3200, CGD1_3020, CGD6_3790, CGD3_1400	688	9	3805	3.68702	0.679419	0.132555	12.8474
down_oligomycin_A.txt	UP_KEYWORDS	Protease	18	2.61628	0.0139067	CGD6_900, CGD1_1680, CGD6_4840, CGD2_3660, CGD4_250, CGD7_4560, CGD2_530, CGD4_2190, CGD1_370, CGD3_680, CGD6_3820, CGD6_4880, CGD3_3610, CGD7_3020, CGD5_4210, CGD2_1440, CGD1_3690, CGD3_2530	688	55	3805	1.80999	0.716457	0.13068	14.1312
down_oligomycin_A.txt	KEGG_PATHWAY	cpv00030:Pentose phosphate pathway	4	0.581395	0.0149645	CGD2_3200, CGD1_3020, CGD2_3270, CGD2_3260	76	5	609	6.41053	0.563631	0.0880233	13.7828
down_oligomycin_A.txt	GOTERM_MF_DIRECT	GO:0005509~calcium ion binding	15	2.18023	0.0153096	CGD6_670, CGD1_1370, CGD3_190, CGD7_1260, CGD7_1840, CGD3_1860, CGD2_1590, CGD5_2160, CGD2_1300, CGD1_3220, CGD6_1570, CGD4_3330, CGD3_3420, CGD5_820, CGD5_3130	274	42	1466	1.91084	0.912631	0.912631	16.9635
down_oligomycin_A.txt	INTERPRO	IPR010935:SMCs flexible hinge	4	0.581395	0.0176041	CGD2_2750, CGD4_2200, CGD7_2700, CGD7_1850	430	4	2496	5.80465	0.999995	0.868752	23.442
down_oligomycin_A.txt	INTERPRO	IPR018097:EGF-like calcium-binding, conserved site	4	0.581395	0.0176041	CGD6_670, CGD3_190, CGD3_1860, CGD2_1590	430	4	2496	5.80465	0.999995	0.868752	23.442
down_oligomycin_A.txt	GOTERM_MF_DIRECT	GO:0004672~protein kinase activity	19	2.76163	0.020067	CGD6_650, CGD5_3180, CGD1_400, CGD8_2180, CGD7_1260, CGD7_1840, CGD8_750, CGD2_1300, CGD8_2430, CGD8_3250, CGD1_3230, CGD7_5050, CGD4_3330, CGD1_2110, CGD2_3890, CGD5_820, CGD5_4390, CGD4_1610, CGD7_3080	274	60	1466	1.69428	0.959353	0.798389	21.6704
down_oligomycin_A.txt	SMART	SM00968:SM00968	4	0.581395	0.0202959	CGD2_2750, CGD4_2200, CGD7_2700, CGD7_1850	183	4	1005	5.4918	0.914613	0.70779	20.973
down_oligomycin_A.txt	KEGG_PATHWAY	cpv03430:Mismatch repair	7	1.01744	0.0208415	CGD8_610, CGD8_3950, CGD3_3400, CGD5_2560, CGD2_4080, CGD8_2940, CGD3_3820	76	19	609	2.95222	0.686011	0.109382	18.711
down_oligomycin_A.txt	INTERPRO	IPR016040:NAD(P)-binding domain	11	1.59884	0.0233561	CGD3_80, CGD2_1900, CGD5_1140, CGD4_2900, CGD6_3790, CGD4_2600, CGD5_750, CGD1_280, CGD8_920, CGD3_2180, CGD1_990	430	30	2496	2.12837	1	0.901337	29.9134
down_oligomycin_A.txt	GOTERM_MF_DIRECT	GO:0004190~aspartic-type endopeptidase activity	5	0.726744	0.0257298	CGD4_2190, CGD6_840, CGD1_2240, CGD1_3690, CGD6_3820	274	7	1466	3.82169	0.983732	0.746615	26.9536
down_oligomycin_A.txt	GOTERM_BP_DIRECT	GO:0006260~DNA replication	8	1.16279	0.0265393	CGD8_610, CGD6_1940, CGD3_3400, CGD6_1710, CGD6_1950, CGD7_1920, CGD8_2940, CGD3_3820	127	22	887	2.53973	0.906239	0.693796	25.2743
down_oligomycin_A.txt	KEGG_PATHWAY	cpv00052:Galactose metabolism	4	0.581395	0.0272905	CGD2_3270, CGD7_1830, CGD4_2600, CGD2_3260	76	6	609	5.34211	0.78169	0.129205	23.8264
down_oligomycin_A.txt	KEGG_PATHWAY	cpv03050:Proteasome	9	1.30814	0.0325216	CGD6_3590, CGD5_4210, CGD3_2170, CGD4_250, CGD2_1440, CGD2_530, CGD7_2900, CGD8_570, CGD3_2530	76	32	609	2.2537	0.837718	0.140612	27.7613
down_oligomycin_A.txt	INTERPRO	IPR001461:Peptidase A1	4	0.581395	0.0384236	CGD4_2190, CGD1_2240, CGD1_3690, CGD6_3820	430	5	2496	4.64372	1	0.965257	44.5273
down_oligomycin_A.txt	INTERPRO	IPR003395:RecF/RecN/SMC	4	0.581395	0.0384236	CGD2_2750, CGD4_2200, CGD7_2700, CGD7_1850	430	5	2496	4.64372	1	0.965257	44.5273
down_oligomycin_A.txt	GOTERM_BP_DIRECT	GO:0006310~DNA recombination	4	0.581395	0.040448	CGD3_390, CGD3_3400, CGD6_4420, CGD3_3820	127	6	887	4.65617	0.973574	0.702141	36.0598
down_oligomycin_A.txt	UP_KEYWORDS	Serine/threonine-protein kinase	9	1.30814	0.0419068	CGD7_3760, CGD6_5240, CGD8_3070, CGD3_40, CGD2_4340, CGD4_240, CGD3_1810, CGD2_1610, CGD5_2510	688	23	3805	2.16412	0.978782	0.319748	37.2318
down_oligomycin_A.txt	KEGG_PATHWAY	cpv00500:Starch and sucrose metabolism	4	0.581395	0.0435718	CGD2_3200, CGD6_3280, CGD2_3270, CGD2_3260	76	7	609	4.57895	0.913726	0.171782	35.4792
down_oligomycin_A.txt	UP_KEYWORDS	Disulfide bond	4	0.581395	0.0439586	CGD6_670, CGD6_4450, CGD3_1860, CGD2_1590	688	5	3805	4.42442	0.982505	0.307748	38.6787
down_oligomycin_A.txt	KEGG_PATHWAY	cpv03030:DNA replication	8	1.16279	0.0449788	CGD3_4290, CGD2_1250, CGD8_610, CGD2_1600, CGD3_3400, CGD2_4080, CGD8_2940, CGD3_3820	76	28	609	2.28947	0.920436	0.165398	36.4067
down_oligomycin_A.txt	UP_KEYWORDS	Proteasome	11	1.59884	0.0495376	CGD8_630, CGD6_3590, CGD5_4210, CGD3_2170, CGD4_250, CGD2_1440, CGD2_530, CGD7_2900, CGD8_570, CGD3_2530, CGD6_2300	688	32	3805	1.90112	0.989669	0.316856	42.4613
down_oligomycin_A.txt	GOTERM_BP_DIRECT	GO:0051276~chromosome organization	3	0.436047	0.0545075	CGD2_2750, CGD7_1850, CGD3_950	127	3	887	6.98425	0.99279	0.708608	45.5073
down_oligomycin_A.txt	GOTERM_BP_DIRECT	GO:0006030~chitin metabolic process	3	0.436047	0.0545075	CGD7_1800, CGD4_670, CGD7_5150	127	3	887	6.98425	0.99279	0.708608	45.5073
down_oligomycin_A.txt	INTERPRO	IPR013320:Concanavalin A-like lectin/glucanase, subgroup	4	0.581395	0.0671886	CGD2_790, CGD1_1920, CGD3_3430, CGD1_740	430	6	2496	3.86977	1	0.995016	64.8678
down_oligomycin_A.txt	INTERPRO	IPR021109:Aspartic peptidase	4	0.581395	0.0671886	CGD4_2190, CGD1_2240, CGD1_3690, CGD6_3820	430	6	2496	3.86977	1	0.995016	64.8678
down_oligomycin_A.txt	PIR_SUPERFAMILY	PIRSF005719:structural maintenance of chromosomes protein	3	0.436047	0.0676027	CGD2_2750, CGD4_2200, CGD7_1850	25	3	149	5.96	0.800095	0.800095	42.5822
down_oligomycin_A.txt	INTERPRO	IPR001353:Proteasome, subunit alpha/beta	6	0.872093	0.0764726	CGD5_4210, CGD3_2170, CGD4_250, CGD2_1440, CGD2_530, CGD3_2530	430	14	2496	2.48771	1	0.995736	69.7747
down_oligomycin_A.txt	INTERPRO	IPR023410:14-3-3 domain	3	0.436047	0.078356	CGD1_2980, CGD7_2470, CGD3_1290	430	3	2496	5.80465	1	0.993834	70.6886
down_oligomycin_A.txt	INTERPRO	IPR000152:EGF-type aspartate/asparagine hydroxylation site	3	0.436047	0.078356	CGD6_670, CGD3_1860, CGD2_1590	430	3	2496	5.80465	1	0.993834	70.6886
down_oligomycin_A.txt	INTERPRO	IPR000172:Glucose-methanol-choline oxidoreductase, N-terminal	3	0.436047	0.078356	CGD2_2510, CGD8_2670, CGD8_4230	430	3	2496	5.80465	1	0.993834	70.6886
down_oligomycin_A.txt	INTERPRO	IPR000209:Peptidase S8/S53 domain	3	0.436047	0.078356	CGD6_4840, CGD2_3660, CGD6_3730	430	3	2496	5.80465	1	0.993834	70.6886
down_oligomycin_A.txt	INTERPRO	IPR024704:Structural maintenance of chromosomes protein	3	0.436047	0.078356	CGD2_2750, CGD4_2200, CGD7_1850	430	3	2496	5.80465	1	0.993834	70.6886
down_oligomycin_A.txt	INTERPRO	IPR004043:LCCL	3	0.436047	0.078356	CGD7_1730, CGD2_790, CGD7_300	430	3	2496	5.80465	1	0.993834	70.6886
down_oligomycin_A.txt	INTERPRO	IPR002557:Chitin binding domain	3	0.436047	0.078356	CGD7_1800, CGD4_670, CGD7_5150	430	3	2496	5.80465	1	0.993834	70.6886
down_oligomycin_A.txt	INTERPRO	IPR001969:Peptidase aspartic, active site	3	0.436047	0.078356	CGD4_2190, CGD1_3690, CGD6_3820	430	3	2496	5.80465	1	0.993834	70.6886
down_oligomycin_A.txt	GOTERM_MF_DIRECT	GO:0004252~serine-type endopeptidase activity	4	0.581395	0.0822754	CGD6_4840, CGD2_3660, CGD7_3020, CGD6_3730	274	6	1466	3.56691	0.999999	0.966338	64.4595
down_oligomycin_A.txt	UP_KEYWORDS	Aspartyl protease	3	0.436047	0.0859508	CGD4_2190, CGD1_3690, CGD6_3820	688	3	3805	5.53052	0.999693	0.463229	62.3818
down_oligomycin_A.txt	UP_KEYWORDS	EGF-like domain	3	0.436047	0.0859508	CGD6_670, CGD3_1860, CGD2_1590	688	3	3805	5.53052	0.999693	0.463229	62.3818
down_oligomycin_A.txt	SMART	SM00603:LCCL	3	0.436047	0.0862246	CGD7_1730, CGD2_790, CGD7_300	183	3	1005	5.4918	0.99998	0.972862	64.4808
down_oligomycin_A.txt	GOTERM_MF_DIRECT	GO:0008061~chitin binding	3	0.436047	0.0909242	CGD7_1800, CGD4_670, CGD7_5150	274	3	1466	5.35036	1	0.950823	68.2915
down_oligomycin_A.txt	GOTERM_MF_DIRECT	GO:0016614~oxidoreductase activity, acting on CH-OH group of donors	3	0.436047	0.0909242	CGD2_2510, CGD8_2670, CGD8_4230	274	3	1466	5.35036	1	0.950823	68.2915
down_oligomycin_A.txt	GOTERM_BP_DIRECT	GO:0009190~cyclic nucleotide biosynthetic process	3	0.436047	0.098955	CGD5_1290, CGD2_1270, CGD3_1110	127	4	887	5.23819	0.999896	0.840214	67.6531
down_mubritinib.txt	KEGG_PATHWAY	cpv01200:Carbon metabolism	12	1.69492	1.34426e-07	CGD1_2040, CGD5_1960, CGD1_3040, CGD5_70, CGD2_3200, CGD1_3710, CGD7_910, CGD8_2610, CGD1_3020, CGD7_4270, CGD6_3790, CGD5_750	93	14	609	5.6129	7.79669e-06	7.79669e-06	0.000133745
down_mubritinib.txt	KEGG_PATHWAY	cpv00010:Glycolysis / Gluconeogenesis	12	1.69492	1.34426e-07	CGD1_2040, CGD5_1960, CGD1_3040, CGD2_3200, CGD1_3710, CGD7_910, CGD8_1720, CGD1_3020, CGD7_4270, CGD2_3270, CGD6_3790, CGD2_3260	93	14	609	5.6129	7.79669e-06	7.79669e-06	0.000133745
down_mubritinib.txt	KEGG_PATHWAY	cpv01110:Biosynthesis of secondary metabolites	21	2.9661	4.8696e-07	CGD5_1140, CGD4_4340, CGD2_3200, CGD7_910, CGD3_3210, CGD6_3720, CGD8_1720, CGD7_4270, CGD6_3280, CGD8_3680, CGD5_1960, CGD1_2040, CGD2_1770, CGD1_3040, CGD1_3710, CGD8_2610, CGD1_3020, CGD2_3270, CGD6_3790, CGD4_2790, CGD2_3260	93	44	609	3.12537	2.82433e-05	1.41218e-05	0.000484493
down_mubritinib.txt	KEGG_PATHWAY	cpv01130:Biosynthesis of antibiotics	16	2.25989	3.79662e-06	CGD2_3200, CGD7_910, CGD6_3720, CGD8_1720, CGD7_4270, CGD7_1830, CGD1_3730, CGD5_1960, CGD1_2040, CGD1_3040, CGD1_3710, CGD8_2610, CGD1_3020, CGD2_3270, CGD6_3790, CGD2_3260	93	30	609	3.49247	0.00022018	7.33989e-05	0.00377733
down_mubritinib.txt	KEGG_PATHWAY	cpv01100:Metabolic pathways	39	5.50847	7.76751e-05	CGD5_2040, CGD5_1140, CGD2_3200, CGD7_910, CGD8_4940, CGD8_1720, CGD6_1950, CGD8_920, CGD6_2040, CGD8_3680, CGD7_2950, CGD2_1770, CGD5_2590, CGD1_3040, CGD7_3120, CGD6_4570, CGD1_3020, CGD2_1650, CGD5_750, CGD6_3790, CGD4_4460, CGD1_2130, CGD4_2790, CGD2_3260, CGD5_70, CGD4_4340, CGD3_3210, CGD6_3720, CGD7_4270, CGD6_3280, CGD7_1830, CGD4_2600, CGD1_3730, CGD1_2040, CGD5_1960, CGD3_80, CGD1_3710,…	93	149	609	1.71401	0.00449519	0.0011257	0.0772547
down_mubritinib.txt	KEGG_PATHWAY	cpv01230:Biosynthesis of amino acids	10	1.41243	0.000130957	CGD1_2040, CGD5_1960, CGD1_3040, CGD7_910, CGD6_4570, CGD6_3720, CGD8_2610, CGD1_3020, CGD7_4270, CGD6_3790	93	16	609	4.09274	0.00756721	0.00151804	0.130217
down_mubritinib.txt	GOTERM_CC_DIRECT	GO:0005576~extracellular region	7	0.988701	0.000178468	CGD7_1800, CGD4_670, CGD1_3550, CGD3_520, CGD8_150, CGD7_5150, CGD2_1590	232	7	1299	5.59914	0.00817665	0.00817665	0.168557
down_mubritinib.txt	INTERPRO	IPR008979:Galactose-binding domain-like	7	0.988701	0.000193031	CGD6_1850, CGD7_1730, CGD1_1100, CGD5_2030, CGD8_3510, CGD1_3660, CGD7_300	449	7	2496	5.55902	0.131111	0.131111	0.292232
down_mubritinib.txt	GOTERM_BP_DIRECT	GO:0006096~glycolytic process	7	0.988701	0.000518116	CGD5_1960, CGD1_3040, CGD2_3200, CGD7_910, CGD1_3020, CGD7_4270, CGD6_3790	155	8	887	5.00726	0.0539433	0.0539433	0.580851
down_mubritinib.txt	INTERPRO	IPR009030:Insulin-like growth factor binding protein, N-terminal	7	0.988701	0.000655044	CGD7_1800, CGD4_3090, CGD6_2090, CGD3_1860, CGD4_500, CGD8_3350, CGD2_1590	449	8	2496	4.86414	0.379375	0.212203	0.988441
down_mubritinib.txt	UP_KEYWORDS	Signal	98	13.8418	0.000672482	CGD5_3570, CGD6_820, CGD6_5360, CGD3_720, CGD8_5400, CGD4_640, CGD4_1300, CGD7_1730, CGD8_5080, CGD2_490, CGD2_2100, CGD6_2840, CGD1_2240, CGD7_400, CGD7_1290, CGD4_4380, CGD6_420, CGD3_3550, CGD2_850, CGD4_750, CGD5_1220, CGD1_3500, CGD1_670, CGD4_4270, CGD3_1540, CGD8_3350, CGD7_4880, CGD2_2550, CGD6_710, CGD6_850, CGD6_3820, CGD8_4830, CGD6_120, CGD1_660, CGD7_5500, CGD1_2020, CGD7_5400, CGD6_…	708	390	3805	1.35046	0.061908	0.061908	0.736717
down_mubritinib.txt	KEGG_PATHWAY	cpv00520:Amino sugar and nucleotide sugar metabolism	8	1.12994	0.00114649	CGD2_1770, CGD2_3200, CGD2_3270, CGD7_1830, CGD4_2600, CGD8_920, CGD2_3260, CGD1_3730	93	13	609	4.02978	0.0643693	0.0110278	1.13485
down_mubritinib.txt	KEGG_PATHWAY	cpv00620:Pyruvate metabolism	6	0.847458	0.00116495	CGD1_2040, CGD5_70, CGD1_3710, CGD8_1720, CGD5_750, CGD8_3680	93	7	609	5.6129	0.0653719	0.00961159	1.15303
down_mubritinib.txt	UP_KEYWORDS	Isomerase	15	2.11864	0.00126766	CGD1_870, CGD3_2720, CGD2_3200, CGD4_780, CGD6_2690, CGD6_850, CGD7_4270, CGD4_2600, CGD8_1350, CGD6_120, CGD1_3040, CGD7_520, CGD2_3270, CGD1_800, CGD2_3260	708	33	3805	2.44286	0.113527	0.0584728	1.38463
down_mubritinib.txt	UP_KEYWORDS	Glycolysis	7	0.988701	0.00203115	CGD1_2040, CGD1_3040, CGD2_3200, CGD1_3020, CGD7_4270, CGD6_3790, CGD3_1400	708	9	3805	4.18001	0.175646	0.0623562	2.21013
down_mubritinib.txt	GOTERM_CC_DIRECT	GO:0016021~integral component of membrane	149	21.0452	0.00270376	CGD7_70, CGD1_820, CGD1_2550, CGD7_720, CGD6_2040, CGD3_3740, CGD8_1510, CGD3_1370, CGD4_1300, CGD4_640, CGD8_1110, CGD6_3170, CGD8_2060, CGD1_1380, CGD2_630, CGD6_4020, CGD6_1340, CGD5_4490, CGD8_2950, CGD7_1830, CGD8_240, CGD3_3120, CGD7_150, CGD7_4920, CGD6_4540, CGD6_4440, CGD6_1030, CGD8_2310, CGD7_2340, CGD3_440, CGD5_4310, CGD6_420, CGD7_2450, CGD8_3190, CGD7_840, CGD2_2920, CGD6_3390, CGD…	232	723	1299	1.1539	0.117098	0.0603715	2.52654
down_mubritinib.txt	KEGG_PATHWAY	cpv03050:Proteasome	12	1.69492	0.00433526	CGD5_3220, CGD1_420, CGD4_1170, CGD2_860, CGD6_4350, CGD3_2200, CGD3_2170, CGD2_530, CGD8_4060, CGD8_570, CGD3_2530, CGD6_920	93	32	609	2.45565	0.222749	0.031008	4.23058
down_mubritinib.txt	INTERPRO	IPR000719:Protein kinase, catalytic domain	26	3.67232	0.00579593	CGD6_650, CGD4_3710, CGD1_2630, CGD6_5240, CGD7_1260, CGD3_1810, CGD2_1610, CGD8_750, CGD2_1300, CGD8_3250, CGD2_910, CGD4_3330, CGD7_5050, CGD2_3890, CGD1_2110, CGD7_280, CGD5_4390, CGD1_400, CGD5_3180, CGD8_2180, CGD4_240, CGD5_2510, CGD8_2430, CGD1_3230, CGD3_40, CGD5_820	449	85	2496	1.70041	0.985473	0.755996	8.43496
down_mubritinib.txt	GOTERM_MF_DIRECT	GO:0005509~calcium ion binding	16	2.25989	0.00643529	CGD6_670, CGD1_1370, CGD2_1240, CGD3_190, CGD7_1260, CGD3_1860, CGD2_1590, CGD2_1300, CGD1_3220, CGD7_1010, CGD6_1570, CGD4_3330, CGD3_3420, CGD2_1640, CGD5_820, CGD5_3130	276	42	1466	2.02346	0.653128	0.653128	7.52993
down_mubritinib.txt	INTERPRO	IPR016040:NAD(P)-binding domain	12	1.69492	0.011333	CGD3_80, CGD5_1140, CGD4_2900, CGD3_2370, CGD6_3720, CGD6_3790, CGD4_2600, CGD5_750, CGD1_280, CGD8_920, CGD3_2180, CGD1_990	449	30	2496	2.22361	0.999751	0.874366	15.8683
down_mubritinib.txt	GOTERM_CC_DIRECT	GO:0005874~microtubule	6	0.847458	0.0115743	CGD4_2860, CGD6_2790, CGD7_3060, CGD4_4280, CGD6_4760, CGD7_1980	232	9	1299	3.73276	0.414636	0.163482	10.4198
down_mubritinib.txt	SMART	SM00220:S_TKc	23	3.24859	0.0116491	CGD6_650, CGD4_3710, CGD5_3180, CGD1_400, CGD1_2630, CGD6_5240, CGD8_2180, CGD4_240, CGD3_1810, CGD2_1610, CGD8_750, CGD5_2510, CGD2_1300, CGD8_2430, CGD1_3230, CGD2_910, CGD7_5050, CGD4_3330, CGD3_40, CGD2_3890, CGD5_820, CGD7_280, CGD5_4390	184	76	1005	1.65296	0.757758	0.757758	12.6032
down_mubritinib.txt	KEGG_PATHWAY	cpv00500:Starch and sucrose metabolism	5	0.706215	0.0119094	CGD2_3200, CGD8_4940, CGD6_3280, CGD2_3270, CGD2_3260	93	7	609	4.67742	0.500872	0.0743049	11.2372
down_mubritinib.txt	UP_KEYWORDS	Pyruvate	5	0.706215	0.012906	CGD1_2040, CGD4_690, CGD5_70, CGD7_3120, CGD5_3410	708	6	3805	4.47858	0.708889	0.265461	13.3061
down_mubritinib.txt	UP_KEYWORDS	Microtubule	6	0.847458	0.0142131	CGD4_2860, CGD6_2790, CGD7_3060, CGD4_4280, CGD6_4760, CGD7_1980	708	9	3805	3.58286	0.743321	0.238135	14.5597
down_mubritinib.txt	INTERPRO	IPR011009:Protein kinase-like domain	28	3.9548	0.0143882	CGD6_650, CGD4_3710, CGD1_2630, CGD6_3390, CGD6_5240, CGD7_1260, CGD3_1810, CGD2_1610, CGD8_750, CGD2_1300, CGD8_3250, CGD2_910, CGD7_5050, CGD4_3330, CGD1_2110, CGD2_3890, CGD5_4390, CGD7_280, CGD1_400, CGD5_3180, CGD8_2180, CGD4_240, CGD5_2510, CGD8_2430, CGD1_3230, CGD6_5170, CGD3_40, CGD5_820	449	100	2496	1.55653	0.999974	0.87878	19.7246
down_mubritinib.txt	INTERPRO	IPR008271:Serine/threonine-protein kinase, active site	20	2.82486	0.0163578	CGD6_650, CGD4_3710, CGD1_400, CGD1_2630, CGD6_5240, CGD8_2180, CGD4_240, CGD3_1810, CGD2_1610, CGD8_750, CGD5_2510, CGD2_1300, CGD8_2430, CGD2_910, CGD7_5050, CGD4_3330, CGD2_3890, CGD3_40, CGD5_820, CGD7_280	449	65	2496	1.71047	0.999994	0.864822	22.1224
down_mubritinib.txt	UP_KEYWORDS	Protease	18	2.54237	0.0182849	CGD1_420, CGD6_900, CGD1_1680, CGD6_4840, CGD2_3660, CGD7_4560, CGD2_530, CGD8_3200, CGD1_370, CGD6_3820, CGD6_4880, CGD3_3610, CGD2_860, CGD3_2200, CGD7_3020, CGD7_2080, CGD3_2530, CGD6_920	708	55	3805	1.75886	0.826771	0.253374	18.3598
down_mubritinib.txt	INTERPRO	IPR010935:SMCs flexible hinge	4	0.564972	0.0199228	CGD2_2750, CGD4_2200, CGD7_2700, CGD7_1850	449	4	2496	5.55902	1	0.876669	26.2931
down_mubritinib.txt	INTERPRO	IPR018097:EGF-like calcium-binding, conserved site	4	0.564972	0.0199228	CGD6_670, CGD3_190, CGD3_1860, CGD2_1590	449	4	2496	5.55902	1	0.876669	26.2931
down_mubritinib.txt	INTERPRO	IPR000177:Apple domain	4	0.564972	0.0199228	CGD1_3550, CGD3_520, CGD8_150, CGD2_1590	449	4	2496	5.55902	1	0.876669	26.2931
down_mubritinib.txt	SMART	SM00223:APPLE	4	0.564972	0.0206163	CGD1_3550, CGD3_520, CGD8_150, CGD2_1590	184	4	1005	5.46196	0.919593	0.716438	21.2974
down_mubritinib.txt	SMART	SM00968:SM00968	4	0.564972	0.0206163	CGD2_2750, CGD4_2200, CGD7_2700, CGD7_1850	184	4	1005	5.46196	0.919593	0.716438	21.2974
down_mubritinib.txt	GOTERM_MF_DIRECT	GO:0004672~protein kinase activity	19	2.68362	0.021554	CGD6_650, CGD4_3710, CGD5_3180, CGD1_400, CGD1_2630, CGD8_2180, CGD7_1260, CGD8_750, CGD2_1300, CGD8_2430, CGD8_3250, CGD1_3230, CGD2_910, CGD7_5050, CGD4_3330, CGD1_2110, CGD2_3890, CGD5_820, CGD5_4390	276	60	1466	1.682	0.971943	0.832497	23.2193
down_mubritinib.txt	INTERPRO	IPR018247:EF-Hand 1, calcium-binding site	11	1.55367	0.0243754	CGD2_1300, CGD1_3220, CGD7_1010, CGD1_1370, CGD4_3330, CGD2_1240, CGD7_1260, CGD3_3420, CGD2_1640, CGD5_820, CGD5_3130	449	29	2496	2.10859	1	0.89414	31.2094
down_mubritinib.txt	UP_KEYWORDS	Oxidoreductase	8	1.12994	0.0256847	CGD3_460, CGD4_740, CGD2_4320, CGD3_3430, CGD6_1950, CGD6_3790, CGD5_750, CGD1_990	708	17	3805	2.52908	0.915578	0.297516	24.875
down_mubritinib.txt	INTERPRO	IPR001353:Proteasome, subunit alpha/beta	7	0.988701	0.0265636	CGD5_3220, CGD1_420, CGD2_860, CGD3_2200, CGD3_2170, CGD2_530, CGD3_2530	449	14	2496	2.77951	1	0.886704	33.5117
down_mubritinib.txt	KEGG_PATHWAY	cpv00030:Pentose phosphate pathway	4	0.564972	0.0265688	CGD2_3200, CGD1_3020, CGD2_3270, CGD2_3260	93	5	609	5.23871	0.790249	0.144598	23.5029
down_mubritinib.txt	GOTERM_MF_DIRECT	GO:0004298~threonine-type endopeptidase activity	7	0.988701	0.0322405	CGD5_3220, CGD1_420, CGD2_860, CGD3_2200, CGD3_2170, CGD2_530, CGD3_2530	276	14	1466	2.6558	0.995367	0.833293	32.7923
down_mubritinib.txt	GOTERM_MF_DIRECT	GO:0000287~magnesium ion binding	7	0.988701	0.0322405	CGD1_2040, CGD5_1960, CGD7_3120, CGD3_2730, CGD2_3270, CGD8_4740, CGD2_3260	276	14	1466	2.6558	0.995367	0.833293	32.7923
down_mubritinib.txt	GOTERM_BP_DIRECT	GO:0006508~proteolysis	4	0.564972	0.0391965	CGD1_3550, CGD3_520, CGD8_150, CGD2_1590	155	5	887	4.57806	0.986136	0.882253	36.2027
down_mubritinib.txt	INTERPRO	IPR017441:Protein kinase, ATP binding site	14	1.9774	0.0398533	CGD6_650, CGD6_5240, CGD8_2180, CGD4_240, CGD7_1260, CGD3_1810, CGD5_2510, CGD8_750, CGD2_1300, CGD8_2430, CGD4_3330, CGD3_40, CGD5_820, CGD7_280	449	44	2496	1.76878	1	0.948218	46.0188
down_mubritinib.txt	GOTERM_CC_DIRECT	GO:0005694~chromosome	4	0.564972	0.0419833	CGD3_2720, CGD2_2750, CGD7_1850, CGD8_1350	232	5	1299	4.47931	0.860953	0.389353	33.3282
down_mubritinib.txt	SMART	SM00054:EFh	9	1.27119	0.042423	CGD2_1300, CGD7_1010, CGD1_1370, CGD4_3330, CGD2_1240, CGD7_1260, CGD3_3420, CGD5_820, CGD5_3130	184	23	1005	2.13729	0.994728	0.825951	39.2478
down_mubritinib.txt	INTERPRO	IPR003395:RecF/RecN/SMC	4	0.564972	0.0432057	CGD2_2750, CGD4_2200, CGD7_2700, CGD7_1850	449	5	2496	4.44722	1	0.94623	48.8066
down_mubritinib.txt	KEGG_PATHWAY	cpv00052:Galactose metabolism	4	0.564972	0.0473679	CGD2_3270, CGD7_1830, CGD4_2600, CGD2_3260	93	6	609	4.36559	0.940068	0.225755	38.2951
down_mubritinib.txt	UP_KEYWORDS	Kinase	30	4.23729	0.0497607	CGD4_3710, CGD1_2630, CGD6_3390, CGD7_910, CGD6_5240, CGD7_1260, CGD3_1810, CGD2_1610, CGD8_750, CGD2_1300, CGD8_3250, CGD7_5050, CGD1_2110, CGD2_3890, CGD2_2340, CGD5_4390, CGD7_280, CGD5_3180, CGD4_4340, CGD1_400, CGD8_2180, CGD4_240, CGD2_1910, CGD3_1400, CGD5_2510, CGD8_2430, CGD1_2040, CGD1_3230, CGD3_40, CGD5_820	708	116	3805	1.3899	0.992163	0.454535	42.939
down_mubritinib.txt	KEGG_PATHWAY	cpv03430:Mismatch repair	7	0.988701	0.0524238	CGD8_610, CGD8_3950, CGD8_370, CGD5_2560, CGD2_4080, CGD7_4620, CGD8_2150	93	19	609	2.41256	0.955983	0.229153	41.4771
down_mubritinib.txt	GOTERM_MF_DIRECT	GO:0016853~isomerase activity	6	0.847458	0.0564442	CGD6_120, CGD3_2720, CGD6_2690, CGD6_850, CGD1_800, CGD8_1350	276	12	1466	2.6558	0.999927	0.907643	50.5648
down_mubritinib.txt	UP_KEYWORDS	Membrane	153	21.6102	0.0566175	CGD7_70, CGD1_820, CGD1_2550, CGD7_720, CGD6_2040, CGD3_3740, CGD8_1510, CGD3_1370, CGD4_1300, CGD4_640, CGD8_1110, CGD6_3170, CGD8_2060, CGD1_1380, CGD2_630, CGD6_4020, CGD6_1340, CGD5_4490, CGD8_2950, CGD7_1830, CGD8_1270, CGD8_240, CGD7_1910, CGD4_2210, CGD3_3120, CGD7_150, CGD7_4920, CGD6_4540, CGD6_4440, CGD6_1030, CGD8_2310, CGD7_2340, CGD3_440, CGD5_4310, CGD6_420, CGD7_2450, CGD8_3190, CG…	708	734	3805	1.12025	0.996061	0.459475	47.3053
down_mubritinib.txt	UP_KEYWORDS	Proteasome	11	1.55367	0.0586709	CGD8_630, CGD5_3220, CGD1_420, CGD4_1170, CGD2_860, CGD6_4350, CGD3_2200, CGD3_2170, CGD2_530, CGD8_570, CGD3_2530	708	32	3805	1.84741	0.996798	0.436954	48.5524
down_mubritinib.txt	GOTERM_BP_DIRECT	GO:0051603~proteolysis involved in cellular protein catabolic process	4	0.564972	0.0685329	CGD5_3220, CGD1_420, CGD2_860, CGD3_2530	155	6	887	3.81505	0.999498	0.920511	54.978
down_mubritinib.txt	GOTERM_CC_DIRECT	GO:0005839~proteasome core complex	4	0.564972	0.073103	CGD5_3220, CGD1_420, CGD2_860, CGD3_2530	232	6	1299	3.73276	0.96956	0.502618	51.2036
down_mubritinib.txt	INTERPRO	IPR023333:Proteasome B-type subunit	4	0.564972	0.0750783	CGD1_420, CGD2_860, CGD2_530, CGD3_2530	449	6	2496	3.70601	1	0.991216	69.3692
down_mubritinib.txt	GOTERM_BP_DIRECT	GO:0006030~chitin metabolic process	3	0.423729	0.079646	CGD7_1800, CGD4_670, CGD7_5150	155	3	887	5.72258	0.999861	0.891409	60.6603
down_mubritinib.txt	GOTERM_BP_DIRECT	GO:0051276~chromosome organization	3	0.423729	0.079646	CGD2_2750, CGD7_1850, CGD3_950	155	3	887	5.72258	0.999861	0.891409	60.6603
down_mubritinib.txt	UP_KEYWORDS	Transmembrane helix	148	20.904	0.0826298	CGD7_70, CGD1_820, CGD1_2550, CGD7_720, CGD6_2040, CGD3_3740, CGD8_1510, CGD3_1370, CGD4_1300, CGD4_640, CGD8_1110, CGD6_3170, CGD8_2060, CGD1_1380, CGD2_630, CGD6_4020, CGD6_1340, CGD5_4490, CGD8_2950, CGD7_1830, CGD8_240, CGD3_3120, CGD7_150, CGD7_4920, CGD6_4540, CGD6_4440, CGD6_1030, CGD8_2310, CGD7_2340, CGD3_440, CGD5_4310, CGD6_420, CGD7_2450, CGD8_3190, CGD7_840, CGD2_2920, CGD6_3390, CGD…	708	718	3805	1.10779	0.999723	0.525188	61.2485
down_mubritinib.txt	GOTERM_MF_DIRECT	GO:0004252~serine-type endopeptidase activity	4	0.564972	0.0838113	CGD6_4840, CGD2_3660, CGD7_3020, CGD6_3730	276	6	1466	3.54106	0.999999	0.943362	65.4031
down_mubritinib.txt	UP_KEYWORDS	Transmembrane	149	21.0452	0.0840945	CGD7_70, CGD1_820, CGD1_2550, CGD7_720, CGD6_2040, CGD3_3740, CGD8_1510, CGD3_1370, CGD4_1300, CGD4_640, CGD8_1110, CGD6_3170, CGD8_2060, CGD1_1380, CGD2_630, CGD6_4020, CGD6_1340, CGD5_4490, CGD8_2950, CGD7_1830, CGD8_240, CGD3_3120, CGD7_150, CGD7_4920, CGD6_4540, CGD6_4440, CGD6_1030, CGD8_2310, CGD7_2340, CGD3_440, CGD5_4310, CGD6_420, CGD7_2450, CGD8_3190, CGD7_840, CGD2_2920, CGD6_3390, CGD…	708	724	3805	1.10604	0.999762	0.501133	61.9232
down_mubritinib.txt	INTERPRO	IPR002557:Chitin binding domain	3	0.423729	0.0849688	CGD7_1800, CGD4_670, CGD7_5150	449	3	2496	5.55902	1	0.993075	73.9758
down_mubritinib.txt	INTERPRO	IPR000217:Tubulin	3	0.423729	0.0849688	CGD4_2860, CGD6_4760, CGD7_1980	449	3	2496	5.55902	1	0.993075	73.9758
down_mubritinib.txt	INTERPRO	IPR024704:Structural maintenance of chromosomes protein	3	0.423729	0.0849688	CGD2_2750, CGD4_2200, CGD7_1850	449	3	2496	5.55902	1	0.993075	73.9758
down_mubritinib.txt	INTERPRO	IPR004043:LCCL	3	0.423729	0.0849688	CGD7_1730, CGD2_790, CGD7_300	449	3	2496	5.55902	1	0.993075	73.9758
down_mubritinib.txt	INTERPRO	IPR023123:Tubulin, C-terminal	3	0.423729	0.0849688	CGD4_2860, CGD6_4760, CGD7_1980	449	3	2496	5.55902	1	0.993075	73.9758
down_mubritinib.txt	INTERPRO	IPR008280:Tubulin/FtsZ, C-terminal	3	0.423729	0.0849688	CGD4_2860, CGD6_4760, CGD7_1980	449	3	2496	5.55902	1	0.993075	73.9758
down_mubritinib.txt	INTERPRO	IPR023410:14-3-3 domain	3	0.423729	0.0849688	CGD1_2980, CGD7_2470, CGD3_1290	449	3	2496	5.55902	1	0.993075	73.9758
down_mubritinib.txt	INTERPRO	IPR000152:EGF-type aspartate/asparagine hydroxylation site	3	0.423729	0.0849688	CGD6_670, CGD3_1860, CGD2_1590	449	3	2496	5.55902	1	0.993075	73.9758
down_mubritinib.txt	INTERPRO	IPR000209:Peptidase S8/S53 domain	3	0.423729	0.0849688	CGD6_4840, CGD2_3660, CGD6_3730	449	3	2496	5.55902	1	0.993075	73.9758
down_mubritinib.txt	INTERPRO	IPR003008:Tubulin/FtsZ, GTPase domain	3	0.423729	0.0849688	CGD4_2860, CGD6_4760, CGD7_1980	449	3	2496	5.55902	1	0.993075	73.9758
down_mubritinib.txt	INTERPRO	IPR017975:Tubulin, conserved site	3	0.423729	0.0849688	CGD4_2860, CGD6_4760, CGD7_1980	449	3	2496	5.55902	1	0.993075	73.9758
down_mubritinib.txt	INTERPRO	IPR010400:PITH domain	3	0.423729	0.0849688	CGD5_2030, CGD8_3510, CGD1_3660	449	3	2496	5.55902	1	0.993075	73.9758
down_mubritinib.txt	INTERPRO	IPR000172:Glucose-methanol-choline oxidoreductase, N-terminal	3	0.423729	0.0849688	CGD2_2510, CGD8_2670, CGD8_4230	449	3	2496	5.55902	1	0.993075	73.9758
down_mubritinib.txt	INTERPRO	IPR018316:Tubulin/FtsZ, 2-layer sandwich domain	3	0.423729	0.0849688	CGD4_2860, CGD6_4760, CGD7_1980	449	3	2496	5.55902	1	0.993075	73.9758
down_mubritinib.txt	UP_KEYWORDS	Coiled coil	103	14.548	0.0860511	CGD8_4940, CGD6_820, CGD8_2190, CGD2_2840, CGD8_640, CGD6_2790, CGD4_2200, CGD7_520, CGD6_920, CGD2_2750, CGD3_2140, CGD2_2100, CGD7_1290, CGD7_1010, CGD2_40, CGD3_3950, CGD7_2010, CGD7_1980, CGD1_1340, CGD3_3860, CGD2_3670, CGD8_130, CGD2_2860, CGD7_4560, CGD5_2690, CGD8_420, CGD8_4600, CGD1_2010, CGD7_2700, CGD7_5510, CGD4_2850, CGD3_1540, CGD2_2550, CGD8_3950, CGD2_650, CGD1_3290, CGD7_1850, C…	708	487	3805	1.13666	0.999806	0.481881	62.8078
down_mubritinib.txt	SMART	SM00603:LCCL	3	0.423729	0.0871115	CGD7_1730, CGD2_790, CGD7_300	184	3	1005	5.46196	0.999984	0.93652	64.9297
down_mubritinib.txt	SMART	SM00864:SM00864	3	0.423729	0.0871115	CGD4_2860, CGD6_4760, CGD7_1980	184	3	1005	5.46196	0.999984	0.93652	64.9297
down_mubritinib.txt	SMART	SM00865:SM00865	3	0.423729	0.0871115	CGD4_2860, CGD6_4760, CGD7_1980	184	3	1005	5.46196	0.999984	0.93652	64.9297
down_mubritinib.txt	UP_KEYWORDS	EGF-like domain	3	0.423729	0.0906691	CGD6_670, CGD3_1860, CGD2_1590	708	3	3805	5.37429	0.99988	0.475315	64.8221
down_mubritinib.txt	GOTERM_MF_DIRECT	GO:0008061~chitin binding	3	0.423729	0.0921679	CGD7_1800, CGD4_670, CGD7_5150	276	3	1466	5.31159	1	0.928854	69.0412
down_mubritinib.txt	GOTERM_MF_DIRECT	GO:0016614~oxidoreductase activity, acting on CH-OH group of donors	3	0.423729	0.0921679	CGD2_2510, CGD8_2670, CGD8_4230	276	3	1466	5.31159	1	0.928854	69.0412
down_mubritinib.txt	INTERPRO	IPR002048:EF-hand domain	11	1.55367	0.0961108	CGD2_1300, CGD1_3220, CGD7_1010, CGD1_1370, CGD4_3330, CGD2_1240, CGD7_1260, CGD3_3420, CGD2_1640, CGD5_820, CGD5_3130	449	36	2496	1.69859	1	0.994776	78.387
down_mycophenolate_mofetil.txt	GOTERM_CC_DIRECT	GO:0016021~integral component of membrane	152	24.127	3.27024e-12	CGD7_70, CGD1_820, CGD1_2550, CGD8_5090, CGD7_720, CGD3_3740, CGD8_1510, CGD2_1270, CGD5_3970, CGD3_1370, CGD4_1300, CGD4_640, CGD6_3170, CGD8_2060, CGD1_1380, CGD2_630, CGD6_4020, CGD6_1340, CGD5_4590, CGD8_2950, CGD7_1830, CGD4_2190, CGD8_240, CGD3_1800, CGD3_3120, CGD5_1290, CGD7_150, CGD6_2910, CGD7_4920, CGD6_4440, CGD6_1030, CGD8_2310, CGD3_440, CGD5_4310, CGD6_420, CGD7_840, CGD2_2920, CGD…	195	723	1299	1.40049	9.15676e-11	9.15676e-11	2.73579e-09
down_mycophenolate_mofetil.txt	KEGG_PATHWAY	cpv01100:Metabolic pathways	27	4.28571	9.07588e-08	CGD5_1140, CGD7_910, CGD5_4560, CGD8_4940, CGD6_3720, CGD8_1720, CGD8_1970, CGD6_3280, CGD7_1830, CGD7_540, CGD8_920, CGD8_3680, CGD1_3730, CGD5_1960, CGD5_2590, CGD4_1890, CGD8_2370, CGD3_80, CGD7_3120, CGD6_4570, CGD6_4580, CGD3_2030, CGD1_3020, CGD6_3790, CGD2_3270, CGD4_4460, CGD2_3260	43	149	609	2.56641	4.53793e-06	4.53793e-06	8.74135e-05
down_mycophenolate_mofetil.txt	KEGG_PATHWAY	cpv01110:Biosynthesis of secondary metabolites	14	2.22222	1.3716e-06	CGD5_1960, CGD4_1890, CGD5_1140, CGD7_910, CGD5_4560, CGD6_3720, CGD8_1720, CGD1_3020, CGD6_3280, CGD2_3270, CGD6_3790, CGD2_210, CGD8_3680, CGD2_3260	43	44	609	4.50634	6.85775e-05	3.42893e-05	0.00132103
down_mycophenolate_mofetil.txt	KEGG_PATHWAY	cpv01130:Biosynthesis of antibiotics	11	1.74603	9.0026e-06	CGD5_1960, CGD4_1890, CGD7_910, CGD6_3720, CGD8_1720, CGD1_3020, CGD2_3270, CGD6_3790, CGD7_1830, CGD2_3260, CGD1_3730	43	30	609	5.19302	0.000450031	0.000150033	0.00867044
down_mycophenolate_mofetil.txt	UP_KEYWORDS	Signal	95	15.0794	2.93447e-05	CGD8_2670, CGD5_3570, CGD7_4810, CGD4_2500, CGD7_5140, CGD6_820, CGD6_200, CGD6_3730, CGD1_3830, CGD3_720, CGD2_2510, CGD8_5380, CGD5_3930, CGD4_3630, CGD7_4430, CGD8_2480, CGD8_4290, CGD8_5400, CGD3_3430, CGD6_1100, CGD6_2090, CGD7_5150, CGD8_2800, CGD2_420, CGD4_640, CGD4_1300, CGD6_5270, CGD1_990, CGD1_870, CGD5_2680, CGD7_1730, CGD8_5080, CGD6_1300, CGD2_490, CGD1_1680, CGD1_260, CGD2_2100, C…	629	390	3805	1.47354	0.00202277	0.00202277	0.0302757
down_mycophenolate_mofetil.txt	GOTERM_BP_DIRECT	GO:0005975~carbohydrate metabolic process	9	1.42857	4.57669e-05	CGD5_3140, CGD5_2910, CGD3_1580, CGD2_3270, CGD6_3750, CGD1_3060, CGD2_210, CGD2_3260, CGD1_3730	89	16	887	5.60604	0.00319863	0.00319863	0.0473547
down_mycophenolate_mofetil.txt	KEGG_PATHWAY	cpv00010:Glycolysis / Gluconeogenesis	7	1.11111	0.000149636	CGD5_1960, CGD7_910, CGD8_1720, CGD1_3020, CGD2_3270, CGD6_3790, CGD2_3260	43	14	609	7.0814	0.00745441	0.00186884	0.144027
down_mycophenolate_mofetil.txt	INTERPRO	IPR009030:Insulin-like growth factor binding protein, N-terminal	7	1.11111	0.000216242	CGD7_1800, CGD4_3090, CGD6_2090, CGD3_1860, CGD4_500, CGD8_3350, CGD2_1590	370	8	2496	5.9027	0.116741	0.116741	0.316967
down_mycophenolate_mofetil.txt	UP_KEYWORDS	Transmembrane helix	151	23.9683	0.000351209	CGD7_70, CGD1_820, CGD1_2550, CGD8_5090, CGD7_720, CGD3_3740, CGD8_1510, CGD2_1270, CGD5_3970, CGD3_1370, CGD4_1300, CGD4_640, CGD6_3170, CGD8_2060, CGD1_1380, CGD2_630, CGD6_4020, CGD6_1340, CGD5_4590, CGD8_2950, CGD7_1830, CGD4_2190, CGD8_240, CGD3_1800, CGD3_3120, CGD5_1290, CGD7_150, CGD6_2910, CGD7_4920, CGD6_4440, CGD6_1030, CGD8_2310, CGD3_440, CGD5_4310, CGD6_420, CGD7_840, CGD2_2920, CGD…	629	718	3805	1.2722	0.0239463	0.0120457	0.361809
down_mycophenolate_mofetil.txt	KEGG_PATHWAY	cpv01230:Biosynthesis of amino acids	7	1.11111	0.000359151	CGD5_1960, CGD5_4560, CGD7_910, CGD6_4570, CGD6_3720, CGD1_3020, CGD6_3790	43	16	609	6.19622	0.0178004	0.00358571	0.345377
down_mycophenolate_mofetil.txt	UP_KEYWORDS	Transmembrane	152	24.127	0.000364185	CGD7_70, CGD1_820, CGD1_2550, CGD8_5090, CGD7_720, CGD3_3740, CGD8_1510, CGD2_1270, CGD5_3970, CGD3_1370, CGD4_1300, CGD4_640, CGD6_3170, CGD8_2060, CGD1_1380, CGD2_630, CGD6_4020, CGD6_1340, CGD5_4590, CGD8_2950, CGD7_1830, CGD4_2190, CGD8_240, CGD3_1800, CGD3_3120, CGD5_1290, CGD7_150, CGD6_2910, CGD7_4920, CGD6_4440, CGD6_1030, CGD8_2310, CGD3_440, CGD5_4310, CGD6_420, CGD7_840, CGD2_2920, CGD…	629	724	3805	1.27002	0.0248202	0.00834279	0.375154
down_mycophenolate_mofetil.txt	UP_KEYWORDS	Membrane	152	24.127	0.000718756	CGD7_70, CGD1_820, CGD1_2550, CGD8_5090, CGD7_720, CGD3_3740, CGD8_1510, CGD2_1270, CGD5_3970, CGD3_1370, CGD4_1300, CGD4_640, CGD6_3170, CGD8_2060, CGD1_1380, CGD2_630, CGD6_4020, CGD6_1340, CGD5_4590, CGD8_2950, CGD7_1830, CGD4_2190, CGD8_240, CGD3_1800, CGD3_3120, CGD5_1290, CGD7_150, CGD6_2910, CGD7_4920, CGD6_4440, CGD6_1030, CGD8_2310, CGD3_440, CGD5_4310, CGD6_420, CGD7_840, CGD2_2920, CGD…	629	734	3805	1.25271	0.0484014	0.0123264	0.739181
down_mycophenolate_mofetil.txt	INTERPRO	IPR017853:Glycoside hydrolase, superfamily	6	0.952381	0.00111811	CGD5_3140, CGD5_2910, CGD3_1580, CGD6_3280, CGD6_880, CGD6_3750	370	7	2496	5.78224	0.473842	0.274633	1.62886
down_mycophenolate_mofetil.txt	GOTERM_CC_DIRECT	GO:0005576~extracellular region	6	0.952381	0.00115196	CGD7_1800, CGD4_670, CGD1_3550, CGD3_520, CGD7_5150, CGD2_1590	195	7	1299	5.70989	0.0317583	0.0160072	0.95961
down_mycophenolate_mofetil.txt	SMART	SM00220:S_TKc	22	3.49206	0.00175275	CGD5_3180, CGD1_400, CGD6_5240, CGD8_2180, CGD4_240, CGD7_1840, CGD2_1610, CGD8_750, CGD5_2510, CGD2_1300, CGD8_2430, CGD7_3760, CGD1_60, CGD1_3230, CGD2_910, CGD7_5050, CGD4_3330, CGD3_40, CGD2_3890, CGD5_4390, CGD5_820, CGD7_3080	149	76	1005	1.95249	0.154994	0.154994	1.91362
down_mycophenolate_mofetil.txt	INTERPRO	IPR011009:Protein kinase-like domain	27	4.28571	0.00196624	CGD6_3390, CGD5_2400, CGD6_5240, CGD7_1840, CGD2_1610, CGD8_750, CGD2_1300, CGD8_3250, CGD1_60, CGD2_910, CGD7_5050, CGD4_3330, CGD2_3890, CGD4_2670, CGD5_4390, CGD1_400, CGD5_3180, CGD8_2180, CGD4_240, CGD5_2510, CGD8_2430, CGD7_3760, CGD1_3230, CGD3_40, CGD3_2030, CGD5_820, CGD7_3080	370	100	2496	1.82141	0.67688	0.313794	2.84788
down_mycophenolate_mofetil.txt	INTERPRO	IPR000719:Protein kinase, catalytic domain	24	3.80952	0.00201851	CGD5_3180, CGD1_400, CGD5_2400, CGD6_5240, CGD8_2180, CGD4_240, CGD7_1840, CGD2_1610, CGD8_750, CGD5_2510, CGD2_1300, CGD8_2430, CGD8_3250, CGD7_3760, CGD1_60, CGD1_3230, CGD2_910, CGD7_5050, CGD4_3330, CGD3_40, CGD2_3890, CGD5_4390, CGD5_820, CGD7_3080	370	85	2496	1.90474	0.686451	0.251699	2.92255
down_mycophenolate_mofetil.txt	INTERPRO	IPR013781:Glycoside hydrolase, catalytic domain	5	0.793651	0.00207937	CGD5_3140, CGD5_2910, CGD6_3280, CGD6_880, CGD6_3750	370	5	2496	6.74595	0.697236	0.212554	3.00942
down_mycophenolate_mofetil.txt	INTERPRO	IPR008271:Serine/threonine-protein kinase, active site	19	3.01587	0.00466567	CGD1_400, CGD6_5240, CGD8_2180, CGD4_240, CGD7_1840, CGD2_1610, CGD8_750, CGD5_2510, CGD2_1300, CGD8_2430, CGD7_3760, CGD1_60, CGD2_910, CGD7_5050, CGD4_3330, CGD3_40, CGD2_3890, CGD5_820, CGD7_3080	370	65	2496	1.97189	0.931735	0.360708	6.63474
down_mycophenolate_mofetil.txt	INTERPRO	IPR016040:NAD(P)-binding domain	11	1.74603	0.00833933	CGD3_80, CGD5_1140, CGD4_2900, CGD6_3720, CGD8_2710, CGD6_3790, CGD1_280, CGD8_920, CGD3_2180, CGD2_210, CGD1_990	370	30	2496	2.47351	0.991826	0.496762	11.5676
down_mycophenolate_mofetil.txt	INTERPRO	IPR017441:Protein kinase, ATP binding site	14	2.22222	0.00867082	CGD6_5240, CGD8_2180, CGD4_240, CGD7_1840, CGD5_2510, CGD8_750, CGD8_2430, CGD2_1300, CGD7_3760, CGD1_60, CGD4_3330, CGD3_40, CGD5_820, CGD7_3080	370	44	2496	2.14644	0.993254	0.464655	12.0006
down_mycophenolate_mofetil.txt	KEGG_PATHWAY	cpv00500:Starch and sucrose metabolism	4	0.634921	0.00880626	CGD8_4940, CGD6_3280, CGD2_3270, CGD2_3260	43	7	609	8.09302	0.35742	0.0710594	8.16644
down_mycophenolate_mofetil.txt	KEGG_PATHWAY	cpv00520:Amino sugar and nucleotide sugar metabolism	5	0.793651	0.00888267	CGD2_3270, CGD7_1830, CGD8_920, CGD2_3260, CGD1_3730	43	13	609	5.44723	0.359892	0.0617428	8.23461
down_mycophenolate_mofetil.txt	INTERPRO	IPR013780:Glycosyl hydrolase, family 13, all-beta	4	0.634921	0.0114216	CGD5_3140, CGD5_2910, CGD6_3280, CGD6_3750	370	4	2496	6.74595	0.998631	0.519359	15.5178
down_mycophenolate_mofetil.txt	INTERPRO	IPR006047:Glycosyl hydrolase, family 13, catalytic domain	4	0.634921	0.0114216	CGD5_3140, CGD5_2910, CGD6_3280, CGD6_3750	370	4	2496	6.74595	0.998631	0.519359	15.5178
down_mycophenolate_mofetil.txt	INTERPRO	IPR018097:EGF-like calcium-binding, conserved site	4	0.634921	0.0114216	CGD6_670, CGD3_190, CGD3_1860, CGD2_1590	370	4	2496	6.74595	0.998631	0.519359	15.5178
down_mycophenolate_mofetil.txt	GOTERM_MF_DIRECT	GO:0004672~protein kinase activity	17	2.69841	0.0160364	CGD1_400, CGD5_3180, CGD5_2400, CGD8_2180, CGD7_1840, CGD8_750, CGD2_1300, CGD8_2430, CGD8_3250, CGD1_3230, CGD2_910, CGD7_5050, CGD4_3330, CGD2_3890, CGD5_820, CGD5_4390, CGD7_3080	228	60	1466	1.82178	0.871668	0.871668	17.0956
down_mycophenolate_mofetil.txt	UP_KEYWORDS	Kinase	29	4.60317	0.0203827	CGD6_3390, CGD7_910, CGD6_5240, CGD7_1840, CGD2_1610, CGD8_750, CGD2_1300, CGD8_3250, CGD1_60, CGD7_5050, CGD2_3890, CGD4_2670, CGD2_2340, CGD5_4390, CGD5_3180, CGD1_400, CGD8_2180, CGD8_1970, CGD4_240, CGD2_1910, CGD3_1400, CGD5_2510, CGD8_2430, CGD7_3760, CGD8_2370, CGD1_3230, CGD3_40, CGD3_2030, CGD5_820	629	116	3805	1.51232	0.758512	0.247374	19.1436
down_mycophenolate_mofetil.txt	GOTERM_BP_DIRECT	GO:0006030~chitin metabolic process	3	0.47619	0.0273324	CGD7_1800, CGD4_670, CGD7_5150	89	3	887	9.96629	0.856282	0.620899	24.9342
down_mycophenolate_mofetil.txt	UP_KEYWORDS	Disulfide bond	4	0.634921	0.0344629	CGD6_670, CGD6_4450, CGD3_1860, CGD2_1590	629	5	3805	4.83943	0.911068	0.331897	30.3636
down_mycophenolate_mofetil.txt	GOTERM_BP_DIRECT	GO:0006096~glycolytic process	4	0.634921	0.0365885	CGD5_1960, CGD7_910, CGD1_3020, CGD6_3790	89	8	887	4.98315	0.926408	0.58094	32.0067
down_mycophenolate_mofetil.txt	KEGG_PATHWAY	cpv00030:Pentose phosphate pathway	3	0.47619	0.0406679	CGD1_3020, CGD2_3270, CGD2_3260	43	5	609	8.49767	0.874556	0.228553	32.9597
down_mycophenolate_mofetil.txt	INTERPRO	IPR013320:Concanavalin A-like lectin/glucanase, subgroup	4	0.634921	0.0453588	CGD2_790, CGD1_1920, CGD3_3430, CGD1_740	370	6	2496	4.4973	1	0.930365	49.4105
down_mycophenolate_mofetil.txt	UP_KEYWORDS	Oxidoreductase	7	1.11111	0.0479469	CGD3_460, CGD6_2470, CGD4_740, CGD3_3430, CGD6_3790, CGD2_210, CGD1_990	629	17	3805	2.49088	0.966301	0.383887	39.7702
down_mycophenolate_mofetil.txt	COG_ONTOLOGY	Inorganic ion transport and metabolism	4	0.634921	0.0503849	CGD4_690, CGD4_2720, CGD5_310, CGD3_3740	56	6	354	4.21429	0.710837	0.710837	33.9474
down_mycophenolate_mofetil.txt	GOTERM_MF_DIRECT	GO:0004252~serine-type endopeptidase activity	4	0.634921	0.0510854	CGD6_4840, CGD2_3660, CGD7_3020, CGD6_3730	228	6	1466	4.28655	0.998718	0.964197	45.5621
down_mycophenolate_mofetil.txt	GOTERM_BP_DIRECT	GO:0009190~cyclic nucleotide biosynthetic process	3	0.47619	0.0511512	CGD5_1290, CGD2_1270, CGD3_1110	89	4	887	7.47472	0.974661	0.601023	41.9224
down_mycophenolate_mofetil.txt	KEGG_PATHWAY	cpv00052:Galactose metabolism	3	0.47619	0.058359	CGD2_3270, CGD7_1830, CGD2_3260	43	6	609	7.0814	0.950539	0.283991	43.9625
down_mycophenolate_mofetil.txt	SMART	SM00642:Aamy	3	0.47619	0.0584074	CGD5_2910, CGD6_3280, CGD6_3750	149	3	1005	6.74497	0.996904	0.944355	48.4619
down_mycophenolate_mofetil.txt	SMART	SM00603:LCCL	3	0.47619	0.0584074	CGD7_1730, CGD2_790, CGD7_300	149	3	1005	6.74497	0.996904	0.944355	48.4619
down_mycophenolate_mofetil.txt	INTERPRO	IPR004043:LCCL	3	0.47619	0.0589981	CGD7_1730, CGD2_790, CGD7_300	370	3	2496	6.74595	1	0.95813	59.044
down_mycophenolate_mofetil.txt	INTERPRO	IPR008927:6-phosphogluconate dehydrogenase, C-terminal-like	3	0.47619	0.0589981	CGD6_3720, CGD8_920, CGD2_210	370	3	2496	6.74595	1	0.95813	59.044
down_mycophenolate_mofetil.txt	INTERPRO	IPR002557:Chitin binding domain	3	0.47619	0.0589981	CGD7_1800, CGD4_670, CGD7_5150	370	3	2496	6.74595	1	0.95813	59.044
down_mycophenolate_mofetil.txt	INTERPRO	IPR026854:Vacuolar protein sorting-associated protein 13A N-terminal domain	3	0.47619	0.0589981	CGD3_430, CGD5_4500, CGD5_2830	370	3	2496	6.74595	1	0.95813	59.044
down_mycophenolate_mofetil.txt	INTERPRO	IPR000152:EGF-type aspartate/asparagine hydroxylation site	3	0.47619	0.0589981	CGD6_670, CGD3_1860, CGD2_1590	370	3	2496	6.74595	1	0.95813	59.044
down_mycophenolate_mofetil.txt	INTERPRO	IPR015902:Glycoside hydrolase, family 13	3	0.47619	0.0589981	CGD5_2910, CGD6_3280, CGD6_3750	370	3	2496	6.74595	1	0.95813	59.044
down_mycophenolate_mofetil.txt	INTERPRO	IPR006048:Alpha-amylase, C-terminal all beta	3	0.47619	0.0589981	CGD5_3140, CGD6_3280, CGD6_3750	370	3	2496	6.74595	1	0.95813	59.044
down_mycophenolate_mofetil.txt	INTERPRO	IPR000172:Glucose-methanol-choline oxidoreductase, N-terminal	3	0.47619	0.0589981	CGD2_2510, CGD8_2670, CGD8_4230	370	3	2496	6.74595	1	0.95813	59.044
down_mycophenolate_mofetil.txt	INTERPRO	IPR000209:Peptidase S8/S53 domain	3	0.47619	0.0589981	CGD6_4840, CGD2_3660, CGD6_3730	370	3	2496	6.74595	1	0.95813	59.044
down_mycophenolate_mofetil.txt	GOTERM_MF_DIRECT	GO:0016614~oxidoreductase activity, acting on CH-OH group of donors	3	0.47619	0.0643188	CGD2_2510, CGD8_2670, CGD8_4230	228	3	1466	6.42982	0.999785	0.940056	53.744
down_mycophenolate_mofetil.txt	GOTERM_MF_DIRECT	GO:0008061~chitin binding	3	0.47619	0.0643188	CGD7_1800, CGD4_670, CGD7_5150	228	3	1466	6.42982	0.999785	0.940056	53.744
down_mycophenolate_mofetil.txt	GOTERM_MF_DIRECT	GO:0043169~cation binding	3	0.47619	0.0643188	CGD5_3140, CGD6_3280, CGD6_3750	228	3	1466	6.42982	0.999785	0.940056	53.744
down_mycophenolate_mofetil.txt	KEGG_PATHWAY	cpv01200:Carbon metabolism	4	0.634921	0.0651445	CGD5_1960, CGD7_910, CGD1_3020, CGD6_3790	43	14	609	4.04651	0.965547	0.28596	47.733
down_mycophenolate_mofetil.txt	INTERPRO	IPR023753:Pyridine nucleotide-disulphide oxidoreductase, FAD/NAD(P)-binding domain	5	0.793651	0.0659692	CGD2_2510, CGD8_2670, CGD8_4230, CGD8_2710, CGD7_270	370	11	2496	3.06634	1	0.961781	63.2792
down_mycophenolate_mofetil.txt	GOTERM_MF_DIRECT	GO:0016491~oxidoreductase activity	6	0.952381	0.0682078	CGD7_1000, CGD4_2900, CGD8_1700, CGD8_2710, CGD7_270, CGD3_2180	228	15	1466	2.57193	0.999873	0.89386	55.9251
down_mycophenolate_mofetil.txt	INTERPRO	IPR010987:Glutathione S-transferase, C-terminal-like	4	0.634921	0.0708518	CGD8_2970, CGD2_3730, CGD3_670, CGD7_4780	370	7	2496	3.85483	1	0.961021	65.9985
down_mycophenolate_mofetil.txt	INTERPRO	IPR006671:Cyclin, N-terminal	4	0.634921	0.0708518	CGD4_2070, CGD7_660, CGD3_4050, CGD1_3150	370	7	2496	3.85483	1	0.961021	65.9985
down_mycophenolate_mofetil.txt	UP_KEYWORDS	EGF-like domain	3	0.47619	0.0726559	CGD6_670, CGD3_1860, CGD2_1590	629	3	3805	6.04928	0.994509	0.478262	54.0834
down_mycophenolate_mofetil.txt	GOTERM_BP_DIRECT	GO:0006508~proteolysis	3	0.47619	0.0798165	CGD1_3550, CGD3_520, CGD2_1590	89	5	887	5.97978	0.997041	0.687937	57.7204
down_mycophenolate_mofetil.txt	INTERPRO	IPR009072:Histone-fold	5	0.793651	0.087821	CGD5_3170, CGD8_2170, CGD4_3220, CGD2_1670, CGD8_5230	370	12	2496	2.81081	1	0.976918	74.0589
down_mycophenolate_mofetil.txt	UP_KEYWORDS	Nucleosome core	4	0.634921	0.0933245	CGD5_3170, CGD8_2170, CGD4_3220, CGD8_5230	629	7	3805	3.45673	0.998841	0.528157	63.6118
down_pralatrexate.txt	UP_KEYWORDS	Signal	41	21.5789	3.9257e-06	CGD8_2670, CGD3_3550, CGD7_4810, CGD5_3570, CGD7_5140, CGD3_90, CGD6_200, CGD6_3730, CGD5_1220, CGD3_720, CGD4_3090, CGD4_4270, CGD7_4430, CGD8_4290, CGD3_3430, CGD8_2800, CGD3_1540, CGD7_5150, CGD8_1740, CGD7_4310, CGD4_1300, CGD8_3350, CGD1_990, CGD4_910, CGD7_1730, CGD5_2680, CGD7_4880, CGD1_1680, CGD2_2100, CGD8_4830, CGD7_400, CGD5_3420, CGD4_670, CGD8_2070, CGD8_1160, CGD1_660, CGD8_4860, C…	190	390	3805	2.10533	0.000153091	0.000153091	0.00356995
down_pralatrexate.txt	INTERPRO	IPR009030:Insulin-like growth factor binding protein, N-terminal	6	3.15789	6.67194e-06	CGD7_1800, CGD4_3090, CGD3_1860, CGD4_500, CGD8_3350, CGD2_1590	108	8	2496	17.3333	0.00183311	0.00183311	0.00879699
down_pralatrexate.txt	GOTERM_CC_DIRECT	GO:0005576~extracellular region	5	2.63158	0.000138911	CGD7_1800, CGD4_670, CGD1_3550, CGD7_5150, CGD2_1590	62	7	1299	14.9654	0.001943	0.001943	0.0943232
down_pralatrexate.txt	INTERPRO	IPR018097:EGF-like calcium-binding, conserved site	4	2.10526	0.000297113	CGD6_670, CGD3_190, CGD3_1860, CGD2_1590	108	4	2496	23.1111	0.0784685	0.0400357	0.391053
down_pralatrexate.txt	GOTERM_CC_DIRECT	GO:0016021~integral component of membrane	46	24.2105	0.00223292	CGD7_70, CGD2_2920, CGD2_3480, CGD6_3390, CGD6_670, CGD3_1110, CGD2_4050, CGD7_4560, CGD6_3730, CGD8_5050, CGD5_3810, CGD8_1510, CGD7_1350, CGD6_5180, CGD6_4880, CGD5_580, CGD5_3410, CGD2_3770, CGD4_1300, CGD1_990, CGD4_1910, CGD5_2680, CGD7_4880, CGD4_2720, CGD7_850, CGD6_1340, CGD2_4350, CGD8_2950, CGD5_2840, CGD8_3910, CGD7_1240, CGD5_3420, CGD7_1800, CGD8_2070, CGD8_1160, CGD1_1100, CGD6_3060…	62	723	1299	1.33302	0.0308112	0.0155261	1.50703
down_pralatrexate.txt	INTERPRO	IPR017853:Glycoside hydrolase, superfamily	4	2.10526	0.00236412	CGD5_3140, CGD3_1580, CGD6_3280, CGD6_880	108	7	2496	13.2063	0.478426	0.195044	3.07273
down_pralatrexate.txt	GOTERM_BP_DIRECT	GO:0006030~chitin metabolic process	3	1.57895	0.00325106	CGD7_1800, CGD4_670, CGD7_5150	31	3	887	28.6129	0.0930706	0.0930706	2.73579
down_pralatrexate.txt	INTERPRO	IPR004043:LCCL	3	1.57895	0.00531046	CGD7_1730, CGD2_790, CGD7_300	108	3	2496	23.1111	0.768753	0.306544	6.78002
down_pralatrexate.txt	INTERPRO	IPR000152:EGF-type aspartate/asparagine hydroxylation site	3	1.57895	0.00531046	CGD6_670, CGD3_1860, CGD2_1590	108	3	2496	23.1111	0.768753	0.306544	6.78002
down_pralatrexate.txt	INTERPRO	IPR002557:Chitin binding domain	3	1.57895	0.00531046	CGD7_1800, CGD4_670, CGD7_5150	108	3	2496	23.1111	0.768753	0.306544	6.78002
down_pralatrexate.txt	GOTERM_MF_DIRECT	GO:0008061~chitin binding	3	1.57895	0.00653787	CGD7_1800, CGD4_670, CGD7_5150	71	3	1466	20.6479	0.372312	0.372312	6.58147
down_pralatrexate.txt	SMART	SM00603:LCCL	3	1.57895	0.00677447	CGD7_1730, CGD2_790, CGD7_300	50	3	1005	20.1	0.273476	0.273476	6.25241
down_pralatrexate.txt	UP_KEYWORDS	EGF-like domain	3	1.57895	0.00712312	CGD6_670, CGD3_1860, CGD2_1590	190	3	3805	20.0263	0.243306	0.130118	6.29411
down_pralatrexate.txt	INTERPRO	IPR001881:EGF-like calcium-binding	3	1.57895	0.0103238	CGD6_670, CGD3_1860, CGD2_1590	108	4	2496	17.3333	0.942375	0.434904	12.7884
down_pralatrexate.txt	GOTERM_MF_DIRECT	GO:0005509~calcium ion binding	7	3.68421	0.0127946	CGD2_1300, CGD6_670, CGD3_190, CGD7_1260, CGD3_1860, CGD5_3130, CGD2_1590	71	42	1466	3.44131	0.599194	0.366908	12.5107
down_pralatrexate.txt	SMART	SM00179:EGF_CA	3	1.57895	0.0131271	CGD6_670, CGD3_1860, CGD2_1590	50	4	1005	15.075	0.462624	0.266941	11.7952
down_pralatrexate.txt	INTERPRO	IPR013781:Glycoside hydrolase, catalytic domain	3	1.57895	0.0167266	CGD5_3140, CGD6_3280, CGD6_880	108	5	2496	13.8667	0.99033	0.538429	19.9417
down_pralatrexate.txt	UP_KEYWORDS	Disulfide bond	3	1.57895	0.0222217	CGD6_670, CGD3_1860, CGD2_1590	190	5	3805	12.0158	0.58373	0.253336	18.4833
down_pralatrexate.txt	INTERPRO	IPR013320:Concanavalin A-like lectin/glucanase, subgroup	3	1.57895	0.0243928	CGD2_790, CGD1_1920, CGD3_3430	108	6	2496	11.5556	0.998876	0.620981	27.7921
down_pralatrexate.txt	UP_KEYWORDS	Kinase	12	6.31579	0.0277391	CGD2_1300, CGD7_3760, CGD6_3390, CGD7_910, CGD7_5050, CGD6_5240, CGD8_2180, CGD3_1850, CGD7_1260, CGD4_240, CGD3_1400, CGD2_1610	190	116	3805	2.07169	0.666166	0.239879	22.572
down_pralatrexate.txt	SMART	SM00181:EGF	3	1.57895	0.0308158	CGD6_670, CGD3_1860, CGD2_1590	50	6	1005	10.05	0.770334	0.387604	25.7178
down_pralatrexate.txt	UP_KEYWORDS	Pyruvate	3	1.57895	0.0322533	CGD4_690, CGD7_3120, CGD5_3410	190	6	3805	10.0132	0.721576	0.225643	25.7805
down_pralatrexate.txt	KEGG_PATHWAY	cpv01100:Metabolic pathways	8	4.21053	0.0325789	CGD3_80, CGD7_3120, CGD7_910, CGD8_1720, CGD6_3280, CGD8_920, CGD8_3680, CGD1_3730	15	149	609	2.17987	0.563094	0.563094	23.5644
down_pralatrexate.txt	UP_KEYWORDS	Transmembrane helix	47	24.7368	0.0331227	CGD7_70, CGD2_2920, CGD2_3480, CGD6_3390, CGD6_670, CGD3_1110, CGD2_4050, CGD8_730, CGD7_4560, CGD6_3730, CGD8_5050, CGD5_3810, CGD8_1510, CGD7_1350, CGD6_5180, CGD6_4880, CGD5_580, CGD5_3410, CGD2_3770, CGD4_1300, CGD1_990, CGD4_1910, CGD5_2680, CGD7_4880, CGD4_2720, CGD7_850, CGD6_1340, CGD2_4350, CGD8_2950, CGD5_2840, CGD8_3910, CGD7_1240, CGD5_3420, CGD7_1800, CGD8_2070, CGD8_1160, CGD1_1100,…	190	718	3805	1.31091	0.731167	0.196633	26.3847
down_pralatrexate.txt	INTERPRO	IPR008979:Galactose-binding domain-like	3	1.57895	0.0332042	CGD7_1730, CGD1_1100, CGD7_300	108	7	2496	9.90476	0.999907	0.686757	35.9337
down_pralatrexate.txt	UP_KEYWORDS	Transmembrane	47	24.7368	0.0377101	CGD7_70, CGD2_2920, CGD2_3480, CGD6_3390, CGD6_670, CGD3_1110, CGD2_4050, CGD8_730, CGD7_4560, CGD6_3730, CGD8_5050, CGD5_3810, CGD8_1510, CGD7_1350, CGD6_5180, CGD6_4880, CGD5_580, CGD5_3410, CGD2_3770, CGD4_1300, CGD1_990, CGD4_1910, CGD5_2680, CGD7_4880, CGD4_2720, CGD7_850, CGD6_1340, CGD2_4350, CGD8_2950, CGD5_2840, CGD8_3910, CGD7_1240, CGD5_3420, CGD7_1800, CGD8_2070, CGD8_1160, CGD1_1100,…	190	724	3805	1.30005	0.776678	0.192783	29.5007
down_pralatrexate.txt	INTERPRO	IPR017441:Protein kinase, ATP binding site	6	3.15789	0.0378392	CGD2_1300, CGD7_3760, CGD6_5240, CGD8_2180, CGD7_1260, CGD4_240	108	44	2496	3.15152	0.999975	0.692303	39.8673
down_pralatrexate.txt	INTERPRO	IPR000742:Epidermal growth factor-like domain	3	1.57895	0.0430506	CGD6_670, CGD3_1860, CGD2_1590	108	8	2496	8.66667	0.999994	0.701842	44.023
down_pralatrexate.txt	UP_KEYWORDS	Membrane	47	24.7368	0.0464405	CGD7_70, CGD2_2920, CGD2_3480, CGD6_3390, CGD6_670, CGD3_1110, CGD2_4050, CGD8_730, CGD7_4560, CGD6_3730, CGD8_5050, CGD5_3810, CGD8_1510, CGD7_1350, CGD6_5180, CGD6_4880, CGD5_580, CGD5_3410, CGD2_3770, CGD4_1300, CGD1_990, CGD4_1910, CGD5_2680, CGD7_4880, CGD4_2720, CGD7_850, CGD6_1340, CGD2_4350, CGD8_2950, CGD5_2840, CGD8_3910, CGD7_1240, CGD5_3420, CGD7_1800, CGD8_2070, CGD8_1160, CGD1_1100,…	190	734	3805	1.28234	0.843482	0.206914	35.1082
down_pralatrexate.txt	GOTERM_MF_DIRECT	GO:0046872~metal ion binding	9	4.73684	0.0567087	CGD3_4200, CGD4_2720, CGD8_1700, CGD3_1110, CGD1_1680, CGD8_1720, CGD6_1330, CGD3_1400, CGD8_3680	71	89	1466	2.08799	0.984156	0.74884	45.4438
down_pralatrexate.txt	INTERPRO	IPR008271:Serine/threonine-protein kinase, active site	7	3.68421	0.057277	CGD2_1300, CGD7_3760, CGD7_5050, CGD6_5240, CGD8_2180, CGD4_240, CGD2_1610	108	65	2496	2.48889	1	0.771123	54.0549
down_pralatrexate.txt	INTERPRO	IPR011009:Protein kinase-like domain	9	4.73684	0.0618176	CGD2_1300, CGD7_3760, CGD6_3390, CGD7_5050, CGD6_5240, CGD8_2180, CGD7_1260, CGD4_240, CGD2_1610	108	100	2496	2.08	1	0.768305	56.8887
down_pralatrexate.txt	INTERPRO	IPR000719:Protein kinase, catalytic domain	8	4.21053	0.0691162	CGD2_1300, CGD7_3760, CGD7_5050, CGD6_5240, CGD8_2180, CGD7_1260, CGD4_240, CGD2_1610	108	85	2496	2.17516	1	0.780204	61.1073
down_pralatrexate.txt	KEGG_PATHWAY	cpv01110:Biosynthesis of secondary metabolites	4	2.10526	0.0730999	CGD7_910, CGD8_1720, CGD6_3280, CGD8_3680	15	44	609	3.69091	0.850093	0.612821	45.983
down_pralatrexate.txt	INTERPRO	IPR000800:Notch domain	2	1.05263	0.0839159	CGD5_3420, CGD8_2800	108	2	2496	23.1111	1	0.821227	68.5156
down_pralatrexate.txt	INTERPRO	IPR011948:Dullard phosphatase domain, eukaryotic	2	1.05263	0.0839159	CGD2_3810, CGD4_3240	108	2	2496	23.1111	1	0.821227	68.5156
down_pralatrexate.txt	INTERPRO	IPR023413:Green fluorescent protein-like	2	1.05263	0.0839159	CGD6_670, CGD3_190	108	2	2496	23.1111	1	0.821227	68.5156
down_pralatrexate.txt	INTERPRO	IPR002181:Fibrinogen, alpha/beta/gamma chain, C-terminal globular domain	2	1.05263	0.0839159	CGD7_1730, CGD7_300	108	2	2496	23.1111	1	0.821227	68.5156
down_pralatrexate.txt	INTERPRO	IPR011766:Thiamine pyrophosphate enzyme, C-terminal TPP-binding	2	1.05263	0.0839159	CGD4_690, CGD7_3120	108	2	2496	23.1111	1	0.821227	68.5156
down_pralatrexate.txt	INTERPRO	IPR026823:Complement Clr-like EGF domain	2	1.05263	0.0839159	CGD3_1860, CGD2_1590	108	2	2496	23.1111	1	0.821227	68.5156
down_pralatrexate.txt	INTERPRO	IPR001670:Alcohol dehydrogenase, iron-type	2	1.05263	0.0839159	CGD8_1700, CGD8_1720	108	2	2496	23.1111	1	0.821227	68.5156
down_pralatrexate.txt	GOTERM_MF_DIRECT	GO:0004674~protein serine/threonine kinase activity	4	2.10526	0.0931937	CGD7_3760, CGD6_5240, CGD4_240, CGD2_1610	71	23	1466	3.59094	0.999037	0.82385	63.7727
down_pralatrexate.txt	GOTERM_MF_DIRECT	GO:0016791~phosphatase activity	2	1.05263	0.093249	CGD2_3810, CGD4_3240	71	2	1466	20.6479	0.999041	0.750925	63.7956
down_pralatrexate.txt	GOTERM_MF_DIRECT	GO:0030976~thiamine pyrophosphate binding	2	1.05263	0.093249	CGD4_690, CGD7_3120	71	2	1466	20.6479	0.999041	0.750925	63.7956
down_pralatrexate.txt	SMART	SM00004:NL	2	1.05263	0.0951815	CGD5_3420, CGD8_2800	50	2	1005	20.1	0.990914	0.691257	61.3266
down_pralatrexate.txt	GOTERM_BP_DIRECT	GO:0005975~carbohydrate metabolic process	3	1.57895	0.0989412	CGD5_3140, CGD3_1580, CGD1_3730	31	16	887	5.36492	0.956087	0.790445	58.8313
down_bay.txt	KEGG_PATHWAY	cpv03050:Proteasome	21	1.96629	1.34207e-07	CGD1_420, CGD2_3370, CGD4_1170, CGD6_3590, CGD6_4350, CGD4_250, CGD6_3270, CGD2_530, CGD4_2540, CGD4_3950, CGD2_2210, CGD5_3220, CGD4_530, CGD3_2200, CGD5_4210, CGD3_2170, CGD2_1440, CGD7_2900, CGD8_570, CGD3_2530, CGD6_920	127	32	609	3.1469	7.64975e-06	7.64975e-06	0.000133028
down_bay.txt	KEGG_PATHWAY	cpv03030:DNA replication	19	1.77903	3.37719e-07	CGD2_1250, CGD3_1450, CGD8_610, CGD8_1240, CGD2_1100, CGD8_870, CGD4_970, CGD2_1600, CGD2_4080, CGD7_2140, CGD3_3820, CGD3_4290, CGD3_3400, CGD8_1410, CGD7_4620, CGD6_240, CGD3_3470, CGD8_2150, CGD6_4410	127	28	609	3.25394	1.92498e-05	9.62495e-06	0.000334754
down_bay.txt	UP_KEYWORDS	Proteasome	22	2.05993	9.86377e-06	CGD1_420, CGD2_3370, CGD4_1170, CGD6_3590, CGD6_4350, CGD4_250, CGD6_3270, CGD2_530, CGD4_2540, CGD4_3950, CGD2_2210, CGD8_630, CGD5_3220, CGD4_530, CGD3_2200, CGD5_4210, CGD3_2170, CGD2_1440, CGD7_2900, CGD8_570, CGD3_2530, CGD6_2300	1068	32	3805	2.44938	0.000946479	0.000946479	0.0108634
down_bay.txt	GOTERM_CC_DIRECT	GO:0016021~integral component of membrane	230	21.5356	2.60426e-05	CGD7_70, CGD1_820, CGD8_5090, CGD2_1270, CGD6_60, CGD5_3970, CGD2_2320, CGD3_1370, CGD1_3690, CGD8_2060, CGD7_3800, CGD7_3200, CGD7_4490, CGD8_2950, CGD6_5350, CGD8_3620, CGD5_1290, CGD7_150, CGD6_5450, CGD8_2310, CGD7_2340, CGD7_90, CGD6_420, CGD2_2920, CGD2_4050, CGD8_70, CGD8_1170, CGD5_3810, CGD5_1990, CGD2_1290, CGD5_3410, CGD8_4390, CGD4_800, CGD7_4880, CGD8_1390, CGD1_3290, CGD3_2730, CGD3…	354	723	1299	1.16733	0.00137933	0.00137933	0.0254056
down_bay.txt	KEGG_PATHWAY	cpv01100:Metabolic pathways	50	4.68165	3.48916e-05	CGD5_1140, CGD2_3200, CGD8_4940, CGD7_910, CGD8_1240, CGD8_1720, CGD8_870, CGD4_960, CGD6_1950, CGD7_2950, CGD8_3680, CGD8_1410, CGD4_4460, CGD6_4410, CGD5_2600, CGD4_4340, CGD5_70, CGD6_3280, CGD7_1830, CGD1_3730, CGD1_2040, CGD5_1960, CGD3_4290, CGD3_80, CGD8_2610, CGD6_2450, CGD3_2030, CGD2_3270, CGD7_4160, CGD8_920, CGD5_4440, CGD5_2590, CGD1_3040, CGD7_1810, CGD7_3120, CGD6_4570, CGD6_3790, …	127	149	609	1.60915	0.00198688	0.000662732	0.0345799
down_bay.txt	UP_KEYWORDS	Signal	145	13.5768	3.56582e-05	CGD5_3570, CGD7_3810, CGD7_4680, CGD6_820, CGD2_3030, CGD6_5360, CGD3_720, CGD7_4280, CGD8_5400, CGD4_3530, CGD5_1480, CGD4_1300, CGD4_640, CGD6_5270, CGD7_1730, CGD2_2530, CGD8_5080, CGD2_490, CGD7_2150, CGD7_4490, CGD2_2100, CGD6_2840, CGD4_2190, CGD1_2240, CGD2_2850, CGD6_5350, CGD7_400, CGD7_1290, CGD7_4340, CGD3_630, CGD1_590, CGD3_1700, CGD5_3870, CGD4_4380, CGD6_420, CGD6_2310, CGD5_1490, …	1068	390	3805	1.32461	0.0034174	0.00171016	0.0392669
down_bay.txt	KEGG_PATHWAY	cpv00010:Glycolysis / Gluconeogenesis	11	1.02996	4.95279e-05	CGD1_2040, CGD5_1960, CGD1_3040, CGD2_3200, CGD1_3710, CGD7_910, CGD8_1720, CGD7_4270, CGD2_3270, CGD6_3790, CGD2_3260	127	14	609	3.76772	0.00281918	0.000705541	0.0490823
down_bay.txt	KEGG_PATHWAY	cpv01130:Biosynthesis of antibiotics	17	1.59176	4.96987e-05	CGD2_3200, CGD7_910, CGD6_3720, CGD8_1720, CGD7_4270, CGD7_1830, CGD1_3730, CGD5_1960, CGD1_2040, CGD4_3310, CGD1_3040, CGD1_3710, CGD8_2610, CGD2_3270, CGD6_3790, CGD4_810, CGD2_3260	127	30	609	2.71732	0.00282889	0.000566419	0.0492515
down_bay.txt	KEGG_PATHWAY	cpv03430:Mismatch repair	13	1.21723	5.17769e-05	CGD3_1450, CGD8_610, CGD8_3950, CGD6_1580, CGD8_370, CGD3_3400, CGD5_2560, CGD2_4080, CGD7_4620, CGD3_3470, CGD8_2150, CGD6_4410, CGD3_3820	127	19	609	3.28098	0.00294701	0.000491772	0.0513105
down_bay.txt	KEGG_PATHWAY	cpv01110:Biosynthesis of secondary metabolites	21	1.96629	0.000104755	CGD5_1140, CGD4_4340, CGD2_3200, CGD7_910, CGD3_3210, CGD6_3720, CGD8_1720, CGD7_4270, CGD6_3280, CGD4_960, CGD8_3680, CGD5_1960, CGD1_2040, CGD1_3040, CGD1_3710, CGD8_2610, CGD6_2450, CGD2_3270, CGD6_3790, CGD4_2790, CGD2_3260	127	44	609	2.28865	0.00595354	0.000852684	0.103787
down_bay.txt	GOTERM_BP_DIRECT	GO:0006511~ubiquitin-dependent protein catabolic process	15	1.40449	0.00013668	CGD8_1530, CGD6_4040, CGD4_250, CGD2_3450, CGD2_3150, CGD1_1170, CGD7_4900, CGD5_3100, CGD6_4550, CGD4_530, CGD3_2200, CGD3_2170, CGD2_1440, CGD1_290, CGD4_3150	213	23	887	2.71586	0.0170754	0.0170754	0.15817
down_bay.txt	KEGG_PATHWAY	cpv00520:Amino sugar and nucleotide sugar metabolism	10	0.93633	0.000181999	CGD4_3310, CGD2_3200, CGD2_3270, CGD7_1830, CGD4_960, CGD4_2600, CGD8_920, CGD4_810, CGD2_3260, CGD1_3730	127	13	609	3.68867	0.0103213	0.00129602	0.180255
down_bay.txt	UP_KEYWORDS	DNA replication	11	1.02996	0.00034834	CGD3_4290, CGD2_1100, CGD4_970, CGD2_1600, CGD6_1950, CGD7_1920, CGD7_2140, CGD3_3470, CGD8_2150, CGD6_4410, CGD3_3820	1068	13	3805	3.01462	0.0328933	0.0110869	0.382992
down_bay.txt	GOTERM_BP_DIRECT	GO:0006260~DNA replication	14	1.31086	0.000367199	CGD3_1450, CGD4_430, CGD8_610, CGD6_1940, CGD8_1240, CGD8_870, CGD6_1950, CGD7_1920, CGD3_3820, CGD6_1710, CGD3_3400, CGD3_3470, CGD8_2150, CGD6_4410	213	22	887	2.65002	0.0452211	0.0228721	0.424415
down_bay.txt	KEGG_PATHWAY	cpv01200:Carbon metabolism	10	0.93633	0.000420448	CGD1_2040, CGD5_1960, CGD1_3040, CGD5_70, CGD2_3200, CGD1_3710, CGD7_910, CGD8_2610, CGD7_4270, CGD6_3790	127	14	609	3.4252	0.0236856	0.00265985	0.415977
down_bay.txt	UP_KEYWORDS	DNA-binding	18	1.68539	0.00052001	CGD5_940, CGD7_1700, CGD2_1250, CGD4_780, CGD8_2170, CGD2_1100, CGD4_970, CGD2_1600, CGD4_3220, CGD3_4290, CGD5_3170, CGD6_240, CGD3_3470, CGD5_1180, CGD8_2150, CGD8_5230, CGD6_4410, CGD4_2030	1068	29	3805	2.21135	0.0487078	0.0124059	0.571249
down_bay.txt	INTERPRO	IPR008271:Serine/threonine-protein kinase, active site	30	2.80899	0.000632652	CGD6_650, CGD4_3710, CGD1_2630, CGD6_5240, CGD2_3190, CGD7_1840, CGD1_1490, CGD3_1810, CGD2_1610, CGD8_750, CGD2_1300, CGD1_60, CGD7_2000, CGD2_910, CGD7_5050, CGD4_3330, CGD2_3890, CGD7_3890, CGD7_280, CGD1_400, CGD8_1230, CGD8_2180, CGD4_240, CGD5_2510, CGD8_2430, CGD7_3760, CGD3_40, CGD8_3070, CGD5_820, CGD7_3080	643	65	2496	1.7916	0.419358	0.419358	0.975719
down_bay.txt	INTERPRO	IPR011009:Protein kinase-like domain	41	3.83895	0.000989918	CGD6_650, CGD6_3390, CGD1_2630, CGD4_3710, CGD6_5240, CGD2_3190, CGD7_1260, CGD7_1840, CGD1_1490, CGD3_1810, CGD2_1610, CGD8_750, CGD2_1300, CGD1_60, CGD8_3250, CGD7_2000, CGD2_910, CGD7_5050, CGD4_3330, CGD2_3890, CGD7_3890, CGD5_4390, CGD7_280, CGD5_3180, CGD1_400, CGD8_1230, CGD8_2180, CGD4_240, CGD5_2510, CGD3_3640, CGD8_2430, CGD7_3760, CGD1_3230, CGD7_1300, CGD6_5170, CGD3_40, CGD3_2030, CG…	643	100	2496	1.59154	0.57291	0.346479	1.52278
down_bay.txt	INTERPRO	IPR000719:Protein kinase, catalytic domain	36	3.37079	0.00110801	CGD6_650, CGD4_3710, CGD1_2630, CGD6_5240, CGD7_1260, CGD2_3190, CGD7_1840, CGD1_1490, CGD3_1810, CGD2_1610, CGD8_750, CGD2_1300, CGD1_60, CGD8_3250, CGD7_2000, CGD2_910, CGD7_5050, CGD4_3330, CGD2_3890, CGD7_3890, CGD5_4390, CGD7_280, CGD5_3180, CGD1_400, CGD8_1230, CGD8_2180, CGD4_240, CGD5_2510, CGD8_2430, CGD7_3760, CGD1_3230, CGD3_40, CGD8_3070, CGD5_820, CGD7_3080, CGD4_1610	643	85	2496	1.64406	0.614149	0.271986	1.70297
down_bay.txt	INTERPRO	IPR017441:Protein kinase, ATP binding site	22	2.05993	0.00123766	CGD6_650, CGD6_5240, CGD8_1230, CGD8_2180, CGD7_1260, CGD4_240, CGD7_1840, CGD3_1810, CGD8_750, CGD5_2510, CGD2_1300, CGD8_2430, CGD7_3760, CGD1_60, CGD4_3330, CGD3_40, CGD8_3070, CGD7_3890, CGD5_820, CGD7_280, CGD4_1610, CGD7_3080	643	44	2496	1.9409	0.654862	0.233525	1.90047
down_bay.txt	INTERPRO	IPR023753:Pyridine nucleotide-disulphide oxidoreductase, FAD/NAD(P)-binding domain	9	0.842697	0.0014201	CGD2_2510, CGD8_2670, CGD4_4080, CGD2_4320, CGD8_4230, CGD8_2710, CGD7_270, CGD8_380, CGD8_2700	643	11	2496	3.17602	0.704986	0.216627	2.17773
down_bay.txt	SMART	SM00220:S_TKc	34	3.18352	0.00204533	CGD6_650, CGD4_3710, CGD1_2630, CGD6_5240, CGD2_3190, CGD7_1840, CGD1_1490, CGD3_1810, CGD2_1610, CGD8_750, CGD2_1300, CGD1_60, CGD7_2000, CGD2_910, CGD7_5050, CGD4_3330, CGD2_3890, CGD7_3890, CGD5_4390, CGD7_280, CGD5_3180, CGD1_400, CGD8_1230, CGD8_2180, CGD4_240, CGD5_2510, CGD8_2430, CGD7_3760, CGD1_3230, CGD3_40, CGD8_3070, CGD5_820, CGD7_3080, CGD4_1610	283	76	1005	1.58871	0.264433	0.264433	2.41531
down_bay.txt	GOTERM_BP_DIRECT	GO:0006270~DNA replication initiation	7	0.655431	0.00316359	CGD3_4290, CGD2_1250, CGD2_1100, CGD4_970, CGD2_1600, CGD6_240, CGD8_2380	213	8	887	3.64378	0.329173	0.124606	3.60294
down_bay.txt	INTERPRO	IPR009030:Insulin-like growth factor binding protein, N-terminal	7	0.655431	0.00486836	CGD7_1800, CGD4_3090, CGD6_2090, CGD3_1860, CGD4_500, CGD8_3350, CGD2_1590	643	8	2496	3.39658	0.984886	0.502763	7.28243
down_bay.txt	KEGG_PATHWAY	cpv00500:Starch and sucrose metabolism	6	0.561798	0.00518774	CGD2_3200, CGD8_4940, CGD6_2450, CGD6_3280, CGD2_3270, CGD2_3260	127	7	609	4.11024	0.256563	0.0292119	5.02493
down_bay.txt	INTERPRO	IPR000772:Ricin B lectin domain	6	0.561798	0.00525392	CGD7_1730, CGD5_690, CGD7_1310, CGD7_4160, CGD7_300, CGD6_1960	643	6	2496	3.8818	0.989165	0.476087	7.83743
down_bay.txt	GOTERM_CC_DIRECT	GO:0000786~nucleosome	7	0.655431	0.00649073	CGD5_940, CGD7_1700, CGD5_3170, CGD8_2170, CGD4_3220, CGD8_5230, CGD4_2030	354	8	1299	3.21081	0.291872	0.158496	6.15571
down_bay.txt	GOTERM_MF_DIRECT	GO:0005509~calcium ion binding	20	1.87266	0.00721629	CGD6_670, CGD1_1370, CGD6_800, CGD2_1240, CGD8_1280, CGD3_190, CGD7_1260, CGD3_1860, CGD7_1840, CGD2_1590, CGD7_4970, CGD2_1300, CGD1_3220, CGD7_1010, CGD6_1570, CGD4_3330, CGD3_3420, CGD2_1640, CGD5_820, CGD5_3130	395	42	1466	1.76733	0.756412	0.756412	8.64345
down_bay.txt	GOTERM_CC_DIRECT	GO:0000502~proteasome complex	10	0.93633	0.00732464	CGD2_2210, CGD8_630, CGD6_3590, CGD4_1170, CGD6_4350, CGD6_3270, CGD8_570, CGD4_2540, CGD4_3950, CGD6_2300	354	15	1299	2.44633	0.322696	0.121798	6.9214
down_bay.txt	UP_KEYWORDS	Chromosome	7	0.655431	0.00781281	CGD5_940, CGD7_1700, CGD5_3170, CGD8_2170, CGD4_3220, CGD8_5230, CGD4_2030	1068	8	3805	3.11739	0.529037	0.139804	8.27617
down_bay.txt	KEGG_PATHWAY	cpv01230:Biosynthesis of amino acids	9	0.842697	0.00784186	CGD1_2040, CGD5_1960, CGD1_3040, CGD7_910, CGD6_4570, CGD6_3720, CGD8_2610, CGD7_4270, CGD6_3790	127	16	609	2.69734	0.361573	0.0399743	7.50693
down_bay.txt	UP_KEYWORDS	Protease	25	2.34082	0.00907728	CGD1_420, CGD6_900, CGD6_4840, CGD1_1680, CGD2_3660, CGD2_710, CGD4_250, CGD7_4560, CGD2_530, CGD4_2190, CGD1_370, CGD3_680, CGD6_3820, CGD3_3610, CGD6_4880, CGD1_1170, CGD6_4550, CGD3_2200, CGD5_4210, CGD7_3020, CGD2_1440, CGD1_3690, CGD3_2530, CGD5_2600, CGD6_920	1068	55	3805	1.61942	0.583304	0.135756	9.55547
down_bay.txt	UP_KEYWORDS	Coiled coil	160	14.9813	0.00951463	CGD7_3810, CGD5_370, CGD6_3120, CGD8_4940, CGD6_820, CGD2_3030, CGD8_2190, CGD2_2840, CGD1_390, CGD8_640, CGD6_2790, CGD4_2200, CGD7_520, CGD1_620, CGD4_3530, CGD6_2580, CGD2_3850, CGD6_920, CGD7_2860, CGD2_2750, CGD4_450, CGD3_2140, CGD3_2000, CGD2_2100, CGD8_1520, CGD3_100, CGD7_1290, CGD7_1010, CGD3_630, CGD7_2010, CGD3_3950, CGD1_590, CGD7_1980, CGD3_3860, CGD2_3670, CGD2_2860, CGD6_4940, CGD…	1068	487	3805	1.17051	0.600594	0.12288	9.99415
down_bay.txt	UP_KEYWORDS	Transmembrane	230	21.5356	0.00973643	CGD7_70, CGD1_820, CGD8_5090, CGD2_1270, CGD6_60, CGD5_3970, CGD2_2320, CGD3_1370, CGD1_3690, CGD8_2060, CGD7_3800, CGD7_3200, CGD7_4490, CGD8_2950, CGD6_5350, CGD8_3620, CGD5_1290, CGD7_150, CGD6_5450, CGD8_2310, CGD7_2340, CGD7_90, CGD6_420, CGD2_2920, CGD2_4050, CGD8_70, CGD8_1170, CGD5_3810, CGD5_1990, CGD2_1290, CGD5_3410, CGD8_4390, CGD4_800, CGD7_4880, CGD8_1390, CGD1_3290, CGD3_2730, CGD3…	1068	724	3805	1.13181	0.60909	0.110779	10.2159
down_bay.txt	UP_KEYWORDS	Membrane	233	21.8165	0.00987572	CGD7_70, CGD1_820, CGD8_5090, CGD2_1270, CGD6_60, CGD5_3970, CGD2_2320, CGD3_1370, CGD1_3690, CGD8_2060, CGD7_3800, CGD7_3200, CGD7_4490, CGD8_2950, CGD6_5350, CGD8_3620, CGD4_2210, CGD5_1290, CGD7_150, CGD6_5450, CGD8_2310, CGD7_2340, CGD7_90, CGD6_420, CGD2_2920, CGD2_4050, CGD8_70, CGD8_1170, CGD5_3810, CGD5_1990, CGD2_1290, CGD5_3410, CGD8_4390, CGD4_800, CGD7_4880, CGD8_1390, CGD1_3290, CGD3…	1068	734	3805	1.13095	0.614333	0.100454	10.3549
down_bay.txt	COG_ONTOLOGY	Posttranslational modification, protein turnover, chaperones	21	1.96629	0.0103059	CGD4_740, CGD4_1170, CGD1_1680, CGD7_4170, CGD6_3590, CGD6_4350, CGD5_3530, CGD6_1290, CGD2_30, CGD4_2540, CGD4_3950, CGD3_4200, CGD2_2210, CGD7_2620, CGD5_3220, CGD2_930, CGD6_4550, CGD3_3950, CGD8_570, CGD7_4780, CGD6_920	89	51	354	1.63781	0.203802	0.203802	7.78767
down_bay.txt	UP_KEYWORDS	Transmembrane helix	228	21.3483	0.0107436	CGD7_70, CGD1_820, CGD8_5090, CGD2_1270, CGD6_60, CGD5_3970, CGD2_2320, CGD3_1370, CGD1_3690, CGD8_2060, CGD7_3800, CGD7_3200, CGD8_2950, CGD6_5350, CGD8_3620, CGD5_1290, CGD7_150, CGD6_5450, CGD8_2310, CGD7_2340, CGD7_90, CGD6_420, CGD2_2920, CGD2_4050, CGD8_70, CGD8_1170, CGD5_3810, CGD5_1990, CGD2_1290, CGD5_3410, CGD8_4390, CGD4_800, CGD7_4880, CGD8_1390, CGD1_3290, CGD3_2730, CGD3_1890, CGD5…	1068	718	3805	1.13134	0.645472	0.0985013	11.2166
down_bay.txt	INTERPRO	IPR001353:Proteasome, subunit alpha/beta	9	0.842697	0.0121123	CGD5_3220, CGD1_420, CGD3_2200, CGD5_4210, CGD3_2170, CGD4_250, CGD2_1440, CGD2_530, CGD3_2530	643	14	2496	2.49545	0.999972	0.729773	17.2054
down_bay.txt	UP_KEYWORDS	Kinase	45	4.21348	0.0121641	CGD6_3390, CGD1_2630, CGD4_3710, CGD7_910, CGD6_5240, CGD5_3630, CGD2_3190, CGD7_1260, CGD7_1840, CGD3_1810, CGD2_1610, CGD8_750, CGD5_4440, CGD8_2390, CGD2_1300, CGD1_60, CGD8_3250, CGD7_2000, CGD7_5050, CGD2_3890, CGD7_3890, CGD2_2340, CGD8_2160, CGD5_4390, CGD7_280, CGD5_3180, CGD1_400, CGD4_4340, CGD8_1230, CGD8_2180, CGD8_1970, CGD4_240, CGD2_1910, CGD3_1400, CGD5_2510, CGD1_2040, CGD8_2430,…	1068	116	3805	1.3821	0.691156	0.101304	12.6107
down_bay.txt	KEGG_PATHWAY	cpv03440:Homologous recombination	8	0.749064	0.012999	CGD1_1180, CGD5_410, CGD3_3400, CGD2_4080, CGD7_4620, CGD5_1180, CGD6_4410, CGD6_4420	127	14	609	2.74016	0.525647	0.0602583	12.1636
down_bay.txt	INTERPRO	IPR007125:Histone core	6	0.561798	0.0144991	CGD5_940, CGD7_1700, CGD5_3170, CGD8_2170, CGD4_3220, CGD4_2030	643	7	2496	3.32726	0.999996	0.751917	20.251
down_bay.txt	INTERPRO	IPR008979:Galactose-binding domain-like	6	0.561798	0.0144991	CGD6_1850, CGD7_1730, CGD1_1100, CGD5_2030, CGD8_3510, CGD7_300	643	7	2496	3.32726	0.999996	0.751917	20.251
down_bay.txt	GOTERM_CC_DIRECT	GO:0005874~microtubule	7	0.655431	0.0150445	CGD4_2860, CGD6_2790, CGD7_3060, CGD6_3410, CGD4_4280, CGD6_4760, CGD7_1980	354	9	1299	2.85405	0.552205	0.181969	13.748
down_bay.txt	GOTERM_MF_DIRECT	GO:0004298~threonine-type endopeptidase activity	9	0.842697	0.0157612	CGD5_3220, CGD1_420, CGD3_2200, CGD5_4210, CGD3_2170, CGD4_250, CGD2_1440, CGD2_530, CGD3_2530	395	14	1466	2.3859	0.954857	0.787531	17.9875
down_bay.txt	GOTERM_MF_DIRECT	GO:0004672~protein kinase activity	25	2.34082	0.016563	CGD6_650, CGD4_3710, CGD1_2630, CGD7_1260, CGD2_3190, CGD7_1840, CGD1_1490, CGD8_750, CGD2_1300, CGD8_3250, CGD7_2000, CGD2_910, CGD7_5050, CGD4_3330, CGD2_3890, CGD5_4390, CGD1_400, CGD5_3180, CGD8_1230, CGD8_2180, CGD8_2430, CGD1_3230, CGD5_820, CGD4_1610, CGD7_3080	395	60	1466	1.54641	0.96149	0.662304	18.8175
down_bay.txt	INTERPRO	IPR003395:RecF/RecN/SMC	5	0.468165	0.0172814	CGD8_1300, CGD2_2750, CGD4_2200, CGD7_2700, CGD7_1850	643	5	2496	3.8818	1	0.776299	23.6689
down_bay.txt	UP_KEYWORDS	Microtubule	7	0.655431	0.0179008	CGD4_2860, CGD6_2790, CGD7_3060, CGD6_3410, CGD4_4280, CGD6_4760, CGD7_1980	1068	9	3805	2.77102	0.82343	0.134548	18.0405
down_bay.txt	GOTERM_CC_DIRECT	GO:0005576~extracellular region	6	0.561798	0.0183905	CGD7_1800, CGD4_670, CGD1_3550, CGD3_520, CGD7_5150, CGD2_1590	354	7	1299	3.14528	0.626101	0.178607	16.5646
down_bay.txt	INTERPRO	IPR018247:EF-Hand 1, calcium-binding site	14	1.31086	0.0193545	CGD1_1370, CGD2_1240, CGD8_1280, CGD7_1260, CGD7_1840, CGD7_4970, CGD2_1300, CGD7_1010, CGD1_3220, CGD4_3330, CGD3_3420, CGD2_1640, CGD5_820, CGD5_3130	643	29	2496	1.87397	1	0.782645	26.1259
down_bay.txt	GOTERM_BP_DIRECT	GO:0005975~carbohydrate metabolic process	9	0.842697	0.0198591	CGD4_3310, CGD5_3140, CGD3_1580, CGD6_2450, CGD2_3270, CGD8_2160, CGD6_3750, CGD2_3260, CGD1_3730	213	16	887	2.34243	0.920135	0.468395	20.7288
down_bay.txt	KEGG_PATHWAY	cpv03410:Base excision repair	8	0.749064	0.0202264	CGD7_1720, CGD8_1240, CGD7_1590, CGD7_2140, CGD3_3470, CGD8_2150, CGD6_4410, CGD3_3820	127	15	609	2.55748	0.687991	0.0856977	18.3349
down_bay.txt	UP_KEYWORDS	Nucleosome core	6	0.561798	0.0213382	CGD5_940, CGD7_1700, CGD5_3170, CGD8_2170, CGD4_3220, CGD8_5230	1068	7	3805	3.05377	0.873895	0.147242	21.1452
down_bay.txt	GOTERM_BP_DIRECT	GO:0006096~glycolytic process	6	0.561798	0.022025	CGD5_1960, CGD1_3040, CGD2_3200, CGD7_910, CGD7_4270, CGD6_3790	213	8	887	3.12324	0.939564	0.429495	22.7339
down_bay.txt	UP_KEYWORDS	Disulfide bond	5	0.468165	0.0239035	CGD6_670, CGD6_800, CGD6_4450, CGD3_1860, CGD2_1590	1068	5	3805	3.56273	0.901982	0.15287	23.3921
down_bay.txt	UP_KEYWORDS	Oxidoreductase	10	0.93633	0.0260794	CGD3_460, CGD6_2470, CGD4_740, CGD3_2050, CGD2_4320, CGD3_3430, CGD6_1950, CGD6_3790, CGD8_2700, CGD1_990	1068	17	3805	2.09573	0.920885	0.155595	25.2522
down_bay.txt	GOTERM_BP_DIRECT	GO:0016192~vesicle-mediated transport	12	1.1236	0.0274888	CGD4_2210, CGD7_5010, CGD8_860, CGD8_3060, CGD2_1140, CGD1_1890, CGD6_2070, CGD5_870, CGD7_1910, CGD6_170, CGD8_950, CGD7_670	213	26	887	1.92199	0.970165	0.443088	27.5878
down_bay.txt	INTERPRO	IPR001173:Glycosyl transferase, family 2	6	0.561798	0.0305504	CGD5_2590, CGD5_690, CGD7_4440, CGD7_1310, CGD7_4160, CGD6_1960	643	8	2496	2.91135	1	0.891499	38.1658
down_bay.txt	KEGG_PATHWAY	cpv00620:Pyruvate metabolism	5	0.468165	0.0365583	CGD1_2040, CGD5_70, CGD1_3710, CGD8_1720, CGD8_3680	127	7	609	3.4252	0.880312	0.140697	30.8688
down_bay.txt	INTERPRO	IPR021109:Aspartic peptidase	5	0.468165	0.0413363	CGD3_2190, CGD4_2190, CGD1_2240, CGD1_3690, CGD6_3820	643	6	2496	3.23484	1	0.938544	48.0068
down_bay.txt	INTERPRO	IPR018525:Mini-chromosome maintenance, conserved site	5	0.468165	0.0413363	CGD2_1250, CGD2_1100, CGD4_970, CGD2_1600, CGD6_240	643	6	2496	3.23484	1	0.938544	48.0068
down_bay.txt	INTERPRO	IPR018200:Peptidase C19, ubiquitin carboxyl-terminal hydrolase 2, conserved site	5	0.468165	0.0413363	CGD8_1530, CGD7_4900, CGD6_4550, CGD1_290, CGD2_3450	643	6	2496	3.23484	1	0.938544	48.0068
down_bay.txt	INTERPRO	IPR001208:Mini-chromosome maintenance, DNA-dependent ATPase	5	0.468165	0.0413363	CGD2_1250, CGD2_1100, CGD4_970, CGD2_1600, CGD6_240	643	6	2496	3.23484	1	0.938544	48.0068
down_bay.txt	INTERPRO	IPR004843:Metallophosphoesterase domain	8	0.749064	0.0437583	CGD8_290, CGD3_250, CGD7_810, CGD5_3460, CGD8_70, CGD6_4200, CGD5_4070, CGD2_1640	643	14	2496	2.21817	1	0.935777	50.0052
down_bay.txt	INTERPRO	IPR003960:ATPase, AAA-type, conserved site	8	0.749064	0.0437583	CGD2_3010, CGD4_1170, CGD6_4350, CGD1_330, CGD6_550, CGD5_2790, CGD4_2540, CGD6_920	643	14	2496	2.21817	1	0.935777	50.0052
down_bay.txt	GOTERM_BP_DIRECT	GO:0007020~microtubule nucleation	4	0.374532	0.0444456	CGD7_3060, CGD6_3410, CGD4_4280, CGD7_1980	213	4	887	4.16432	0.996748	0.558838	40.933
down_bay.txt	GOTERM_MF_DIRECT	GO:0003678~DNA helicase activity	5	0.468165	0.0480235	CGD2_1250, CGD2_1100, CGD4_970, CGD2_1600, CGD6_240	395	6	1466	3.09283	0.999932	0.909212	45.8981
down_bay.txt	GOTERM_MF_DIRECT	GO:0016740~transferase activity	14	1.31086	0.0480746	CGD8_2970, CGD4_2900, CGD8_2580, CGD7_4160, CGD3_2460, CGD2_30, CGD7_2950, CGD6_1960, CGD5_2590, CGD5_3140, CGD5_690, CGD7_1310, CGD7_4440, CGD3_2180	395	31	1466	1.67611	0.999933	0.853609	45.9343
down_bay.txt	GOTERM_CC_DIRECT	GO:0042555~MCM complex	5	0.468165	0.0498569	CGD2_1250, CGD2_1100, CGD4_970, CGD2_1600, CGD6_240	354	6	1299	3.05791	0.933501	0.363493	39.2846
down_bay.txt	UP_KEYWORDS	Isomerase	15	1.40449	0.0530308	CGD1_870, CGD3_2720, CGD2_3200, CGD4_780, CGD6_2690, CGD7_4270, CGD4_2600, CGD4_960, CGD6_120, CGD1_3040, CGD7_520, CGD2_3270, CGD1_800, CGD5_1180, CGD2_3260	1068	33	3805	1.61942	0.994651	0.278868	45.1264
down_bay.txt	GOTERM_MF_DIRECT	GO:0000287~magnesium ion binding	8	0.749064	0.0541982	CGD4_3310, CGD1_2040, CGD5_1960, CGD7_3120, CGD3_2730, CGD2_3270, CGD7_2140, CGD2_3260	395	14	1466	2.1208	0.999981	0.836505	50.1187
down_bay.txt	INTERPRO	IPR003609:Apple-like	4	0.374532	0.0547904	CGD1_3550, CGD1_3510, CGD3_520, CGD2_1590	643	4	2496	3.8818	1	0.96032	58.2319
down_bay.txt	INTERPRO	IPR010935:SMCs flexible hinge	4	0.374532	0.0547904	CGD2_2750, CGD4_2200, CGD7_2700, CGD7_1850	643	4	2496	3.8818	1	0.96032	58.2319
down_bay.txt	INTERPRO	IPR018097:EGF-like calcium-binding, conserved site	4	0.374532	0.0547904	CGD6_670, CGD3_190, CGD3_1860, CGD2_1590	643	4	2496	3.8818	1	0.96032	58.2319
down_bay.txt	INTERPRO	IPR001881:EGF-like calcium-binding	4	0.374532	0.0547904	CGD6_670, CGD6_800, CGD3_1860, CGD2_1590	643	4	2496	3.8818	1	0.96032	58.2319
down_bay.txt	SMART	SM00350:MCM	5	0.468165	0.055575	CGD2_1250, CGD2_1100, CGD4_970, CGD2_1600, CGD6_240	283	6	1005	2.95936	0.999812	0.986273	49.4806
down_bay.txt	UP_KEYWORDS	Pyruvate	5	0.468165	0.0558561	CGD1_2040, CGD4_690, CGD5_70, CGD7_3120, CGD5_3410	1068	6	3805	2.96895	0.995985	0.277165	46.9028
down_bay.txt	INTERPRO	IPR016040:NAD(P)-binding domain	13	1.21723	0.0603205	CGD2_1900, CGD5_1140, CGD4_2900, CGD6_3720, CGD4_2600, CGD8_920, CGD3_80, CGD8_2710, CGD8_1730, CGD6_3790, CGD1_280, CGD3_2180, CGD1_990	643	30	2496	1.68212	1	0.964572	61.8616
down_bay.txt	INTERPRO	IPR009072:Histone-fold	7	0.655431	0.0611985	CGD5_940, CGD7_1700, CGD5_3170, CGD8_2170, CGD4_3220, CGD8_5230, CGD4_2030	643	12	2496	2.26439	1	0.958869	62.41
down_bay.txt	GOTERM_MF_DIRECT	GO:0004674~protein serine/threonine kinase activity	11	1.02996	0.0623166	CGD1_60, CGD7_3760, CGD6_5240, CGD8_3070, CGD3_40, CGD7_3890, CGD4_240, CGD3_1810, CGD7_280, CGD2_1610, CGD5_2510	395	23	1466	1.77501	0.999996	0.833442	55.2074
down_bay.txt	SMART	SM00179:EGF_CA	4	0.374532	0.0693811	CGD6_670, CGD6_800, CGD3_1860, CGD2_1590	283	4	1005	3.55124	0.999979	0.972547	57.6275
down_bay.txt	SMART	SM00968:SM00968	4	0.374532	0.0693811	CGD2_2750, CGD4_2200, CGD7_2700, CGD7_1850	283	4	1005	3.55124	0.999979	0.972547	57.6275
down_bay.txt	GOTERM_MF_DIRECT	GO:0003677~DNA binding	35	3.27715	0.0717825	CGD5_940, CGD3_2720, CGD3_1450, CGD7_1700, CGD2_1250, CGD7_1720, CGD8_2170, CGD8_1240, CGD8_870, CGD7_2140, CGD2_4070, CGD8_4070, CGD3_3820, CGD5_1180, CGD3_3470, CGD6_4410, CGD6_1940, CGD4_780, CGD7_1690, CGD2_1100, CGD4_970, CGD2_1600, CGD1_2220, CGD4_3220, CGD6_2250, CGD7_3510, CGD3_4290, CGD5_3170, CGD6_1580, CGD3_3400, CGD6_240, CGD7_3410, CGD8_2150, CGD8_5230, CGD4_2030	395	101	1466	1.28613	1	0.837272	60.5357
down_bay.txt	UP_KEYWORDS	Glycolysis	6	0.561798	0.0763553	CGD1_2040, CGD1_3040, CGD2_3200, CGD7_4270, CGD6_3790, CGD3_1400	1068	9	3805	2.37516	0.999512	0.345324	58.3061
down_bay.txt	INTERPRO	IPR006671:Cyclin, N-terminal	5	0.468165	0.0771191	CGD4_2070, CGD7_660, CGD1_2320, CGD3_4050, CGD1_3150	643	7	2496	2.77272	1	0.978289	71.1607
down_bay.txt	INTERPRO	IPR017853:Glycoside hydrolase, superfamily	5	0.468165	0.0771191	CGD5_3140, CGD3_1580, CGD6_3280, CGD6_880, CGD6_3750	643	7	2496	2.77272	1	0.978289	71.1607
down_bay.txt	INTERPRO	IPR016050:Proteasome, beta-type subunit, conserved site	5	0.468165	0.0771191	CGD1_420, CGD5_4210, CGD4_250, CGD2_530, CGD3_2530	643	7	2496	2.77272	1	0.978289	71.1607
down_bay.txt	UP_KEYWORDS	Hydrolase	61	5.71161	0.0776882	CGD7_1720, CGD3_250, CGD4_250, CGD6_4200, CGD2_2770, CGD6_4550, CGD7_810, CGD2_1440, CGD3_350, CGD1_290, CGD6_4410, CGD1_3690, CGD5_2600, CGD6_920, CGD4_2720, CGD1_1680, CGD2_1100, CGD2_3660, CGD5_3460, CGD4_970, CGD8_4950, CGD2_530, CGD6_2840, CGD4_2190, CGD3_80, CGD6_1580, CGD3_2200, CGD5_4210, CGD5_3870, CGD8_1530, CGD6_900, CGD3_1580, CGD6_4840, CGD2_4190, CGD2_710, CGD7_4560, CGD7_2140, CGD1…	1068	182	3805	1.1941	0.999575	0.335431	58.964
down_bay.txt	GOTERM_MF_DIRECT	GO:0016491~oxidoreductase activity	8	0.749064	0.0788666	CGD7_1000, CGD4_4080, CGD4_2900, CGD8_1700, CGD8_2710, CGD7_270, CGD8_380, CGD3_2180	395	15	1466	1.97941	1	0.831349	64.1347
down_bay.txt	SMART	SM00054:EFh	11	1.02996	0.079957	CGD2_1300, CGD7_1010, CGD1_1370, CGD4_3330, CGD2_1240, CGD8_1280, CGD7_1260, CGD3_3420, CGD7_1840, CGD5_820, CGD5_3130	283	23	1005	1.69842	0.999996	0.956066	63.0334
down_bay.txt	UP_KEYWORDS	Serine/threonine-protein kinase	11	1.02996	0.0814406	CGD1_60, CGD7_3760, CGD6_5240, CGD8_3070, CGD3_40, CGD7_3890, CGD4_240, CGD3_1810, CGD7_280, CGD2_1610, CGD5_2510	1068	23	3805	1.70392	0.999713	0.334857	60.7658
down_bay.txt	INTERPRO	IPR003959:ATPase, AAA-type, core	11	1.02996	0.0829882	CGD7_2310, CGD3_1450, CGD8_610, CGD2_3010, CGD4_1170, CGD6_4350, CGD1_330, CGD6_550, CGD5_2790, CGD4_2540, CGD6_920	643	25	2496	1.70799	1	0.980096	73.875
down_bay.txt	INTERPRO	IPR001594:Zinc finger, DHHC-type, palmitoyltransferase	6	0.561798	0.0864126	CGD7_3200, CGD1_820, CGD1_1380, CGD6_4540, CGD7_1560, CGD8_5050	643	10	2496	2.32908	1	0.979383	75.3463
down_bay.txt	GOTERM_MF_DIRECT	GO:0004190~aspartic-type endopeptidase activity	5	0.468165	0.0886718	CGD3_2190, CGD4_2190, CGD1_2240, CGD1_3690, CGD6_3820	395	7	1466	2.65099	1	0.836447	68.6194
down_bay.txt	UP_KEYWORDS	Threonine protease	7	0.655431	0.088936	CGD1_420, CGD3_2200, CGD5_4210, CGD4_250, CGD2_1440, CGD2_530, CGD3_2530	1068	12	3805	2.07826	0.999869	0.346748	64.1514
down_bay.txt	GOTERM_BP_DIRECT	GO:0006508~proteolysis	4	0.374532	0.0916779	CGD1_3550, CGD2_3370, CGD3_520, CGD2_1590	213	5	887	3.33146	0.999995	0.780073	67.1609
down_beloranib.txt	KEGG_PATHWAY	cpv01110:Biosynthesis of secondary metabolites	17	2.31608	7.36597e-05	CGD5_1140, CGD7_910, CGD3_3210, CGD7_2650, CGD6_3720, CGD8_1720, CGD7_4270, CGD6_3280, CGD2_210, CGD8_3680, CGD1_2040, CGD1_3710, CGD8_2610, CGD2_3270, CGD6_3790, CGD4_2790, CGD2_3260	85	44	609	2.76818	0.0038965	0.0038965	0.0718429
down_beloranib.txt	KEGG_PATHWAY	cpv01100:Metabolic pathways	36	4.90463	0.000131377	CGD5_1140, CGD7_910, CGD8_4940, CGD8_1240, CGD8_1720, CGD6_1950, CGD8_920, CGD8_3680, CGD5_2590, CGD7_1810, CGD7_3120, CGD1_3720, CGD6_4570, CGD6_3790, CGD8_5220, CGD4_4460, CGD4_2790, CGD5_2600, CGD2_3260, CGD7_2650, CGD3_3210, CGD6_3720, CGD7_4270, CGD8_1970, CGD6_3280, CGD7_1830, CGD1_3730, CGD1_2040, CGD3_4290, CGD8_2370, CGD3_80, CGD1_3710, CGD8_2610, CGD2_3270, CGD8_3430, CGD4_810	85	149	609	1.73107	0.00693927	0.00347567	0.128105
down_beloranib.txt	GOTERM_CC_DIRECT	GO:0016021~integral component of membrane	160	21.7984	0.00014867	CGD7_70, CGD1_820, CGD1_2550, CGD8_5090, CGD8_3780, CGD8_110, CGD3_3740, CGD8_1510, CGD2_1270, CGD1_3720, CGD3_1660, CGD2_2320, CGD3_1370, CGD4_1300, CGD4_640, CGD8_2060, CGD1_1380, CGD2_630, CGD6_4020, CGD6_1340, CGD5_4490, CGD8_2950, CGD7_1830, CGD4_2190, CGD8_240, CGD5_1300, CGD7_3150, CGD5_1290, CGD7_150, CGD6_2910, CGD7_4920, CGD6_4440, CGD6_1030, CGD8_2310, CGD7_2340, CGD3_440, CGD5_4310, C…	241	723	1299	1.19282	0.00725889	0.00725889	0.142453
down_beloranib.txt	GOTERM_CC_DIRECT	GO:0005576~extracellular region	7	0.953678	0.000223447	CGD7_1800, CGD4_670, CGD1_3550, CGD3_520, CGD8_150, CGD7_5150, CGD2_1590	241	7	1299	5.39004	0.0108904	0.0054601	0.214035
down_beloranib.txt	KEGG_PATHWAY	cpv01130:Biosynthesis of antibiotics	13	1.77112	0.000236455	CGD7_910, CGD6_3720, CGD8_1720, CGD7_4270, CGD7_1830, CGD1_3730, CGD1_2040, CGD1_3710, CGD8_2610, CGD6_3790, CGD2_3270, CGD4_810, CGD2_3260	85	30	609	3.10471	0.0124554	0.00416915	0.230459
down_beloranib.txt	INTERPRO	IPR009030:Insulin-like growth factor binding protein, N-terminal	7	0.953678	0.000779774	CGD7_1800, CGD4_3090, CGD6_2090, CGD3_1860, CGD4_500, CGD8_3350, CGD2_1590	463	8	2496	4.71706	0.425719	0.425719	1.17194
down_beloranib.txt	KEGG_PATHWAY	cpv00010:Glycolysis / Gluconeogenesis	8	1.08992	0.00113928	CGD1_2040, CGD1_3710, CGD7_910, CGD8_1720, CGD7_4270, CGD2_3270, CGD6_3790, CGD2_3260	85	14	609	4.09412	0.0586275	0.0149906	1.10601
down_beloranib.txt	KEGG_PATHWAY	cpv03050:Proteasome	12	1.63488	0.00200054	CGD8_840, CGD1_420, CGD6_4350, CGD5_4210, CGD3_2170, CGD2_1440, CGD2_530, CGD8_570, CGD4_2540, CGD3_2530, CGD6_920, CGD4_3950	85	32	609	2.68676	0.100697	0.0210033	1.93482
down_beloranib.txt	UP_KEYWORDS	Signal	98	13.3515	0.0023882	CGD5_3570, CGD6_820, CGD3_720, CGD8_5400, CGD4_640, CGD4_1300, CGD6_5270, CGD7_1730, CGD8_5080, CGD2_490, CGD2_2100, CGD6_2840, CGD4_2190, CGD1_2240, CGD2_2850, CGD7_400, CGD7_1290, CGD4_4380, CGD6_420, CGD5_1490, CGD3_3550, CGD2_850, CGD4_750, CGD5_1220, CGD1_3500, CGD1_2870, CGD1_670, CGD4_4270, CGD3_1540, CGD8_3350, CGD7_4880, CGD2_2550, CGD6_710, CGD6_3820, CGD8_4830, CGD1_660, CGD7_5500, CGD…	734	390	3805	1.30263	0.191685	0.191685	2.56217
down_beloranib.txt	KEGG_PATHWAY	cpv01230:Biosynthesis of amino acids	8	1.08992	0.00299931	CGD1_2040, CGD7_910, CGD6_4570, CGD6_3720, CGD7_2650, CGD8_2610, CGD7_4270, CGD6_3790	85	16	609	3.58235	0.147176	0.0261848	2.88815
down_beloranib.txt	INTERPRO	IPR000719:Protein kinase, catalytic domain	27	3.67847	0.00423744	CGD6_650, CGD4_3710, CGD6_5240, CGD2_1610, CGD8_750, CGD2_1300, CGD8_3250, CGD1_60, CGD7_2000, CGD2_910, CGD7_5050, CGD1_2110, CGD2_3890, CGD5_4390, CGD7_280, CGD1_400, CGD5_3180, CGD8_1230, CGD8_2180, CGD5_2510, CGD8_2430, CGD7_3760, CGD1_3230, CGD3_40, CGD8_3070, CGD4_1610, CGD7_3080	463	85	2496	1.71241	0.951161	0.779004	6.21569
down_beloranib.txt	INTERPRO	IPR003960:ATPase, AAA-type, conserved site	8	1.08992	0.0073488	CGD8_840, CGD2_3010, CGD6_4350, CGD1_330, CGD6_550, CGD5_2790, CGD4_2540, CGD6_920	463	14	2496	3.08053	0.994722	0.825895	10.5478
down_beloranib.txt	SMART	SM00220:S_TKc	25	3.40599	0.00822554	CGD6_650, CGD4_3710, CGD6_5240, CGD2_1610, CGD8_750, CGD2_1300, CGD1_60, CGD7_2000, CGD2_910, CGD7_5050, CGD2_3890, CGD7_280, CGD5_4390, CGD1_400, CGD5_3180, CGD8_1230, CGD8_2180, CGD5_2510, CGD8_2430, CGD7_3760, CGD1_3230, CGD8_3070, CGD3_40, CGD7_3080, CGD4_1610	201	76	1005	1.64474	0.637933	0.637933	9.08433
down_beloranib.txt	INTERPRO	IPR008271:Serine/threonine-protein kinase, active site	21	2.86104	0.0107756	CGD6_650, CGD4_3710, CGD1_400, CGD6_5240, CGD8_1230, CGD8_2180, CGD2_1610, CGD8_750, CGD5_2510, CGD2_1300, CGD8_2430, CGD7_3760, CGD1_60, CGD7_2000, CGD2_910, CGD7_5050, CGD3_40, CGD8_3070, CGD2_3890, CGD7_280, CGD7_3080	463	65	2496	1.74168	0.999549	0.854235	15.1025
down_beloranib.txt	UP_KEYWORDS	Protease	19	2.58856	0.0119608	CGD1_420, CGD6_900, CGD1_1680, CGD6_4840, CGD2_3660, CGD7_4560, CGD2_530, CGD4_2190, CGD1_370, CGD3_680, CGD6_3820, CGD6_4880, CGD7_3020, CGD5_4210, CGD2_1440, CGD8_3430, CGD3_2530, CGD6_920, CGD5_2600	734	55	3805	1.79081	0.657309	0.414602	12.2449
down_beloranib.txt	UP_KEYWORDS	Proteasome	13	1.77112	0.0121682	CGD8_840, CGD8_630, CGD1_420, CGD6_4350, CGD5_4210, CGD3_2170, CGD2_1440, CGD2_530, CGD8_570, CGD4_2540, CGD3_2530, CGD4_3950, CGD6_2300	734	32	3805	2.10597	0.663653	0.304556	12.4447
down_beloranib.txt	UP_KEYWORDS	Membrane	163	22.2071	0.019078	CGD7_70, CGD1_820, CGD1_2550, CGD8_5090, CGD8_3780, CGD8_110, CGD3_3740, CGD8_1510, CGD2_1270, CGD1_3720, CGD3_1660, CGD2_2320, CGD3_1370, CGD4_1300, CGD4_640, CGD8_2060, CGD1_1380, CGD2_630, CGD6_4020, CGD6_1340, CGD5_4490, CGD8_2950, CGD7_1830, CGD4_2190, CGD8_1270, CGD8_240, CGD5_1300, CGD7_3150, CGD4_2210, CGD5_1290, CGD7_150, CGD6_2910, CGD7_4920, CGD6_4440, CGD6_1030, CGD8_2310, CGD7_2340, …	734	734	3805	1.1512	0.819919	0.348571	18.8685
down_beloranib.txt	KEGG_PATHWAY	cpv00480:Glutathione metabolism	4	0.544959	0.0206066	CGD3_460, CGD6_1950, CGD8_3430, CGD5_2600	85	5	609	5.73176	0.668311	0.145852	18.3843
down_beloranib.txt	INTERPRO	IPR011009:Protein kinase-like domain	28	3.81471	0.0212112	CGD6_650, CGD4_3710, CGD6_3390, CGD6_5240, CGD2_1610, CGD8_750, CGD2_1300, CGD8_3250, CGD1_60, CGD7_2000, CGD2_910, CGD7_5050, CGD1_2110, CGD2_3890, CGD5_4390, CGD7_280, CGD1_400, CGD5_3180, CGD8_1230, CGD8_2180, CGD5_2510, CGD8_2430, CGD7_3760, CGD1_3230, CGD3_40, CGD8_3070, CGD4_1610, CGD7_3080	463	100	2496	1.50946	1	0.952579	27.6746
down_beloranib.txt	INTERPRO	IPR018097:EGF-like calcium-binding, conserved site	4	0.544959	0.0217477	CGD6_670, CGD3_190, CGD3_1860, CGD2_1590	463	4	2496	5.39093	1	0.926136	28.2713
down_beloranib.txt	INTERPRO	IPR000177:Apple domain	4	0.544959	0.0217477	CGD1_3550, CGD3_520, CGD8_150, CGD2_1590	463	4	2496	5.39093	1	0.926136	28.2713
down_beloranib.txt	INTERPRO	IPR010935:SMCs flexible hinge	4	0.544959	0.0217477	CGD2_2750, CGD4_2200, CGD7_2700, CGD7_1850	463	4	2496	5.39093	1	0.926136	28.2713
down_beloranib.txt	INTERPRO	IPR017441:Protein kinase, ATP binding site	15	2.0436	0.0228972	CGD6_650, CGD6_5240, CGD8_1230, CGD8_2180, CGD8_750, CGD5_2510, CGD2_1300, CGD8_2430, CGD7_3760, CGD1_60, CGD8_3070, CGD3_40, CGD7_280, CGD7_3080, CGD4_1610	463	44	2496	1.83782	1	0.904891	29.5345
down_beloranib.txt	UP_KEYWORDS	Transmembrane helix	159	21.6621	0.0230754	CGD7_70, CGD1_820, CGD1_2550, CGD8_5090, CGD8_3780, CGD8_110, CGD3_3740, CGD8_1510, CGD2_1270, CGD1_3720, CGD3_1660, CGD2_2320, CGD3_1370, CGD4_1300, CGD4_640, CGD8_2060, CGD1_1380, CGD2_630, CGD6_4020, CGD6_1340, CGD5_4490, CGD8_2950, CGD7_1830, CGD4_2190, CGD8_240, CGD5_1300, CGD7_3150, CGD5_1290, CGD7_150, CGD6_2910, CGD7_4920, CGD6_4440, CGD6_1030, CGD8_2310, CGD7_2340, CGD3_440, CGD5_4310, C…	734	718	3805	1.14797	0.874792	0.340026	22.3863
down_beloranib.txt	KEGG_PATHWAY	cpv00520:Amino sugar and nucleotide sugar metabolism	6	0.817439	0.0231679	CGD2_3270, CGD7_1830, CGD8_920, CGD4_810, CGD2_3260, CGD1_3730	85	13	609	3.30679	0.711294	0.143836	20.4431
down_beloranib.txt	UP_KEYWORDS	Transmembrane	160	21.7984	0.0242847	CGD7_70, CGD1_820, CGD1_2550, CGD8_5090, CGD8_3780, CGD8_110, CGD3_3740, CGD8_1510, CGD2_1270, CGD1_3720, CGD3_1660, CGD2_2320, CGD3_1370, CGD4_1300, CGD4_640, CGD8_2060, CGD1_1380, CGD2_630, CGD6_4020, CGD6_1340, CGD5_4490, CGD8_2950, CGD7_1830, CGD4_2190, CGD8_240, CGD5_1300, CGD7_3150, CGD5_1290, CGD7_150, CGD6_2910, CGD7_4920, CGD6_4440, CGD6_1030, CGD8_2310, CGD7_2340, CGD3_440, CGD5_4310, C…	734	724	3805	1.14562	0.887861	0.305573	23.4228
down_beloranib.txt	SMART	SM00968:SM00968	4	0.544959	0.0265537	CGD2_2750, CGD4_2200, CGD7_2700, CGD7_1850	201	4	1005	5	0.963493	0.808932	26.6787
down_beloranib.txt	SMART	SM00223:APPLE	4	0.544959	0.0265537	CGD1_3550, CGD3_520, CGD8_150, CGD2_1590	201	4	1005	5	0.963493	0.808932	26.6787
down_beloranib.txt	KEGG_PATHWAY	cpv03030:DNA replication	9	1.22616	0.0281125	CGD3_4290, CGD2_1250, CGD8_610, CGD8_1240, CGD2_1600, CGD2_4080, CGD7_2140, CGD3_3470, CGD3_3820	85	28	609	2.30294	0.779379	0.154581	24.2862
down_beloranib.txt	UP_KEYWORDS	Kinase	32	4.35967	0.028993	CGD6_3390, CGD4_3710, CGD7_910, CGD6_5240, CGD2_1610, CGD8_750, CGD2_1300, CGD8_3250, CGD1_60, CGD7_2000, CGD7_5050, CGD1_2110, CGD2_3890, CGD2_2340, CGD5_4390, CGD7_280, CGD5_3180, CGD1_400, CGD8_1230, CGD8_2180, CGD8_1970, CGD2_1910, CGD3_1400, CGD5_2510, CGD8_2430, CGD1_2040, CGD7_3760, CGD8_2370, CGD1_3230, CGD3_40, CGD8_3070, CGD4_1610	734	116	3805	1.43005	0.92709	0.312075	27.3401
down_beloranib.txt	INTERPRO	IPR003959:ATPase, AAA-type, core	10	1.3624	0.0291515	CGD7_2310, CGD8_840, CGD8_610, CGD2_3010, CGD6_4350, CGD1_330, CGD6_550, CGD5_2790, CGD4_2540, CGD6_920	463	25	2496	2.15637	1	0.927875	36.0513
down_beloranib.txt	GOTERM_MF_DIRECT	GO:0004672~protein kinase activity	19	2.58856	0.0303314	CGD6_650, CGD4_3710, CGD1_400, CGD5_3180, CGD8_1230, CGD8_2180, CGD8_750, CGD2_1300, CGD8_2430, CGD8_3250, CGD7_2000, CGD1_3230, CGD2_910, CGD7_5050, CGD1_2110, CGD2_3890, CGD5_4390, CGD7_3080, CGD4_1610	286	60	1466	1.62319	0.99276	0.99276	31.0589
down_beloranib.txt	UP_KEYWORDS	Oxidoreductase	8	1.08992	0.0308996	CGD3_460, CGD4_740, CGD3_3430, CGD6_1950, CGD6_3790, CGD8_2700, CGD2_210, CGD1_990	734	17	3805	2.43949	0.93879	0.294734	28.8739
down_beloranib.txt	KEGG_PATHWAY	cpv01200:Carbon metabolism	6	0.817439	0.0321895	CGD1_2040, CGD1_3710, CGD7_910, CGD8_2610, CGD7_4270, CGD6_3790	85	14	609	3.07059	0.823442	0.159208	27.3286
down_beloranib.txt	GOTERM_BP_DIRECT	GO:0006508~proteolysis	4	0.544959	0.0338798	CGD1_3550, CGD3_520, CGD8_150, CGD2_1590	147	5	887	4.82721	0.968149	0.968149	31.7888
down_beloranib.txt	KEGG_PATHWAY	cpv03430:Mismatch repair	7	0.953678	0.0351253	CGD8_610, CGD8_3950, CGD8_370, CGD5_2560, CGD2_4080, CGD3_3470, CGD3_3820	85	19	609	2.63963	0.8497	0.15826	29.4511
down_beloranib.txt	INTERPRO	IPR023753:Pyridine nucleotide-disulphide oxidoreductase, FAD/NAD(P)-binding domain	6	0.817439	0.0369451	CGD2_2510, CGD8_2670, CGD8_4230, CGD8_2710, CGD7_270, CGD8_2700	463	11	2496	2.94051	1	0.948899	43.3848
down_beloranib.txt	INTERPRO	IPR016040:NAD(P)-binding domain	11	1.49864	0.0375049	CGD3_80, CGD5_1140, CGD4_2900, CGD6_3720, CGD8_2710, CGD6_3790, CGD1_280, CGD8_920, CGD3_2180, CGD2_210, CGD1_990	463	30	2496	1.97667	1	0.933986	43.8801
down_beloranib.txt	GOTERM_CC_DIRECT	GO:0000502~proteasome complex	7	0.953678	0.042451	CGD8_840, CGD8_630, CGD6_4350, CGD8_570, CGD4_2540, CGD4_3950, CGD6_2300	241	15	1299	2.51535	0.880632	0.507625	34.0261
down_beloranib.txt	INTERPRO	IPR003395:RecF/RecN/SMC	4	0.544959	0.0469394	CGD2_2750, CGD4_2200, CGD7_2700, CGD7_1850	463	5	2496	4.31274	1	0.955288	51.6421
down_beloranib.txt	GOTERM_BP_DIRECT	GO:0008152~metabolic process	6	0.817439	0.0475186	CGD5_2610, CGD3_2870, CGD4_300, CGD7_1830, CGD4_810, CGD6_1270	147	13	887	2.78493	0.992315	0.912335	41.7466
down_beloranib.txt	UP_KEYWORDS	Disulfide bond	4	0.544959	0.052307	CGD6_670, CGD6_4450, CGD3_1860, CGD2_1590	734	5	3805	4.14714	0.991617	0.412146	44.1889
down_beloranib.txt	KEGG_PATHWAY	cpv00500:Starch and sucrose metabolism	4	0.544959	0.0585936	CGD8_4940, CGD6_3280, CGD2_3270, CGD2_3260	85	7	609	4.09412	0.959244	0.234082	44.5174
down_beloranib.txt	KEGG_PATHWAY	cpv00620:Pyruvate metabolism	4	0.544959	0.0585936	CGD1_2040, CGD1_3710, CGD8_1720, CGD8_3680	85	7	609	4.09412	0.959244	0.234082	44.5174
down_beloranib.txt	GOTERM_BP_DIRECT	GO:0006310~DNA recombination	4	0.544959	0.0596783	CGD3_390, CGD8_4950, CGD6_4420, CGD3_3820	147	6	887	4.02268	0.997874	0.871408	49.489
down_beloranib.txt	GOTERM_BP_DIRECT	GO:0030163~protein catabolic process	4	0.544959	0.0596783	CGD8_840, CGD6_4350, CGD4_2540, CGD6_920	147	6	887	4.02268	0.997874	0.871408	49.489
down_beloranib.txt	UP_KEYWORDS	Coiled coil	108	14.7139	0.0612072	CGD5_370, CGD8_4940, CGD6_820, CGD8_2190, CGD2_2840, CGD8_840, CGD8_640, CGD6_2790, CGD4_2200, CGD7_520, CGD2_3850, CGD6_920, CGD7_2860, CGD2_2750, CGD4_450, CGD3_2140, CGD2_2100, CGD7_1290, CGD7_1010, CGD7_2010, CGD3_3860, CGD2_3670, CGD6_4940, CGD7_4560, CGD8_4070, CGD4_3980, CGD5_2690, CGD3_390, CGD1_2010, CGD7_2700, CGD6_1060, CGD7_5510, CGD4_2850, CGD3_1540, CGD2_2550, CGD8_3950, CGD2_650, C…	734	487	3805	1.14962	0.99638	0.430005	49.6225
down_beloranib.txt	GOTERM_CC_DIRECT	GO:0005874~microtubule	5	0.681199	0.0661761	CGD4_2860, CGD6_2790, CGD7_3060, CGD4_4280, CGD6_4760	241	9	1299	2.99447	0.965087	0.567739	48.1317
down_beloranib.txt	GOTERM_BP_DIRECT	GO:0006511~ubiquitin-dependent protein catabolic process	8	1.08992	0.0682744	CGD8_1530, CGD2_3150, CGD6_4040, CGD3_2170, CGD2_1440, CGD1_290, CGD2_3450, CGD4_3150	147	23	887	2.09879	0.999151	0.829313	54.384
down_beloranib.txt	GOTERM_BP_DIRECT	GO:0006030~chitin metabolic process	3	0.408719	0.0720474	CGD7_1800, CGD4_670, CGD7_5150	147	3	887	6.03401	0.999434	0.775862	56.3929
down_beloranib.txt	GOTERM_BP_DIRECT	GO:0051276~chromosome organization	3	0.408719	0.0720474	CGD2_2750, CGD7_1850, CGD3_950	147	3	887	6.03401	0.999434	0.775862	56.3929
down_beloranib.txt	UP_KEYWORDS	Microtubule	5	0.681199	0.0759955	CGD4_2860, CGD6_2790, CGD7_3060, CGD4_4280, CGD6_4760	734	9	3805	2.87996	0.999119	0.47244	57.5985
down_beloranib.txt	PIR_SUPERFAMILY	PIRSF005719:structural maintenance of chromosomes protein	3	0.408719	0.0788026	CGD2_2750, CGD4_2200, CGD7_1850	27	3	149	5.51852	0.881649	0.881649	48.9889
down_beloranib.txt	INTERPRO	IPR023333:Proteasome B-type subunit	4	0.544959	0.0811892	CGD1_420, CGD5_4210, CGD2_530, CGD3_2530	463	6	2496	3.59395	1	0.993376	72.1856
down_beloranib.txt	INTERPRO	IPR005937:26S proteasome subunit P45	4	0.544959	0.0811892	CGD8_840, CGD6_4350, CGD4_2540, CGD6_920	463	6	2496	3.59395	1	0.993376	72.1856
down_beloranib.txt	UP_KEYWORDS	DNA replication	6	0.817439	0.0865325	CGD3_4290, CGD2_1600, CGD6_1950, CGD7_2140, CGD3_3470, CGD3_3820	734	13	3805	2.39258	0.999683	0.488938	62.5621
down_beloranib.txt	UP_KEYWORDS	Pyruvate	4	0.544959	0.0898869	CGD1_2040, CGD4_690, CGD7_3120, CGD5_3410	734	6	3805	3.45595	0.999771	0.47524	64.0278
down_beloranib.txt	INTERPRO	IPR002557:Chitin binding domain	3	0.408719	0.0899845	CGD7_1800, CGD4_670, CGD7_5150	463	3	2496	5.39093	1	0.994242	75.9485
down_beloranib.txt	INTERPRO	IPR024704:Structural maintenance of chromosomes protein	3	0.408719	0.0899845	CGD2_2750, CGD4_2200, CGD7_1850	463	3	2496	5.39093	1	0.994242	75.9485
down_beloranib.txt	INTERPRO	IPR000172:Glucose-methanol-choline oxidoreductase, N-terminal	3	0.408719	0.0899845	CGD2_2510, CGD8_2670, CGD8_4230	463	3	2496	5.39093	1	0.994242	75.9485
down_beloranib.txt	INTERPRO	IPR008927:6-phosphogluconate dehydrogenase, C-terminal-like	3	0.408719	0.0899845	CGD6_3720, CGD8_920, CGD2_210	463	3	2496	5.39093	1	0.994242	75.9485
down_beloranib.txt	INTERPRO	IPR004589:DNA helicase, ATP-dependent, RecQ type	3	0.408719	0.0899845	CGD3_390, CGD8_4950, CGD6_4420	463	3	2496	5.39093	1	0.994242	75.9485
down_beloranib.txt	INTERPRO	IPR000152:EGF-type aspartate/asparagine hydroxylation site	3	0.408719	0.0899845	CGD6_670, CGD3_1860, CGD2_1590	463	3	2496	5.39093	1	0.994242	75.9485
down_beloranib.txt	INTERPRO	IPR004043:LCCL	3	0.408719	0.0899845	CGD7_1730, CGD2_790, CGD7_300	463	3	2496	5.39093	1	0.994242	75.9485
down_beloranib.txt	INTERPRO	IPR000209:Peptidase S8/S53 domain	3	0.408719	0.0899845	CGD6_4840, CGD2_3660, CGD6_3730	463	3	2496	5.39093	1	0.994242	75.9485
down_beloranib.txt	INTERPRO	IPR026854:Vacuolar protein sorting-associated protein 13A N-terminal domain	3	0.408719	0.0899845	CGD3_430, CGD5_4500, CGD5_2830	463	3	2496	5.39093	1	0.994242	75.9485
down_beloranib.txt	GOTERM_MF_DIRECT	GO:0004252~serine-type endopeptidase activity	4	0.544959	0.0917107	CGD6_4840, CGD2_3660, CGD7_3020, CGD6_3730	286	6	1466	3.41725	1	0.999545	68.6987
down_beloranib.txt	GOTERM_MF_DIRECT	GO:0005524~ATP binding	74	10.0817	0.0946162	CGD7_910, CGD6_1950, CGD2_1610, CGD8_3680, CGD4_2540, CGD8_840, CGD6_2790, CGD4_2200, CGD7_5050, CGD4_210, CGD2_3890, CGD7_280, CGD6_920, CGD6_4970, CGD2_2750, CGD4_2720, CGD7_2650, CGD8_1230, CGD8_4950, CGD1_3230, CGD1_1180, CGD3_40, CGD6_650, CGD2_1250, CGD2_3010, CGD8_610, CGD4_3710, CGD6_5240, CGD2_4190, CGD6_550, CGD5_2790, CGD8_750, CGD8_710, CGD3_3820, CGD2_1300, CGD7_2310, CGD8_3250, CGD1…	286	330	1466	1.14944	1	0.995014	69.8866
down_beloranib.txt	UP_KEYWORDS	EGF-like domain	3	0.408719	0.0969585	CGD6_670, CGD3_1860, CGD2_1590	734	3	3805	5.18392	0.999886	0.477089	66.9483
down_beloranib.txt	GOTERM_MF_DIRECT	GO:0008061~chitin binding	3	0.408719	0.0984908	CGD7_1800, CGD4_670, CGD7_5150	286	3	1466	5.12587	1	0.984195	71.4063
down_beloranib.txt	GOTERM_MF_DIRECT	GO:0016614~oxidoreductase activity, acting on CH-OH group of donors	3	0.408719	0.0984908	CGD2_2510, CGD8_2670, CGD8_4230	286	3	1466	5.12587	1	0.984195	71.4063
down_beloranib.txt	INTERPRO	IPR001353:Proteasome, subunit alpha/beta	6	0.817439	0.0993328	CGD1_420, CGD5_4210, CGD3_2170, CGD2_1440, CGD2_530, CGD3_2530	463	14	2496	2.3104	1	0.995074	79.4235
down_tvb.txt	UP_KEYWORDS	Signal	13	29.5455	0.000906963	CGD5_3420, CGD5_2680, CGD6_5280, CGD5_3570, CGD3_3550, CGD7_5500, CGD1_660, CGD7_4430, CGD3_90, CGD3_3430, CGD8_1740, CGD5_1220, CGD8_3350	44	390	3805	2.88258	0.0188745	0.0188745	0.698168
down_tvb.txt	GOTERM_CC_DIRECT	GO:0005576~extracellular region	3	6.81818	0.0028832	CGD7_1800, CGD1_3550, CGD3_520	17	7	1299	32.7479	0.017175	0.017175	1.37235
down_tvb.txt	GOTERM_BP_DIRECT	GO:0006508~proteolysis	2	4.54545	0.0334419	CGD1_3550, CGD3_520	7	5	887	50.6857	0.184605	0.184605	15.0227
down_tvb.txt	INTERPRO	IPR000177:Apple domain	2	4.54545	0.0348137	CGD1_3550, CGD3_520	23	4	2496	54.2609	0.884845	0.884845	29.9777
down_tvb.txt	INTERPRO	IPR003609:Apple-like	2	4.54545	0.0348137	CGD1_3550, CGD3_520	23	4	2496	54.2609	0.884845	0.884845	29.9777
down_tvb.txt	SMART	SM00223:APPLE	2	4.54545	0.0431309	CGD1_3550, CGD3_520	12	4	1005	41.875	0.436255	0.436255	25.3153
down_tvb.txt	GOTERM_MF_DIRECT	GO:0046872~metal ion binding	4	9.09091	0.0483617	CGD5_2870, CGD3_4200, CGD4_2720, CGD6_1730	15	89	1466	4.39251	0.663967	0.663967	32.1556
down_tvb.txt	INTERPRO	IPR009030:Insulin-like growth factor binding protein, N-terminal	2	4.54545	0.0684686	CGD7_1800, CGD8_3350	23	8	2496	27.1304	0.986786	0.885046	50.997
up_agm1470.txt	KEGG_PATHWAY	cpv03008:Ribosome biogenesis in eukaryotes	12	2.40481	6.69587e-06	CGD6_3850, CGD4_1700, CGD4_1480, CGD2_2170, CGD4_4040, CGD5_3110, CGD8_900, CGD7_1530, CGD1_530, CGD3_2110, CGD2_2910, CGD4_90	35	44	609	4.74545	0.000180773	0.000180773	0.00554728
up_agm1470.txt	GOTERM_BP_DIRECT	GO:0042254~ribosome biogenesis	7	1.40281	8.8022e-05	CGD7_5310, CGD4_1480, CGD8_1060, CGD2_330, CGD3_3250, CGD1_530, CGD5_1240	67	12	887	7.72264	0.00474212	0.00474212	0.0861978
up_agm1470.txt	UP_KEYWORDS	Signal	76	15.2305	0.000190038	CGD3_820, CGD7_5290, CGD8_50, CGD3_1170, CGD3_4360, CGD8_2530, CGD3_1330, CGD4_3230, CGD4_2490, CGD8_1760, CGD5_1660, CGD1_950, CGD6_3630, CGD3_1710, CGD4_3430, CGD6_5460, CGD4_3470, CGD6_1000, CGD3_1770, CGD3_570, CGD8_40, CGD2_340, CGD1_110, CGD3_3370, CGD8_3040, CGD4_2110, CGD4_2480, CGD3_4040, CGD3_480, CGD8_5290, CGD6_30, CGD5_3960, CGD4_3540, CGD7_3390, CGD2_430, CGD3_1730, CGD2_640, CGD7_2…	499	390	3805	1.48595	0.0117144	0.0117144	0.191612
up_agm1470.txt	UP_KEYWORDS	Coiled coil	87	17.4349	0.00122269	CGD5_4090, CGD2_4220, CGD5_1050, CGD3_2280, CGD6_4030, CGD8_2530, CGD1_3450, CGD4_1580, CGD6_3940, CGD8_4710, CGD4_1010, CGD4_3430, CGD4_3470, CGD8_1580, CGD5_2740, CGD6_3680, CGD2_4370, CGD3_1770, CGD7_4010, CGD8_40, CGD2_340, CGD2_1520, CGD4_4040, CGD8_4000, CGD1_3170, CGD8_1810, CGD4_140, CGD1_680, CGD7_1940, CGD4_200, CGD8_5290, CGD6_30, CGD5_2730, CGD4_1020, CGD7_2410, CGD7_1050, CGD5_4410, …	499	487	3805	1.36221	0.0730478	0.0372164	1.22704
up_agm1470.txt	GOTERM_CC_DIRECT	GO:0005730~nucleolus	7	1.40281	0.0024117	CGD6_3850, CGD2_3680, CGD4_1700, CGD2_2170, CGD3_2270, CGD2_330, CGD4_1580	125	16	1299	4.5465	0.042532	0.042532	1.76412
up_agm1470.txt	GOTERM_BP_DIRECT	GO:0006364~rRNA processing	6	1.2024	0.00450433	CGD2_3680, CGD4_900, CGD3_2270, CGD4_1990, CGD5_4410, CGD8_1580	67	16	887	4.96455	0.216343	0.114756	4.32628
up_agm1470.txt	INTERPRO	IPR011992:EF-hand-like domain	11	2.20441	0.0119484	CGD3_920, CGD3_3760, CGD5_3920, CGD1_3570, CGD5_1910, CGD8_4000, CGD8_500, CGD6_4160, CGD3_2860, CGD5_4110, CGD8_980	265	43	2496	2.40948	0.990224	0.990224	15.357
up_agm1470.txt	GOTERM_CC_DIRECT	GO:0016021~integral component of membrane	82	16.4329	0.0139522	CGD3_820, CGD1_1520, CGD7_1380, CGD4_870, CGD8_50, CGD8_4090, CGD6_2340, CGD5_2990, CGD6_1500, CGD4_4050, CGD4_2350, CGD4_4150, CGD2_90, CGD4_4110, CGD4_2490, CGD1_950, CGD2_4270, CGD6_3130, CGD4_1970, CGD6_3630, CGD5_130, CGD3_2080, CGD5_4220, CGD6_760, CGD4_3470, CGD5_2740, CGD1_160, CGD4_2510, CGD8_1370, CGD2_1520, CGD3_1160, CGD4_1670, CGD6_2210, CGD6_2350, CGD7_4290, CGD8_3040, CGD7_3340, CG…	125	723	1299	1.17862	0.223461	0.118785	9.83863
up_agm1470.txt	INTERPRO	IPR022086:Inner membrane complex protein	4	0.801603	0.0183543	CGD4_3290, CGD4_3300, CGD8_5030, CGD2_4150	265	6	2496	6.27925	0.999201	0.971732	22.6591
up_agm1470.txt	INTERPRO	IPR021691:Protein of unknown function DUF3273	3	0.601202	0.0311052	CGD6_2220, CGD6_2210, CGD6_1500	265	3	2496	9.41887	0.999995	0.982669	35.4865
up_agm1470.txt	SMART	SM00220:S_TKc	14	2.80561	0.0608803	CGD3_3030, CGD3_920, CGD6_620, CGD7_1190, CGD6_520, CGD1_1220, CGD6_4960, CGD3_3040, CGD2_1960, CGD5_2270, CGD3_3180, CGD2_2310, CGD6_5060, CGD4_990	111	76	1005	1.66785	0.986886	0.986886	47.6982
up_agm1470.txt	COG_ONTOLOGY	Cell division and chromosome partitioning	5	1.002	0.0688944	CGD6_3680, CGD4_200, CGD8_4580, CGD1_3170, CGD6_1690	46	13	354	2.95987	0.680859	0.680859	39.7648
up_agm1470.txt	UP_KEYWORDS	Serine/threonine-protein kinase	7	1.40281	0.0700053	CGD3_3030, CGD6_620, CGD6_520, CGD1_1220, CGD6_4960, CGD3_3040, CGD2_1960	499	23	3805	2.32073	0.988888	0.77685	51.9249
up_agm1470.txt	GOTERM_MF_DIRECT	GO:0003676~nucleic acid binding	16	3.20641	0.0712711	CGD8_2050, CGD5_4090, CGD7_760, CGD3_2550, CGD3_3380, CGD6_3210, CGD5_100, CGD2_1000, CGD3_2310, CGD8_190, CGD1_350, CGD7_1620, CGD8_4710, CGD3_4160, CGD3_4150, CGD5_4420	137	109	1466	1.57075	0.996631	0.996631	54.1637
up_agm1470.txt	INTERPRO	IPR001471:AP2/ERF domain	4	0.801603	0.0800838	CGD1_3520, CGD4_2950, CGD8_3130, CGD4_600	265	10	2496	3.76755	1	0.999676	68.5825
up_agm1470.txt	UP_KEYWORDS	Protein phosphatase	3	0.601202	0.0856281	CGD2_2280, CGD5_4170, CGD7_2670	499	4	3805	5.71894	0.996113	0.750308	59.4798
up_agm1470.txt	INTERPRO	IPR001680:WD40 repeat	12	2.40481	0.0975875	CGD8_1180, CGD2_3680, CGD4_900, CGD5_2540, CGD4_2570, CGD3_2270, CGD2_330, CGD7_4110, CGD8_3110, CGD5_3310, CGD4_2750, CGD2_2910	265	68	2496	1.66215	1	0.999632	75.9316
up_antimycin_A.txt	KEGG_PATHWAY	cpv03008:Ribosome biogenesis in eukaryotes	30	7.07547	3.8053e-21	CGD6_3850, CGD4_3130, CGD8_3660, CGD8_900, CGD3_760, CGD2_4090, CGD3_2110, CGD5_1760, CGD4_1480, CGD7_2290, CGD2_2170, CGD2_50, CGD5_4260, CGD7_3590, CGD1_2890, CGD7_1040, CGD3_3850, CGD5_2010, CGD3_2820, CGD4_4040, CGD8_4330, CGD7_440, CGD4_1700, CGD3_1340, CGD1_530, CGD7_1530, CGD8_2000, CGD2_2910, CGD4_2740, CGD4_90	65	44	609	6.38811	6.08847e-20	6.08847e-20	2.70227e-18
up_antimycin_A.txt	GOTERM_BP_DIRECT	GO:0006364~rRNA processing	13	3.06604	1.31673e-09	CGD2_3680, CGD4_900, CGD3_2270, CGD6_3230, CGD4_1160, CGD8_4330, CGD3_2950, CGD4_1990, CGD7_3590, CGD1_2890, CGD1_2000, CGD5_4410, CGD8_1580	95	16	887	7.58618	7.63703e-08	7.63703e-08	1.31006e-06
up_antimycin_A.txt	GOTERM_CC_DIRECT	GO:0005730~nucleolus	12	2.83019	4.08253e-09	CGD6_940, CGD3_2950, CGD6_3850, CGD2_3680, CGD4_3130, CGD4_1700, CGD2_2170, CGD3_2270, CGD2_330, CGD8_3660, CGD8_2000, CGD4_1580	114	16	1299	8.54605	1.18393e-07	1.18393e-07	3.44706e-06
up_antimycin_A.txt	GOTERM_BP_DIRECT	GO:0042254~ribosome biogenesis	11	2.59434	6.29902e-09	CGD7_5310, CGD4_1480, CGD8_1060, CGD2_330, CGD6_3370, CGD8_3660, CGD3_3250, CGD4_1220, CGD1_530, CGD5_1760, CGD5_1240	95	12	887	8.55877	3.65343e-07	1.82672e-07	6.26711e-06
up_antimycin_A.txt	INTERPRO	IPR011545:DNA/RNA helicase, DEAD/DEAH box type, N-terminal	17	4.00943	2.29578e-06	CGD4_1840, CGD1_880, CGD8_2520, CGD4_4230, CGD3_1590, CGD3_3380, CGD6_2260, CGD3_3920, CGD6_3210, CGD3_2330, CGD2_110, CGD8_190, CGD4_3000, CGD6_4860, CGD8_4750, CGD4_3180, CGD7_640	291	39	2496	3.73883	0.00100046	0.00100046	0.00324225
up_antimycin_A.txt	UP_KEYWORDS	Ribosome biogenesis	8	1.88679	5.72027e-06	CGD6_940, CGD3_2950, CGD2_3680, CGD4_3130, CGD2_330, CGD6_3370, CGD8_1580, CGD4_1580	422	9	3805	8.01474	0.000348877	0.000348877	0.00575266
up_antimycin_A.txt	GOTERM_BP_DIRECT	GO:0006351~transcription, DNA-templated	15	3.53774	1.4317e-05	CGD8_300, CGD5_2930, CGD3_2550, CGD1_1620, CGD4_3260, CGD7_3240, CGD8_1850, CGD8_1460, CGD1_1560, CGD1_2770, CGD5_730, CGD6_3290, CGD5_3290, CGD7_4770, CGD1_2710	95	39	887	3.59109	0.000830048	0.000276759	0.0142436
up_antimycin_A.txt	INTERPRO	IPR014014:RNA helicase, DEAD-box type, Q motif	11	2.59434	4.2107e-05	CGD3_2330, CGD4_1840, CGD4_3000, CGD8_190, CGD6_4860, CGD1_880, CGD6_2260, CGD8_4750, CGD3_3920, CGD4_3180, CGD6_3210	291	21	2496	4.49288	0.0181915	0.00913751	0.0594508
up_antimycin_A.txt	INTERPRO	IPR001650:Helicase, C-terminal	19	4.48113	5.14289e-05	CGD4_1840, CGD5_4090, CGD1_880, CGD8_2520, CGD4_4230, CGD3_1590, CGD3_3380, CGD6_2260, CGD3_3920, CGD6_3210, CGD3_2330, CGD2_110, CGD8_190, CGD4_3000, CGD6_4860, CGD7_420, CGD8_4750, CGD4_3180, CGD7_640	291	58	2496	2.80981	0.022174	0.00744666	0.072608
up_antimycin_A.txt	GOTERM_MF_DIRECT	GO:0003676~nucleic acid binding	27	6.36792	5.62434e-05	CGD7_4960, CGD8_2050, CGD5_4090, CGD5_2950, CGD8_2520, CGD3_2550, CGD8_4150, CGD4_4230, CGD3_3380, CGD6_3210, CGD5_100, CGD2_110, CGD2_1000, CGD4_3000, CGD8_190, CGD6_410, CGD8_2350, CGD7_1620, CGD8_4710, CGD3_4160, CGD6_4710, CGD3_4150, CGD8_4750, CGD3_3500, CGD6_3490, CGD7_640, CGD4_3180	163	109	1466	2.22784	0.00454548	0.00454548	0.0599242
up_antimycin_A.txt	INTERPRO	IPR014001:Helicase, superfamily 1/2, ATP-binding domain	19	4.48113	6.63219e-05	CGD4_1840, CGD5_4090, CGD1_880, CGD8_2520, CGD4_4230, CGD3_1590, CGD3_3380, CGD6_2260, CGD3_3920, CGD6_3210, CGD3_2330, CGD2_110, CGD8_190, CGD4_3000, CGD6_4860, CGD7_420, CGD8_4750, CGD4_3180, CGD7_640	291	59	2496	2.76219	0.0285032	0.00720326	0.093625
up_antimycin_A.txt	GOTERM_MF_DIRECT	GO:0004386~helicase activity	14	3.30189	7.59893e-05	CGD4_1840, CGD1_880, CGD8_2520, CGD3_1590, CGD3_3380, CGD6_2260, CGD3_3920, CGD6_3210, CGD2_110, CGD8_190, CGD4_3000, CGD6_4860, CGD8_4750, CGD4_3180	163	37	1466	3.40308	0.00613646	0.00307295	0.0809546
up_antimycin_A.txt	GOTERM_CC_DIRECT	GO:0032040~small-subunit processome	6	1.41509	8.34434e-05	CGD4_900, CGD7_2290, CGD8_4870, CGD1_2890, CGD8_4370, CGD1_2000	114	7	1299	9.76692	0.00241703	0.00120925	0.070433
up_antimycin_A.txt	UP_KEYWORDS	rRNA processing	7	1.65094	0.000111221	CGD6_940, CGD3_2950, CGD2_3680, CGD8_2000, CGD8_1580, CGD6_930, CGD4_1580	422	9	3805	7.0129	0.00676191	0.00338669	0.111798
up_antimycin_A.txt	GOTERM_MF_DIRECT	GO:0003899~DNA-directed RNA polymerase activity	10	2.35849	0.000179983	CGD8_300, CGD8_1460, CGD5_730, CGD1_2770, CGD6_3290, CGD1_1620, CGD4_3260, CGD7_4770, CGD1_2710, CGD7_3240	163	21	1466	4.28279	0.0144742	0.00484819	0.191647
up_antimycin_A.txt	UP_KEYWORDS	Helicase	17	4.00943	0.000188945	CGD4_1840, CGD5_4090, CGD1_880, CGD8_2520, CGD4_4230, CGD3_1590, CGD3_3380, CGD6_2260, CGD3_3920, CGD6_3210, CGD2_110, CGD8_190, CGD4_3000, CGD6_4860, CGD8_4750, CGD4_3180, CGD7_640	422	55	3805	2.78695	0.0114606	0.00383487	0.189857
up_antimycin_A.txt	INTERPRO	IPR000629:RNA helicase, ATP-dependent, DEAD-box, conserved site	9	2.12264	0.000286059	CGD3_2330, CGD4_1840, CGD4_3000, CGD8_190, CGD1_880, CGD3_1590, CGD8_4750, CGD3_3920, CGD4_3180	291	17	2496	4.54093	0.117273	0.0246393	0.403241
up_antimycin_A.txt	SMART	SM00487:DEXDc	19	4.48113	0.000289885	CGD4_1840, CGD5_4090, CGD1_880, CGD8_2520, CGD4_4230, CGD3_1590, CGD3_3380, CGD6_2260, CGD3_3920, CGD6_3210, CGD3_2330, CGD2_110, CGD8_190, CGD4_3000, CGD6_4860, CGD7_420, CGD8_4750, CGD4_3180, CGD7_640	137	58	1005	2.4031	0.0246254	0.0246254	0.312149
up_antimycin_A.txt	SMART	SM00490:HELICc	18	4.24528	0.000583129	CGD4_1840, CGD5_4090, CGD1_880, CGD8_2520, CGD4_4230, CGD3_1590, CGD3_3380, CGD6_2260, CGD3_3920, CGD6_3210, CGD3_2330, CGD2_110, CGD8_190, CGD4_3000, CGD6_4860, CGD8_4750, CGD4_3180, CGD7_640	137	56	1005	2.35792	0.0489263	0.0247699	0.627016
up_antimycin_A.txt	GOTERM_MF_DIRECT	GO:0003723~RNA binding	16	3.77358	0.000811115	CGD6_3850, CGD4_1840, CGD4_930, CGD3_3850, CGD2_2940, CGD6_3230, CGD3_1590, CGD6_2260, CGD8_4330, CGD3_3920, CGD5_2620, CGD3_2950, CGD3_2330, CGD6_4860, CGD6_3010, CGD7_3490	163	57	1466	2.52459	0.0636135	0.0162975	0.861054
up_antimycin_A.txt	KEGG_PATHWAY	cpv03020:RNA polymerase	8	1.88679	0.00262907	CGD8_300, CGD5_730, CGD1_2770, CGD6_3290, CGD4_3260, CGD7_4770, CGD1_2710, CGD7_3240	65	20	609	3.74769	0.0412457	0.02084	1.85208
up_antimycin_A.txt	INTERPRO	IPR025313:Domain of unknown function DUF4217	4	0.943396	0.00567964	CGD4_1840, CGD3_1590, CGD6_2260, CGD3_3920	291	4	2496	8.57732	0.916539	0.338931	7.72912
up_antimycin_A.txt	INTERPRO	IPR015943:WD40/YVTN repeat-like-containing domain	19	4.48113	0.00720781	CGD3_2640, CGD2_3680, CGD4_900, CGD3_2270, CGD6_3370, CGD1_3270, CGD4_2570, CGD7_4110, CGD8_3110, CGD8_1860, CGD5_2540, CGD4_3360, CGD2_330, CGD5_4260, CGD1_2890, CGD4_2750, CGD4_2020, CGD2_2910, CGD8_4420	291	85	2496	1.91728	0.957318	0.362735	9.71183
up_antimycin_A.txt	UP_KEYWORDS	RNA-binding	7	1.65094	0.00754632	CGD3_2950, CGD4_1840, CGD7_160, CGD3_1590, CGD6_3010, CGD6_2260, CGD3_3920	422	17	3805	3.71271	0.370023	0.109095	7.33508
up_antimycin_A.txt	INTERPRO	IPR017986:WD40-repeat-containing domain	19	4.48113	0.00817593	CGD3_2640, CGD2_3680, CGD4_900, CGD3_2270, CGD6_3370, CGD1_3270, CGD4_2570, CGD7_4110, CGD8_3110, CGD8_1860, CGD5_2540, CGD4_3360, CGD2_330, CGD5_4260, CGD1_2890, CGD4_2750, CGD4_2020, CGD2_2910, CGD8_4420	291	86	2496	1.89499	0.972106	0.360724	10.9473
up_antimycin_A.txt	SMART	SM01178:SM01178	4	0.943396	0.0087558	CGD4_1840, CGD3_1590, CGD6_2260, CGD3_3920	137	4	1005	7.33577	0.530607	0.222837	9.04745
up_antimycin_A.txt	UP_KEYWORDS	Methyltransferase	11	2.59434	0.0117564	CGD7_4590, CGD8_4760, CGD7_160, CGD6_5130, CGD5_3770, CGD6_3230, CGD5_2390, CGD8_4330, CGD1_2680, CGD6_930, CGD4_1580	422	41	3805	2.41908	0.513925	0.134353	11.2133
up_antimycin_A.txt	INTERPRO	IPR017907:Zinc finger, RING-type, conserved site	6	1.41509	0.0119537	CGD7_100, CGD5_450, CGD7_420, CGD4_4310, CGD7_3320, CGD2_690	291	13	2496	3.95876	0.994717	0.441545	15.6199
up_antimycin_A.txt	INTERPRO	IPR007109:Brix domain	4	0.943396	0.0129805	CGD2_160, CGD8_3390, CGD8_4680, CGD4_2740	291	5	2496	6.86186	0.996642	0.434278	16.8498
up_antimycin_A.txt	UP_KEYWORDS	Coiled coil	70	16.5094	0.0136231	CGD8_2100, CGD5_4090, CGD5_2950, CGD5_1050, CGD8_2530, CGD4_1580, CGD3_2330, CGD3_2950, CGD2_3900, CGD5_4520, CGD8_4710, CGD4_1220, CGD4_1010, CGD8_4370, CGD8_1580, CGD5_2740, CGD6_3680, CGD2_180, CGD7_570, CGD8_3390, CGD5_3010, CGD2_340, CGD4_4040, CGD8_450, CGD8_1810, CGD7_440, CGD7_1940, CGD1_680, CGD4_200, CGD2_3430, CGD7_1360, CGD6_3290, CGD8_5290, CGD5_2730, CGD7_1050, CGD5_4410, CGD7_1420,…	422	487	3805	1.29602	0.566872	0.130167	12.8856
up_antimycin_A.txt	UP_KEYWORDS	S-adenosyl-L-methionine	6	1.41509	0.013879	CGD8_4760, CGD7_160, CGD6_5130, CGD5_3770, CGD6_930, CGD4_1580	422	14	3805	3.86425	0.573673	0.114668	13.1126
up_antimycin_A.txt	GOTERM_MF_DIRECT	GO:0000166~nucleotide binding	15	3.53774	0.0172463	CGD7_4960, CGD8_4150, CGD5_100, CGD2_1000, CGD6_410, CGD8_2350, CGD7_480, CGD7_1620, CGD2_2680, CGD6_4710, CGD6_3010, CGD3_4150, CGD3_3500, CGD6_3490, CGD4_710	163	70	1466	1.92726	0.755646	0.245596	16.923
up_antimycin_A.txt	INTERPRO	IPR012677:Nucleotide-binding, alpha-beta plait	13	3.06604	0.0182234	CGD7_4960, CGD2_1000, CGD6_410, CGD8_2350, CGD6_4860, CGD7_1620, CGD8_4150, CGD6_4710, CGD6_3010, CGD3_4150, CGD3_3500, CGD6_3490, CGD4_710	291	54	2496	2.06491	0.999671	0.517595	22.8748
up_antimycin_A.txt	SMART	SM00879:SM00879	4	0.943396	0.0197248	CGD2_160, CGD8_3390, CGD8_4680, CGD4_2740	137	5	1005	5.86861	0.819727	0.348398	19.3317
up_antimycin_A.txt	KEGG_PATHWAY	cpv00230:Purine metabolism	11	2.59434	0.0206173	CGD8_300, CGD5_4520, CGD5_730, CGD1_2770, CGD6_3290, CGD4_3260, CGD6_20, CGD7_4770, CGD1_2710, CGD7_3240, CGD7_2190	65	48	609	2.14712	0.283462	0.105158	13.7518
up_antimycin_A.txt	INTERPRO	IPR001680:WD40 repeat	15	3.53774	0.021504	CGD2_3680, CGD4_900, CGD3_2270, CGD4_2570, CGD6_3370, CGD7_4110, CGD8_3110, CGD8_1860, CGD5_2540, CGD4_3360, CGD2_330, CGD5_4260, CGD1_2890, CGD4_2750, CGD2_2910	291	68	2496	1.89206	0.999923	0.54608	26.4358
up_antimycin_A.txt	UP_KEYWORDS	Transcription	7	1.65094	0.0225834	CGD8_1850, CGD1_1560, CGD5_730, CGD1_2770, CGD6_3290, CGD4_3260, CGD7_4770	422	21	3805	3.00553	0.751766	0.159848	20.5246
up_antimycin_A.txt	GOTERM_BP_DIRECT	GO:0006397~mRNA processing	4	0.943396	0.0294189	CGD8_3340, CGD7_1070, CGD2_180, CGD3_1230	95	7	887	5.33534	0.823052	0.351423	25.7023
up_antimycin_A.txt	UP_KEYWORDS	DNA-directed RNA polymerase	5	1.17925	0.0355039	CGD5_730, CGD1_2770, CGD6_3290, CGD4_3260, CGD7_4770	422	12	3805	3.75691	0.889763	0.217306	30.4797
up_antimycin_A.txt	GOTERM_MF_DIRECT	GO:0008270~zinc ion binding	21	4.95283	0.0396592	CGD8_4280, CGD7_4960, CGD4_880, CGD5_2670, CGD5_2950, CGD7_100, CGD5_450, CGD4_4310, CGD3_2550, CGD7_3320, CGD4_3260, CGD8_2290, CGD2_3540, CGD8_2640, CGD5_730, CGD8_4710, CGD7_420, CGD2_2190, CGD1_1580, CGD3_4160, CGD5_3300	163	122	1466	1.54812	0.96229	0.420914	35.0317
up_antimycin_A.txt	INTERPRO	IPR019775:WD40 repeat, conserved site	10	2.35849	0.0414361	CGD4_900, CGD5_2540, CGD4_3360, CGD2_330, CGD6_3370, CGD7_4110, CGD8_3110, CGD1_2890, CGD4_2750, CGD2_2910	291	41	2496	2.09203	1	0.75812	44.9906
up_antimycin_A.txt	INTERPRO	IPR000504:RNA recognition motif domain	11	2.59434	0.0509236	CGD7_4960, CGD2_1000, CGD6_410, CGD8_2350, CGD7_1620, CGD8_4150, CGD6_4710, CGD6_3010, CGD3_4150, CGD3_3500, CGD6_3490	291	49	2496	1.92552	1	0.803621	52.2001
up_antimycin_A.txt	SMART	SM00320:WD40	15	3.53774	0.0561646	CGD2_3680, CGD4_900, CGD3_2270, CGD4_2570, CGD6_3370, CGD7_4110, CGD8_3110, CGD8_1860, CGD5_2540, CGD4_3360, CGD2_330, CGD5_4260, CGD1_2890, CGD4_2750, CGD2_2910	137	67	1005	1.64234	0.993064	0.629988	46.3835
up_antimycin_A.txt	UP_KEYWORDS	Nucleus	14	3.30189	0.0597757	CGD2_3680, CGD4_880, CGD4_3130, CGD7_250, CGD4_1580, CGD3_2950, CGD6_940, CGD8_1850, CGD4_3360, CGD7_160, CGD2_330, CGD1_1560, CGD6_5130, CGD8_2000	422	74	3805	1.70584	0.976713	0.313387	46.1988
up_antimycin_A.txt	GOTERM_BP_DIRECT	GO:0001522~pseudouridine synthesis	4	0.943396	0.0603468	CGD3_3850, CGD8_1060, CGD1_530, CGD5_1760	95	9	887	4.14971	0.972953	0.514237	46.1674
up_antimycin_A.txt	GOTERM_MF_DIRECT	GO:0000049~tRNA binding	3	0.707547	0.0626801	CGD3_3840, CGD7_160, CGD4_3880	163	4	1466	6.7454	0.994717	0.527173	49.8352
up_antimycin_A.txt	SMART	SM00360:RRM	11	2.59434	0.0703868	CGD7_4960, CGD2_1000, CGD6_410, CGD8_2350, CGD7_1620, CGD8_4150, CGD6_4710, CGD6_3010, CGD3_4150, CGD3_3500, CGD6_3490	137	45	1005	1.79319	0.998121	0.64871	54.4809
up_antimycin_A.txt	INTERPRO	IPR006073:GTP binding domain	4	0.943396	0.0766042	CGD4_1700, CGD2_2170, CGD4_4040, CGD2_4090	291	9	2496	3.81214	1	0.901385	67.5528
up_antimycin_A.txt	UP_KEYWORDS	WD repeat	5	1.17925	0.0917849	CGD2_3680, CGD8_1860, CGD4_3360, CGD2_330, CGD4_2750	422	16	3805	2.81768	0.997185	0.413676	62.024
up_antimycin_A.txt	INTERPRO	IPR027417:P-loop containing nucleoside triphosphate hydrolase	34	8.01887	0.094117	CGD5_4090, CGD1_880, CGD1_2530, CGD4_4230, CGD2_4090, CGD3_3380, CGD6_2260, CGD3_3920, CGD3_2330, CGD2_90, CGD7_4350, CGD7_3790, CGD4_3000, CGD4_1480, CGD6_4860, CGD2_2170, CGD8_4750, CGD7_2190, CGD7_640, CGD3_3880, CGD2_70, CGD4_1840, CGD7_4510, CGD5_2010, CGD8_2520, CGD4_4040, CGD3_1590, CGD6_3210, CGD2_110, CGD8_190, CGD4_1700, CGD7_420, CGD4_3180, CGD8_1120	291	227	2496	1.28471	1	0.932358	75.2409
up_oligomycin_A.txt	KEGG_PATHWAY	cpv03008:Ribosome biogenesis in eukaryotes	27	5.70825	3.0599e-17	CGD6_3850, CGD4_3130, CGD8_3660, CGD3_760, CGD2_4090, CGD3_2110, CGD5_1760, CGD4_1480, CGD7_2290, CGD2_50, CGD5_4260, CGD5_2000, CGD7_3590, CGD1_2890, CGD7_1040, CGD5_2010, CGD4_4040, CGD8_4330, CGD7_440, CGD4_1700, CGD3_1340, CGD1_530, CGD7_1530, CGD8_2000, CGD2_2910, CGD4_2740, CGD4_90	64	44	609	5.83913	8.26172e-16	8.26172e-16	2.53507e-14
up_oligomycin_A.txt	GOTERM_BP_DIRECT	GO:0042254~ribosome biogenesis	11	2.32558	5.04649e-09	CGD7_5310, CGD4_1480, CGD8_1060, CGD2_330, CGD6_3370, CGD8_3660, CGD3_3250, CGD4_1220, CGD1_530, CGD5_1760, CGD5_1240	93	12	887	8.74283	3.33068e-07	3.33068e-07	5.15973e-06
up_oligomycin_A.txt	GOTERM_BP_DIRECT	GO:0006364~rRNA processing	11	2.32558	4.29057e-07	CGD3_2950, CGD2_3680, CGD4_900, CGD4_1990, CGD7_3590, CGD1_2890, CGD4_1160, CGD5_4410, CGD8_4330, CGD1_2000, CGD8_1580	93	16	887	6.55712	2.83174e-05	1.41588e-05	0.000438684
up_oligomycin_A.txt	GOTERM_CC_DIRECT	GO:0005730~nucleolus	9	1.90275	5.27177e-05	CGD3_2950, CGD6_3850, CGD2_3680, CGD4_3130, CGD4_1700, CGD2_330, CGD8_3660, CGD8_2000, CGD4_1580	131	16	1299	5.57777	0.00152769	0.00152769	0.0445031
up_oligomycin_A.txt	GOTERM_CC_DIRECT	GO:0032040~small-subunit processome	6	1.2685	0.000166193	CGD4_900, CGD7_2290, CGD8_4870, CGD1_2890, CGD8_4370, CGD1_2000	131	7	1299	8.49945	0.00480839	0.00240709	0.140237
up_oligomycin_A.txt	UP_KEYWORDS	Ribosome biogenesis	7	1.47992	0.000208352	CGD3_2950, CGD2_3680, CGD4_3130, CGD2_330, CGD6_3370, CGD8_1580, CGD4_1580	471	9	3805	6.28332	0.0120129	0.0120129	0.207103
up_oligomycin_A.txt	GOTERM_BP_DIRECT	GO:0006351~transcription, DNA-templated	13	2.74841	0.000281628	CGD8_300, CGD8_1460, CGD5_2930, CGD1_1560, CGD5_730, CGD1_2770, CGD3_2550, CGD6_3290, CGD1_1620, CGD7_2090, CGD7_4770, CGD8_170, CGD7_3240	93	39	887	3.17921	0.0184183	0.00617752	0.287574
up_oligomycin_A.txt	INTERPRO	IPR001650:Helicase, C-terminal	17	3.59408	0.000659181	CGD4_1840, CGD5_4090, CGD4_4230, CGD3_1590, CGD3_3380, CGD1_2650, CGD3_3920, CGD4_140, CGD6_3210, CGD3_2330, CGD8_190, CGD6_4860, CGD7_420, CGD5_4290, CGD7_3940, CGD8_4750, CGD4_3180	293	58	2496	2.49688	0.241906	0.241906	0.921985
up_oligomycin_A.txt	INTERPRO	IPR014001:Helicase, superfamily 1/2, ATP-binding domain	17	3.59408	0.000810387	CGD4_1840, CGD5_4090, CGD4_4230, CGD3_1590, CGD3_3380, CGD1_2650, CGD3_3920, CGD4_140, CGD6_3210, CGD3_2330, CGD8_190, CGD6_4860, CGD7_420, CGD5_4290, CGD7_3940, CGD8_4750, CGD4_3180	293	59	2496	2.45456	0.288586	0.156546	1.13236
up_oligomycin_A.txt	GOTERM_MF_DIRECT	GO:0003899~DNA-directed RNA polymerase activity	9	1.90275	0.0014378	CGD8_300, CGD8_1460, CGD5_730, CGD1_2770, CGD6_3290, CGD1_1620, CGD7_4770, CGD8_170, CGD7_3240	170	21	1466	3.6958	0.11129	0.11129	1.52538
up_oligomycin_A.txt	INTERPRO	IPR014014:RNA helicase, DEAD-box type, Q motif	9	1.90275	0.00164785	CGD3_2330, CGD4_1840, CGD8_190, CGD6_4860, CGD7_3940, CGD8_4750, CGD3_3920, CGD4_3180, CGD6_3210	293	21	2496	3.6509	0.49976	0.206172	2.29002
up_oligomycin_A.txt	INTERPRO	IPR000629:RNA helicase, ATP-dependent, DEAD-box, conserved site	8	1.69133	0.00191794	CGD3_2330, CGD4_1840, CGD8_190, CGD3_1590, CGD7_3940, CGD8_4750, CGD3_3920, CGD4_3180	293	17	2496	4.00883	0.553496	0.182559	2.66069
up_oligomycin_A.txt	GOTERM_MF_DIRECT	GO:0003676~nucleic acid binding	24	5.074	0.00198229	CGD8_2050, CGD5_4090, CGD5_2950, CGD3_2550, CGD1_1310, CGD4_4230, CGD3_3380, CGD1_2650, CGD1_1070, CGD6_3210, CGD5_100, CGD2_1000, CGD6_410, CGD8_190, CGD7_1620, CGD8_4710, CGD6_2740, CGD3_4160, CGD6_4710, CGD3_3500, CGD8_4750, CGD3_4150, CGD4_3180, CGD5_240	170	109	1466	1.89876	0.150161	0.0781331	2.0975
up_oligomycin_A.txt	INTERPRO	IPR015943:WD40/YVTN repeat-like-containing domain	20	4.22833	0.00334005	CGD3_2640, CGD8_4530, CGD2_3680, CGD4_900, CGD2_360, CGD6_3370, CGD1_3270, CGD7_4110, CGD8_3110, CGD8_1180, CGD5_2540, CGD6_3610, CGD8_1860, CGD4_3360, CGD2_330, CGD5_4260, CGD5_3310, CGD1_2890, CGD4_2750, CGD2_2910	293	85	2496	2.00442	0.754675	0.244997	4.59092
up_oligomycin_A.txt	SMART	SM00487:DEXDc	17	3.59408	0.00365701	CGD4_1840, CGD5_4090, CGD4_4230, CGD3_1590, CGD3_3380, CGD1_2650, CGD3_3920, CGD4_140, CGD6_3210, CGD3_2330, CGD8_190, CGD6_4860, CGD7_420, CGD5_4290, CGD7_3940, CGD8_4750, CGD4_3180	141	58	1005	2.08914	0.259496	0.259496	3.83839
up_oligomycin_A.txt	INTERPRO	IPR011545:DNA/RNA helicase, DEAD/DEAH box type, N-terminal	12	2.537	0.00380877	CGD3_2330, CGD4_1840, CGD8_190, CGD6_4860, CGD3_1590, CGD4_4230, CGD7_3940, CGD3_3380, CGD8_4750, CGD3_3920, CGD4_3180, CGD6_3210	293	39	2496	2.62116	0.798656	0.234421	5.21928
up_oligomycin_A.txt	INTERPRO	IPR001680:WD40 repeat	17	3.59408	0.00404799	CGD8_4530, CGD2_3680, CGD4_900, CGD6_3370, CGD7_4110, CGD8_3110, CGD8_1180, CGD6_3610, CGD8_1860, CGD5_2540, CGD4_3360, CGD2_330, CGD5_4260, CGD5_3310, CGD1_2890, CGD4_2750, CGD2_2910	293	68	2496	2.12969	0.817974	0.216021	5.5385
up_oligomycin_A.txt	INTERPRO	IPR019775:WD40 repeat, conserved site	12	2.537	0.00579372	CGD8_1180, CGD4_900, CGD5_2540, CGD6_3610, CGD4_3360, CGD2_330, CGD6_3370, CGD7_4110, CGD8_3110, CGD1_2890, CGD4_2750, CGD2_2910	293	41	2496	2.4933	0.912877	0.262917	7.83792
up_oligomycin_A.txt	SMART	SM00490:HELICc	16	3.38266	0.00663876	CGD4_1840, CGD5_4090, CGD4_4230, CGD3_1590, CGD3_3380, CGD1_2650, CGD3_3920, CGD4_140, CGD6_3210, CGD3_2330, CGD8_190, CGD6_4860, CGD5_4290, CGD7_3940, CGD8_4750, CGD4_3180	141	56	1005	2.03647	0.42085	0.238981	6.86866
up_oligomycin_A.txt	INTERPRO	IPR017986:WD40-repeat-containing domain	19	4.01691	0.00877574	CGD3_2640, CGD8_4530, CGD2_3680, CGD4_900, CGD6_3370, CGD1_3270, CGD7_4110, CGD8_3110, CGD8_1180, CGD6_3610, CGD8_1860, CGD5_2540, CGD4_3360, CGD2_330, CGD5_4260, CGD5_3310, CGD1_2890, CGD4_2750, CGD2_2910	293	86	2496	1.88205	0.975328	0.33724	11.6459
up_oligomycin_A.txt	UP_KEYWORDS	WD repeat	7	1.47992	0.00926636	CGD8_1180, CGD2_3680, CGD8_1860, CGD2_360, CGD4_3360, CGD2_330, CGD4_2750	471	16	3805	3.53437	0.417225	0.236603	8.84638
up_oligomycin_A.txt	UP_KEYWORDS	Coiled coil	78	16.4905	0.00929849	CGD5_4090, CGD2_4220, CGD5_2950, CGD5_1050, CGD8_2530, CGD1_3450, CGD4_1580, CGD3_2950, CGD3_2330, CGD8_4710, CGD4_1220, CGD8_4370, CGD4_3430, CGD8_1580, CGD5_2740, CGD6_3680, CGD7_570, CGD3_1770, CGD8_3390, CGD2_340, CGD2_1520, CGD7_240, CGD4_4040, CGD8_4000, CGD8_450, CGD8_1810, CGD4_140, CGD7_440, CGD1_680, CGD7_1940, CGD4_200, CGD2_3430, CGD6_3290, CGD3_3620, CGD8_5290, CGD6_30, CGD5_4410, CG…	471	487	3805	1.2939	0.41832	0.165241	8.87579
up_oligomycin_A.txt	KEGG_PATHWAY	cpv03020:RNA polymerase	7	1.47992	0.0117266	CGD8_300, CGD5_730, CGD1_2770, CGD6_3290, CGD7_4770, CGD8_170, CGD7_3240	64	20	609	3.33047	0.272754	0.147213	9.31037
up_oligomycin_A.txt	INTERPRO	IPR007109:Brix domain	4	0.845666	0.0132345	CGD2_160, CGD8_3390, CGD8_4680, CGD4_2740	293	5	2496	6.81502	0.996286	0.428539	17.0678
up_oligomycin_A.txt	SMART	SM00320:WD40	17	3.59408	0.0163782	CGD8_4530, CGD2_3680, CGD4_900, CGD6_3370, CGD7_4110, CGD8_3110, CGD8_1180, CGD6_3610, CGD8_1860, CGD5_2540, CGD4_3360, CGD2_330, CGD5_4260, CGD5_3310, CGD1_2890, CGD4_2750, CGD2_2910	141	67	1005	1.80851	0.741828	0.363249	16.1734
up_oligomycin_A.txt	UP_KEYWORDS	rRNA processing	5	1.05708	0.017394	CGD3_2950, CGD2_3680, CGD8_2000, CGD8_1580, CGD4_1580	471	9	3805	4.48809	0.638586	0.224644	16.0192
up_oligomycin_A.txt	INTERPRO	IPR027417:P-loop containing nucleoside triphosphate hydrolase	38	8.03383	0.0185636	CGD5_4090, CGD1_2530, CGD4_4230, CGD2_4090, CGD3_3380, CGD1_2650, CGD6_2540, CGD3_3920, CGD3_2330, CGD2_90, CGD7_4350, CGD6_2800, CGD7_3790, CGD4_1480, CGD6_4860, CGD6_3960, CGD7_2090, CGD8_4750, CGD2_380, CGD2_70, CGD3_3880, CGD4_1840, CGD7_4510, CGD5_2010, CGD3_3580, CGD4_4040, CGD3_1590, CGD3_2120, CGD4_140, CGD6_3210, CGD8_190, CGD4_1700, CGD7_420, CGD5_4290, CGD5_1900, CGD7_3940, CGD4_3180, …	293	227	2496	1.42605	0.999618	0.511029	23.1423
up_oligomycin_A.txt	GOTERM_MF_DIRECT	GO:0004386~helicase activity	10	2.11416	0.020622	CGD4_1840, CGD8_190, CGD6_4860, CGD3_1590, CGD7_3940, CGD3_3380, CGD8_4750, CGD3_3920, CGD4_3180, CGD6_3210	170	37	1466	2.33068	0.818895	0.434226	19.9574
up_oligomycin_A.txt	SMART	SM00879:SM00879	4	0.845666	0.0213888	CGD2_160, CGD8_3390, CGD8_4680, CGD4_2740	141	5	1005	5.70213	0.830162	0.358039	20.6244
up_oligomycin_A.txt	GOTERM_CC_DIRECT	GO:0005840~ribosome	13	2.74841	0.0324374	CGD7_5310, CGD3_830, CGD8_3480, CGD2_1070, CGD1_850, CGD2_2870, CGD5_2630, CGD1_300, CGD7_1460, CGD3_2250, CGD7_1600, CGD7_1040, CGD3_4100	131	68	1299	1.89571	0.615679	0.27295	24.3024
up_oligomycin_A.txt	UP_KEYWORDS	Helicase	13	2.74841	0.032901	CGD4_1840, CGD5_4090, CGD3_1590, CGD4_4230, CGD3_3380, CGD3_3920, CGD6_3210, CGD8_190, CGD6_4860, CGD7_2090, CGD7_3940, CGD8_4750, CGD4_3180	471	55	3805	1.90948	0.856347	0.321636	28.3122
up_oligomycin_A.txt	UP_KEYWORDS	Transcription	7	1.47992	0.0367686	CGD1_1560, CGD5_730, CGD1_2770, CGD6_3290, CGD7_2090, CGD7_4770, CGD8_170	471	21	3805	2.69285	0.886139	0.303807	31.1141
up_oligomycin_A.txt	INTERPRO	IPR021691:Protein of unknown function DUF3273	3	0.634249	0.0377606	CGD6_2220, CGD6_2210, CGD6_1500	293	3	2496	8.51877	1	0.740038	41.766
up_oligomycin_A.txt	INTERPRO	IPR012677:Nucleotide-binding, alpha-beta plait	12	2.537	0.0440564	CGD2_1000, CGD6_410, CGD6_4860, CGD7_1620, CGD6_1700, CGD6_2740, CGD1_1310, CGD6_4710, CGD3_4150, CGD3_3500, CGD1_1070, CGD4_710	293	54	2496	1.89306	1	0.766756	46.8956
up_oligomycin_A.txt	UP_KEYWORDS	RNA-binding	6	1.2685	0.0492359	CGD3_2950, CGD4_1840, CGD2_360, CGD7_160, CGD3_1590, CGD3_3920	471	17	3805	2.85126	0.946516	0.341861	39.4884
up_oligomycin_A.txt	UP_KEYWORDS	DNA-directed RNA polymerase	5	1.05708	0.050587	CGD5_730, CGD1_2770, CGD6_3290, CGD7_4770, CGD8_170	471	12	3805	3.36607	0.950751	0.313643	40.3385
up_oligomycin_A.txt	GOTERM_MF_DIRECT	GO:0000166~nucleotide binding	14	2.95983	0.0510264	CGD1_1310, CGD1_1070, CGD5_100, CGD2_1000, CGD6_410, CGD7_480, CGD7_1620, CGD6_1700, CGD6_2740, CGD2_2680, CGD6_4710, CGD3_4150, CGD3_3500, CGD4_710	170	70	1466	1.72471	0.986359	0.658249	42.8519
up_oligomycin_A.txt	GOTERM_MF_DIRECT	GO:0003723~RNA binding	12	2.537	0.0551889	CGD5_2620, CGD3_2950, CGD3_2330, CGD6_3850, CGD4_1840, CGD6_4860, CGD8_1650, CGD3_1590, CGD4_3250, CGD7_3490, CGD8_4330, CGD3_3920	170	57	1466	1.81548	0.990488	0.605853	45.4736
up_oligomycin_A.txt	INTERPRO	IPR017907:Zinc finger, RING-type, conserved site	5	1.05708	0.0557637	CGD7_100, CGD7_420, CGD4_4310, CGD7_3320, CGD2_690	293	13	2496	3.27645	1	0.821178	55.3361
up_oligomycin_A.txt	KEGG_PATHWAY	cpv03015:mRNA surveillance pathway	6	1.2685	0.0663808	CGD6_410, CGD6_1700, CGD1_1310, CGD7_3940, CGD8_1830, CGD6_3810	64	22	609	2.59517	0.843475	0.461075	43.3941
up_oligomycin_A.txt	INTERPRO	IPR025313:Domain of unknown function DUF4217	3	0.634249	0.0697267	CGD4_1840, CGD3_1590, CGD3_3920	293	4	2496	6.38908	1	0.867841	63.7698
up_oligomycin_A.txt	INTERPRO	IPR006073:GTP binding domain	4	0.845666	0.0779079	CGD4_1700, CGD3_3580, CGD4_4040, CGD2_4090	293	9	2496	3.78612	1	0.881061	67.9976
up_oligomycin_A.txt	SMART	SM01178:SM01178	3	0.634249	0.0955766	CGD4_1840, CGD3_1590, CGD3_3920	141	4	1005	5.34574	0.999735	0.80747	65.8089
up_mubritinib.txt	KEGG_PATHWAY	cpv03008:Ribosome biogenesis in eukaryotes	33	5.93525	1.18438e-23	CGD6_3850, CGD4_3130, CGD8_3660, CGD8_900, CGD3_760, CGD2_4090, CGD3_2110, CGD5_1760, CGD4_1480, CGD7_2290, CGD2_2170, CGD2_50, CGD5_4260, CGD5_2000, CGD7_3590, CGD1_2890, CGD7_1040, CGD3_3850, CGD5_2010, CGD3_2820, CGD4_4040, CGD8_4330, CGD7_440, CGD8_1450, CGD4_1700, CGD3_1340, CGD4_2840, CGD7_1530, CGD1_530, CGD8_2000, CGD2_2910, CGD4_2740, CGD4_90	73	44	609	6.25685	2.13188e-22	2.13188e-22	8.73032e-21
up_mubritinib.txt	GOTERM_BP_DIRECT	GO:0006364~rRNA processing	14	2.51799	2.39165e-10	CGD2_3680, CGD4_900, CGD3_2270, CGD6_3230, CGD4_1160, CGD8_4330, CGD3_2950, CGD4_1990, CGD7_3590, CGD1_610, CGD1_2890, CGD1_2000, CGD5_4410, CGD8_1580	108	16	887	7.18634	1.69807e-08	1.69807e-08	2.48233e-07
up_mubritinib.txt	GOTERM_CC_DIRECT	GO:0005730~nucleolus	13	2.33813	5.29246e-09	CGD6_3850, CGD2_3680, CGD6_940, CGD3_2950, CGD4_3130, CGD4_1700, CGD2_2170, CGD3_2270, CGD8_3660, CGD2_330, CGD1_610, CGD8_2000, CGD4_1580	153	16	1299	6.89828	1.64066e-07	1.64066e-07	4.54668e-06
up_mubritinib.txt	GOTERM_BP_DIRECT	GO:0042254~ribosome biogenesis	11	1.97842	2.3763e-08	CGD7_5310, CGD4_1480, CGD8_1060, CGD2_330, CGD6_3370, CGD8_3660, CGD3_3250, CGD4_1220, CGD1_530, CGD5_1760, CGD5_1240	108	12	887	7.52855	1.68717e-06	8.43587e-07	2.46641e-05
up_mubritinib.txt	GOTERM_CC_DIRECT	GO:0032040~small-subunit processome	7	1.25899	1.48571e-05	CGD4_900, CGD7_2290, CGD8_4870, CGD1_610, CGD1_2890, CGD8_4370, CGD1_2000	153	7	1299	8.4902	0.000460467	0.00023026	0.0127628
up_mubritinib.txt	UP_KEYWORDS	Ribosome biogenesis	8	1.43885	3.60407e-05	CGD6_940, CGD3_2950, CGD2_3680, CGD4_3130, CGD2_330, CGD6_3370, CGD8_1580, CGD4_1580	553	9	3805	6.11613	0.0023759	0.0023759	0.0368433
up_mubritinib.txt	UP_KEYWORDS	rRNA processing	8	1.43885	3.60407e-05	CGD6_940, CGD3_2950, CGD2_3680, CGD1_610, CGD8_2000, CGD8_1580, CGD6_930, CGD4_1580	553	9	3805	6.11613	0.0023759	0.0023759	0.0368433
up_mubritinib.txt	GOTERM_MF_DIRECT	GO:0003723~RNA binding	19	3.41727	0.000293164	CGD6_3850, CGD4_930, CGD3_3850, CGD8_1650, CGD6_3230, CGD3_1590, CGD4_3250, CGD6_2260, CGD8_4330, CGD3_3920, CGD5_2620, CGD3_2330, CGD3_2950, CGD3_780, CGD6_4860, CGD2_1510, CGD6_3010, CGD8_510, CGD7_3490	201	57	1466	2.43118	0.0274703	0.0274703	0.321776
up_mubritinib.txt	GOTERM_BP_DIRECT	GO:0001522~pseudouridine synthesis	6	1.07914	0.0019768	CGD3_3850, CGD8_1060, CGD2_1510, CGD1_530, CGD8_510, CGD5_1760	108	9	887	5.47531	0.131069	0.0457509	2.03284
up_mubritinib.txt	INTERPRO	IPR011545:DNA/RNA helicase, DEAD/DEAH box type, N-terminal	14	2.51799	0.00211919	CGD8_2520, CGD4_4230, CGD3_1590, CGD3_3380, CGD6_2260, CGD3_3920, CGD6_3210, CGD3_2330, CGD8_190, CGD6_4860, CGD7_3940, CGD8_4750, CGD4_3180, CGD7_640	360	39	2496	2.48889	0.66106	0.66106	3.01701
up_mubritinib.txt	INTERPRO	IPR001650:Helicase, C-terminal	18	3.23741	0.00229487	CGD5_4090, CGD8_2520, CGD4_4230, CGD3_1590, CGD3_3380, CGD1_2650, CGD6_2260, CGD3_3920, CGD4_140, CGD6_3210, CGD3_2330, CGD8_190, CGD6_4860, CGD7_420, CGD7_3940, CGD8_4750, CGD4_3180, CGD7_640	360	58	2496	2.15172	0.69017	0.443376	3.26329
up_mubritinib.txt	SMART	SM00320:WD40	20	3.59712	0.00229878	CGD8_4530, CGD2_3680, CGD4_900, CGD3_1090, CGD3_2270, CGD6_3370, CGD7_4110, CGD8_3110, CGD8_1180, CGD6_3610, CGD8_1860, CGD8_1450, CGD5_2540, CGD4_3360, CGD2_330, CGD5_4260, CGD5_3310, CGD1_2890, CGD4_2750, CGD2_2910	150	67	1005	2	0.181453	0.181453	2.45661
up_mubritinib.txt	INTERPRO	IPR001680:WD40 repeat	20	3.59712	0.00238922	CGD8_4530, CGD2_3680, CGD4_900, CGD3_1090, CGD3_2270, CGD6_3370, CGD7_4110, CGD8_3110, CGD8_1180, CGD6_3610, CGD8_1860, CGD8_1450, CGD5_2540, CGD4_3360, CGD2_330, CGD5_4260, CGD5_3310, CGD1_2890, CGD4_2750, CGD2_2910	360	68	2496	2.03922	0.704758	0.334125	3.3953
up_mubritinib.txt	SMART	SM00487:DEXDc	18	3.23741	0.00268273	CGD5_4090, CGD8_2520, CGD4_4230, CGD3_1590, CGD3_3380, CGD1_2650, CGD6_2260, CGD3_3920, CGD4_140, CGD6_3210, CGD3_2330, CGD8_190, CGD6_4860, CGD7_420, CGD7_3940, CGD8_4750, CGD4_3180, CGD7_640	150	58	1005	2.07931	0.208409	0.110286	2.86154
up_mubritinib.txt	INTERPRO	IPR014001:Helicase, superfamily 1/2, ATP-binding domain	18	3.23741	0.00280853	CGD5_4090, CGD8_2520, CGD4_4230, CGD3_1590, CGD3_3380, CGD1_2650, CGD6_2260, CGD3_3920, CGD4_140, CGD6_3210, CGD3_2330, CGD8_190, CGD6_4860, CGD7_420, CGD7_3940, CGD8_4750, CGD4_3180, CGD7_640	360	59	2496	2.11525	0.761734	0.30134	3.98
up_mubritinib.txt	INTERPRO	IPR017986:WD40-repeat-containing domain	23	4.13669	0.00378332	CGD3_2640, CGD8_4530, CGD2_3680, CGD4_900, CGD3_1090, CGD3_2270, CGD6_3370, CGD1_3270, CGD7_4110, CGD8_3110, CGD4_4220, CGD8_1180, CGD5_2540, CGD6_3610, CGD8_1860, CGD8_1450, CGD4_3360, CGD2_330, CGD5_4260, CGD5_3310, CGD1_2890, CGD4_2750, CGD2_2910	360	86	2496	1.85426	0.855309	0.320658	5.32656
up_mubritinib.txt	UP_KEYWORDS	Methyltransferase	14	2.51799	0.00388529	CGD7_4590, CGD3_890, CGD6_3230, CGD4_3250, CGD8_4330, CGD1_2680, CGD4_1580, CGD8_4760, CGD7_160, CGD5_3770, CGD5_2390, CGD5_4420, CGD6_930, CGD7_4130	553	41	3805	2.34949	0.226576	0.120555	3.90204
up_mubritinib.txt	SMART	SM00490:HELICc	17	3.05755	0.00478158	CGD5_4090, CGD8_2520, CGD4_4230, CGD3_1590, CGD3_3380, CGD1_2650, CGD6_2260, CGD3_3920, CGD4_140, CGD6_3210, CGD3_2330, CGD8_190, CGD6_4860, CGD7_3940, CGD8_4750, CGD4_3180, CGD7_640	150	56	1005	2.03393	0.340976	0.129771	5.04825
up_mubritinib.txt	INTERPRO	IPR014014:RNA helicase, DEAD-box type, Q motif	9	1.61871	0.00621465	CGD3_2330, CGD8_190, CGD6_4860, CGD7_3940, CGD6_2260, CGD8_4750, CGD3_3920, CGD4_3180, CGD6_3210	360	21	2496	2.97143	0.958388	0.411332	8.60896
up_mubritinib.txt	INTERPRO	IPR015943:WD40/YVTN repeat-like-containing domain	22	3.95683	0.00714517	CGD3_2640, CGD8_4530, CGD2_3680, CGD4_900, CGD3_1090, CGD3_2270, CGD6_3370, CGD1_3270, CGD7_4110, CGD8_3110, CGD8_1180, CGD5_2540, CGD6_3610, CGD8_1860, CGD8_1450, CGD4_3360, CGD2_330, CGD5_4260, CGD5_3310, CGD1_2890, CGD4_2750, CGD2_2910	360	85	2496	1.79451	0.974193	0.406932	9.83694
up_mubritinib.txt	INTERPRO	IPR019775:WD40 repeat, conserved site	13	2.33813	0.0100455	CGD8_1180, CGD4_900, CGD8_1450, CGD5_2540, CGD6_3610, CGD4_3360, CGD2_330, CGD6_3370, CGD7_4110, CGD8_3110, CGD1_2890, CGD4_2750, CGD2_2910	360	41	2496	2.19837	0.994195	0.474624	13.5666
up_mubritinib.txt	INTERPRO	IPR001878:Zinc finger, CCHC-type	4	0.719424	0.0105511	CGD8_3720, CGD4_1210, CGD8_4710, CGD3_4160	360	4	2496	6.93333	0.995527	0.451776	14.2018
up_mubritinib.txt	GOTERM_BP_DIRECT	GO:0006351~transcription, DNA-templated	11	1.97842	0.0131446	CGD8_300, CGD8_1460, CGD5_2930, CGD1_1560, CGD5_730, CGD1_2770, CGD7_4200, CGD6_3290, CGD4_3260, CGD5_3290, CGD7_3240	108	39	887	2.31648	0.609158	0.209321	12.8321
up_mubritinib.txt	GOTERM_MF_DIRECT	GO:0003676~nucleic acid binding	24	4.31655	0.0170065	CGD8_2050, CGD5_4090, CGD7_4200, CGD8_2520, CGD1_1310, CGD4_4230, CGD3_3380, CGD1_2650, CGD1_1070, CGD6_3210, CGD5_100, CGD8_190, CGD8_3720, CGD7_1620, CGD8_4710, CGD3_4160, CGD6_4710, CGD3_3500, CGD8_4750, CGD3_4150, CGD8_5130, CGD5_4420, CGD4_3180, CGD7_640	201	109	1466	1.60592	0.803974	0.557252	17.1836
up_mubritinib.txt	GOTERM_MF_DIRECT	GO:0003899~DNA-directed RNA polymerase activity	8	1.43885	0.0170128	CGD8_300, CGD8_1460, CGD5_730, CGD1_2770, CGD7_4200, CGD6_3290, CGD4_3260, CGD7_3240	201	21	1466	2.77849	0.804094	0.419214	17.1894
up_mubritinib.txt	GOTERM_MF_DIRECT	GO:0004386~helicase activity	11	1.97842	0.0218424	CGD8_190, CGD6_4860, CGD8_2520, CGD3_1590, CGD7_3940, CGD3_3380, CGD6_2260, CGD8_4750, CGD3_3920, CGD4_3180, CGD6_3210	201	37	1466	2.16835	0.877302	0.408153	21.5536
up_mubritinib.txt	INTERPRO	IPR007109:Brix domain	4	0.719424	0.0235744	CGD2_160, CGD8_3390, CGD8_4680, CGD4_2740	360	5	2496	5.54667	0.999995	0.703791	29.1427
up_mubritinib.txt	SMART	SM00879:SM00879	4	0.719424	0.0254355	CGD2_160, CGD8_3390, CGD8_4680, CGD4_2740	150	5	1005	5.36	0.893703	0.429008	24.3046
up_mubritinib.txt	INTERPRO	IPR000629:RNA helicase, ATP-dependent, DEAD-box, conserved site	7	1.25899	0.0259601	CGD3_2330, CGD8_190, CGD3_1590, CGD7_3940, CGD8_4750, CGD3_3920, CGD4_3180	360	17	2496	2.8549	0.999999	0.704623	31.6022
up_mubritinib.txt	INTERPRO	IPR017907:Zinc finger, RING-type, conserved site	6	1.07914	0.0286128	CGD7_100, CGD5_450, CGD7_420, CGD4_4310, CGD7_3320, CGD2_690	360	13	2496	3.2	1	0.708811	34.2434
up_mubritinib.txt	INTERPRO	IPR006073:GTP binding domain	5	0.899281	0.0292201	CGD4_1700, CGD2_2170, CGD3_3580, CGD4_4040, CGD2_4090	360	9	2496	3.85185	1	0.687581	34.8345
up_mubritinib.txt	INTERPRO	IPR011709:Domain of unknown function DUF1605	4	0.719424	0.0421778	CGD5_4090, CGD4_4230, CGD1_2650, CGD7_640	360	6	2496	4.62222	1	0.791918	46.3284
up_mubritinib.txt	GOTERM_CC_DIRECT	GO:0005840~ribosome	14	2.51799	0.0455383	CGD5_2210, CGD7_5310, CGD1_3000, CGD2_2870, CGD5_2630, CGD2_120, CGD1_300, CGD7_1460, CGD3_2250, CGD4_470, CGD7_1600, CGD3_4100, CGD7_1040, CGD7_2540	153	68	1299	1.74798	0.764217	0.382215	32.9949
up_mubritinib.txt	UP_KEYWORDS	Helicase	14	2.51799	0.0469742	CGD5_4090, CGD8_2520, CGD4_4230, CGD3_1590, CGD3_3380, CGD6_2260, CGD3_3920, CGD6_3210, CGD8_190, CGD6_4860, CGD7_3940, CGD8_4750, CGD4_3180, CGD7_640	553	55	3805	1.75144	0.958226	0.653021	38.8554
up_mubritinib.txt	INTERPRO	IPR007197:Radical SAM	3	0.539568	0.0560049	CGD6_1520, CGD4_1160, CGD1_2450	360	3	2496	6.93333	1	0.859081	56.4939
up_mubritinib.txt	INTERPRO	IPR021691:Protein of unknown function DUF3273	3	0.539568	0.0560049	CGD6_2220, CGD6_2210, CGD6_1500	360	3	2496	6.93333	1	0.859081	56.4939
up_mubritinib.txt	GOTERM_MF_DIRECT	GO:0008168~methyltransferase activity	9	1.61871	0.0591778	CGD7_4590, CGD8_4760, CGD4_2840, CGD5_3770, CGD5_2390, CGD8_4330, CGD1_2680, CGD5_4420, CGD7_4130	201	32	1466	2.05131	0.996958	0.686207	48.8561
up_mubritinib.txt	COG_ONTOLOGY	Translation, ribosomal structure and biogenesis	12	2.15827	0.0657452	CGD6_940, CGD7_230, CGD8_2050, CGD4_3930, CGD3_780, CGD6_3960, CGD7_3590, CGD6_3230, CGD4_470, CGD3_2110, CGD7_1040, CGD7_4130	70	36	354	1.68571	0.80449	0.80449	42.0469
up_mubritinib.txt	INTERPRO	IPR007502:Helicase-associated domain	4	0.719424	0.0660934	CGD5_4090, CGD4_4230, CGD1_2650, CGD7_640	360	7	2496	3.9619	1	0.88691	62.7465
up_mubritinib.txt	INTERPRO	IPR013785:Aldolase-type TIM barrel	4	0.719424	0.0660934	CGD2_3570, CGD3_3200, CGD6_20, CGD5_2440	360	7	2496	3.9619	1	0.88691	62.7465
up_mubritinib.txt	INTERPRO	IPR020472:G-protein beta WD-40 repeat	6	1.07914	0.067492	CGD4_900, CGD8_1450, CGD6_3610, CGD2_330, CGD4_2750, CGD2_2910	360	16	2496	2.6	1	0.877093	63.5441
up_mubritinib.txt	UP_KEYWORDS	tRNA processing	4	0.719424	0.0676423	CGD7_160, CGD7_830, CGD7_3310, CGD8_2000	553	7	3805	3.9318	0.990172	0.685144	51.1348
up_mubritinib.txt	UP_KEYWORDS	WD repeat	6	1.07914	0.0698279	CGD8_1180, CGD2_3680, CGD8_1860, CGD4_3360, CGD2_330, CGD4_2750	553	16	3805	2.58024	0.991583	0.615377	52.2934
up_mubritinib.txt	KEGG_PATHWAY	cpv04122:Sulfur relay system	3	0.539568	0.0706432	CGD7_3310, CGD5_520, CGD2_1120	73	4	609	6.25685	0.732524	0.482819	41.7272
up_mubritinib.txt	SMART	SM00847:SM00847	4	0.719424	0.0709599	CGD5_4090, CGD4_4230, CGD1_2650, CGD7_640	150	7	1005	3.82857	0.998344	0.722157	54.8633
up_mubritinib.txt	KEGG_PATHWAY	cpv03020:RNA polymerase	6	1.07914	0.0752279	CGD8_300, CGD5_730, CGD1_2770, CGD6_3290, CGD4_3260, CGD7_3240	73	20	609	2.50274	0.755305	0.374527	43.8132
up_mubritinib.txt	UP_KEYWORDS	RNA-binding	6	1.07914	0.0876099	CGD3_2950, CGD7_160, CGD3_1590, CGD6_3010, CGD6_2260, CGD3_3920	553	17	3805	2.42847	0.997645	0.635258	60.8375
up_mycophenolate_mofetil.txt	UP_KEYWORDS	Signal	43	15.6364	0.0038115	CGD2_640, CGD3_1730, CGD3_820, CGD3_2010, CGD1_120, CGD7_5290, CGD1_1870, CGD3_580, CGD8_2530, CGD3_1330, CGD6_2730, CGD8_1760, CGD4_3450, CGD1_950, CGD5_1460, CGD6_3630, CGD6_5390, CGD4_2470, CGD8_3830, CGD5_1540, CGD3_1710, CGD6_5460, CGD4_3430, CGD5_20, CGD6_1000, CGD1_130, CGD7_4120, CGD3_1770, CGD3_570, CGD8_40, CGD3_3370, CGD6_2330, CGD6_1130, CGD4_2480, CGD4_2460, CGD3_480, CGD3_4040, CGD6…	274	390	3805	1.53112	0.186341	0.186341	3.67198
up_mycophenolate_mofetil.txt	INTERPRO	IPR021691:Protein of unknown function DUF3273	3	1.09091	0.00902871	CGD6_2220, CGD6_2210, CGD6_1500	141	3	2496	17.7021	0.872396	0.872396	10.9555
up_mycophenolate_mofetil.txt	KEGG_PATHWAY	cpv00970:Aminoacyl-tRNA biosynthesis	4	1.45455	0.0241821	CGD6_2970, CGD8_350, CGD4_2370, CGD5_610	21	20	609	5.8	0.340418	0.340418	16.2424
up_mycophenolate_mofetil.txt	INTERPRO	IPR017907:Zinc finger, RING-type, conserved site	4	1.45455	0.0326286	CGD7_100, CGD7_420, CGD7_3320, CGD2_690	141	13	2496	5.44681	0.999463	0.976835	34.5836
up_mycophenolate_mofetil.txt	SMART	SM00220:S_TKc	9	3.27273	0.0326549	CGD3_3030, CGD8_1660, CGD2_2310, CGD3_3180, CGD7_1190, CGD6_520, CGD4_990, CGD8_5180, CGD3_3040	52	76	1005	2.28871	0.697357	0.697357	25.6302
up_mycophenolate_mofetil.txt	UP_KEYWORDS	Coiled coil	45	16.3636	0.0568738	CGD2_4220, CGD5_1050, CGD8_1690, CGD4_270, CGD3_2280, CGD2_2280, CGD8_2530, CGD1_3450, CGD8_1180, CGD1_2290, CGD2_2790, CGD8_2080, CGD6_3940, CGD3_3350, CGD5_1910, CGD8_4580, CGD5_2760, CGD5_1540, CGD4_3430, CGD8_520, CGD6_1690, CGD5_2740, CGD6_3680, CGD1_180, CGD1_130, CGD8_4550, CGD7_4030, CGD7_5330, CGD3_1770, CGD5_1060, CGD8_40, CGD7_240, CGD8_4000, CGD4_140, CGD6_1130, CGD3_1380, CGD7_1940, …	274	487	3805	1.28318	0.957658	0.794228	43.6528
up_mycophenolate_mofetil.txt	SMART	SM00184:RING	5	1.81818	0.0670752	CGD7_100, CGD7_420, CGD7_3320, CGD5_3990, CGD4_140	52	31	1005	3.11725	0.917874	0.713424	46.1664
up_mycophenolate_mofetil.txt	INTERPRO	IPR008271:Serine/threonine-protein kinase, active site	8	2.90909	0.0687155	CGD3_3030, CGD8_1660, CGD2_2310, CGD3_3180, CGD6_520, CGD4_990, CGD8_5180, CGD3_3040	141	65	2496	2.17872	1	0.995423	59.7789
up_mycophenolate_mofetil.txt	INTERPRO	IPR027410:TCP-1-like chaperonin intermediate domain	3	1.09091	0.0700131	CGD2_900, CGD2_600, CGD7_4220	141	8	2496	6.6383	1	0.983742	60.49
up_mycophenolate_mofetil.txt	INTERPRO	IPR017998:Chaperone tailless complex polypeptide 1 (TCP-1)	3	1.09091	0.0700131	CGD2_900, CGD2_600, CGD7_4220	141	8	2496	6.6383	1	0.983742	60.49
up_mycophenolate_mofetil.txt	GOTERM_BP_DIRECT	GO:0006418~tRNA aminoacylation for protein translation	2	0.727273	0.0860511	CGD6_2970, CGD5_610	40	2	887	22.175	0.957119	0.957119	54.9327
up_mycophenolate_mofetil.txt	INTERPRO	IPR027409:GroEL-like apical domain	3	1.09091	0.0867878	CGD2_900, CGD2_600, CGD7_4220	141	9	2496	5.90071	1	0.983784	68.698
up_mycophenolate_mofetil.txt	INTERPRO	IPR027413:GroEL-like equatorial domain	3	1.09091	0.0867878	CGD2_900, CGD2_600, CGD7_4220	141	9	2496	5.90071	1	0.983784	68.698
up_mycophenolate_mofetil.txt	INTERPRO	IPR002423:Chaperonin Cpn60/TCP-1	3	1.09091	0.0867878	CGD2_900, CGD2_600, CGD7_4220	141	9	2496	5.90071	1	0.983784	68.698
up_mycophenolate_mofetil.txt	INTERPRO	IPR011992:EF-hand-like domain	6	2.18182	0.0897278	CGD1_3570, CGD5_1910, CGD8_4000, CGD8_500, CGD6_4160, CGD8_980	141	43	2496	2.47006	1	0.971469	69.963
up_mycophenolate_mofetil.txt	KEGG_PATHWAY	cpv03010:Ribosome	6	2.18182	0.0910152	CGD3_830, CGD4_1230, CGD2_130, CGD2_2870, CGD7_1460, CGD5_3720	21	76	609	2.28947	0.802547	0.555644	49.8895
up_pralatreaxate.txt	UP_KEYWORDS	Signal	7	36.8421	0.00709031	CGD4_2480, CGD4_2470, CGD6_1660, CGD8_2530, CGD4_3540, CGD6_1000, CGD6_2330	19	390	3805	3.59447	0.0417948	0.0417948	3.34809
up_bay.txt	UP_KEYWORDS	Ribosomal protein	79	10.4359	4.59175e-51	CGD6_3180, CGD2_170, CGD2_350, CGD8_4360, CGD8_400, CGD8_3480, CGD2_1070, CGD8_440, CGD8_4050, CGD5_3040, CGD6_570, CGD4_2400, CGD1_2270, CGD2_120, CGD6_2170, CGD7_2420, CGD1_300, CGD7_1040, CGD7_5310, CGD3_830, CGD7_2250, CGD6_3190, CGD7_2110, CGD5_2780, CGD5_3720, CGD2_3000, CGD8_650, CGD2_4260, CGD5_2630, CGD2_2990, CGD7_5060, CGD2_130, CGD7_4760, CGD7_1460, CGD3_3890, CGD3_4100, CGD5_2370, CG…	756	82	3805	4.84893	3.3979e-49	3.3979e-49	4.80604e-48
up_bay.txt	UP_KEYWORDS	Ribonucleoprotein	84	11.0964	1.17437e-42	CGD6_3180, CGD2_170, CGD2_350, CGD8_4360, CGD8_400, CGD8_3480, CGD2_1070, CGD8_440, CGD8_4050, CGD5_3040, CGD6_570, CGD4_2400, CGD1_2270, CGD3_2950, CGD2_120, CGD6_2170, CGD7_2420, CGD1_300, CGD7_1040, CGD7_5310, CGD3_830, CGD7_2250, CGD6_3190, CGD7_2110, CGD5_2780, CGD5_3720, CGD2_3000, CGD8_650, CGD2_4260, CGD5_2630, CGD2_2990, CGD7_5060, CGD2_130, CGD7_4760, CGD7_1460, CGD3_3890, CGD3_4100, CG…	756	101	3805	4.18592	8.69033e-41	4.34517e-41	1.22918e-39
up_bay.txt	GOTERM_CC_DIRECT	GO:0005840~ribosome	65	8.58653	1.38776e-42	CGD2_170, CGD2_350, CGD8_4360, CGD8_400, CGD8_3480, CGD8_440, CGD2_1070, CGD8_4050, CGD5_3040, CGD4_2400, CGD6_570, CGD1_2270, CGD2_120, CGD6_2170, CGD7_2420, CGD1_300, CGD7_1040, CGD7_5310, CGD3_830, CGD6_3190, CGD7_2110, CGD5_2780, CGD5_3720, CGD2_3000, CGD8_650, CGD2_4260, CGD5_2630, CGD2_2990, CGD2_130, CGD7_4760, CGD7_1460, CGD3_3890, CGD3_4100, CGD5_2370, CGD1_3000, CGD4_3080, CGD6_4630, CG…	263	68	1299	4.72126	5.82857e-41	5.82857e-41	1.28437e-39
up_bay.txt	GOTERM_MF_DIRECT	GO:0003735~structural constituent of ribosome	69	9.11493	3.90418e-42	CGD6_3180, CGD2_170, CGD2_350, CGD8_4360, CGD8_400, CGD8_3480, CGD8_440, CGD8_4050, CGD5_3040, CGD4_2400, CGD6_570, CGD1_2270, CGD2_120, CGD6_2170, CGD7_2420, CGD1_300, CGD7_2250, CGD3_830, CGD6_3190, CGD7_2110, CGD5_3720, CGD2_3000, CGD8_650, CGD2_4260, CGD2_2990, CGD7_5060, CGD2_130, CGD7_4760, CGD7_1460, CGD3_3890, CGD5_2370, CGD3_3790, CGD6_4320, CGD1_3000, CGD4_3080, CGD6_4630, CGD3_1250, CG…	338	71	1466	4.2151	4.91927e-40	4.91927e-40	4.5213e-39
up_bay.txt	KEGG_PATHWAY	cpv03010:Ribosome	74	9.77543	2.09853e-39	CGD6_3180, CGD2_170, CGD2_350, CGD8_4360, CGD8_400, CGD8_3480, CGD8_440, CGD2_1070, CGD8_4050, CGD5_3040, CGD6_570, CGD4_2400, CGD1_2270, CGD2_120, CGD6_2170, CGD7_2420, CGD1_300, CGD7_5310, CGD7_2250, CGD3_830, CGD7_2110, CGD5_2780, CGD5_3720, CGD2_3000, CGD8_650, CGD2_4260, CGD2_2990, CGD7_5060, CGD2_130, CGD7_4760, CGD7_1460, CGD3_3890, CGD5_2370, CGD3_3790, CGD6_4320, CGD1_3000, CGD4_3080, CG…	185	76	609	3.20526	5.03647e-38	5.03647e-38	1.68341e-36
up_bay.txt	GOTERM_BP_DIRECT	GO:0006412~translation	67	8.85073	2.72002e-39	CGD6_3180, CGD2_170, CGD2_350, CGD8_4360, CGD8_400, CGD8_3480, CGD8_440, CGD8_4050, CGD5_3040, CGD4_2400, CGD6_570, CGD1_2270, CGD2_120, CGD6_2170, CGD7_2420, CGD1_300, CGD7_2250, CGD3_830, CGD6_3190, CGD7_2110, CGD5_3720, CGD2_3000, CGD8_650, CGD2_4260, CGD2_2990, CGD7_5060, CGD7_4760, CGD7_1460, CGD3_3890, CGD3_3790, CGD6_4320, CGD1_3000, CGD4_3080, CGD6_4630, CGD3_1250, CGD7_130, CGD7_2280, CG…	225	69	887	3.82795	2.52962e-37	2.52962e-37	2.97774e-36
up_bay.txt	KEGG_PATHWAY	cpv03008:Ribosome biogenesis in eukaryotes	34	4.49141	2.36632e-10	CGD6_3850, CGD4_3130, CGD8_3310, CGD8_3660, CGD8_900, CGD3_760, CGD2_4090, CGD3_2110, CGD5_1760, CGD4_1480, CGD7_2290, CGD2_2170, CGD2_50, CGD5_4260, CGD5_2000, CGD7_3590, CGD1_2890, CGD7_1040, CGD3_3850, CGD5_2010, CGD3_2820, CGD4_4040, CGD8_4330, CGD7_440, CGD8_1450, CGD4_1700, CGD3_1340, CGD4_2840, CGD7_1530, CGD1_530, CGD8_2000, CGD2_2910, CGD4_2740, CGD4_90	185	44	609	2.54373	5.67916e-09	2.83958e-09	1.89823e-07
up_bay.txt	UP_KEYWORDS	Protein biosynthesis	30	3.96301	2.47475e-09	CGD4_3130, CGD6_2970, CGD7_5270, CGD1_880, CGD8_3330, CGD6_1590, CGD4_3770, CGD8_790, CGD7_880, CGD4_1030, CGD6_3960, CGD5_680, CGD2_2070, CGD7_4450, CGD5_390, CGD2_3950, CGD2_360, CGD1_3480, CGD6_2180, CGD8_3100, CGD8_2930, CGD2_1500, CGD7_2430, CGD2_270, CGD2_1160, CGD7_3940, CGD3_1650, CGD8_4430, CGD7_5180, CGD7_2300	756	50	3805	3.01984	1.83131e-07	6.10437e-08	2.59024e-06
up_bay.txt	UP_KEYWORDS	Initiation factor	22	2.90621	4.32589e-08	CGD4_3130, CGD7_5270, CGD2_360, CGD1_880, CGD8_3330, CGD6_1590, CGD4_3770, CGD1_3480, CGD7_880, CGD6_2180, CGD4_1030, CGD5_680, CGD2_1500, CGD7_2430, CGD2_270, CGD2_1160, CGD7_3940, CGD3_1650, CGD8_4430, CGD5_390, CGD7_5180, CGD7_2300	756	33	3805	3.35538	3.20116e-06	8.0029e-07	4.52778e-05
up_bay.txt	GOTERM_MF_DIRECT	GO:0003743~translation initiation factor activity	24	3.17041	2.62082e-07	CGD4_3130, CGD7_5270, CGD2_360, CGD1_880, CGD8_3330, CGD6_1590, CGD4_3770, CGD1_3480, CGD7_880, CGD3_4020, CGD6_2180, CGD4_1030, CGD5_680, CGD2_1500, CGD7_2430, CGD2_270, CGD2_1160, CGD7_3940, CGD3_1650, CGD8_4430, CGD4_70, CGD7_5180, CGD5_390, CGD7_2300	338	37	1466	2.81337	3.30218e-05	1.65111e-05	0.000303508
up_bay.txt	GOTERM_BP_DIRECT	GO:0042254~ribosome biogenesis	12	1.5852	2.06029e-06	CGD7_5310, CGD4_1480, CGD8_1060, CGD2_330, CGD6_3370, CGD8_3660, CGD3_3250, CGD4_1220, CGD1_530, CGD5_1760, CGD5_1240, CGD4_2260	225	12	887	3.94222	0.000191589	9.5799e-05	0.00225548
up_bay.txt	GOTERM_CC_DIRECT	GO:0005730~nucleolus	13	1.71731	3.0517e-06	CGD6_3850, CGD2_3680, CGD6_940, CGD3_2950, CGD4_3130, CGD4_1700, CGD2_2170, CGD3_2270, CGD8_3660, CGD2_330, CGD1_610, CGD8_2000, CGD4_1580	263	16	1299	4.01307	0.000128163	6.40837e-05	0.00282431
up_bay.txt	GOTERM_BP_DIRECT	GO:0006364~rRNA processing	14	1.84941	3.40501e-06	CGD2_3680, CGD4_900, CGD3_2270, CGD6_3230, CGD4_1160, CGD8_4330, CGD3_2950, CGD4_1990, CGD7_3590, CGD1_610, CGD1_2890, CGD1_2000, CGD5_4410, CGD8_1580	225	16	887	3.44944	0.000316616	0.00010555	0.00372756
up_bay.txt	INTERPRO	IPR009000:Translation elongation/initiation factor/Ribosomal, beta-barrel	11	1.4531	9.02638e-06	CGD6_2180, CGD8_1060, CGD6_3960, CGD8_2930, CGD2_2070, CGD5_1580, CGD3_1650, CGD6_560, CGD5_1760, CGD3_3880, CGD7_2540	541	12	2496	4.22921	0.00734746	0.00734746	0.0138929
up_bay.txt	COG_ONTOLOGY	Translation, ribosomal structure and biogenesis	21	2.77411	1.2918e-05	CGD8_2050, CGD7_230, CGD7_5270, CGD2_1540, CGD6_3230, CGD8_4010, CGD3_2110, CGD1_3440, CGD6_940, CGD4_3930, CGD6_580, CGD6_3960, CGD2_2710, CGD8_2930, CGD2_2070, CGD7_3590, CGD4_470, CGD7_1040, CGD8_340, CGD3_3880, CGD7_4460	85	36	354	2.42941	0.000322899	0.000322899	0.0104802
up_bay.txt	GOTERM_CC_DIRECT	GO:0005852~eukaryotic translation initiation factor 3 complex	10	1.321	1.84407e-05	CGD3_4020, CGD4_1030, CGD2_360, CGD2_1500, CGD4_3770, CGD2_270, CGD2_1160, CGD1_3480, CGD5_390, CGD7_5180	263	11	1299	4.49015	0.000774215	0.000258138	0.0170655
up_bay.txt	GOTERM_CC_DIRECT	GO:0015935~small ribosomal subunit	8	1.0568	8.42424e-05	CGD6_3180, CGD7_2250, CGD6_4320, CGD4_4020, CGD7_5060, CGD6_1390, CGD3_2090, CGD8_1840	263	8	1299	4.93916	0.00353208	0.000884191	0.0779391
up_bay.txt	GOTERM_BP_DIRECT	GO:0006351~transcription, DNA-templated	22	2.90621	8.70024e-05	CGD8_300, CGD5_2930, CGD1_2260, CGD6_2430, CGD3_2550, CGD1_1620, CGD4_3260, CGD4_3200, CGD8_170, CGD2_980, CGD7_3240, CGD5_670, CGD8_1460, CGD7_3720, CGD1_1560, CGD5_730, CGD1_2770, CGD6_3290, CGD2_2970, CGD7_2090, CGD7_4770, CGD1_2710	225	39	887	2.22382	0.00805892	0.00202085	0.0952045
up_bay.txt	GOTERM_MF_DIRECT	GO:0003723~RNA binding	27	3.56671	0.00010055	CGD6_3850, CGD6_3180, CGD6_4320, CGD8_1650, CGD4_3250, CGD6_4770, CGD6_2260, CGD3_2440, CGD3_3920, CGD3_2330, CGD5_2620, CGD3_2950, CGD6_4860, CGD2_1510, CGD6_3010, CGD7_3490, CGD4_1840, CGD7_2250, CGD4_4020, CGD3_3850, CGD8_2870, CGD3_1590, CGD6_3560, CGD6_3230, CGD8_4330, CGD7_4760, CGD8_510	338	57	1466	2.0545	0.01259	0.00421439	0.116381
up_bay.txt	GOTERM_MF_DIRECT	GO:0003899~DNA-directed RNA polymerase activity	14	1.84941	0.000133613	CGD8_300, CGD8_1460, CGD7_3720, CGD5_730, CGD1_2770, CGD6_3290, CGD2_2970, CGD1_1620, CGD4_3260, CGD7_4770, CGD8_170, CGD2_980, CGD1_2710, CGD7_3240	338	21	1466	2.89152	0.0166955	0.00420025	0.154624
up_bay.txt	UP_KEYWORDS	Transcription	13	1.71731	0.000171066	CGD5_670, CGD7_3720, CGD1_1560, CGD5_730, CGD1_2770, CGD6_3290, CGD6_2430, CGD2_2970, CGD4_3260, CGD7_2090, CGD7_4770, CGD8_170, CGD2_980	756	21	3805	3.11571	0.0125802	0.00252879	0.178905
up_bay.txt	UP_KEYWORDS	rRNA processing	8	1.0568	0.000292232	CGD6_940, CGD3_2950, CGD2_3680, CGD1_610, CGD8_2000, CGD8_1580, CGD6_930, CGD4_1580	756	9	3805	4.47384	0.0213961	0.00359823	0.305447
up_bay.txt	UP_KEYWORDS	Ribosome biogenesis	8	1.0568	0.000292232	CGD6_940, CGD3_2950, CGD2_3680, CGD4_3130, CGD2_330, CGD6_3370, CGD8_1580, CGD4_1580	756	9	3805	4.47384	0.0213961	0.00359823	0.305447
up_bay.txt	UP_KEYWORDS	Methyltransferase	19	2.50991	0.000369427	CGD8_4270, CGD7_4590, CGD6_3230, CGD4_3250, CGD8_4330, CGD1_2680, CGD4_1580, CGD8_4760, CGD7_160, CGD7_1630, CGD6_2820, CGD6_5130, CGD2_2710, CGD7_630, CGD5_3770, CGD5_2470, CGD5_2390, CGD5_4420, CGD6_930	756	41	3805	2.3324	0.0269722	0.00389847	0.385992
up_bay.txt	GOTERM_CC_DIRECT	GO:0033290~eukaryotic 48S preinitiation complex	7	0.924703	0.00037365	CGD4_1030, CGD2_360, CGD4_3770, CGD2_270, CGD2_1160, CGD1_3480, CGD7_5180	263	7	1299	4.93916	0.0155737	0.00313433	0.34528
up_bay.txt	GOTERM_CC_DIRECT	GO:0016282~eukaryotic 43S preinitiation complex	7	0.924703	0.00037365	CGD4_1030, CGD2_360, CGD4_3770, CGD2_270, CGD2_1160, CGD1_3480, CGD7_5180	263	7	1299	4.93916	0.0155737	0.00313433	0.34528
up_bay.txt	GOTERM_CC_DIRECT	GO:0032040~small-subunit processome	7	0.924703	0.00037365	CGD4_900, CGD7_2290, CGD8_4870, CGD1_610, CGD1_2890, CGD8_4370, CGD1_2000	263	7	1299	4.93916	0.0155737	0.00313433	0.34528
up_bay.txt	INTERPRO	IPR014014:RNA helicase, DEAD-box type, Q motif	13	1.71731	0.000397129	CGD3_2330, CGD2_1010, CGD4_1840, CGD4_3000, CGD8_190, CGD6_4860, CGD1_880, CGD7_3940, CGD6_2260, CGD8_4750, CGD3_3920, CGD4_3180, CGD6_3210	541	21	2496	2.85609	0.277125	0.149779	0.609535
up_bay.txt	UP_KEYWORDS	RNA-binding	11	1.4531	0.000446307	CGD3_2950, CGD4_1840, CGD2_2200, CGD4_1030, CGD2_360, CGD7_160, CGD3_1590, CGD6_3010, CGD6_4770, CGD6_2260, CGD3_3920	756	17	3805	3.25669	0.0324945	0.00412075	0.466151
up_bay.txt	INTERPRO	IPR011545:DNA/RNA helicase, DEAD/DEAH box type, N-terminal	19	2.50991	0.000512426	CGD4_1840, CGD1_880, CGD8_2520, CGD4_4230, CGD3_1590, CGD3_3380, CGD6_2260, CGD3_3920, CGD6_3210, CGD3_2330, CGD2_1010, CGD2_110, CGD8_190, CGD4_3000, CGD6_4860, CGD7_3940, CGD8_4100, CGD8_4750, CGD4_3180	541	39	2496	2.24769	0.342137	0.130282	0.785846
up_bay.txt	UP_KEYWORDS	DNA-directed RNA polymerase	9	1.1889	0.00053682	CGD7_3720, CGD5_730, CGD1_2770, CGD6_3290, CGD2_2970, CGD4_3260, CGD7_4770, CGD8_170, CGD2_980	756	12	3805	3.7748	0.0389563	0.00440531	0.560448
up_bay.txt	UP_KEYWORDS	Cytoplasm	18	2.37781	0.000845369	CGD4_3130, CGD2_360, CGD7_830, CGD4_3770, CGD7_4220, CGD1_3480, CGD4_1030, CGD2_2480, CGD2_1500, CGD2_600, CGD6_5130, CGD2_270, CGD7_3310, CGD2_1160, CGD4_3160, CGD6_3010, CGD3_2090, CGD7_5180	756	40	3805	2.26488	0.0606656	0.00623883	0.881289
up_bay.txt	INTERPRO	IPR000629:RNA helicase, ATP-dependent, DEAD-box, conserved site	11	1.4531	0.000913514	CGD3_2330, CGD2_1010, CGD4_1840, CGD4_3000, CGD8_190, CGD1_880, CGD3_1590, CGD7_3940, CGD8_4750, CGD3_3920, CGD4_3180	541	17	2496	2.98532	0.526064	0.170283	1.39692
up_bay.txt	INTERPRO	IPR015943:WD40/YVTN repeat-like-containing domain	32	4.22721	0.00104332	CGD3_2640, CGD4_900, CGD8_4920, CGD3_1090, CGD6_3370, CGD7_4110, CGD8_3110, CGD7_880, CGD8_1180, CGD8_1860, CGD6_3610, CGD4_820, CGD5_4260, CGD5_680, CGD1_2890, CGD5_3310, CGD4_2750, CGD8_4530, CGD4_3140, CGD2_3680, CGD2_360, CGD1_3270, CGD3_2270, CGD4_2570, CGD3_200, CGD5_4430, CGD2_1870, CGD5_2540, CGD8_1450, CGD4_3360, CGD2_330, CGD2_2910	541	85	2496	1.73691	0.573796	0.156814	1.59392
up_bay.txt	INTERPRO	IPR001680:WD40 repeat	27	3.56671	0.00118407	CGD4_900, CGD8_4920, CGD3_1090, CGD6_3370, CGD7_4110, CGD8_3110, CGD8_1180, CGD8_1860, CGD6_3610, CGD4_820, CGD5_4260, CGD5_680, CGD1_2890, CGD5_3310, CGD4_2750, CGD8_4530, CGD4_3140, CGD2_3680, CGD3_2270, CGD4_2570, CGD5_4430, CGD2_1870, CGD5_2540, CGD8_1450, CGD4_3360, CGD2_330, CGD2_2910	541	68	2496	1.8319	0.620143	0.148986	1.80713
up_bay.txt	SMART	SM00320:WD40	27	3.56671	0.0012477	CGD4_900, CGD8_4920, CGD3_1090, CGD6_3370, CGD7_4110, CGD8_3110, CGD8_1180, CGD8_1860, CGD6_3610, CGD4_820, CGD5_4260, CGD5_680, CGD1_2890, CGD5_3310, CGD4_2750, CGD8_4530, CGD4_3140, CGD2_3680, CGD3_2270, CGD4_2570, CGD5_4430, CGD2_1870, CGD5_2540, CGD8_1450, CGD4_3360, CGD2_330, CGD2_2910	226	67	1005	1.79204	0.147691	0.147691	1.43944
up_bay.txt	GOTERM_BP_DIRECT	GO:0001731~formation of translation preinitiation complex	7	0.924703	0.00136005	CGD4_1030, CGD2_360, CGD4_3770, CGD2_270, CGD2_1160, CGD1_3480, CGD7_5180	225	7	887	3.94222	0.118888	0.0249964	1.47888
up_bay.txt	GOTERM_BP_DIRECT	GO:0006446~regulation of translational initiation	7	0.924703	0.00136005	CGD3_4020, CGD4_1030, CGD2_360, CGD4_3770, CGD2_270, CGD2_1160, CGD1_3480	225	7	887	3.94222	0.118888	0.0249964	1.47888
up_bay.txt	INTERPRO	IPR008991:Translation protein SH3-like domain	7	0.924703	0.00187308	CGD6_2460, CGD1_3000, CGD7_2110, CGD6_4620, CGD3_1250, CGD7_2300, CGD7_4460	541	8	2496	4.03697	0.783841	0.196534	2.84459
up_bay.txt	INTERPRO	IPR004038:Ribosomal protein L7Ae/L30e/S12e/Gadd45	6	0.792602	0.00230106	CGD6_3850, CGD5_3740, CGD3_3340, CGD3_760, CGD3_3890, CGD8_430	541	6	2496	4.61368	0.847735	0.20964	3.48384
up_bay.txt	INTERPRO	IPR014722:Ribosomal protein L2 domain 2	6	0.792602	0.00230106	CGD1_3000, CGD7_2110, CGD6_4620, CGD3_1250, CGD7_2300, CGD7_4460	541	6	2496	4.61368	0.847735	0.20964	3.48384
up_bay.txt	INTERPRO	IPR012677:Nucleotide-binding, alpha-beta plait	22	2.90621	0.0027238	CGD2_170, CGD7_760, CGD8_4150, CGD1_1310, CGD6_4770, CGD5_2200, CGD1_1070, CGD8_650, CGD2_1000, CGD6_410, CGD4_1030, CGD1_3530, CGD6_4860, CGD7_1620, CGD6_1700, CGD6_2740, CGD8_3370, CGD6_4710, CGD6_3010, CGD3_3500, CGD3_4150, CGD4_710	541	54	2496	1.87965	0.892298	0.219326	4.11141
up_bay.txt	INTERPRO	IPR017986:WD40-repeat-containing domain	31	4.09511	0.00280476	CGD3_2640, CGD4_900, CGD8_4920, CGD3_1090, CGD6_3370, CGD7_4110, CGD8_3110, CGD8_1180, CGD8_1860, CGD6_3610, CGD4_820, CGD5_4260, CGD5_680, CGD1_2890, CGD5_3310, CGD4_2750, CGD8_4530, CGD4_3140, CGD2_3680, CGD1_3270, CGD3_2270, CGD4_2570, CGD3_200, CGD4_4220, CGD5_4430, CGD2_1870, CGD5_2540, CGD8_1450, CGD4_3360, CGD2_330, CGD2_2910	541	86	2496	1.66307	0.899209	0.205046	4.23115
up_bay.txt	UP_KEYWORDS	Helicase	21	2.77411	0.003035	CGD4_1840, CGD5_4090, CGD1_880, CGD7_820, CGD8_2520, CGD4_4230, CGD3_1590, CGD3_3380, CGD6_2260, CGD3_3920, CGD6_3210, CGD5_670, CGD2_1010, CGD2_110, CGD8_190, CGD4_3000, CGD6_4860, CGD7_2090, CGD7_3940, CGD8_4750, CGD4_3180	756	55	3805	1.92172	0.201429	0.0202407	3.13139
up_bay.txt	KEGG_PATHWAY	cpv03020:RNA polymerase	13	1.71731	0.00479325	CGD8_300, CGD7_3720, CGD1_2260, CGD5_730, CGD1_2770, CGD6_3290, CGD2_2970, CGD4_3260, CGD7_4770, CGD8_170, CGD2_980, CGD1_2710, CGD7_3240	185	20	609	2.13973	0.108914	0.0377088	3.78099
up_bay.txt	GOTERM_CC_DIRECT	GO:0015934~large ribosomal subunit	5	0.660502	0.00682896	CGD3_3930, CGD5_970, CGD8_2870, CGD8_3450, CGD6_4620	263	5	1299	4.93916	0.250089	0.0468345	6.14496
up_bay.txt	INTERPRO	IPR001650:Helicase, C-terminal	22	2.90621	0.0072607	CGD4_1840, CGD5_4090, CGD1_880, CGD8_2520, CGD4_4230, CGD3_1590, CGD3_3380, CGD6_2260, CGD3_3920, CGD4_140, CGD6_3210, CGD3_2330, CGD2_1010, CGD2_110, CGD8_190, CGD4_3000, CGD6_4860, CGD7_420, CGD7_3940, CGD8_4100, CGD8_4750, CGD4_3180	541	58	2496	1.75002	0.997404	0.417974	10.6106
up_bay.txt	INTERPRO	IPR019775:WD40 repeat, conserved site	17	2.24571	0.00820765	CGD4_3140, CGD4_900, CGD6_3370, CGD7_4110, CGD8_3110, CGD2_1870, CGD8_1180, CGD6_3610, CGD8_1450, CGD5_2540, CGD4_3360, CGD4_820, CGD2_330, CGD5_680, CGD1_2890, CGD4_2750, CGD2_2910	541	41	2496	1.91299	0.998809	0.429425	11.914
up_bay.txt	INTERPRO	IPR014001:Helicase, superfamily 1/2, ATP-binding domain	22	2.90621	0.00905244	CGD4_1840, CGD5_4090, CGD1_880, CGD8_2520, CGD4_4230, CGD3_1590, CGD3_3380, CGD6_2260, CGD3_3920, CGD4_140, CGD6_3210, CGD3_2330, CGD2_1010, CGD2_110, CGD8_190, CGD4_3000, CGD6_4860, CGD7_420, CGD7_3940, CGD8_4100, CGD8_4750, CGD4_3180	541	59	2496	1.72035	0.999407	0.435323	13.0619
up_bay.txt	SMART	SM00487:DEXDc	22	2.90621	0.00966114	CGD4_1840, CGD5_4090, CGD1_880, CGD8_2520, CGD4_4230, CGD3_1590, CGD3_3380, CGD6_2260, CGD3_3920, CGD4_140, CGD6_3210, CGD3_2330, CGD2_1010, CGD2_110, CGD8_190, CGD4_3000, CGD6_4860, CGD7_420, CGD7_3940, CGD8_4100, CGD8_4750, CGD4_3180	226	58	1005	1.68676	0.711378	0.462765	10.662
up_bay.txt	GOTERM_BP_DIRECT	GO:0001522~pseudouridine synthesis	7	0.924703	0.0101706	CGD3_3850, CGD8_1060, CGD6_3560, CGD2_1510, CGD1_530, CGD8_510, CGD5_1760	225	9	887	3.06617	0.613534	0.146536	10.5878
up_bay.txt	INTERPRO	IPR012340:Nucleic acid-binding, OB-fold	15	1.98151	0.0102622	CGD8_2050, CGD7_5270, CGD7_4590, CGD1_2260, CGD2_2090, CGD4_3880, CGD7_1540, CGD8_3330, CGD7_2110, CGD4_2370, CGD2_2870, CGD8_350, CGD6_1390, CGD2_2970, CGD7_2300	541	35	2496	1.97729	0.999781	0.452267	14.6813
up_bay.txt	GOTERM_MF_DIRECT	GO:0004386~helicase activity	16	2.11361	0.0119161	CGD4_1840, CGD1_880, CGD8_2520, CGD3_1590, CGD3_3380, CGD6_2260, CGD3_3920, CGD6_3210, CGD2_1010, CGD2_110, CGD8_190, CGD4_3000, CGD6_4860, CGD7_3940, CGD8_4750, CGD4_3180	338	37	1466	1.87558	0.779188	0.260728	12.962
up_bay.txt	SMART	SM00490:HELICc	21	2.77411	0.0135999	CGD4_1840, CGD5_4090, CGD1_880, CGD8_2520, CGD4_4230, CGD3_1590, CGD3_3380, CGD6_2260, CGD3_3920, CGD4_140, CGD6_3210, CGD3_2330, CGD2_1010, CGD2_110, CGD8_190, CGD4_3000, CGD6_4860, CGD7_3940, CGD8_4100, CGD8_4750, CGD4_3180	226	56	1005	1.66759	0.8267	0.442473	14.7024
up_bay.txt	INTERPRO	IPR000795:Elongation factor, GTP-binding domain	6	0.792602	0.0145336	CGD6_2180, CGD6_3960, CGD8_2930, CGD2_2070, CGD3_1650, CGD3_3880	541	8	2496	3.46026	0.999994	0.549504	20.1763
up_bay.txt	INTERPRO	IPR011332:Ribosomal protein, zinc-binding domain	5	0.660502	0.0223684	CGD2_2200, CGD4_3080, CGD7_1460, CGD3_2250, CGD7_2280	541	6	2496	3.84473	1	0.684992	29.4052
up_bay.txt	INTERPRO	IPR000504:RNA recognition motif domain	18	2.37781	0.0234356	CGD7_760, CGD8_4150, CGD1_1310, CGD6_4770, CGD5_2200, CGD1_1070, CGD2_1000, CGD6_410, CGD4_1030, CGD1_3530, CGD7_1620, CGD6_1700, CGD6_2740, CGD8_3370, CGD6_4710, CGD6_3010, CGD3_4150, CGD3_3500	541	49	2496	1.69482	1	0.680083	30.5821
up_bay.txt	INTERPRO	IPR014729:Rossmann-like alpha/beta/alpha sandwich fold	9	1.1889	0.0252502	CGD6_2970, CGD5_4520, CGD8_3100, CGD3_1020, CGD8_790, CGD5_610, CGD3_110, CGD4_610, CGD5_520	541	18	2496	2.30684	1	0.686763	32.5412
up_bay.txt	UP_KEYWORDS	WD repeat	8	1.0568	0.0253233	CGD8_1180, CGD2_3680, CGD8_1860, CGD2_360, CGD4_3360, CGD2_330, CGD4_2750, CGD5_4430	756	16	3805	2.51653	0.850141	0.146297	23.5448
up_bay.txt	GOTERM_MF_DIRECT	GO:0003676~nucleic acid binding	35	4.62351	0.0254474	CGD8_2050, CGD5_4090, CGD7_760, CGD5_2950, CGD4_2370, CGD4_4230, CGD3_3380, CGD5_2200, CGD2_1010, CGD4_3000, CGD6_410, CGD7_1620, CGD8_3370, CGD6_4710, CGD3_4150, CGD8_4750, CGD5_4420, CGD8_2520, CGD3_2550, CGD8_4150, CGD1_1310, CGD6_560, CGD1_1070, CGD6_3210, CGD5_100, CGD2_1000, CGD2_110, CGD8_190, CGD6_2740, CGD2_2970, CGD3_4160, CGD8_4100, CGD3_3500, CGD5_240, CGD4_3180	338	109	1466	1.3927	0.961143	0.418016	25.8078
up_bay.txt	INTERPRO	IPR006073:GTP binding domain	6	0.792602	0.0269563	CGD4_1700, CGD2_2170, CGD3_3580, CGD4_4040, CGD2_4090, CGD1_2760	541	9	2496	3.07579	1	0.69119	34.3359
up_bay.txt	SMART	SM00360:RRM	17	2.24571	0.027667	CGD7_760, CGD8_4150, CGD1_1310, CGD5_2200, CGD1_1070, CGD2_1000, CGD6_410, CGD4_1030, CGD1_3530, CGD7_1620, CGD6_1700, CGD6_2740, CGD8_3370, CGD6_4710, CGD6_3010, CGD3_4150, CGD3_3500	226	45	1005	1.67994	0.972437	0.592543	27.8075
up_bay.txt	UP_KEYWORDS	Aminoacyl-tRNA synthetase	9	1.1889	0.0304023	CGD6_2970, CGD8_350, CGD8_3100, CGD8_4870, CGD8_4720, CGD4_2370, CGD8_4010, CGD8_790, CGD6_560	756	20	3805	2.26488	0.898193	0.161168	27.6134
up_bay.txt	UP_KEYWORDS	tRNA processing	5	0.660502	0.0323138	CGD7_160, CGD7_830, CGD6_5130, CGD7_3310, CGD8_2000	756	7	3805	3.59505	0.912025	0.159385	29.0932
up_bay.txt	INTERPRO	IPR025313:Domain of unknown function DUF4217	4	0.528402	0.0338134	CGD4_1840, CGD3_1590, CGD6_2260, CGD3_3920	541	4	2496	4.61368	1	0.754675	41.1085
up_bay.txt	GOTERM_MF_DIRECT	GO:0000166~nucleotide binding	24	3.17041	0.0345369	CGD2_170, CGD7_760, CGD8_4150, CGD1_1310, CGD6_4770, CGD5_2200, CGD1_1070, CGD5_100, CGD8_650, CGD2_1000, CGD6_410, CGD4_1030, CGD1_3530, CGD7_480, CGD7_1620, CGD6_1700, CGD2_2680, CGD6_2740, CGD8_3370, CGD6_4710, CGD6_3010, CGD3_3500, CGD3_4150, CGD4_710	338	70	1466	1.48707	0.988069	0.46882	33.4376
up_bay.txt	SMART	SM01178:SM01178	4	0.528402	0.0370402	CGD4_1840, CGD3_1590, CGD6_2260, CGD3_3920	226	4	1005	4.4469	0.992023	0.619488	35.4887
up_bay.txt	INTERPRO	IPR020472:G-protein beta WD-40 repeat	8	1.0568	0.0392103	CGD4_3140, CGD4_900, CGD8_1450, CGD6_3610, CGD2_330, CGD4_2750, CGD2_1870, CGD2_2910	541	16	2496	2.30684	1	0.78906	45.9734
up_bay.txt	GOTERM_MF_DIRECT	GO:0019843~rRNA binding	4	0.528402	0.0399944	CGD2_2200, CGD8_400, CGD7_1040, CGD8_1840	338	4	1466	4.33728	0.994159	0.47421	37.6669
up_bay.txt	UP_KEYWORDS	S-adenosyl-L-methionine	7	0.924703	0.0420464	CGD8_4760, CGD7_160, CGD6_5130, CGD5_3770, CGD5_2470, CGD6_930, CGD4_1580	756	14	3805	2.51653	0.958362	0.190967	36.2121
up_bay.txt	INTERPRO	IPR013785:Aldolase-type TIM barrel	5	0.660502	0.0433653	CGD2_3570, CGD3_3200, CGD6_20, CGD5_2440, CGD1_3440	541	7	2496	3.29548	1	0.807256	49.4599
up_bay.txt	GOTERM_MF_DIRECT	GO:0008168~methyltransferase activity	13	1.71731	0.0442597	CGD8_4270, CGD7_4590, CGD1_2680, CGD8_4330, CGD1_2810, CGD8_4760, CGD7_1630, CGD6_2820, CGD7_630, CGD5_3770, CGD4_2840, CGD5_2390, CGD5_4420	338	32	1466	1.76202	0.996667	0.46941	40.7998
up_bay.txt	KEGG_PATHWAY	cpv03013:RNA transport	19	2.50991	0.0497286	CGD3_1910, CGD7_5270, CGD2_360, CGD8_3330, CGD3_2820, CGD4_3770, CGD6_2180, CGD4_1030, CGD6_1700, CGD2_1500, CGD3_1340, CGD7_2430, CGD2_270, CGD6_3010, CGD7_3940, CGD3_1650, CGD8_4430, CGD7_5180, CGD5_390	185	42	609	1.48919	0.706003	0.263647	33.5803
up_bay.txt	INTERPRO	IPR020568:Ribosomal protein S5 domain 2-type fold	8	1.0568	0.0546118	CGD7_230, CGD4_3930, CGD4_4020, CGD6_3960, CGD8_2930, CGD8_340, CGD3_3880, CGD2_3000	541	17	2496	2.17114	1	0.863971	57.871
up_bay.txt	GOTERM_MF_DIRECT	GO:0003746~translation elongation factor activity	6	0.792602	0.0561734	CGD2_3950, CGD6_3960, CGD8_2930, CGD2_2070, CGD7_4450, CGD7_2300	338	10	1466	2.60237	0.999314	0.517339	48.8041
up_bay.txt	INTERPRO	IPR007109:Brix domain	4	0.528402	0.0710483	CGD2_160, CGD8_3390, CGD8_4680, CGD4_2740	541	5	2496	3.69094	1	0.918636	67.8385
up_bay.txt	INTERPRO	IPR014721:Ribosomal protein S5 domain 2-type fold, subgroup	5	0.660502	0.0721969	CGD4_4020, CGD6_3960, CGD8_2930, CGD3_3880, CGD2_3000	541	8	2496	2.88355	1	0.913612	68.4452
up_bay.txt	SMART	SM00879:SM00879	4	0.528402	0.0774063	CGD2_160, CGD8_3390, CGD8_4680, CGD4_2740	226	5	1005	3.55752	0.999967	0.820709	60.7666
up_bay.txt	UP_KEYWORDS	Elongation factor	5	0.660502	0.0833306	CGD2_3950, CGD6_3960, CGD8_2930, CGD2_2070, CGD7_4450	756	9	3805	2.79615	0.998401	0.331296	59.7753
up_bay.txt	KEGG_PATHWAY	cpv03015:mRNA surveillance pathway	11	1.4531	0.0914037	CGD6_400, CGD6_410, CGD6_3380, CGD4_820, CGD6_1700, CGD2_2070, CGD1_1310, CGD6_3010, CGD7_2670, CGD7_3940, CGD8_1830	185	22	609	1.64595	0.899792	0.36878	53.6492
up_beloranib.txt	UP_KEYWORDS	Ribosomal protein	62	9.90415	5.89269e-32	CGD2_170, CGD2_350, CGD8_4360, CGD8_400, CGD8_3480, CGD8_440, CGD2_1070, CGD8_4050, CGD5_3040, CGD6_570, CGD2_120, CGD6_2170, CGD1_300, CGD7_1040, CGD7_5310, CGD3_830, CGD7_2110, CGD5_2780, CGD5_3720, CGD8_650, CGD2_4260, CGD5_2630, CGD2_2990, CGD7_5060, CGD2_130, CGD7_1460, CGD3_3890, CGD3_4100, CGD5_2370, CGD3_3790, CGD6_4320, CGD1_3000, CGD4_3080, CGD6_4630, CGD3_1250, CGD7_130, CGD3_2440, CGD…	625	82	3805	4.60312	3.88918e-30	3.88918e-30	6.02492e-29
up_beloranib.txt	KEGG_PATHWAY	cpv03010:Ribosome	58	9.26518	1.57484e-31	CGD2_170, CGD2_350, CGD8_400, CGD8_4360, CGD8_3480, CGD8_440, CGD2_1070, CGD8_4050, CGD5_3040, CGD6_570, CGD2_120, CGD6_2170, CGD1_300, CGD7_5310, CGD3_830, CGD7_2110, CGD5_2780, CGD5_3720, CGD2_4260, CGD8_650, CGD2_2990, CGD7_5060, CGD2_130, CGD7_1460, CGD3_3890, CGD5_2370, CGD3_3790, CGD6_4320, CGD1_3000, CGD4_3080, CGD6_4630, CGD3_1250, CGD7_130, CGD3_2440, CGD8_1840, CGD2_2200, CGD5_3740, CGD…	116	76	609	4.00658	3.77962e-30	3.77962e-30	1.26332e-28
up_beloranib.txt	UP_KEYWORDS	Ribonucleoprotein	69	11.0224	3.51391e-31	CGD2_170, CGD2_350, CGD8_4360, CGD8_400, CGD8_3480, CGD8_440, CGD2_1070, CGD8_4050, CGD5_3040, CGD6_570, CGD3_2950, CGD2_120, CGD6_2170, CGD1_300, CGD7_1040, CGD7_5310, CGD3_830, CGD7_2110, CGD5_2780, CGD5_3720, CGD8_650, CGD2_4260, CGD5_2630, CGD2_2990, CGD7_5060, CGD2_130, CGD7_1460, CGD3_3890, CGD3_4100, CGD5_2370, CGD3_3790, CGD6_4320, CGD5_2220, CGD1_3000, CGD4_3080, CGD5_3710, CGD6_4630, CG…	625	101	3805	4.15913	2.31918e-29	1.15959e-29	3.59276e-28
up_beloranib.txt	GOTERM_MF_DIRECT	GO:0003735~structural constituent of ribosome	54	8.6262	5.49252e-31	CGD2_170, CGD2_350, CGD8_400, CGD8_4360, CGD8_3480, CGD8_440, CGD8_4050, CGD5_3040, CGD6_570, CGD2_120, CGD6_2170, CGD1_300, CGD3_830, CGD7_2110, CGD5_3720, CGD2_4260, CGD8_650, CGD2_2990, CGD2_130, CGD7_5060, CGD7_1460, CGD3_3890, CGD5_2370, CGD3_3790, CGD6_4320, CGD1_3000, CGD4_3080, CGD6_4630, CGD3_1250, CGD7_130, CGD3_2440, CGD8_1840, CGD2_2200, CGD5_3740, CGD6_2460, CGD6_3340, CGD6_1390, CGD…	225	71	1466	4.95549	5.05312e-29	5.05312e-29	6.00049e-28
up_beloranib.txt	GOTERM_CC_DIRECT	GO:0005840~ribosome	54	8.6262	9.73538e-31	CGD2_170, CGD2_350, CGD8_400, CGD8_4360, CGD8_3480, CGD8_440, CGD2_1070, CGD8_4050, CGD5_3040, CGD6_570, CGD2_120, CGD6_2170, CGD1_300, CGD7_1040, CGD7_5310, CGD3_830, CGD7_2110, CGD5_2780, CGD5_3720, CGD8_650, CGD2_4260, CGD5_2630, CGD2_2990, CGD2_130, CGD7_1460, CGD3_3890, CGD3_4100, CGD5_2370, CGD1_3000, CGD4_3080, CGD6_4630, CGD3_1250, CGD7_130, CGD3_2440, CGD2_2200, CGD5_3740, CGD4_840, CGD6…	218	68	1299	4.73192	3.50474e-29	3.50474e-29	8.68325e-28
up_beloranib.txt	GOTERM_BP_DIRECT	GO:0006412~translation	52	8.30671	2.08657e-28	CGD2_170, CGD2_350, CGD8_400, CGD8_4360, CGD8_3480, CGD8_440, CGD8_4050, CGD5_3040, CGD6_570, CGD2_120, CGD6_2170, CGD1_300, CGD3_830, CGD7_2110, CGD5_3720, CGD2_4260, CGD8_650, CGD2_2990, CGD7_5060, CGD7_1460, CGD3_3890, CGD3_3790, CGD6_4320, CGD1_3000, CGD4_3080, CGD6_4630, CGD3_1250, CGD7_130, CGD3_2440, CGD8_1840, CGD2_2200, CGD5_3740, CGD6_2460, CGD6_1390, CGD6_3340, CGD2_280, CGD3_2250, CGD…	151	69	887	4.42691	1.41887e-26	1.41887e-26	2.14661e-25
up_beloranib.txt	KEGG_PATHWAY	cpv03008:Ribosome biogenesis in eukaryotes	25	3.99361	3.35147e-08	CGD6_3850, CGD4_3130, CGD5_2010, CGD8_3660, CGD4_4040, CGD8_900, CGD2_4090, CGD3_760, CGD3_2110, CGD8_4330, CGD5_1760, CGD3_3270, CGD4_1480, CGD4_1700, CGD2_2170, CGD2_50, CGD5_4260, CGD7_3590, CGD7_1530, CGD1_530, CGD8_2000, CGD2_2910, CGD4_2740, CGD7_1040, CGD4_90	116	44	609	2.98295	8.04353e-07	4.02176e-07	2.6885e-05
up_beloranib.txt	GOTERM_CC_DIRECT	GO:0005730~nucleolus	12	1.91693	4.51143e-06	CGD6_940, CGD3_2950, CGD6_3850, CGD2_3680, CGD4_3130, CGD4_1700, CGD2_2170, CGD3_2270, CGD8_3660, CGD1_610, CGD8_2000, CGD4_1580	218	16	1299	4.46904	0.000162399	8.12026e-05	0.0040238
up_beloranib.txt	GOTERM_BP_DIRECT	GO:0006364~rRNA processing	12	1.91693	4.70854e-06	CGD3_2950, CGD2_3680, CGD4_900, CGD3_2270, CGD4_1990, CGD1_610, CGD7_3590, CGD6_3230, CGD5_4410, CGD8_4330, CGD1_2000, CGD8_1580	151	16	887	4.40563	0.00032013	0.000160078	0.00484391
up_beloranib.txt	GOTERM_BP_DIRECT	GO:0042254~ribosome biogenesis	10	1.59744	1.27093e-05	CGD7_5310, CGD4_1480, CGD8_1060, CGD6_3370, CGD8_3660, CGD3_3250, CGD4_1220, CGD1_530, CGD5_1760, CGD5_1240	151	12	887	4.89514	0.000863866	0.000288038	0.0130742
up_beloranib.txt	UP_KEYWORDS	rRNA processing	8	1.27796	8.21943e-05	CGD6_940, CGD3_2950, CGD2_3680, CGD1_610, CGD8_2000, CGD8_1580, CGD6_930, CGD4_1580	625	9	3805	5.41156	0.00541036	0.00180672	0.0840069
up_beloranib.txt	INTERPRO	IPR008991:Translation protein SH3-like domain	7	1.11821	0.000271858	CGD6_2460, CGD1_3000, CGD7_2110, CGD6_4620, CGD3_1250, CGD7_2300, CGD7_4460	385	8	2496	5.67273	0.145429	0.145429	0.398718
up_beloranib.txt	INTERPRO	IPR014722:Ribosomal protein L2 domain 2	6	0.958466	0.000441662	CGD1_3000, CGD7_2110, CGD6_4620, CGD3_1250, CGD7_2300, CGD7_4460	385	6	2496	6.48312	0.225345	0.119855	0.647007
up_beloranib.txt	UP_KEYWORDS	Ribosome biogenesis	7	1.11821	0.00102217	CGD6_940, CGD3_2950, CGD2_3680, CGD4_3130, CGD6_3370, CGD8_1580, CGD4_1580	625	9	3805	4.73511	0.0652703	0.0167329	1.0402
up_beloranib.txt	INTERPRO	IPR007109:Brix domain	5	0.798722	0.00242691	CGD4_1520, CGD2_160, CGD8_3390, CGD8_4680, CGD4_2740	385	5	2496	6.48312	0.7545	0.373842	3.50738
up_beloranib.txt	SMART	SM00879:SM00879	5	0.798722	0.00265794	CGD4_1520, CGD2_160, CGD8_3390, CGD8_4680, CGD4_2740	160	5	1005	6.28125	0.229584	0.229584	2.89995
up_beloranib.txt	GOTERM_BP_DIRECT	GO:0006351~transcription, DNA-templated	15	2.39617	0.0027334	CGD8_300, CGD5_2930, CGD6_2430, CGD3_2550, CGD1_1620, CGD4_3260, CGD8_170, CGD2_980, CGD5_670, CGD8_1460, CGD1_1560, CGD5_730, CGD6_3290, CGD7_2090, CGD7_4770	151	39	887	2.2593	0.169831	0.0454655	2.77662
up_beloranib.txt	GOTERM_MF_DIRECT	GO:0003723~RNA binding	18	2.8754	0.00335294	CGD6_3850, CGD4_1840, CGD6_4320, CGD4_4020, CGD8_2870, CGD8_1650, CGD6_3230, CGD3_1590, CGD6_4770, CGD8_4330, CGD3_2440, CGD3_3920, CGD5_2620, CGD3_2950, CGD3_2330, CGD2_1510, CGD8_510, CGD7_3490	225	57	1466	2.05754	0.265811	0.143152	3.60269
up_beloranib.txt	UP_KEYWORDS	Transcription	10	1.59744	0.00369285	CGD5_670, CGD1_1560, CGD5_730, CGD6_3290, CGD6_2430, CGD4_3260, CGD7_2090, CGD7_4770, CGD8_170, CGD2_980	625	21	3805	2.89905	0.216653	0.0476625	3.71205
up_beloranib.txt	INTERPRO	IPR006073:GTP binding domain	6	0.958466	0.0061964	CGD4_1700, CGD2_2170, CGD3_3580, CGD4_4040, CGD2_4090, CGD1_2760	385	9	2496	4.32208	0.972475	0.592684	8.72848
up_beloranib.txt	GOTERM_MF_DIRECT	GO:0003899~DNA-directed RNA polymerase activity	9	1.4377	0.00881656	CGD8_300, CGD8_1460, CGD5_730, CGD6_3290, CGD1_1620, CGD4_3260, CGD7_4770, CGD8_170, CGD2_980	225	21	1466	2.79238	0.557237	0.237821	9.22139
up_beloranib.txt	INTERPRO	IPR000629:RNA helicase, ATP-dependent, DEAD-box, conserved site	8	1.27796	0.00927956	CGD3_2330, CGD4_1840, CGD8_190, CGD3_1590, CGD7_3940, CGD8_4750, CGD3_3920, CGD4_3180	385	17	2496	3.05088	0.995432	0.659631	12.8019
up_beloranib.txt	COG_ONTOLOGY	Translation, ribosomal structure and biogenesis	12	1.91693	0.0109043	CGD6_940, CGD8_2050, CGD4_3930, CGD2_2710, CGD2_2070, CGD7_3590, CGD6_3230, CGD4_470, CGD3_2110, CGD7_1040, CGD7_4460, CGD1_3440	55	36	354	2.14545	0.142298	0.142298	7.17725
up_beloranib.txt	UP_KEYWORDS	Coiled coil	99	15.8147	0.0116836	CGD5_4090, CGD2_4220, CGD3_2280, CGD4_3960, CGD4_1580, CGD3_2330, CGD4_3430, CGD8_4370, CGD8_1580, CGD5_2740, CGD2_4370, CGD3_1770, CGD2_1520, CGD8_3390, CGD4_4040, CGD8_450, CGD8_1810, CGD6_1130, CGD1_680, CGD7_530, CGD2_3430, CGD6_3290, CGD8_5290, CGD5_2730, CGD5_4410, CGD7_1420, CGD8_4280, CGD3_1150, CGD5_2930, CGD5_1780, CGD2_2280, CGD7_2780, CGD8_1180, CGD1_2290, CGD1_640, CGD8_4580, CGD5_19…	625	487	3805	1.2376	0.539599	0.121269	11.3222
up_beloranib.txt	GOTERM_MF_DIRECT	GO:0019843~rRNA binding	4	0.638978	0.0125093	CGD2_2200, CGD8_400, CGD7_1040, CGD8_1840	225	4	1466	6.51556	0.685922	0.251383	12.8486
up_beloranib.txt	UP_KEYWORDS	RNA-binding	8	1.27796	0.0132739	CGD3_2950, CGD4_1840, CGD2_2200, CGD4_1030, CGD7_160, CGD3_1590, CGD6_4770, CGD3_3920	625	17	3805	2.86494	0.586022	0.118378	12.7704
up_beloranib.txt	GOTERM_CC_DIRECT	GO:0032040~small-subunit processome	5	0.798722	0.0174875	CGD4_900, CGD8_4870, CGD1_610, CGD8_4370, CGD1_2000	218	7	1299	4.25623	0.470127	0.190798	14.56
up_beloranib.txt	INTERPRO	IPR001680:WD40 repeat	18	2.8754	0.0247128	CGD8_4530, CGD2_3680, CGD4_900, CGD3_1090, CGD3_2270, CGD4_2570, CGD6_3370, CGD7_4110, CGD8_3110, CGD8_1180, CGD5_2540, CGD4_3360, CGD4_820, CGD5_4260, CGD5_680, CGD5_3310, CGD4_2750, CGD2_2910	385	68	2496	1.71612	0.999999	0.910236	30.7665
up_beloranib.txt	SMART	SM00320:WD40	18	2.8754	0.0249995	CGD8_4530, CGD2_3680, CGD4_900, CGD3_1090, CGD3_2270, CGD4_2570, CGD6_3370, CGD7_4110, CGD8_3110, CGD8_1180, CGD5_2540, CGD4_3360, CGD4_820, CGD5_4260, CGD5_680, CGD5_3310, CGD4_2750, CGD2_2910	160	67	1005	1.6875	0.916348	0.710774	24.4168
up_beloranib.txt	GOTERM_CC_DIRECT	GO:0015935~small ribosomal subunit	5	0.798722	0.0304544	CGD6_4320, CGD4_4020, CGD7_5060, CGD6_1390, CGD8_1840	218	8	1299	3.7242	0.67156	0.242968	24.1076
up_beloranib.txt	INTERPRO	IPR014014:RNA helicase, DEAD-box type, Q motif	8	1.27796	0.031964	CGD3_2330, CGD4_1840, CGD8_190, CGD7_3940, CGD8_4750, CGD3_3920, CGD4_3180, CGD6_3210	385	21	2496	2.46976	1	0.931603	37.9569
up_beloranib.txt	UP_KEYWORDS	DNA-directed RNA polymerase	6	0.958466	0.0338828	CGD5_730, CGD6_3290, CGD4_3260, CGD7_4770, CGD8_170, CGD2_980	625	12	3805	3.044	0.897206	0.247518	29.7026
up_beloranib.txt	GOTERM_BP_DIRECT	GO:0001522~pseudouridine synthesis	5	0.798722	0.049446	CGD8_1060, CGD2_1510, CGD1_530, CGD8_510, CGD5_1760	151	9	887	3.26343	0.9682	0.498254	40.6486
up_beloranib.txt	INTERPRO	IPR004038:Ribosomal protein L7Ae/L30e/S12e/Gadd45	4	0.638978	0.0503751	CGD6_3850, CGD5_3740, CGD3_760, CGD3_3890	385	6	2496	4.32208	1	0.976114	53.2096
up_beloranib.txt	INTERPRO	IPR011332:Ribosomal protein, zinc-binding domain	4	0.638978	0.0503751	CGD2_2200, CGD4_3080, CGD7_1460, CGD3_2250	385	6	2496	4.32208	1	0.976114	53.2096
up_beloranib.txt	INTERPRO	IPR012678:Ribosomal protein L23/L15e core domain	3	0.479233	0.0636148	CGD8_650, CGD2_170, CGD2_280	385	3	2496	6.48312	1	0.985319	61.932
up_beloranib.txt	INTERPRO	IPR021691:Protein of unknown function DUF3273	3	0.479233	0.0636148	CGD6_2220, CGD6_2210, CGD6_1500	385	3	2496	6.48312	1	0.985319	61.932
up_beloranib.txt	INTERPRO	IPR002777:Prefoldin beta-like	3	0.479233	0.0636148	CGD7_4630, CGD7_530, CGD3_1200	385	3	2496	6.48312	1	0.985319	61.932
up_beloranib.txt	UP_KEYWORDS	Signal	76	12.1406	0.0661639	CGD3_820, CGD1_150, CGD4_4210, CGD7_5290, CGD8_50, CGD3_1170, CGD6_4280, CGD8_2530, CGD3_1330, CGD4_3230, CGD4_2490, CGD8_1760, CGD5_1660, CGD1_950, CGD6_3630, CGD2_1840, CGD3_1710, CGD4_3430, CGD6_5460, CGD4_3470, CGD6_1000, CGD3_1770, CGD7_200, CGD3_570, CGD8_40, CGD2_340, CGD3_3370, CGD6_1130, CGD2_390, CGD4_2480, CGD3_480, CGD5_3960, CGD8_5290, CGD6_30, CGD4_3540, CGD7_3390, CGD2_430, CGD3_17…	625	390	3805	1.18638	0.989089	0.39468	50.3367
up_beloranib.txt	GOTERM_CC_DIRECT	GO:0030529~intracellular ribonucleoprotein complex	6	0.958466	0.0684888	CGD3_2950, CGD5_2220, CGD2_160, CGD5_3710, CGD7_3970, CGD4_2740	218	14	1299	2.55374	0.922238	0.399996	46.8896
up_beloranib.txt	UP_KEYWORDS	Virion	6	0.958466	0.0844399	CGD4_3190, CGD5_2220, CGD2_160, CGD5_3710, CGD7_3970, CGD4_2740	625	15	3805	2.4352	0.99704	0.441359	59.4238
up_beloranib.txt	UP_KEYWORDS	Viral nucleoprotein	6	0.958466	0.0844399	CGD4_3190, CGD5_2220, CGD2_160, CGD5_3710, CGD7_3970, CGD4_2740	625	15	3805	2.4352	0.99704	0.441359	59.4238
up_beloranib.txt	INTERPRO	IPR019775:WD40 repeat, conserved site	11	1.75719	0.0869363	CGD8_1180, CGD4_900, CGD5_2540, CGD4_3360, CGD4_820, CGD6_3370, CGD7_4110, CGD5_680, CGD8_3110, CGD4_2750, CGD2_2910	385	41	2496	1.73937	1	0.994789	73.7207
up_beloranib.txt	GOTERM_CC_DIRECT	GO:0019013~viral nucleocapsid	6	0.958466	0.0892779	CGD4_3190, CGD5_2220, CGD2_160, CGD5_3710, CGD7_3970, CGD4_2740	218	15	1299	2.38349	0.965494	0.429422	56.5739
up_beloranib.txt	INTERPRO	IPR015943:WD40/YVTN repeat-like-containing domain	19	3.03514	0.091573	CGD8_4530, CGD2_3680, CGD4_900, CGD3_1090, CGD3_2270, CGD1_3270, CGD4_2570, CGD6_3370, CGD7_4110, CGD8_3110, CGD8_1180, CGD5_2540, CGD4_3360, CGD4_820, CGD5_4260, CGD5_680, CGD5_3310, CGD4_2750, CGD2_2910	385	85	2496	1.44917	1	0.993568	75.6149
up_beloranib.txt	UP_KEYWORDS	tRNA processing	4	0.638978	0.0918691	CGD7_160, CGD6_5130, CGD7_3310, CGD8_2000	625	7	3805	3.47886	0.998271	0.439093	62.667
up_tvb.txt	UP_KEYWORDS	Ribosomal protein	6	54.5455	9.52619e-07	CGD3_3930, CGD4_840, CGD8_4050, CGD3_2250, CGD3_3790, CGD7_4050	11	82	3805	25.3104	5.7157e-06	5.7157e-06	0.00045591
up_tvb.txt	UP_KEYWORDS	Ribonucleoprotein	6	54.5455	2.70743e-06	CGD3_3930, CGD4_840, CGD8_4050, CGD3_2250, CGD3_3790, CGD7_4050	11	101	3805	20.5491	1.62445e-05	8.12226e-06	0.00129573
up_tvb.txt	GOTERM_MF_DIRECT	GO:0003735~structural constituent of ribosome	5	45.4545	5.06941e-06	CGD3_3930, CGD8_4050, CGD3_2250, CGD3_3790, CGD7_4050	5	71	1466	20.6479	5.06941e-06	5.06941e-06	0.000506941
up_tvb.txt	KEGG_PATHWAY	cpv03010:Ribosome	6	54.5455	2.69045e-05	CGD3_3930, CGD4_840, CGD8_4050, CGD3_2250, CGD3_3790, CGD7_4050	6	76	609	8.01316	2.69045e-05	2.69045e-05	0.00269045
up_tvb.txt	GOTERM_BP_DIRECT	GO:0006412~translation	5	45.4545	3.37461e-05	CGD3_3930, CGD8_4050, CGD3_2250, CGD3_3790, CGD7_4050	5	69	887	12.8551	6.74911e-05	6.74911e-05	0.00761813
up_tvb.txt	GOTERM_CC_DIRECT	GO:0005840~ribosome	4	36.3636	0.00245178	CGD4_840, CGD8_4050, CGD3_2250, CGD7_4050	7	68	1299	10.916	0.00977111	0.00977111	0.932878
down_S-1255.txt	UP_KEYWORDS	Signal	64	22.069	1.21876e-09	CGD8_2330, CGD3_720, CGD8_1160, CGD8_2490, CGD3_600, CGD5_10, CGD3_1760, CGD1_870, CGD6_1100, CGD7_4340, CGD7_4660, CGD7_4420, CGD7_4500, CGD4_2780, CGD4_3550, CGD7_3810, CGD3_4190, CGD6_5340, CGD5_2680, CGD5_3570, CGD8_5310, CGD2_3330, CGD8_2480, CGD5_3490, CGD2_3730, CGD3_650, CGD5_1310, CGD5_3210, CGD6_120, CGD7_1340, CGD4_2430, CGD7_5500, CGD7_1300, CGD4_3400, CGD4_1300, CGD1_1730, CGD3_90, C…	290	390	3805	2.15314	6.45942e-08	6.5813e-08	6.5813e-08
down_S-1255.txt	GOTERM_BP_DIRECT	GO:0045454~cell redox homeostasis	5	1.72414	0.02316	CGD6_120, CGD4_740, CGD2_4320, CGD1_800, CGD7_4080	61	17	887	4.27676	0.704322	1	1
down_S-1255.txt	INTERPRO	IPR016024:Armadillo-type fold	11	3.7931	0.0365001	CGD6_1740, CGD5_1680, CGD6_2930, CGD2_1230, CGD7_3030, CGD7_1670, CGD1_2120, CGD3_3130, CGD6_2070, CGD8_4500, CGD4_3950	183	73	2496	2.05524	0.999999	1	1
down_S-1255.txt	SMART	SM00146:PI3Kc	3	1.03448	0.04395	CGD6_1740, CGD4_2670, CGD8_4500	73	5	1005	8.26027	0.950773	1	1
down_S-1255.txt	INTERPRO	IPR012336:Thioredoxin-like fold	6	2.06897	0.0485234	CGD6_120, CGD8_2970, CGD4_740, CGD1_800, CGD7_4080, CGD3_670	183	28	2496	2.92272	1	1	1
down_S-1255.txt	GOTERM_MF_DIRECT	GO:0003824~catalytic activity	7	2.41379	0.0492402	CGD5_1140, CGD3_4200, CGD3_4210, CGD1_3840, CGD4_3400, CGD8_4940, CGD3_4190	106	38	1466	2.54767	0.979514	1	1
down_S-1255.txt	INTERPRO	IPR016040:NAD(P)-binding domain	6	2.06897	0.0625992	CGD7_470, CGD4_2900, CGD8_2330, CGD5_1140, CGD3_2180, CGD4_2300	183	30	2496	2.72787	1	1	1
down_S-1255.txt	INTERPRO	IPR000403:Phosphatidylinositol 3-/4-kinase, catalytic domain	3	1.03448	0.0652623	CGD6_1740, CGD4_2670, CGD8_4500	183	6	2496	6.81967	1	1	1
down_S-1255.txt	INTERPRO	IPR013766:Thioredoxin domain	4	1.37931	0.0764556	CGD6_120, CGD4_740, CGD1_800, CGD7_4080	183	14	2496	3.89696	1	1	1
down_S-1255.txt	INTERPRO	IPR020845:AMP-binding, conserved site	3	1.03448	0.0870788	CGD4_2900, CGD4_3400, CGD3_2180	183	7	2496	5.84543	1	1	1
down_S-1255.txt	INTERPRO	IPR017937:Thioredoxin, conserved site	3	1.03448	0.0870788	CGD6_120, CGD1_800, CGD7_4080	183	7	2496	5.84543	1	1	1
down_S-1255.txt	INTERPRO	IPR000873:AMP-dependent synthetase/ligase	3	1.03448	0.0870788	CGD4_2900, CGD4_3400, CGD3_2180	183	7	2496	5.84543	1	1	1
down_S-1255.txt	INTERPRO	IPR010987:Glutathione S-transferase, C-terminal-like	3	1.03448	0.0870788	CGD8_2970, CGD2_3730, CGD3_670	183	7	2496	5.84543	1	1	1
down_S-1255.txt	COG_ONTOLOGY	Posttranslational modification, protein turnover, chaperones	8	2.75862	0.0888382	CGD5_3220, CGD4_740, CGD2_3330, CGD3_4200, CGD1_3840, CGD8_840, CGD4_3950, CGD7_4170	29	51	354	1.91481	0.728145	0.81615	0.81615
down_S-1255.txt	UP_KEYWORDS	Membrane	66	22.7586	0.0890025	CGD8_2330, CGD6_60, CGD8_1160, CGD7_4190, CGD8_3620, CGD4_2180, CGD1_3290, CGD3_490, CGD3_3420, CGD1_40, CGD6_4850, CGD4_800, CGD6_2070, CGD7_1830, CGD6_2270, CGD5_2680, CGD8_2480, CGD8_2160, CGD2_2400, CGD7_110, CGD4_4450, CGD4_2790, CGD7_4530, CGD7_3840, CGD4_2430, CGD6_2140, CGD7_3800, CGD1_2550, CGD4_1300, CGD8_4850, CGD8_3640, CGD8_2550, CGD5_310, CGD7_680, CGD8_3760, CGD3_500, CGD5_4590, CG…	290	734	3805	1.17979	0.992848	1	1
down_S-1255.txt	KEGG_PATHWAY	cpv01100:Metabolic pathways	14	4.82759	0.0899536	CGD8_2330, CGD5_1140, CGD5_70, CGD8_3430, CGD8_3680, CGD5_4560, CGD7_4160, CGD8_4940, CGD8_4500, CGD7_5000, CGD4_2790, CGD1_2130, CGD7_1830, CGD4_3400	38	149	609	1.50583	0.97903	1	1
down_S-1255.txt	UP_KEYWORDS	Transmembrane	65	22.4138	0.0938465	CGD8_2330, CGD6_60, CGD8_1160, CGD7_4190, CGD8_3620, CGD4_2180, CGD1_3290, CGD3_490, CGD3_3420, CGD1_40, CGD6_4850, CGD4_800, CGD7_1830, CGD6_2270, CGD5_2680, CGD8_2480, CGD8_2160, CGD2_2400, CGD7_110, CGD4_4450, CGD4_2790, CGD7_4530, CGD7_3840, CGD4_2430, CGD6_2140, CGD7_3800, CGD1_2550, CGD4_1300, CGD8_4850, CGD8_3640, CGD8_2550, CGD5_310, CGD7_680, CGD8_3760, CGD3_500, CGD5_4590, CGD5_4470, CG…	290	724	3805	1.17796	0.994609	1	1
Female-specific.txt	KEGG_PATHWAY	cpv01100:Metabolic pathways	42	6.36364	2.05e-08	CGD5_2590, CGD8_920, CGD6_3290, CGD8_2370, CGD8_3680, CGD1_3710, CGD7_4270, CGD8_1720, CGD2_3260, CGD8_2610, CGD8_1620, CGD6_3800, CGD4_4340, CGD4_4460, CGD6_3720, CGD6_2450, CGD1_3730, CGD1_2040, CGD7_1830, CGD6_3280, CGD4_2600, CGD6_4570, CGD7_1810, CGD3_4290, CGD7_450, CGD5_2040, CGD3_80, CGD1_3720, CGD1_1900, CGD5_2600, CGD2_3270, CGD8_1410, CGD8_1970, CGD8_4940, CGD5_4440, CGD1_3040, CGD7_91…	81	149	609	2.11931	1.17e-06	1.17e-06	1.02e-06
Female-specific.txt	KEGG_PATHWAY	cpv00010:Glycolysis / Gluconeogenesis	11	1.66667	5.86e-07	CGD6_3800, CGD1_3040, CGD1_3710, CGD7_910, CGD6_3790, CGD1_2040, CGD2_3270, CGD1_3020, CGD8_1720, CGD7_4270, CGD2_3260	81	14	609	5.90741	3.34e-05	1.67e-05	1.46e-05
Female-specific.txt	KEGG_PATHWAY	cpv01110:Biosynthesis of secondary metabolites	19	2.87879	1.43e-06	CGD7_450, CGD8_3680, CGD1_3710, CGD2_3270, CGD8_1720, CGD7_4270, CGD2_3260, CGD8_2610, CGD6_3800, CGD1_3040, CGD7_910, CGD4_4340, CGD6_3720, CGD6_3790, CGD6_2450, CGD1_2040, CGD2_210, CGD6_3280, CGD1_3020	81	44	609	3.24663	8.14e-05	2.71e-05	2.38e-05
Female-specific.txt	KEGG_PATHWAY	cpv01130:Biosynthesis of antibiotics	15	2.27273	3.95e-06	CGD1_3710, CGD2_3270, CGD8_1720, CGD7_4270, CGD2_3260, CGD8_2610, CGD6_3800, CGD1_3040, CGD7_910, CGD6_3720, CGD6_3790, CGD1_3730, CGD1_2040, CGD7_1830, CGD1_3020	81	30	609	3.75926	0.000225	5.63e-05	4.94e-05
Female-specific.txt	KEGG_PATHWAY	cpv01200:Carbon metabolism	9	1.36364	9.89e-05	CGD6_3800, CGD1_3040, CGD1_3710, CGD7_910, CGD6_3790, CGD1_2040, CGD1_3020, CGD7_4270, CGD8_2610	81	14	609	4.83333	0.00561977	0.00112707	0.000989
Female-specific.txt	GOTERM_BP_DIRECT	GO:0005975~carbohydrate metabolic process	10	1.51515	0.000192	CGD1_3060, CGD5_3140, CGD6_3750, CGD3_1580, CGD5_2910, CGD6_2450, CGD1_3730, CGD2_210, CGD2_3270, CGD2_3260	140	16	887	3.95982	0.0197658	0.0199618	0.0199618
Female-specific.txt	KEGG_PATHWAY	cpv01230:Biosynthesis of amino acids	9	1.36364	0.000338	CGD1_3040, CGD7_910, CGD6_3720, CGD6_3790, CGD1_2040, CGD1_3020, CGD6_4570, CGD7_4270, CGD8_2610	81	16	609	4.22917	0.0191036	0.00321419	0.0281946
Female-specific.txt	UP_KEYWORDS	Kinase	36	5.45455	0.000385	CGD8_2370, CGD7_280, CGD2_1300, CGD5_4390, CGD8_2810, CGD5_2510, CGD6_3800, CGD3_1400, CGD4_4340, CGD7_1330, CGD1_60, CGD8_3070, CGD8_2180, CGD1_2040, CGD4_3710, CGD4_1610, CGD6_5240, CGD8_1230, CGD2_4340, CGD2_2340, CGD7_40, CGD3_40, CGD7_5050, CGD8_1970, CGD5_4440, CGD7_910, CGD6_4960, CGD7_5200, CGD7_3760, CGD1_400, CGD8_750, CGD7_4950, CGD2_1610, CGD8_2390, CGD7_1840, CGD2_1910	660	116	3805	1.78918	0.0340557	0.0239006	0.0231127
Female-specific.txt	INTERPRO	IPR009030:Insulin-like growth factor binding protein, N-terminal	7	1.06061	0.000436	CGD2_1590, CGD3_1860, CGD4_500, CGD6_2090, CGD8_3350, CGD4_3090, CGD7_1800	418	8	2496	5.22488	0.271202	0.178609	0.178117
Female-specific.txt	INTERPRO	IPR008271:Serine/threonine-protein kinase, active site	23	3.48485	0.000492	CGD8_1230, CGD2_4340, CGD7_40, CGD7_280, CGD2_1300, CGD3_40, CGD5_2510, CGD7_5050, CGD3_2900, CGD2_910, CGD6_4960, CGD1_60, CGD1_400, CGD7_3760, CGD7_1330, CGD8_750, CGD2_1610, CGD4_3330, CGD8_3070, CGD7_1840, CGD8_2180, CGD4_3710, CGD6_5240	418	65	2496	2.11292	0.300441	0.178609	0.178117
Female-specific.txt	UP_KEYWORDS	Signal	93	14.0909	0.000525	CGD8_5400, CGD1_1510, CGD3_720, CGD8_1160, CGD8_4230, CGD8_4830, CGD7_300, CGD5_1220, CGD1_670, CGD1_870, CGD6_1100, CGD1_990, CGD6_3640, CGD4_640, CGD6_5340, CGD6_210, CGD5_2680, CGD5_3570, CGD8_4860, CGD8_2480, CGD8_2680, CGD8_2800, CGD5_3930, CGD7_5150, CGD8_1750, CGD4_3090, CGD7_5140, CGD1_660, CGD4_850, CGD3_3430, CGD4_3480, CGD3_3550, CGD4_2430, CGD7_4810, CGD1_2030, CGD7_5500, CGD4_2110, C…	660	390	3805	1.37477	0.0461877	0.0239006	0.0231127
Female-specific.txt	KEGG_PATHWAY	cpv00500:Starch and sucrose metabolism	6	0.909091	0.000591	CGD6_3800, CGD6_2450, CGD6_3280, CGD2_3270, CGD8_4940, CGD2_3260	81	7	609	6.44444	0.0331377	0.00481275	0.0422171
Female-specific.txt	GOTERM_CC_DIRECT	GO:0016021~integral component of membrane	128	19.3939	0.000913	CGD1_1830, CGD2_3100, CGD7_70, CGD2_3500, CGD8_1400, CGD3_3740, CGD1_990, CGD7_1350, CGD8_5050, CGD6_3880, CGD8_2060, CGD2_550, CGD6_1340, CGD7_150, CGD5_2680, CGD5_3130, CGD1_3720, CGD5_3810, CGD5_2840, CGD5_3410, CGD7_310, CGD8_1510, CGD4_4450, CGD4_3480, CGD4_2430, CGD6_4440, CGD2_2920, CGD3_3590, CGD6_4680, CGD4_1910, CGD8_4450, CGD5_2530, CGD2_4050, CGD8_3920, CGD3_340, CGD2_3480, CGD5_3980,…	193	723	1299	1.19158	0.0287931	0.0175423	0.0175423
Female-specific.txt	GOTERM_CC_DIRECT	GO:0005576~extracellular region	6	0.909091	0.00109639	CGD2_1590, CGD3_520, CGD7_5150, CGD1_3550, CGD7_1800, CGD4_670	193	7	1299	5.76906	0.0344948	0.0175423	0.0175423
Female-specific.txt	INTERPRO	IPR017441:Protein kinase, ATP binding site	17	2.57576	0.00121295	CGD8_1230, CGD2_4340, CGD7_40, CGD7_280, CGD2_1300, CGD3_40, CGD5_2510, CGD3_2900, CGD1_60, CGD7_3760, CGD8_750, CGD4_3330, CGD8_3070, CGD7_1840, CGD8_2180, CGD4_1610, CGD6_5240	418	44	2496	2.30709	0.585688	0.293534	0.292725
Female-specific.txt	UP_KEYWORDS	Glycolysis	7	1.06061	0.00138157	CGD6_3800, CGD3_1400, CGD1_3040, CGD6_3790, CGD1_2040, CGD1_3020, CGD7_4270	660	9	3805	4.48401	0.116997	0.0419075	0.040526
Female-specific.txt	SMART	SM00220:S_TKc	25	3.78788	0.00171836	CGD7_280, CGD2_1300, CGD5_4390, CGD5_2510, CGD2_910, CGD7_1330, CGD1_60, CGD4_3330, CGD8_3070, CGD8_2180, CGD4_3710, CGD4_1610, CGD6_5240, CGD8_1230, CGD2_4340, CGD7_40, CGD3_40, CGD7_5050, CGD3_2900, CGD6_4960, CGD7_3760, CGD1_400, CGD8_750, CGD2_1610, CGD7_1840	180	76	1005	1.83662	0.183673	0.202766	0.202766
Female-specific.txt	INTERPRO	IPR017853:Glycoside hydrolase, superfamily	6	0.909091	0.00199272	CGD6_880, CGD5_3140, CGD6_3750, CGD3_1580, CGD5_2910, CGD6_3280	418	7	2496	5.11825	0.764997	0.361678	0.360682
Female-specific.txt	GOTERM_BP_DIRECT	GO:0006096~glycolytic process	6	0.909091	0.0033205	CGD6_3800, CGD1_3040, CGD7_910, CGD6_3790, CGD1_3020, CGD7_4270	140	8	887	4.75179	0.292422	0.172666	0.172666
Female-specific.txt	INTERPRO	IPR013781:Glycoside hydrolase, catalytic domain	5	0.757576	0.00333842	CGD6_880, CGD5_3140, CGD6_3750, CGD5_2910, CGD6_3280	418	5	2496	5.97129	0.911765	0.484739	0.483404
Female-specific.txt	KEGG_PATHWAY	cpv00052:Galactose metabolism	5	0.757576	0.0033836	CGD6_3800, CGD2_3270, CGD7_1830, CGD4_2600, CGD2_3260	81	6	609	6.26543	0.175676	0.0217619	0.0190894
Female-specific.txt	KEGG_PATHWAY	cpv00520:Amino sugar and nucleotide sugar metabolism	7	1.06061	0.00343609	CGD6_3800, CGD8_920, CGD1_3730, CGD2_3270, CGD7_1830, CGD4_2600, CGD2_3260	81	13	609	4.04843	0.178147	0.0217619	0.0190894
Female-specific.txt	INTERPRO	IPR000742:Epidermal growth factor-like domain	6	0.909091	0.00458781	CGD2_1590, CGD3_1860, CGD6_670, CGD6_800, CGD5_4470, CGD5_4230	418	8	2496	4.47847	0.964507	0.486138	0.484798
Female-specific.txt	INTERPRO	IPR000719:Protein kinase, catalytic domain	25	3.78788	0.00468728	CGD7_280, CGD2_1300, CGD5_4390, CGD5_2510, CGD2_910, CGD7_1330, CGD1_60, CGD4_3330, CGD8_3070, CGD8_2180, CGD4_3710, CGD4_1610, CGD6_5240, CGD8_1230, CGD2_4340, CGD7_40, CGD3_40, CGD7_5050, CGD3_2900, CGD6_4960, CGD7_3760, CGD1_400, CGD8_750, CGD2_1610, CGD7_1840	418	85	2496	1.75626	0.966991	0.486138	0.484798
Female-specific.txt	INTERPRO	IPR016040:NAD(P)-binding domain	12	1.81818	0.00654785	CGD4_2900, CGD1_990, CGD8_920, CGD3_80, CGD4_40, CGD6_3720, CGD6_3790, CGD2_210, CGD4_2600, CGD2_1900, CGD1_280, CGD3_2180	418	30	2496	2.38852	0.991514	0.594217	0.59258
Female-specific.txt	KEGG_PATHWAY	cpv03430:Mismatch repair	8	1.21212	0.00702984	CGD5_2560, CGD3_3820, CGD2_4080, CGD7_4620, CGD8_610, CGD8_3950, CGD6_1580, CGD8_1620	81	19	609	3.16569	0.331097	0.0400701	0.0351492
Female-specific.txt	UP_KEYWORDS	Serine/threonine-protein kinase	10	1.51515	0.0108373	CGD2_4340, CGD6_4960, CGD1_60, CGD7_280, CGD7_3760, CGD3_40, CGD2_1610, CGD5_2510, CGD8_3070, CGD6_5240	660	23	3805	2.50659	0.624943	0.198513	0.191968
Female-specific.txt	SMART	SM00181:EGF	5	0.757576	0.0108728	CGD2_1590, CGD3_1860, CGD6_670, CGD6_800, CGD5_4470	180	6	1005	4.65278	0.724734	0.641496	0.641496
Female-specific.txt	UP_KEYWORDS	Transferase	61	9.24242	0.0109073	CGD8_2970, CGD5_2590, CGD6_3290, CGD8_2370, CGD8_2810, CGD5_690, CGD5_2510, CGD8_1400, CGD8_2610, CGD3_1400, CGD6_3800, CGD3_1360, CGD5_3090, CGD8_5050, CGD8_3070, CGD1_3730, CGD8_2180, CGD1_2040, CGD4_3710, CGD4_1610, CGD1_1110, CGD8_1230, CGD2_4340, CGD1_3720, CGD1_1900, CGD7_40, CGD3_40, CGD7_910, CGD6_4960, CGD7_3760, CGD8_750, CGD1_820, CGD3_3590, CGD2_1910, CGD6_1450, CGD5_3140, CGD2_1300, …	660	263	3805	1.33716	0.627325	0.198513	0.191968
Female-specific.txt	INTERPRO	IPR025660:Cysteine peptidase, histidine active site	4	0.606061	0.0162315	CGD2_3320, CGD6_4880, CGD4_2110, CGD3_680	418	4	2496	5.97129	0.999993	0.841718	0.839399
Female-specific.txt	INTERPRO	IPR001881:EGF-like calcium-binding	4	0.606061	0.0162315	CGD2_1590, CGD3_1860, CGD6_670, CGD6_800	418	4	2496	5.97129	0.999993	0.841718	0.839399
Female-specific.txt	INTERPRO	IPR003609:Apple-like	4	0.606061	0.0162315	CGD2_1590, CGD3_520, CGD1_3510, CGD1_3550	418	4	2496	5.97129	0.999993	0.841718	0.839399
Female-specific.txt	INTERPRO	IPR018097:EGF-like calcium-binding, conserved site	4	0.606061	0.0162315	CGD2_1590, CGD3_1860, CGD6_670, CGD3_190	418	4	2496	5.97129	0.999993	0.841718	0.839399
Female-specific.txt	INTERPRO	IPR013780:Glycosyl hydrolase, family 13, all-beta	4	0.606061	0.0162315	CGD5_3140, CGD6_3750, CGD5_2910, CGD6_3280	418	4	2496	5.97129	0.999993	0.841718	0.839399
Female-specific.txt	INTERPRO	IPR006047:Glycosyl hydrolase, family 13, catalytic domain	4	0.606061	0.0162315	CGD5_3140, CGD6_3750, CGD5_2910, CGD6_3280	418	4	2496	5.97129	0.999993	0.841718	0.839399
Female-specific.txt	INTERPRO	IPR013032:EGF-like, conserved site	5	0.757576	0.0176324	CGD3_1860, CGD6_670, CGD6_800, CGD5_4470, CGD5_4230	418	7	2496	4.26521	0.999998	0.853407	0.851056
Female-specific.txt	UP_KEYWORDS	Oxidoreductase	8	1.21212	0.0177803	CGD5_3230, CGD1_990, CGD3_3430, CGD6_1950, CGD6_3790, CGD6_2470, CGD2_210, CGD3_460	660	17	3805	2.71301	0.801034	0.265926	0.257159
Female-specific.txt	SMART	SM00179:EGF_CA	4	0.606061	0.0193534	CGD2_1590, CGD3_1860, CGD6_670, CGD6_800	180	4	1005	5.58333	0.90035	0.761233	0.761233
Female-specific.txt	INTERPRO	IPR011009:Protein kinase-like domain	26	3.93939	0.0200695	CGD6_5170, CGD7_280, CGD2_1300, CGD5_4390, CGD5_2510, CGD2_910, CGD7_1330, CGD1_60, CGD4_3330, CGD8_3070, CGD8_2180, CGD4_3710, CGD4_1610, CGD6_5240, CGD8_1230, CGD2_4340, CGD7_40, CGD3_40, CGD7_5050, CGD3_2900, CGD6_4960, CGD7_3760, CGD1_400, CGD8_750, CGD2_1610, CGD7_1840	418	100	2496	1.55254	1	0.910656	0.908147
Female-specific.txt	UP_KEYWORDS	Coiled coil	102	15.4545	0.0204558	CGD8_4230, CGD5_370, CGD6_1100, CGD4_1690, CGD3_3860, CGD3_1280, CGD6_2790, CGD8_3270, CGD6_1060, CGD2_2930, CGD4_1450, CGD8_1230, CGD2_3610, CGD5_1510, CGD1_470, CGD7_310, CGD1_460, CGD6_4560, CGD8_1340, CGD2_4210, CGD8_2270, CGD8_4690, CGD3_1540, CGD7_1010, CGD6_3460, CGD6_2770, CGD6_950, CGD1_1890, CGD5_2260, CGD1_760, CGD8_490, CGD6_4940, CGD8_770, CGD6_820, CGD1_1000, CGD4_2850, CGD6_4140, C…	660	487	3805	1.20749	0.844345	0.265926	0.257159
Female-specific.txt	GOTERM_CC_DIRECT	GO:0005694~chromosome	4	0.606061	0.0252964	CGD8_1350, CGD3_2720, CGD2_2750, CGD7_1850	193	5	1299	5.38446	0.559524	0.269828	0.269828
Female-specific.txt	GOTERM_MF_DIRECT	GO:0005509~calcium ion binding	14	2.12121	0.0335659	CGD2_1590, CGD2_1240, CGD5_3130, CGD7_40, CGD2_1300, CGD3_1860, CGD6_670, CGD3_190, CGD7_1010, CGD6_800, CGD4_3330, CGD7_1840, CGD2_1700, CGD6_1570	272	42	1466	1.79657	0.997086	1	1
Female-specific.txt	INTERPRO	IPR000668:Peptidase C1A, papain C-terminal	4	0.606061	0.035571	CGD2_3320, CGD6_4880, CGD4_2110, CGD3_680	418	5	2496	4.77703	1	1	0.998621
Female-specific.txt	INTERPRO	IPR013128:Peptidase C1A, papain	4	0.606061	0.035571	CGD2_3320, CGD6_4880, CGD4_2110, CGD3_680	418	5	2496	4.77703	1	1	0.998621
Female-specific.txt	UP_KEYWORDS	Disulfide bond	4	0.606061	0.0392838	CGD2_1590, CGD3_1860, CGD6_670, CGD6_800	660	5	3805	4.61212	0.972863	0.446853	0.432122
Female-specific.txt	SMART	SM00645:Pept_C1	4	0.606061	0.0420692	CGD2_3320, CGD6_4880, CGD4_2110, CGD3_680	180	5	1005	4.46667	0.993728	1	1
Female-specific.txt	GOTERM_MF_DIRECT	GO:0004674~protein serine/threonine kinase activity	9	1.36364	0.0466115	CGD6_4960, CGD1_60, CGD7_280, CGD7_3760, CGD3_40, CGD2_1610, CGD5_2510, CGD8_3070, CGD6_5240	272	23	1466	2.10902	0.999715	1	1
Female-specific.txt	INTERPRO	IPR020683:Ankyrin repeat-containing domain	8	1.21212	0.0477353	CGD2_2840, CGD1_1140, CGD1_820, CGD1_3740, CGD6_4590, CGD7_980, CGD4_3840, CGD4_3830	418	21	2496	2.27478	1	1	0.998621
Female-specific.txt	KEGG_PATHWAY	cpv00620:Pyruvate metabolism	4	0.606061	0.0516187	CGD8_3680, CGD1_3710, CGD1_2040, CGD8_1720	81	7	609	4.2963	0.951244	0.267479	0.23463
Female-specific.txt	GOTERM_BP_DIRECT	GO:0006310~DNA recombination	4	0.606061	0.0524749	CGD8_4950, CGD3_3820, CGD3_390, CGD6_4420	140	6	887	4.22381	0.996324	1	1
Female-specific.txt	UP_KEYWORDS	ANK repeat	7	1.06061	0.0588235	CGD1_1140, CGD1_820, CGD1_3740, CGD6_4590, CGD7_980, CGD4_3840, CGD4_3830	660	17	3805	2.37389	0.99573	0.528735	0.511305
Female-specific.txt	KEGG_PATHWAY	cpv03030:DNA replication	8	1.21212	0.0610962	CGD3_3820, CGD2_4080, CGD2_2500, CGD7_4620, CGD8_1410, CGD8_610, CGD8_1620, CGD3_4290	81	28	609	2.14815	0.972496	0.279532	0.245203
Female-specific.txt	KEGG_PATHWAY	cpv03420:Nucleotide excision repair	9	1.36364	0.0637529	CGD6_2610, CGD3_3820, CGD3_3110, CGD2_4080, CGD2_2500, CGD7_4730, CGD7_4620, CGD8_610, CGD8_1620	81	34	609	1.9902	0.976598	0.279532	0.245203
Female-specific.txt	INTERPRO	IPR002110:Ankyrin repeat	7	1.06061	0.0652093	CGD1_1140, CGD1_820, CGD1_3740, CGD6_4590, CGD7_980, CGD4_3840, CGD4_3830	418	18	2496	2.32217	1	1	0.998621
Female-specific.txt	GOTERM_BP_DIRECT	GO:0006030~chitin metabolic process	3	0.454545	0.0656678	CGD7_5150, CGD7_1800, CGD4_670	140	3	887	6.33571	0.999145	1	1
Female-specific.txt	GOTERM_BP_DIRECT	GO:0051276~chromosome organization	3	0.454545	0.0656678	CGD2_2750, CGD3_950, CGD7_1850	140	3	887	6.33571	0.999145	1	1
Female-specific.txt	UP_KEYWORDS	NAD	4	0.606061	0.068601	CGD3_80, CGD6_3790, CGD2_210, CGD4_2600	660	6	3805	3.84343	0.998332	0.528735	0.511305
Female-specific.txt	UP_KEYWORDS	Pyruvate	4	0.606061	0.068601	CGD7_3120, CGD4_690, CGD1_2040, CGD5_3410	660	6	3805	3.84343	0.998332	0.528735	0.511305
Female-specific.txt	KEGG_PATHWAY	cpv00240:Pyrimidine metabolism	10	1.51515	0.0741402	CGD6_3290, CGD1_1900, CGD4_4460, CGD6_1950, CGD2_2500, CGD8_1410, CGD6_1570, CGD5_4440, CGD8_1620, CGD3_4290	81	41	609	1.83379	0.98761	0.301856	0.264786
Female-specific.txt	INTERPRO	IPR004589:DNA helicase, ATP-dependent, RecQ type	3	0.454545	0.0742968	CGD8_4950, CGD3_390, CGD6_4420	418	3	2496	5.97129	1	1	0.998621
Female-specific.txt	INTERPRO	IPR002557:Chitin binding domain	3	0.454545	0.0742968	CGD7_5150, CGD7_1800, CGD4_670	418	3	2496	5.97129	1	1	0.998621
Female-specific.txt	INTERPRO	IPR000152:EGF-type aspartate/asparagine hydroxylation site	3	0.454545	0.0742968	CGD2_1590, CGD3_1860, CGD6_670	418	3	2496	5.97129	1	1	0.998621
Female-specific.txt	INTERPRO	IPR004043:LCCL	3	0.454545	0.0742968	CGD7_1730, CGD7_300, CGD2_790	418	3	2496	5.97129	1	1	0.998621
Female-specific.txt	INTERPRO	IPR015902:Glycoside hydrolase, family 13	3	0.454545	0.0742968	CGD6_3750, CGD5_2910, CGD6_3280	418	3	2496	5.97129	1	1	0.998621
Female-specific.txt	INTERPRO	IPR000209:Peptidase S8/S53 domain	3	0.454545	0.0742968	CGD2_3660, CGD6_4840, CGD6_3730	418	3	2496	5.97129	1	1	0.998621
Female-specific.txt	INTERPRO	IPR008927:6-phosphogluconate dehydrogenase, C-terminal-like	3	0.454545	0.0742968	CGD8_920, CGD6_3720, CGD2_210	418	3	2496	5.97129	1	1	0.998621
Female-specific.txt	INTERPRO	IPR006048:Alpha-amylase, C-terminal all beta	3	0.454545	0.0742968	CGD5_3140, CGD6_3750, CGD6_3280	418	3	2496	5.97129	1	1	0.998621
Female-specific.txt	INTERPRO	IPR000172:Glucose-methanol-choline oxidoreductase, N-terminal	3	0.454545	0.0742968	CGD8_2670, CGD8_4230, CGD2_2510	418	3	2496	5.97129	1	1	0.998621
Female-specific.txt	UP_KEYWORDS	Glycosyltransferase	5	0.757576	0.0782629	CGD1_3720, CGD1_1900, CGD6_2450, CGD3_3590, CGD7_1810	660	10	3805	2.88258	0.999347	0.528735	0.511305
Female-specific.txt	UP_KEYWORDS	EGF-like domain	3	0.454545	0.0795236	CGD2_1590, CGD3_1860, CGD6_670	660	3	3805	5.76515	0.999423	0.528735	0.511305
Female-specific.txt	GOTERM_MF_DIRECT	GO:0004252~serine-type endopeptidase activity	4	0.606061	0.0807544	CGD7_3020, CGD2_3660, CGD6_4840, CGD6_3730	272	6	1466	3.59314	0.999999	1	1
Female-specific.txt	UP_KEYWORDS	Protease	15	2.27273	0.0813439	CGD2_3320, CGD2_3660, CGD6_900, CGD5_2600, CGD3_680, CGD1_370, CGD3_3610, CGD6_3820, CGD7_4560, CGD7_3020, CGD6_4840, CGD1_1170, CGD7_2760, CGD1_1680, CGD6_4880	660	55	3805	1.57231	0.999517	0.528735	0.511305
Female-specific.txt	KEGG_PATHWAY	cpv00230:Purine metabolism	11	1.66667	0.0826618	CGD6_3290, CGD8_2370, CGD6_1950, CGD2_2500, CGD1_2040, CGD2_3270, CGD8_1410, CGD6_1570, CGD2_3260, CGD8_1620, CGD3_4290	81	48	609	1.72299	0.992686	0.314115	0.275539
Female-specific.txt	SMART	SM00248:ANK	7	1.06061	0.0834264	CGD1_1140, CGD1_820, CGD1_3740, CGD6_4590, CGD7_980, CGD4_3840, CGD4_3830	180	18	1005	2.1713	0.999966	1	1
Female-specific.txt	SMART	SM00603:LCCL	3	0.454545	0.0835866	CGD7_1730, CGD7_300, CGD2_790	180	3	1005	5.58333	0.999966	1	1
Female-specific.txt	SMART	SM00642:Aamy	3	0.454545	0.0835866	CGD6_3750, CGD5_2910, CGD6_3280	180	3	1005	5.58333	0.999966	1	1
Female-specific.txt	SMART	SM00209:TSP1	5	0.757576	0.084528	CGD1_3500, CGD6_800, CGD5_4470, CGD1_3510, CGD5_3420	180	10	1005	2.79167	0.99997	1	1
Female-specific.txt	GOTERM_MF_DIRECT	GO:0008061~chitin binding	3	0.454545	0.0896875	CGD7_5150, CGD7_1800, CGD4_670	272	3	1466	5.38971	1	1	1
Female-specific.txt	GOTERM_MF_DIRECT	GO:0043169~cation binding	3	0.454545	0.0896875	CGD5_3140, CGD6_3750, CGD6_3280	272	3	1466	5.38971	1	1	1
Female-specific.txt	GOTERM_MF_DIRECT	GO:0016614~oxidoreductase activity, acting on CH-OH group of donors	3	0.454545	0.0896875	CGD8_2670, CGD8_4230, CGD2_2510	272	3	1466	5.38971	1	1	1
Female-specific.txt	INTERPRO	IPR023753:Pyridine nucleotide-disulphide oxidoreductase, FAD/NAD(P)-binding domain	5	0.757576	0.0957962	CGD8_2670, CGD8_4230, CGD7_270, CGD8_380, CGD2_2510	418	11	2496	2.71422	1	1	0.998621
Female-specific.txt	INTERPRO	IPR000884:Thrombospondin, type 1 repeat	5	0.757576	0.0957962	CGD1_3500, CGD6_800, CGD5_4470, CGD1_3510, CGD5_3420	418	11	2496	2.71422	1	1	0.998621
Female-specific.txt	INTERPRO	IPR020845:AMP-binding, conserved site	4	0.606061	0.0960574	CGD4_2900, CGD1_3710, CGD3_2870, CGD3_2180	418	7	2496	3.41217	1	1	0.998621
Female-specific.txt	INTERPRO	IPR000873:AMP-dependent synthetase/ligase	4	0.606061	0.0960574	CGD4_2900, CGD1_3710, CGD3_2870, CGD3_2180	418	7	2496	3.41217	1	1	0.998621
Female-specific.txt	SMART	SM00054:EFh	8	1.21212	0.0973958	CGD2_1240, CGD5_3130, CGD7_40, CGD7_1010, CGD2_1300, CGD4_3330, CGD7_1840, CGD2_1700	180	23	1005	1.94203	0.999994	1	1
Female-specific.txt	KEGG_PATHWAY	cpv03440:Homologous recombination	5	0.757576	0.0985461	CGD1_1180, CGD2_4080, CGD7_4620, CGD6_4420, CGD8_1620	81	14	609	2.68519	0.997297	0.351071	0.307957

## Sheet: Kegg FDR<0.01
Source.Name	Category	Term	Count	%	PValue	Genes	List Total	Pop Hits	Pop Total	Fold Enrichment	Bonferroni	Benjamini	FDR	log
down_oligomycin_A.txt	KEGG_PATHWAY	cpv00010:Glycolysis / Gluconeogenesis	11	1.59884	3.04935e-07	CGD1_2040, CGD5_1960, CGD1_3040, CGD2_3200, CGD1_3710, CGD7_910, CGD8_1720, CGD1_3020, CGD2_3270, CGD6_3790, CGD2_3260	76	14	609	6.29605	1.67713e-05	1.67713e-05	0.000299929	6.51579
down_mubritinib.txt	KEGG_PATHWAY	cpv00010:Glycolysis / Gluconeogenesis	12	1.69492	1.34426e-07	CGD1_2040, CGD5_1960, CGD1_3040, CGD2_3200, CGD1_3710, CGD7_910, CGD8_1720, CGD1_3020, CGD7_4270, CGD2_3270, CGD6_3790, CGD2_3260	93	14	609	5.6129	7.79669e-06	7.79669e-06	0.000133745	6.87152
Female-specific.txt	KEGG_PATHWAY	cpv00010:Glycolysis / Gluconeogenesis	11	1.66667	5.86e-07	CGD6_3800, CGD1_3040, CGD1_3710, CGD7_910, CGD6_3790, CGD1_2040, CGD2_3270, CGD1_3020, CGD8_1720, CGD7_4270, CGD2_3260	81	14	609	5.90741	3.34e-05	1.67e-05	1.46e-05	6.2321
down_mycophenolate_mofetil.txt	KEGG_PATHWAY	cpv01100:Metabolic pathways	27	4.28571	9.07588e-08	CGD5_1140, CGD7_910, CGD5_4560, CGD8_4940, CGD6_3720, CGD8_1720, CGD8_1970, CGD6_3280, CGD7_1830, CGD7_540, CGD8_920, CGD8_3680, CGD1_3730, CGD5_1960, CGD5_2590, CGD4_1890, CGD8_2370, CGD3_80, CGD7_3120, CGD6_4570, CGD6_4580, CGD3_2030, CGD1_3020, CGD6_3790, CGD2_3270, CGD4_4460, CGD2_3260	43	149	609	2.56641	4.53793e-06	4.53793e-06	8.74135e-05	7.04211
Female-specific.txt	KEGG_PATHWAY	cpv01100:Metabolic pathways	42	6.36364	2.05e-08	CGD5_2590, CGD8_920, CGD6_3290, CGD8_2370, CGD8_3680, CGD1_3710, CGD7_4270, CGD8_1720, CGD2_3260, CGD8_2610, CGD8_1620, CGD6_3800, CGD4_4340, CGD4_4460, CGD6_3720, CGD6_2450, CGD1_3730, CGD1_2040, CGD7_1830, CGD6_3280, CGD4_2600, CGD6_4570, CGD7_1810, CGD3_4290, CGD7_450, CGD5_2040, CGD3_80, CGD1_3720, CGD1_1900, CGD5_2600, CGD2_3270, CGD8_1410, CGD8_1970, CGD8_4940, CGD5_4440, CGD1_3040, CGD7_91…	81	149	609	2.11931	1.17e-06	1.17e-06	1.02e-06	7.68825
down_antimycin_A.txt	KEGG_PATHWAY	cpv01110:Biosynthesis of secondary metabolites	23	2.74136	9.56761e-06	CGD5_1140, CGD2_3200, CGD7_910, CGD3_3210, CGD7_2650, CGD8_1720, CGD6_3280, CGD2_1200, CGD4_960, CGD2_210, CGD8_3680, CGD2_2130, CGD2_1770, CGD1_2040, CGD1_3040, CGD8_2610, CGD6_2450, CGD1_3020, CGD2_3270, CGD6_3790, CGD3_2150, CGD4_2790, CGD2_3260	130	44	609	2.44878	0.00060258	0.000301336	0.0096873	5.0192
down_mubritinib.txt	KEGG_PATHWAY	cpv01110:Biosynthesis of secondary metabolites	21	2.9661	4.8696e-07	CGD5_1140, CGD4_4340, CGD2_3200, CGD7_910, CGD3_3210, CGD6_3720, CGD8_1720, CGD7_4270, CGD6_3280, CGD8_3680, CGD5_1960, CGD1_2040, CGD2_1770, CGD1_3040, CGD1_3710, CGD8_2610, CGD1_3020, CGD2_3270, CGD6_3790, CGD4_2790, CGD2_3260	93	44	609	3.12537	2.82433e-05	1.41218e-05	0.000484493	6.31251
down_mycophenolate_mofetil.txt	KEGG_PATHWAY	cpv01110:Biosynthesis of secondary metabolites	14	2.22222	1.3716e-06	CGD5_1960, CGD4_1890, CGD5_1140, CGD7_910, CGD5_4560, CGD6_3720, CGD8_1720, CGD1_3020, CGD6_3280, CGD2_3270, CGD6_3790, CGD2_210, CGD8_3680, CGD2_3260	43	44	609	4.50634	6.85775e-05	3.42893e-05	0.00132103	5.86277
Female-specific.txt	KEGG_PATHWAY	cpv01110:Biosynthesis of secondary metabolites	19	2.87879	1.43e-06	CGD7_450, CGD8_3680, CGD1_3710, CGD2_3270, CGD8_1720, CGD7_4270, CGD2_3260, CGD8_2610, CGD6_3800, CGD1_3040, CGD7_910, CGD4_4340, CGD6_3720, CGD6_3790, CGD6_2450, CGD1_2040, CGD2_210, CGD6_3280, CGD1_3020	81	44	609	3.24663	8.14e-05	2.71e-05	2.38e-05	5.84466
down_mubritinib.txt	KEGG_PATHWAY	cpv01130:Biosynthesis of antibiotics	16	2.25989	3.79662e-06	CGD2_3200, CGD7_910, CGD6_3720, CGD8_1720, CGD7_4270, CGD7_1830, CGD1_3730, CGD5_1960, CGD1_2040, CGD1_3040, CGD1_3710, CGD8_2610, CGD1_3020, CGD2_3270, CGD6_3790, CGD2_3260	93	30	609	3.49247	0.00022018	7.33989e-05	0.00377733	5.4206
down_mycophenolate_mofetil.txt	KEGG_PATHWAY	cpv01130:Biosynthesis of antibiotics	11	1.74603	9.0026e-06	CGD5_1960, CGD4_1890, CGD7_910, CGD6_3720, CGD8_1720, CGD1_3020, CGD2_3270, CGD6_3790, CGD7_1830, CGD2_3260, CGD1_3730	43	30	609	5.19302	0.000450031	0.000150033	0.00867044	5.04563
Female-specific.txt	KEGG_PATHWAY	cpv01130:Biosynthesis of antibiotics	15	2.27273	3.95e-06	CGD1_3710, CGD2_3270, CGD8_1720, CGD7_4270, CGD2_3260, CGD8_2610, CGD6_3800, CGD1_3040, CGD7_910, CGD6_3720, CGD6_3790, CGD1_3730, CGD1_2040, CGD7_1830, CGD1_3020	81	30	609	3.75926	0.000225	5.63e-05	4.94e-05	5.4034
down_oligomycin_A.txt	KEGG_PATHWAY	cpv01200:Carbon metabolism	10	1.45349	4.98756e-06	CGD1_2040, CGD5_1960, CGD1_3040, CGD5_70, CGD2_3200, CGD1_3710, CGD7_910, CGD1_3020, CGD6_3790, CGD5_750	76	14	609	5.72368	0.000274279	0.000137149	0.00490557	5.30211
down_mubritinib.txt	KEGG_PATHWAY	cpv01200:Carbon metabolism	12	1.69492	1.34426e-07	CGD1_2040, CGD5_1960, CGD1_3040, CGD5_70, CGD2_3200, CGD1_3710, CGD7_910, CGD8_2610, CGD1_3020, CGD7_4270, CGD6_3790, CGD5_750	93	14	609	5.6129	7.79669e-06	7.79669e-06	0.000133745	6.87152
Female-specific.txt	KEGG_PATHWAY	cpv01200:Carbon metabolism	9	1.36364	9.89e-05	CGD6_3800, CGD1_3040, CGD1_3710, CGD7_910, CGD6_3790, CGD1_2040, CGD1_3020, CGD7_4270, CGD8_2610	81	14	609	4.83333	0.00561977	0.00112707	0.000989	4.0048
Asexual-specific.txt	KEGG_PATHWAY	cpv03008:Ribosome biogenesis in eukaryotes	19	4.24107	5.51513e-05	CGD8_3310, CGD4_1700, CGD8_4330, CGD5_1190, CGD3_760, CGD5_4260, CGD5_1760, CGD2_2170, CGD3_2820, CGD4_4040, CGD7_3590, CGD3_3850, CGD4_1480, CGD2_50, CGD3_2110, CGD3_1340, CGD1_2890, CGD7_1530, CGD4_2740	102	44	609	2.57821	0.00176333	0.00088242	0.00088242	4.25844
up_agm1470.txt	KEGG_PATHWAY	cpv03008:Ribosome biogenesis in eukaryotes	12	2.40481	6.69587e-06	CGD6_3850, CGD4_1700, CGD4_1480, CGD2_2170, CGD4_4040, CGD5_3110, CGD8_900, CGD7_1530, CGD1_530, CGD3_2110, CGD2_2910, CGD4_90	35	44	609	4.74545	0.000180773	0.000180773	0.00554728	5.17419
up_antimycin_A.txt	KEGG_PATHWAY	cpv03008:Ribosome biogenesis in eukaryotes	30	7.07547	3.8053e-21	CGD6_3850, CGD4_3130, CGD8_3660, CGD8_900, CGD3_760, CGD2_4090, CGD3_2110, CGD5_1760, CGD4_1480, CGD7_2290, CGD2_2170, CGD2_50, CGD5_4260, CGD7_3590, CGD1_2890, CGD7_1040, CGD3_3850, CGD5_2010, CGD3_2820, CGD4_4040, CGD8_4330, CGD7_440, CGD4_1700, CGD3_1340, CGD1_530, CGD7_1530, CGD8_2000, CGD2_2910, CGD4_2740, CGD4_90	65	44	609	6.38811	6.08847e-20	6.08847e-20	2.70227e-18	20.4196
up_oligomycin_A.txt	KEGG_PATHWAY	cpv03008:Ribosome biogenesis in eukaryotes	27	5.70825	3.0599e-17	CGD6_3850, CGD4_3130, CGD8_3660, CGD3_760, CGD2_4090, CGD3_2110, CGD5_1760, CGD4_1480, CGD7_2290, CGD2_50, CGD5_4260, CGD5_2000, CGD7_3590, CGD1_2890, CGD7_1040, CGD5_2010, CGD4_4040, CGD8_4330, CGD7_440, CGD4_1700, CGD3_1340, CGD1_530, CGD7_1530, CGD8_2000, CGD2_2910, CGD4_2740, CGD4_90	64	44	609	5.83913	8.26172e-16	8.26172e-16	2.53507e-14	16.5143
up_mubritinib.txt	KEGG_PATHWAY	cpv03008:Ribosome biogenesis in eukaryotes	33	5.93525	1.18438e-23	CGD6_3850, CGD4_3130, CGD8_3660, CGD8_900, CGD3_760, CGD2_4090, CGD3_2110, CGD5_1760, CGD4_1480, CGD7_2290, CGD2_2170, CGD2_50, CGD5_4260, CGD5_2000, CGD7_3590, CGD1_2890, CGD7_1040, CGD3_3850, CGD5_2010, CGD3_2820, CGD4_4040, CGD8_4330, CGD7_440, CGD8_1450, CGD4_1700, CGD3_1340, CGD4_2840, CGD7_1530, CGD1_530, CGD8_2000, CGD2_2910, CGD4_2740, CGD4_90	73	44	609	6.25685	2.13188e-22	2.13188e-22	8.73032e-21	22.9265
up_bay.txt	KEGG_PATHWAY	cpv03008:Ribosome biogenesis in eukaryotes	34	4.49141	2.36632e-10	CGD6_3850, CGD4_3130, CGD8_3310, CGD8_3660, CGD8_900, CGD3_760, CGD2_4090, CGD3_2110, CGD5_1760, CGD4_1480, CGD7_2290, CGD2_2170, CGD2_50, CGD5_4260, CGD5_2000, CGD7_3590, CGD1_2890, CGD7_1040, CGD3_3850, CGD5_2010, CGD3_2820, CGD4_4040, CGD8_4330, CGD7_440, CGD8_1450, CGD4_1700, CGD3_1340, CGD4_2840, CGD7_1530, CGD1_530, CGD8_2000, CGD2_2910, CGD4_2740, CGD4_90	185	44	609	2.54373	5.67916e-09	2.83958e-09	1.89823e-07	9.62593
up_beloranib.txt	KEGG_PATHWAY	cpv03008:Ribosome biogenesis in eukaryotes	25	3.99361	3.35147e-08	CGD6_3850, CGD4_3130, CGD5_2010, CGD8_3660, CGD4_4040, CGD8_900, CGD2_4090, CGD3_760, CGD3_2110, CGD8_4330, CGD5_1760, CGD3_3270, CGD4_1480, CGD4_1700, CGD2_2170, CGD2_50, CGD5_4260, CGD7_3590, CGD7_1530, CGD1_530, CGD8_2000, CGD2_2910, CGD4_2740, CGD7_1040, CGD4_90	116	44	609	2.98295	8.04353e-07	4.02176e-07	2.6885e-05	7.47476
Asexual-specific.txt	KEGG_PATHWAY	cpv03010:Ribosome	29	6.47321	3.36224e-06	CGD5_1580, CGD5_970, CGD2_280, CGD8_2870, CGD2_2990, CGD5_3040, CGD8_4350, CGD7_4460, CGD3_1300, CGD7_4760, CGD6_4630, CGD4_4020, CGD4_2260, CGD7_5310, CGD3_2090, CGD6_2170, CGD8_400, CGD6_4190, CGD2_170, CGD6_3180, CGD8_3450, CGD2_4260, CGD4_3080, CGD7_2110, CGD4_470, CGD8_430, CGD3_3790, CGD6_4320, CGD1_3000	102	76	609	2.27825	0.000107586	0.000107592	0.000107592	5.47337
up_bay.txt	KEGG_PATHWAY	cpv03010:Ribosome	74	9.77543	2.09853e-39	CGD6_3180, CGD2_170, CGD2_350, CGD8_4360, CGD8_400, CGD8_3480, CGD8_440, CGD2_1070, CGD8_4050, CGD5_3040, CGD6_570, CGD4_2400, CGD1_2270, CGD2_120, CGD6_2170, CGD7_2420, CGD1_300, CGD7_5310, CGD7_2250, CGD3_830, CGD7_2110, CGD5_2780, CGD5_3720, CGD2_3000, CGD8_650, CGD2_4260, CGD2_2990, CGD7_5060, CGD2_130, CGD7_4760, CGD7_1460, CGD3_3890, CGD5_2370, CGD3_3790, CGD6_4320, CGD1_3000, CGD4_3080, CG…	185	76	609	3.20526	5.03647e-38	5.03647e-38	1.68341e-36	38.6781
up_beloranib.txt	KEGG_PATHWAY	cpv03010:Ribosome	58	9.26518	1.57484e-31	CGD2_170, CGD2_350, CGD8_400, CGD8_4360, CGD8_3480, CGD8_440, CGD2_1070, CGD8_4050, CGD5_3040, CGD6_570, CGD2_120, CGD6_2170, CGD1_300, CGD7_5310, CGD3_830, CGD7_2110, CGD5_2780, CGD5_3720, CGD2_4260, CGD8_650, CGD2_2990, CGD7_5060, CGD2_130, CGD7_1460, CGD3_3890, CGD5_2370, CGD3_3790, CGD6_4320, CGD1_3000, CGD4_3080, CGD6_4630, CGD3_1250, CGD7_130, CGD3_2440, CGD8_1840, CGD2_2200, CGD5_3740, CGD…	116	76	609	4.00658	3.77962e-30	3.77962e-30	1.26332e-28	30.8028
up_tvb.txt	KEGG_PATHWAY	cpv03010:Ribosome	6	54.5455	2.69045e-05	CGD3_3930, CGD4_840, CGD8_4050, CGD3_2250, CGD3_3790, CGD7_4050	6	76	609	8.01316	2.69045e-05	2.69045e-05	0.00269045	4.57018
down_bay.txt	KEGG_PATHWAY	cpv03030:DNA replication	19	1.77903	3.37719e-07	CGD2_1250, CGD3_1450, CGD8_610, CGD8_1240, CGD2_1100, CGD8_870, CGD4_970, CGD2_1600, CGD2_4080, CGD7_2140, CGD3_3820, CGD3_4290, CGD3_3400, CGD8_1410, CGD7_4620, CGD6_240, CGD3_3470, CGD8_2150, CGD6_4410	127	28	609	3.25394	1.92498e-05	9.62495e-06	0.000334754	6.47144
down_antimycin_A.txt	KEGG_PATHWAY	cpv03050:Proteasome	21	2.50298	2.0818e-07	CGD1_420, CGD6_3590, CGD6_4350, CGD4_250, CGD2_530, CGD8_4060, CGD4_2540, CGD4_3950, CGD8_840, CGD2_2210, CGD5_3220, CGD2_860, CGD5_1820, CGD4_530, CGD5_4210, CGD3_2170, CGD1_2490, CGD2_1440, CGD2_1350, CGD3_2530, CGD6_920	130	32	609	3.07428	1.31152e-05	1.31152e-05	0.000210793	6.68156
down_bay.txt	KEGG_PATHWAY	cpv03050:Proteasome	21	1.96629	1.34207e-07	CGD1_420, CGD2_3370, CGD4_1170, CGD6_3590, CGD6_4350, CGD4_250, CGD6_3270, CGD2_530, CGD4_2540, CGD4_3950, CGD2_2210, CGD5_3220, CGD4_530, CGD3_2200, CGD5_4210, CGD3_2170, CGD2_1440, CGD7_2900, CGD8_570, CGD3_2530, CGD6_920	127	32	609	3.1469	7.64975e-06	7.64975e-06	0.000133028	6.87223
