# Supplementary material for: Cryptosporidium life cycle small molecule probing implicates translational repression and an Apetala 2 transcription factor in macrogamont differentiation
Source: PLoS Pathog. 2024 Apr 26;20(4):e1011906. doi: 10.1371/journal.ppat.1011906 (PMC11078545; doi:10.1371/journal.ppat.1011906)
Supplement: S5 File — In total, comparisons for 9 different axes of differentiation were performed; 5 from Plasmodium, 2 from Eimeria, and 1 from Toxoplasma. For each, both upregulated and downregulated genes are analyzed separately in “cellular component” and “molecular function”, culminating in a total of 36 comparisons. The file is a merged file of those 36 results. (XLSX) [file ppat.1011906.s005.xlsx]

## Sheet: Sheet1
Source.Name	ID	Name	Bgd count	Result count	Result gene list	Pct of bgd	Fold enrichment	Odds ratio	P-value	Benjamini	Bonferroni
eimeria_down_in_merozoite_comp_to_gametocyte_cc.tab	GO:0005856	cytoskeleton	41	31	ETH_00000385,ETH_00002045,ETH_00002515,ETH_00003725,ETH_00004005,ETH_00004010,ETH_00005885,ETH_00006400,ETH_00008820,ETH_00009615,ETH_00011215,ETH_00015160,ETH_00015360,ETH_00015850,ETH_00017825,ETH_00017830,ETH_00022685,ETH_00022890,ETH_00023565,ETH_00023880,ETH_00023890,ETH_00023990,ETH_00023995,ETH_00024275,ETH_00026610,ETH_00027245,ETH_00034635,ETH_00034850,ETH_00036370,ETH_00043020,ETH_00043…	75.6	2.41	7.02	5.49083e-09	4.00831e-07	8.01662e-07
eimeria_down_in_merozoite_comp_to_gametocyte_cc.tab	GO:0044430	cytoskeletal part	41	31	ETH_00000385,ETH_00002045,ETH_00002515,ETH_00003725,ETH_00004005,ETH_00004010,ETH_00005885,ETH_00006400,ETH_00008820,ETH_00009615,ETH_00011215,ETH_00015160,ETH_00015360,ETH_00015850,ETH_00017825,ETH_00017830,ETH_00022685,ETH_00022890,ETH_00023565,ETH_00023880,ETH_00023890,ETH_00023990,ETH_00023995,ETH_00024275,ETH_00026610,ETH_00027245,ETH_00034635,ETH_00034850,ETH_00036370,ETH_00043020,ETH_00043…	75.6	2.41	7.02	5.49083e-09	4.00831e-07	8.01662e-07
eimeria_down_in_merozoite_comp_to_gametocyte_cc.tab	GO:0030286	dynein complex	17	15	ETH_00002045,ETH_00004010,ETH_00008820,ETH_00009615,ETH_00015360,ETH_00017825,ETH_00017830,ETH_00022685,ETH_00023565,ETH_00023990,ETH_00023995,ETH_00026610,ETH_00027245,ETH_00034635,ETH_00043205,	88.2	2.81	16.71	1.74835e-06	8.50862e-05	0.000255259
eimeria_down_in_merozoite_comp_to_gametocyte_cc.tab	GO:0015630	microtubule cytoskeleton	23	18	ETH_00002045,ETH_00002515,ETH_00004010,ETH_00005885,ETH_00008820,ETH_00009615,ETH_00015360,ETH_00017825,ETH_00017830,ETH_00022685,ETH_00023565,ETH_00023990,ETH_00023995,ETH_00026610,ETH_00027245,ETH_00034635,ETH_00043020,ETH_00043205,	78.3	2.5	8.04	4.51598e-06	0.000164833	0.000659332
eimeria_down_in_merozoite_comp_to_gametocyte_cc.tab	GO:0005875	microtubule associated complex	19	15	ETH_00002045,ETH_00004010,ETH_00008820,ETH_00009615,ETH_00015360,ETH_00017825,ETH_00017830,ETH_00022685,ETH_00023565,ETH_00023990,ETH_00023995,ETH_00026610,ETH_00027245,ETH_00034635,ETH_00043205,	78.9	2.52	8.35	2.51715e-05	0.000735007	0.00367503
eimeria_down_in_merozoite_comp_to_gametocyte_cc.tab	GO:0044425	membrane part	172	74	ETH_00000065,ETH_00000330,ETH_00001485,ETH_00001900,ETH_00002570,ETH_00003995,ETH_00004080,ETH_00004905,ETH_00005015,ETH_00005030,ETH_00005035,ETH_00005150,ETH_00005185,ETH_00005420,ETH_00005435,ETH_00006120,ETH_00007200,ETH_00007290,ETH_00007535,ETH_00007730,ETH_00007820,ETH_00008060,ETH_00008245,ETH_00008500,ETH_00009050,ETH_00009430,ETH_00009485,ETH_00010045,ETH_00010170,ETH_00010375,ETH_00011…	43	1.37	1.72	0.000564817	0.0129932	0.0824633
eimeria_down_in_merozoite_comp_to_gametocyte_cc.tab	GO:0031224	intrinsic component of membrane	127	57	ETH_00000065,ETH_00001485,ETH_00001900,ETH_00002570,ETH_00003995,ETH_00004080,ETH_00004905,ETH_00005015,ETH_00005030,ETH_00005035,ETH_00005185,ETH_00005420,ETH_00005435,ETH_00007200,ETH_00007290,ETH_00007730,ETH_00007820,ETH_00008245,ETH_00008500,ETH_00009050,ETH_00009430,ETH_00009485,ETH_00010045,ETH_00010170,ETH_00010375,ETH_00011555,ETH_00012655,ETH_00013790,ETH_00015745,ETH_00015785,ETH_00015…	44.9	1.43	1.84	0.000711957	0.0129932	0.103946
eimeria_down_in_merozoite_comp_to_gametocyte_cc.tab	GO:0016021	integral component of membrane	127	57	ETH_00000065,ETH_00001485,ETH_00001900,ETH_00002570,ETH_00003995,ETH_00004080,ETH_00004905,ETH_00005015,ETH_00005030,ETH_00005035,ETH_00005185,ETH_00005420,ETH_00005435,ETH_00007200,ETH_00007290,ETH_00007730,ETH_00007820,ETH_00008245,ETH_00008500,ETH_00009050,ETH_00009430,ETH_00009485,ETH_00010045,ETH_00010170,ETH_00010375,ETH_00011555,ETH_00012655,ETH_00013790,ETH_00015745,ETH_00015785,ETH_00015…	44.9	1.43	1.84	0.000711957	0.0129932	0.103946
eimeria_down_in_merozoite_comp_to_gametocyte_cc.tab	GO:0030117	membrane coat	19	13	ETH_00005150,ETH_00006120,ETH_00007535,ETH_00011740,ETH_00021065,ETH_00021415,ETH_00026095,ETH_00027980,ETH_00028865,ETH_00032270,ETH_00033260,ETH_00041395,ETH_00041840,	68.4	2.18	4.8	0.000949458	0.0138621	0.138621
eimeria_down_in_merozoite_comp_to_gametocyte_cc.tab	GO:0048475	coated membrane	19	13	ETH_00005150,ETH_00006120,ETH_00007535,ETH_00011740,ETH_00021065,ETH_00021415,ETH_00026095,ETH_00027980,ETH_00028865,ETH_00032270,ETH_00033260,ETH_00041395,ETH_00041840,	68.4	2.18	4.8	0.000949458	0.0138621	0.138621
eimeria_down_in_merozoite_comp_to_gametocyte_cc.tab	GO:1902494	catalytic complex	61	31	ETH_00000330,ETH_00000830,ETH_00001340,ETH_00002045,ETH_00002175,ETH_00004010,ETH_00004080,ETH_00007290,ETH_00008820,ETH_00009615,ETH_00011175,ETH_00011410,ETH_00015360,ETH_00016670,ETH_00017825,ETH_00017830,ETH_00018450,ETH_00021535,ETH_00021820,ETH_00022685,ETH_00023565,ETH_00023990,ETH_00023995,ETH_00024910,ETH_00026610,ETH_00027245,ETH_00027335,ETH_00031210,ETH_00034635,ETH_00035240,ETH_00043…	50.8	1.62	2.31	0.0010602	0.0140718	0.15479
eimeria_down_in_merozoite_comp_to_gametocyte_cc.tab	GO:0016020	membrane	249	100	ETH_00000065,ETH_00000330,ETH_00000465,ETH_00001265,ETH_00001485,ETH_00001800,ETH_00001900,ETH_00002570,ETH_00003995,ETH_00004080,ETH_00004860,ETH_00004905,ETH_00005015,ETH_00005030,ETH_00005035,ETH_00005150,ETH_00005185,ETH_00005420,ETH_00005435,ETH_00005720,ETH_00006120,ETH_00006235,ETH_00007200,ETH_00007230,ETH_00007235,ETH_00007290,ETH_00007535,ETH_00007730,ETH_00007790,ETH_00007820,ETH_00008…	40.2	1.28	1.54	0.00122852	0.014947	0.179364
eimeria_down_in_merozoite_comp_to_gametocyte_cc.tab	GO:0015629	actin cytoskeleton	20	13	ETH_00000385,ETH_00003725,ETH_00004005,ETH_00006400,ETH_00011215,ETH_00015160,ETH_00015850,ETH_00022890,ETH_00023880,ETH_00023890,ETH_00024275,ETH_00034850,ETH_00036370,	65	2.07	4.12	0.00194092	0.021798	0.283374
eimeria_down_in_merozoite_comp_to_gametocyte_cc.tab	GO:0005839	proteasome core complex	16	11	ETH_00000830,ETH_00001340,ETH_00002175,ETH_00011175,ETH_00011410,ETH_00016670,ETH_00021535,ETH_00021820,ETH_00027335,ETH_00031210,ETH_00035240,	68.8	2.19	4.87	0.00227473	0.0237221	0.33211
eimeria_down_in_merozoite_comp_to_gametocyte_cc.tab	GO:0012505	endomembrane system	30	17	ETH_00001485,ETH_00004080,ETH_00006120,ETH_00007290,ETH_00007535,ETH_00008060,ETH_00011220,ETH_00013940,ETH_00018450,ETH_00019535,ETH_00019790,ETH_00021065,ETH_00021415,ETH_00022665,ETH_00026095,ETH_00028865,ETH_00042105,	56.7	1.81	2.9	0.0034153	0.0332423	0.498634
eimeria_down_in_merozoite_comp_to_gametocyte_cc.tab	GO:0044446	intracellular organelle part	130	55	ETH_00000385,ETH_00001485,ETH_00002045,ETH_00002515,ETH_00003725,ETH_00004005,ETH_00004010,ETH_00004080,ETH_00004800,ETH_00005885,ETH_00006120,ETH_00006400,ETH_00007290,ETH_00007535,ETH_00007990,ETH_00008060,ETH_00008820,ETH_00009615,ETH_00011215,ETH_00011220,ETH_00012085,ETH_00015160,ETH_00015360,ETH_00015850,ETH_00017825,ETH_00017830,ETH_00018450,ETH_00019535,ETH_00019790,ETH_00021065,ETH_00021…	42.3	1.35	1.65	0.00450891	0.0387236	0.658301
eimeria_down_in_merozoite_comp_to_gametocyte_cc.tab	GO:0044422	organelle part	130	55	ETH_00000385,ETH_00001485,ETH_00002045,ETH_00002515,ETH_00003725,ETH_00004005,ETH_00004010,ETH_00004080,ETH_00004800,ETH_00005885,ETH_00006120,ETH_00006400,ETH_00007290,ETH_00007535,ETH_00007990,ETH_00008060,ETH_00008820,ETH_00009615,ETH_00011215,ETH_00011220,ETH_00012085,ETH_00015160,ETH_00015360,ETH_00015850,ETH_00017825,ETH_00017830,ETH_00018450,ETH_00019535,ETH_00019790,ETH_00021065,ETH_00021…	42.3	1.35	1.65	0.00450891	0.0387236	0.658301
eimeria_down_in_merozoite_comp_to_gametocyte_cc.tab	GO:0044427	chromosomal part	15	10	ETH_00004800,ETH_00007990,ETH_00012085,ETH_00030960,ETH_00036750,ETH_00038520,ETH_00039495,ETH_00039510,ETH_00040035,ETH_00043305,	66.7	2.13	4.42	0.0051147	0.0388847	0.746746
eimeria_down_in_merozoite_comp_to_gametocyte_cc.tab	GO:0016459	myosin complex	15	10	ETH_00000385,ETH_00004005,ETH_00006400,ETH_00011215,ETH_00015160,ETH_00015850,ETH_00022890,ETH_00023880,ETH_00023890,ETH_00024275,	66.7	2.13	4.42	0.0051147	0.0388847	0.746746
eimeria_down_in_merozoite_comp_to_gametocyte_cc.tab	GO:0005694	chromosome	24	14	ETH_00003335,ETH_00004800,ETH_00007990,ETH_00012085,ETH_00013420,ETH_00024720,ETH_00030960,ETH_00036750,ETH_00038520,ETH_00039495,ETH_00039510,ETH_00040035,ETH_00040145,ETH_00043305,	58.3	1.86	3.1	0.00548554	0.0388847	0.800889
eimeria_down_in_merozoite_comp_to_gametocyte_cc.tab	GO:0005576	extracellular region	9	7	ETH_00012815,ETH_00019235,ETH_00026205,ETH_00027460,ETH_00031845,ETH_00034060,ETH_00036725,	77.8	2.48	7.72	0.00559301	0.0388847	0.81658
eimeria_down_in_merozoite_comp_to_gametocyte_cc.tab	GO:0000502	proteasome complex	18	11	ETH_00000830,ETH_00001340,ETH_00002175,ETH_00011175,ETH_00011410,ETH_00016670,ETH_00021535,ETH_00021820,ETH_00027335,ETH_00031210,ETH_00035240,	61.1	1.95	3.47	0.00858211	0.0544777	1
eimeria_down_in_merozoite_comp_to_gametocyte_cc.tab	GO:1905369	endopeptidase complex	18	11	ETH_00000830,ETH_00001340,ETH_00002175,ETH_00011175,ETH_00011410,ETH_00016670,ETH_00021535,ETH_00021820,ETH_00027335,ETH_00031210,ETH_00035240,	61.1	1.95	3.47	0.00858211	0.0544777	1
eimeria_down_in_merozoite_comp_to_gametocyte_cc.tab	GO:1905368	peptidase complex	21	12	ETH_00000830,ETH_00001340,ETH_00002175,ETH_00007290,ETH_00011175,ETH_00011410,ETH_00016670,ETH_00021535,ETH_00021820,ETH_00027335,ETH_00031210,ETH_00035240,	57.1	1.82	2.95	0.0124631	0.0574085	1
eimeria_down_in_merozoite_comp_to_gametocyte_cc.tab	GO:0019773	proteasome core complex, alpha-subunit complex	6	5	ETH_00001340,ETH_00011175,ETH_00011410,ETH_00021820,ETH_00027335,	83.3	2.66	11.01	0.0133545	0.0574085	1
eimeria_down_in_merozoite_comp_to_gametocyte_cc.tab	GO:0030120	vesicle coat	8	6	ETH_00006120,ETH_00007535,ETH_00021065,ETH_00021415,ETH_00026095,ETH_00028865,	75	2.39	6.61	0.0141555	0.0574085	1
eimeria_down_in_merozoite_comp_to_gametocyte_cc.tab	GO:0097708	intracellular vesicle	8	6	ETH_00006120,ETH_00007535,ETH_00021065,ETH_00021415,ETH_00026095,ETH_00028865,	75	2.39	6.61	0.0141555	0.0574085	1
eimeria_down_in_merozoite_comp_to_gametocyte_cc.tab	GO:0044433	cytoplasmic vesicle part	8	6	ETH_00006120,ETH_00007535,ETH_00021065,ETH_00021415,ETH_00026095,ETH_00028865,	75	2.39	6.61	0.0141555	0.0574085	1
eimeria_down_in_merozoite_comp_to_gametocyte_cc.tab	GO:0012506	vesicle membrane	8	6	ETH_00006120,ETH_00007535,ETH_00021065,ETH_00021415,ETH_00026095,ETH_00028865,	75	2.39	6.61	0.0141555	0.0574085	1
eimeria_down_in_merozoite_comp_to_gametocyte_cc.tab	GO:0005798	Golgi-associated vesicle	8	6	ETH_00006120,ETH_00007535,ETH_00021065,ETH_00021415,ETH_00026095,ETH_00028865,	75	2.39	6.61	0.0141555	0.0574085	1
eimeria_down_in_merozoite_comp_to_gametocyte_cc.tab	GO:0031410	cytoplasmic vesicle	8	6	ETH_00006120,ETH_00007535,ETH_00021065,ETH_00021415,ETH_00026095,ETH_00028865,	75	2.39	6.61	0.0141555	0.0574085	1
eimeria_down_in_merozoite_comp_to_gametocyte_cc.tab	GO:0030662	coated vesicle membrane	8	6	ETH_00006120,ETH_00007535,ETH_00021065,ETH_00021415,ETH_00026095,ETH_00028865,	75	2.39	6.61	0.0141555	0.0574085	1
eimeria_down_in_merozoite_comp_to_gametocyte_cc.tab	GO:0030660	Golgi-associated vesicle membrane	8	6	ETH_00006120,ETH_00007535,ETH_00021065,ETH_00021415,ETH_00026095,ETH_00028865,	75	2.39	6.61	0.0141555	0.0574085	1
eimeria_down_in_merozoite_comp_to_gametocyte_cc.tab	GO:0030659	cytoplasmic vesicle membrane	8	6	ETH_00006120,ETH_00007535,ETH_00021065,ETH_00021415,ETH_00026095,ETH_00028865,	75	2.39	6.61	0.0141555	0.0574085	1
eimeria_down_in_merozoite_comp_to_gametocyte_cc.tab	GO:0031982	vesicle	8	6	ETH_00006120,ETH_00007535,ETH_00021065,ETH_00021415,ETH_00026095,ETH_00028865,	75	2.39	6.61	0.0141555	0.0574085	1
eimeria_down_in_merozoite_comp_to_gametocyte_cc.tab	GO:0030135	coated vesicle	8	6	ETH_00006120,ETH_00007535,ETH_00021065,ETH_00021415,ETH_00026095,ETH_00028865,	75	2.39	6.61	0.0141555	0.0574085	1
eimeria_down_in_merozoite_comp_to_gametocyte_cc.tab	GO:0005783	endoplasmic reticulum	13	8	ETH_00001485,ETH_00004080,ETH_00007290,ETH_00008060,ETH_00018450,ETH_00019535,ETH_00022665,ETH_00042105,	61.5	1.96	3.53	0.0236827	0.0934508	1
eimeria_down_in_merozoite_comp_to_gametocyte_cc.tab	GO:0031984	organelle subcompartment	11	7	ETH_00001485,ETH_00004080,ETH_00007290,ETH_00008060,ETH_00018450,ETH_00019535,ETH_00019790,	63.6	2.03	3.85	0.0274167	0.0992817	1
eimeria_down_in_merozoite_comp_to_gametocyte_cc.tab	GO:0008290	F-actin capping protein complex	3	3	ETH_00003725,ETH_00034850,ETH_00036370,	100	3.19	inf	0.0307725	0.0992817	1
eimeria_down_in_merozoite_comp_to_gametocyte_cc.tab	GO:0000808	origin recognition complex	3	3	ETH_00007990,ETH_00012085,ETH_00036750,	100	3.19	inf	0.0307725	0.0992817	1
eimeria_down_in_merozoite_comp_to_gametocyte_cc.tab	GO:0042175	nuclear outer membrane-endoplasmic reticulum membrane network	9	6	ETH_00001485,ETH_00004080,ETH_00007290,ETH_00008060,ETH_00018450,ETH_00019535,	66.7	2.13	4.4	0.0312805	0.0992817	1
eimeria_down_in_merozoite_comp_to_gametocyte_cc.tab	GO:0005794	Golgi apparatus	9	6	ETH_00011220,ETH_00019790,ETH_00021065,ETH_00021415,ETH_00026095,ETH_00028865,	66.7	2.13	4.4	0.0312805	0.0992817	1
eimeria_down_in_merozoite_comp_to_gametocyte_cc.tab	GO:0044431	Golgi apparatus part	9	6	ETH_00011220,ETH_00019790,ETH_00021065,ETH_00021415,ETH_00026095,ETH_00028865,	66.7	2.13	4.4	0.0312805	0.0992817	1
eimeria_down_in_merozoite_comp_to_gametocyte_cc.tab	GO:0044432	endoplasmic reticulum part	9	6	ETH_00001485,ETH_00004080,ETH_00007290,ETH_00008060,ETH_00018450,ETH_00019535,	66.7	2.13	4.4	0.0312805	0.0992817	1
eimeria_down_in_merozoite_comp_to_gametocyte_cc.tab	GO:0005789	endoplasmic reticulum membrane	9	6	ETH_00001485,ETH_00004080,ETH_00007290,ETH_00008060,ETH_00018450,ETH_00019535,	66.7	2.13	4.4	0.0312805	0.0992817	1
eimeria_down_in_merozoite_comp_to_gametocyte_cc.tab	GO:0098827	endoplasmic reticulum subcompartment	9	6	ETH_00001485,ETH_00004080,ETH_00007290,ETH_00008060,ETH_00018450,ETH_00019535,	66.7	2.13	4.4	0.0312805	0.0992817	1
eimeria_down_in_merozoite_comp_to_gametocyte_mf.tab	GO:0003774	motor activity	47	38	ETH_00000385,ETH_00001490,ETH_00002045,ETH_00004005,ETH_00004010,ETH_00004750,ETH_00006400,ETH_00006890,ETH_00008820,ETH_00009615,ETH_00009710,ETH_00011215,ETH_00013460,ETH_00013785,ETH_00013850,ETH_00015160,ETH_00015850,ETH_00017345,ETH_00017825,ETH_00017830,ETH_00022685,ETH_00022890,ETH_00023565,ETH_00023880,ETH_00023890,ETH_00023990,ETH_00023995,ETH_00024275,ETH_00025240,ETH_00027245,ETH_00031…	80.9	2.58	9.66	2.28684e-12	1.01078e-09	1.01078e-09
eimeria_down_in_merozoite_comp_to_gametocyte_mf.tab	GO:0003777	microtubule motor activity	32	28	ETH_00001490,ETH_00002045,ETH_00004010,ETH_00004750,ETH_00006890,ETH_00008820,ETH_00009615,ETH_00009710,ETH_00013460,ETH_00013785,ETH_00013850,ETH_00017345,ETH_00017825,ETH_00017830,ETH_00022685,ETH_00023565,ETH_00023990,ETH_00023995,ETH_00025240,ETH_00027245,ETH_00031885,ETH_00032010,ETH_00034635,ETH_00034870,ETH_00039215,ETH_00040625,ETH_00041080,ETH_00043205,	87.5	2.79	15.84	5.04881e-11	1.11579e-08	2.23157e-08
eimeria_down_in_merozoite_comp_to_gametocyte_mf.tab	GO:0015631	tubulin binding	23	19	ETH_00001490,ETH_00004750,ETH_00005885,ETH_00006890,ETH_00009710,ETH_00010190,ETH_00010720,ETH_00013460,ETH_00013785,ETH_00013850,ETH_00017345,ETH_00025240,ETH_00031885,ETH_00032010,ETH_00034870,ETH_00039215,ETH_00040625,ETH_00041080,ETH_00043020,	82.6	2.63	10.63	5.16038e-07	7.44152e-05	0.000228089
eimeria_down_in_merozoite_comp_to_gametocyte_mf.tab	GO:0008092	cytoskeletal protein binding	25	20	ETH_00000310,ETH_00001490,ETH_00004750,ETH_00005885,ETH_00006890,ETH_00009710,ETH_00010190,ETH_00010720,ETH_00013460,ETH_00013785,ETH_00013850,ETH_00017345,ETH_00025240,ETH_00031885,ETH_00032010,ETH_00034870,ETH_00039215,ETH_00040625,ETH_00041080,ETH_00043020,	80	2.55	8.95	6.73441e-07	7.44152e-05	0.000297661
eimeria_down_in_merozoite_comp_to_gametocyte_mf.tab	GO:0016787	hydrolase activity	385	161	ETH_00000180,ETH_00000245,ETH_00000385,ETH_00000395,ETH_00000830,ETH_00001045,ETH_00001340,ETH_00001490,ETH_00001590,ETH_00001755,ETH_00002045,ETH_00002120,ETH_00002175,ETH_00002275,ETH_00002465,ETH_00002520,ETH_00002570,ETH_00002580,ETH_00002825,ETH_00004005,ETH_00004010,ETH_00004650,ETH_00004695,ETH_00004705,ETH_00004750,ETH_00004965,ETH_00005055,ETH_00005950,ETH_00006090,ETH_00006130,ETH_00006…	41.8	1.33	1.72	1.62517e-06	0.000143665	0.000718325
eimeria_down_in_merozoite_comp_to_gametocyte_mf.tab	GO:0008017	microtubule binding	19	16	ETH_00001490,ETH_00004750,ETH_00006890,ETH_00009710,ETH_00010720,ETH_00013460,ETH_00013785,ETH_00013850,ETH_00017345,ETH_00025240,ETH_00031885,ETH_00032010,ETH_00034870,ETH_00039215,ETH_00040625,ETH_00041080,	84.2	2.68	11.89	2.72902e-06	0.000201038	0.00120623
eimeria_down_in_merozoite_comp_to_gametocyte_mf.tab	GO:0003824	catalytic activity	1042	378	ETH_00000150,ETH_00000170,ETH_00000180,ETH_00000245,ETH_00000275,ETH_00000330,ETH_00000385,ETH_00000395,ETH_00000575,ETH_00000580,ETH_00000585,ETH_00000665,ETH_00000830,ETH_00001040,ETH_00001045,ETH_00001335,ETH_00001340,ETH_00001490,ETH_00001545,ETH_00001590,ETH_00001730,ETH_00001755,ETH_00001825,ETH_00002025,ETH_00002045,ETH_00002120,ETH_00002175,ETH_00002275,ETH_00002465,ETH_00002500,ETH_00002…	36.3	1.16	1.47	5.28279e-06	0.000333571	0.00233499
eimeria_down_in_merozoite_comp_to_gametocyte_mf.tab	GO:0017111	nucleoside-triphosphatase activity	169	77	ETH_00000385,ETH_00001045,ETH_00001490,ETH_00001755,ETH_00002045,ETH_00002120,ETH_00002465,ETH_00002520,ETH_00002570,ETH_00004005,ETH_00004010,ETH_00004750,ETH_00006090,ETH_00006130,ETH_00006400,ETH_00006890,ETH_00008060,ETH_00008495,ETH_00008805,ETH_00008820,ETH_00009480,ETH_00009485,ETH_00009605,ETH_00009615,ETH_00009710,ETH_00011215,ETH_00013460,ETH_00013785,ETH_00013850,ETH_00015160,ETH_00015…	45.6	1.45	1.92	4.31038e-05	0.00238148	0.0190519
eimeria_down_in_merozoite_comp_to_gametocyte_mf.tab	GO:0016462	pyrophosphatase activity	175	78	ETH_00000385,ETH_00001045,ETH_00001490,ETH_00001755,ETH_00002045,ETH_00002120,ETH_00002465,ETH_00002520,ETH_00002570,ETH_00004005,ETH_00004010,ETH_00004750,ETH_00006090,ETH_00006130,ETH_00006400,ETH_00006890,ETH_00008060,ETH_00008495,ETH_00008805,ETH_00008820,ETH_00009480,ETH_00009485,ETH_00009605,ETH_00009615,ETH_00009710,ETH_00011215,ETH_00013460,ETH_00013785,ETH_00013850,ETH_00015160,ETH_00015…	44.6	1.42	1.84	9.77467e-05	0.00480045	0.043204
eimeria_down_in_merozoite_comp_to_gametocyte_mf.tab	GO:0016818	hydrolase activity, acting on acid anhydrides, in phosphorus-containing anhydrides	176	78	ETH_00000385,ETH_00001045,ETH_00001490,ETH_00001755,ETH_00002045,ETH_00002120,ETH_00002465,ETH_00002520,ETH_00002570,ETH_00004005,ETH_00004010,ETH_00004750,ETH_00006090,ETH_00006130,ETH_00006400,ETH_00006890,ETH_00008060,ETH_00008495,ETH_00008805,ETH_00008820,ETH_00009480,ETH_00009485,ETH_00009605,ETH_00009615,ETH_00009710,ETH_00011215,ETH_00013460,ETH_00013785,ETH_00013850,ETH_00015160,ETH_00015…	44.3	1.41	1.82	0.000123635	0.00546465	0.0546465
eimeria_down_in_merozoite_comp_to_gametocyte_mf.tab	GO:0016817	hydrolase activity, acting on acid anhydrides	177	78	ETH_00000385,ETH_00001045,ETH_00001490,ETH_00001755,ETH_00002045,ETH_00002120,ETH_00002465,ETH_00002520,ETH_00002570,ETH_00004005,ETH_00004010,ETH_00004750,ETH_00006090,ETH_00006130,ETH_00006400,ETH_00006890,ETH_00008060,ETH_00008495,ETH_00008805,ETH_00008820,ETH_00009480,ETH_00009485,ETH_00009605,ETH_00009615,ETH_00009710,ETH_00011215,ETH_00013460,ETH_00013785,ETH_00013850,ETH_00015160,ETH_00015…	44.1	1.41	1.8	0.00015567	0.00625512	0.0688063
eimeria_down_in_merozoite_comp_to_gametocyte_mf.tab	GO:0004175	endopeptidase activity	43	25	ETH_00000180,ETH_00000395,ETH_00000830,ETH_00001340,ETH_00002175,ETH_00004705,ETH_00005950,ETH_00006825,ETH_00009270,ETH_00009790,ETH_00011175,ETH_00011340,ETH_00011410,ETH_00016670,ETH_00016890,ETH_00021535,ETH_00021820,ETH_00023380,ETH_00025145,ETH_00027335,ETH_00030630,ETH_00031210,ETH_00032220,ETH_00035240,ETH_00043200,	58.1	1.85	3.11	0.000228059	0.00840017	0.100802
eimeria_down_in_merozoite_comp_to_gametocyte_mf.tab	GO:0008233	peptidase activity	83	41	ETH_00000180,ETH_00000245,ETH_00000395,ETH_00000830,ETH_00001340,ETH_00001590,ETH_00002175,ETH_00002580,ETH_00004650,ETH_00004705,ETH_00005950,ETH_00006825,ETH_00007290,ETH_00008925,ETH_00009270,ETH_00009790,ETH_00011175,ETH_00011340,ETH_00011410,ETH_00012555,ETH_00013105,ETH_00015595,ETH_00016670,ETH_00016890,ETH_00021485,ETH_00021535,ETH_00021820,ETH_00022460,ETH_00023380,ETH_00025145,ETH_00027…	49.4	1.57	2.2	0.000373962	0.01195	0.165291
eimeria_down_in_merozoite_comp_to_gametocyte_mf.tab	GO:0016491	oxidoreductase activity	114	53	ETH_00000170,ETH_00001825,ETH_00003395,ETH_00005015,ETH_00005300,ETH_00005540,ETH_00006025,ETH_00006185,ETH_00007785,ETH_00009125,ETH_00009725,ETH_00010890,ETH_00011565,ETH_00012915,ETH_00013480,ETH_00013835,ETH_00015480,ETH_00016495,ETH_00016595,ETH_00019285,ETH_00020355,ETH_00020765,ETH_00020990,ETH_00022160,ETH_00022360,ETH_00022520,ETH_00024150,ETH_00025700,ETH_00026125,ETH_00027760,ETH_00027…	46.5	1.48	1.97	0.000383777	0.01195	0.169629
eimeria_down_in_merozoite_comp_to_gametocyte_mf.tab	GO:0016614	oxidoreductase activity, acting on CH-OH group of donors	16	12	ETH_00001825,ETH_00005300,ETH_00005540,ETH_00013835,ETH_00022160,ETH_00031400,ETH_00031405,ETH_00031410,ETH_00033360,ETH_00033645,ETH_00034505,ETH_00037035,	75	2.39	6.65	0.000405544	0.01195	0.17925
eimeria_down_in_merozoite_comp_to_gametocyte_mf.tab	GO:0050662	coenzyme binding	52	28	ETH_00001825,ETH_00005205,ETH_00007660,ETH_00007785,ETH_00008460,ETH_00009125,ETH_00010890,ETH_00013375,ETH_00013835,ETH_00015660,ETH_00016495,ETH_00022160,ETH_00022355,ETH_00024155,ETH_00027760,ETH_00028520,ETH_00029525,ETH_00030245,ETH_00031400,ETH_00031405,ETH_00032045,ETH_00032295,ETH_00033350,ETH_00033360,ETH_00033645,ETH_00034505,ETH_00041205,ETH_00041310,	53.8	1.72	2.61	0.000560159	0.0154744	0.24759
eimeria_down_in_merozoite_comp_to_gametocyte_mf.tab	GO:0140096	catalytic activity, acting on a protein	263	106	ETH_00000150,ETH_00000180,ETH_00000245,ETH_00000395,ETH_00000575,ETH_00000580,ETH_00000585,ETH_00000830,ETH_00001040,ETH_00001340,ETH_00001590,ETH_00002175,ETH_00002580,ETH_00002830,ETH_00003220,ETH_00004180,ETH_00004270,ETH_00004495,ETH_00004650,ETH_00004705,ETH_00005380,ETH_00005410,ETH_00005950,ETH_00006210,ETH_00006220,ETH_00006260,ETH_00006825,ETH_00007290,ETH_00008000,ETH_00008445,ETH_00008…	40.3	1.29	1.55	0.000743365	0.0193275	0.328567
eimeria_down_in_merozoite_comp_to_gametocyte_mf.tab	GO:0070011	peptidase activity, acting on L-amino acid peptides	78	38	ETH_00000180,ETH_00000245,ETH_00000395,ETH_00000830,ETH_00001340,ETH_00001590,ETH_00002175,ETH_00002580,ETH_00004705,ETH_00005950,ETH_00006825,ETH_00008925,ETH_00009270,ETH_00009790,ETH_00011175,ETH_00011340,ETH_00011410,ETH_00012555,ETH_00013105,ETH_00015595,ETH_00016670,ETH_00016890,ETH_00021485,ETH_00021535,ETH_00021820,ETH_00022460,ETH_00023380,ETH_00025145,ETH_00027335,ETH_00030630,ETH_00031…	48.7	1.55	2.13	0.000860954	0.0203721	0.380542
eimeria_down_in_merozoite_comp_to_gametocyte_mf.tab	GO:0005509	calcium ion binding	58	30	ETH_00000900,ETH_00001830,ETH_00003425,ETH_00004695,ETH_00005780,ETH_00006825,ETH_00007455,ETH_00008760,ETH_00009450,ETH_00009985,ETH_00012295,ETH_00015740,ETH_00017040,ETH_00018960,ETH_00021345,ETH_00021675,ETH_00022015,ETH_00022665,ETH_00024790,ETH_00025355,ETH_00025410,ETH_00025555,ETH_00028250,ETH_00029260,ETH_00029770,ETH_00029950,ETH_00031305,ETH_00031735,ETH_00031870,ETH_00042315,	51.7	1.65	2.4	0.000875722	0.0203721	0.387069
eimeria_down_in_merozoite_comp_to_gametocyte_mf.tab	GO:0005515	protein binding	434	162	ETH_00000310,ETH_00001330,ETH_00001430,ETH_00001490,ETH_00001885,ETH_00001980,ETH_00002095,ETH_00003335,ETH_00003990,ETH_00004160,ETH_00004285,ETH_00004645,ETH_00004675,ETH_00004680,ETH_00004695,ETH_00004750,ETH_00004800,ETH_00004845,ETH_00004865,ETH_00004935,ETH_00004940,ETH_00005620,ETH_00005675,ETH_00005690,ETH_00005820,ETH_00005885,ETH_00006050,ETH_00006380,ETH_00006395,ETH_00006890,ETH_00007…	37.3	1.19	1.38	0.00214517	0.0457013	0.948165
eimeria_down_in_merozoite_comp_to_gametocyte_mf.tab	GO:0004298	threonine-type endopeptidase activity	16	11	ETH_00000830,ETH_00001340,ETH_00002175,ETH_00011175,ETH_00011410,ETH_00016670,ETH_00021535,ETH_00021820,ETH_00027335,ETH_00031210,ETH_00035240,	68.8	2.19	4.87	0.00227473	0.0457013	1
eimeria_down_in_merozoite_comp_to_gametocyte_mf.tab	GO:0070003	threonine-type peptidase activity	16	11	ETH_00000830,ETH_00001340,ETH_00002175,ETH_00011175,ETH_00011410,ETH_00016670,ETH_00021535,ETH_00021820,ETH_00027335,ETH_00031210,ETH_00035240,	68.8	2.19	4.87	0.00227473	0.0457013	1
eimeria_down_in_merozoite_comp_to_gametocyte_mf.tab	GO:0048037	cofactor binding	79	37	ETH_00001825,ETH_00005205,ETH_00005790,ETH_00006025,ETH_00007660,ETH_00007785,ETH_00008460,ETH_00009125,ETH_00010890,ETH_00013375,ETH_00013835,ETH_00015480,ETH_00015660,ETH_00016495,ETH_00022160,ETH_00022355,ETH_00024150,ETH_00024155,ETH_00027760,ETH_00028385,ETH_00028520,ETH_00029525,ETH_00030245,ETH_00031400,ETH_00031405,ETH_00032045,ETH_00032295,ETH_00033350,ETH_00033360,ETH_00033495,ETH_00033…	46.8	1.49	1.97	0.00247445	0.0475524	1
eimeria_down_in_merozoite_comp_to_gametocyte_mf.tab	GO:0004672	protein kinase activity	133	56	ETH_00000150,ETH_00000575,ETH_00000580,ETH_00000585,ETH_00001040,ETH_00002830,ETH_00003220,ETH_00004180,ETH_00004270,ETH_00004495,ETH_00005380,ETH_00005410,ETH_00006260,ETH_00008000,ETH_00008445,ETH_00009550,ETH_00012295,ETH_00016115,ETH_00017740,ETH_00018465,ETH_00018470,ETH_00019920,ETH_00020615,ETH_00021185,ETH_00021675,ETH_00021990,ETH_00022015,ETH_00022035,ETH_00023650,ETH_00025355,ETH_00025…	42.1	1.34	1.64	0.00472333	0.086988	1
eimeria_down_in_merozoite_comp_to_gametocyte_mf.tab	GO:0004252	serine-type endopeptidase activity	18	11	ETH_00000180,ETH_00000395,ETH_00005950,ETH_00006825,ETH_00009270,ETH_00009790,ETH_00011340,ETH_00016890,ETH_00025145,ETH_00032220,ETH_00043200,	61.1	1.95	3.47	0.00858211	0.151732	1
eimeria_down_in_merozoite_comp_to_gametocyte_mf.tab	GO:0016746	transferase activity, transferring acyl groups	28	15	ETH_00000665,ETH_00002595,ETH_00006220,ETH_00009010,ETH_00010215,ETH_00012825,ETH_00013835,ETH_00014360,ETH_00020645,ETH_00025540,ETH_00030635,ETH_00034355,ETH_00035050,ETH_00038985,ETH_00040515,	53.6	1.71	2.55	0.0116402	0.197883	1
eimeria_down_in_merozoite_comp_to_gametocyte_mf.tab	GO:0016616	oxidoreductase activity, acting on the CH-OH group of donors, NAD or NADP as acceptor	12	8	ETH_00001825,ETH_00005300,ETH_00005540,ETH_00013835,ETH_00022160,ETH_00033645,ETH_00034505,ETH_00037035,	66.7	2.13	4.41	0.0125023	0.204668	1
eimeria_down_in_merozoite_comp_to_gametocyte_mf.tab	GO:0016758	transferase activity, transferring hexosyl groups	17	10	ETH_00000330,ETH_00002275,ETH_00005720,ETH_00007230,ETH_00007235,ETH_00007885,ETH_00010170,ETH_00018780,ETH_00030295,ETH_00030795,	58.8	1.88	3.15	0.0172952	0.273017	1
eimeria_down_in_merozoite_comp_to_gametocyte_mf.tab	GO:0043167	ion binding	735	253	ETH_00000150,ETH_00000385,ETH_00000575,ETH_00000580,ETH_00000585,ETH_00000900,ETH_00001040,ETH_00001045,ETH_00001490,ETH_00001575,ETH_00001730,ETH_00001755,ETH_00001830,ETH_00002095,ETH_00002120,ETH_00002275,ETH_00002465,ETH_00002500,ETH_00002570,ETH_00002790,ETH_00002830,ETH_00003220,ETH_00003335,ETH_00003425,ETH_00003580,ETH_00003665,ETH_00003895,ETH_00004005,ETH_00004180,ETH_00004270,ETH_00004…	34.4	1.1	1.22	0.0193229	0.280243	1
eimeria_down_in_merozoite_comp_to_gametocyte_mf.tab	GO:0008236	serine-type peptidase activity	22	12	ETH_00000180,ETH_00000395,ETH_00005950,ETH_00006825,ETH_00009270,ETH_00009790,ETH_00011340,ETH_00016890,ETH_00021485,ETH_00025145,ETH_00032220,ETH_00043200,	54.5	1.74	2.65	0.0197458	0.280243	1
eimeria_down_in_merozoite_comp_to_gametocyte_mf.tab	GO:0017171	serine hydrolase activity	22	12	ETH_00000180,ETH_00000395,ETH_00005950,ETH_00006825,ETH_00009270,ETH_00009790,ETH_00011340,ETH_00016890,ETH_00021485,ETH_00025145,ETH_00032220,ETH_00043200,	54.5	1.74	2.65	0.0197458	0.280243	1
eimeria_down_in_merozoite_comp_to_gametocyte_mf.tab	GO:0019842	vitamin binding	15	9	ETH_00005205,ETH_00005790,ETH_00008460,ETH_00015480,ETH_00022355,ETH_00024155,ETH_00028520,ETH_00030245,ETH_00043845,	60	1.91	3.31	0.0202891	0.280243	1
eimeria_down_in_merozoite_comp_to_gametocyte_mf.tab	GO:0043169	cation binding	209	79	ETH_00000900,ETH_00001730,ETH_00001830,ETH_00002095,ETH_00002275,ETH_00002500,ETH_00003425,ETH_00003665,ETH_00003895,ETH_00004695,ETH_00005780,ETH_00006120,ETH_00006825,ETH_00007195,ETH_00007455,ETH_00007535,ETH_00007910,ETH_00008440,ETH_00008760,ETH_00009225,ETH_00009260,ETH_00009450,ETH_00009635,ETH_00009985,ETH_00011145,ETH_00012295,ETH_00013010,ETH_00013105,ETH_00013820,ETH_00013920,ETH_00014…	37.8	1.21	1.37	0.023061	0.308877	1
eimeria_down_in_merozoite_comp_to_gametocyte_mf.tab	GO:0072341	modified amino acid binding	3	3	ETH_00005790,ETH_00015480,ETH_00043845,	100	3.19	inf	0.0307725	0.337219	1
eimeria_down_in_merozoite_comp_to_gametocyte_mf.tab	GO:0005543	phospholipid binding	3	3	ETH_00024130,ETH_00035105,ETH_00042090,	100	3.19	inf	0.0307725	0.337219	1
eimeria_down_in_merozoite_comp_to_gametocyte_mf.tab	GO:1901682	sulfur compound transmembrane transporter activity	3	3	ETH_00007730,ETH_00009050,ETH_00011555,	100	3.19	inf	0.0307725	0.337219	1
eimeria_down_in_merozoite_comp_to_gametocyte_mf.tab	GO:0031177	phosphopantetheine binding	3	3	ETH_00005790,ETH_00015480,ETH_00043845,	100	3.19	inf	0.0307725	0.337219	1
eimeria_down_in_merozoite_comp_to_gametocyte_mf.tab	GO:0016857	racemase and epimerase activity, acting on carbohydrates and derivatives	3	3	ETH_00015660,ETH_00039880,ETH_00040280,	100	3.19	inf	0.0307725	0.337219	1
eimeria_down_in_merozoite_comp_to_gametocyte_mf.tab	GO:0016854	racemase and epimerase activity	3	3	ETH_00015660,ETH_00039880,ETH_00040280,	100	3.19	inf	0.0307725	0.337219	1
eimeria_down_in_merozoite_comp_to_gametocyte_mf.tab	GO:0035091	phosphatidylinositol binding	3	3	ETH_00024130,ETH_00035105,ETH_00042090,	100	3.19	inf	0.0307725	0.337219	1
eimeria_down_in_merozoite_comp_to_gametocyte_mf.tab	GO:0004553	hydrolase activity, hydrolyzing O-glycosyl compounds	9	6	ETH_00002275,ETH_00004695,ETH_00008010,ETH_00008195,ETH_00023295,ETH_00029190,	66.7	2.13	4.4	0.0312805	0.337219	1
eimeria_down_in_merozoite_comp_to_gametocyte_mf.tab	GO:0008289	lipid binding	7	5	ETH_00024120,ETH_00024130,ETH_00032500,ETH_00035105,ETH_00042090,	71.4	2.28	5.5	0.0346957	0.348033	1
eimeria_down_in_merozoite_comp_to_gametocyte_mf.tab	GO:0051287	NAD binding	7	5	ETH_00013375,ETH_00013835,ETH_00016495,ETH_00033350,ETH_00034505,	71.4	2.28	5.5	0.0346957	0.348033	1
eimeria_down_in_merozoite_comp_to_gametocyte_mf.tab	GO:0016780	phosphotransferase activity, for other substituted phosphate groups	5	4	ETH_00002500,ETH_00020690,ETH_00029435,ETH_00040195,	80	2.55	8.79	0.0360968	0.348033	1
eimeria_down_in_merozoite_comp_to_gametocyte_mf.tab	GO:0008194	UDP-glycosyltransferase activity	5	4	ETH_00000330,ETH_00007885,ETH_00010170,ETH_00018780,	80	2.55	8.79	0.0360968	0.348033	1
eimeria_down_in_merozoite_comp_to_gametocyte_mf.tab	GO:0046872	metal ion binding	204	76	ETH_00000900,ETH_00001730,ETH_00001830,ETH_00002095,ETH_00002500,ETH_00003425,ETH_00003665,ETH_00003895,ETH_00004695,ETH_00005780,ETH_00006120,ETH_00006825,ETH_00007455,ETH_00007535,ETH_00007910,ETH_00008440,ETH_00008760,ETH_00009225,ETH_00009260,ETH_00009450,ETH_00009635,ETH_00009985,ETH_00011145,ETH_00012295,ETH_00013010,ETH_00013105,ETH_00013820,ETH_00013920,ETH_00014755,ETH_00014835,ETH_00014…	37.3	1.19	1.33	0.0362207	0.348033	1
eimeria_down_in_merozoite_comp_to_gametocyte_mf.tab	GO:0016773	phosphotransferase activity, alcohol group as acceptor	149	57	ETH_00000150,ETH_00000575,ETH_00000580,ETH_00000585,ETH_00001040,ETH_00002830,ETH_00003220,ETH_00004180,ETH_00004270,ETH_00004495,ETH_00005380,ETH_00005410,ETH_00006260,ETH_00008000,ETH_00008445,ETH_00009550,ETH_00011145,ETH_00012295,ETH_00016115,ETH_00017740,ETH_00018465,ETH_00018470,ETH_00019920,ETH_00020615,ETH_00021185,ETH_00021675,ETH_00021990,ETH_00022015,ETH_00022035,ETH_00023650,ETH_00025…	38.3	1.22	1.38	0.0392588	0.369199	1
eimeria_down_in_merozoite_comp_to_sporozoite_cc.tab	GO:0030117	membrane coat	19	11	ETH_00000175,ETH_00005145,ETH_00007535,ETH_00008630,ETH_00011740,ETH_00021065,ETH_00027980,ETH_00032270,ETH_00033260,ETH_00041395,ETH_00041840,	57.9	2.08	3.61	0.00547207	0.418614	0.837227
eimeria_down_in_merozoite_comp_to_sporozoite_cc.tab	GO:0048475	coated membrane	19	11	ETH_00000175,ETH_00005145,ETH_00007535,ETH_00008630,ETH_00011740,ETH_00021065,ETH_00027980,ETH_00032270,ETH_00033260,ETH_00041395,ETH_00041840,	57.9	2.08	3.61	0.00547207	0.418614	0.837227
eimeria_down_in_merozoite_comp_to_sporozoite_cc.tab	GO:0016020	membrane	249	84	ETH_00000175,ETH_00000330,ETH_00000875,ETH_00001265,ETH_00001800,ETH_00001900,ETH_00002695,ETH_00003995,ETH_00004080,ETH_00004635,ETH_00005030,ETH_00005145,ETH_00005420,ETH_00005435,ETH_00005720,ETH_00006235,ETH_00007140,ETH_00007535,ETH_00007730,ETH_00007745,ETH_00008500,ETH_00008630,ETH_00009430,ETH_00010050,ETH_00010170,ETH_00010960,ETH_00011740,ETH_00012655,ETH_00013605,ETH_00013940,ETH_00015…	33.7	1.21	1.37	0.0177951	0.850539	1
eimeria_down_in_merozoite_comp_to_sporozoite_cc.tab	GO:0030119	AP-type membrane coat adaptor complex	5	4	ETH_00000175,ETH_00005145,ETH_00027980,ETH_00032270,	80	2.88	10.44	0.023092	0.850539	1
eimeria_down_in_merozoite_comp_to_sporozoite_cc.tab	GO:0044815	DNA packaging complex	8	5	ETH_00016635,ETH_00016640,ETH_00028080,ETH_00030960,ETH_00039510,	62.5	2.25	4.35	0.0422255	0.850539	1
eimeria_down_in_merozoite_comp_to_sporozoite_mf.tab	GO:0004672	protein kinase activity	133	71	ETH_00000150,ETH_00000575,ETH_00001040,ETH_00001175,ETH_00001370,ETH_00002510,ETH_00002745,ETH_00002830,ETH_00003220,ETH_00003400,ETH_00005170,ETH_00005335,ETH_00005400,ETH_00005405,ETH_00005410,ETH_00005415,ETH_00005740,ETH_00006260,ETH_00008000,ETH_00008445,ETH_00009550,ETH_00010685,ETH_00012295,ETH_00012945,ETH_00014495,ETH_00015210,ETH_00016095,ETH_00016115,ETH_00016780,ETH_00016910,ETH_00017…	53.4	1.92	3.2	1.39345e-10	5.15576e-08	5.15576e-08
eimeria_down_in_merozoite_comp_to_sporozoite_mf.tab	GO:0016773	phosphotransferase activity, alcohol group as acceptor	149	76	ETH_00000150,ETH_00000575,ETH_00001040,ETH_00001175,ETH_00001370,ETH_00002510,ETH_00002745,ETH_00002830,ETH_00003220,ETH_00003400,ETH_00005170,ETH_00005335,ETH_00005400,ETH_00005405,ETH_00005410,ETH_00005415,ETH_00005740,ETH_00006260,ETH_00008000,ETH_00008445,ETH_00009550,ETH_00010685,ETH_00012295,ETH_00012445,ETH_00012945,ETH_00014495,ETH_00015210,ETH_00016095,ETH_00016115,ETH_00016780,ETH_00016…	51	1.84	2.91	5.22364e-10	9.66374e-08	1.93275e-07
eimeria_down_in_merozoite_comp_to_sporozoite_mf.tab	GO:0016301	kinase activity	155	76	ETH_00000150,ETH_00000575,ETH_00001040,ETH_00001175,ETH_00001370,ETH_00002510,ETH_00002745,ETH_00002830,ETH_00003220,ETH_00003400,ETH_00005170,ETH_00005335,ETH_00005400,ETH_00005405,ETH_00005410,ETH_00005415,ETH_00005740,ETH_00006260,ETH_00008000,ETH_00008445,ETH_00009550,ETH_00010685,ETH_00012295,ETH_00012445,ETH_00012945,ETH_00014495,ETH_00015210,ETH_00016095,ETH_00016115,ETH_00016780,ETH_00016…	49	1.76	2.68	5.46289e-09	6.73757e-07	2.02127e-06
eimeria_down_in_merozoite_comp_to_sporozoite_mf.tab	GO:0140096	catalytic activity, acting on a protein	263	112	ETH_00000150,ETH_00000395,ETH_00000575,ETH_00000830,ETH_00001015,ETH_00001040,ETH_00001175,ETH_00001370,ETH_00001590,ETH_00002510,ETH_00002745,ETH_00002830,ETH_00003220,ETH_00003400,ETH_00004075,ETH_00004505,ETH_00005170,ETH_00005335,ETH_00005400,ETH_00005405,ETH_00005410,ETH_00005415,ETH_00005740,ETH_00005950,ETH_00006260,ETH_00006825,ETH_00008000,ETH_00008095,ETH_00008445,ETH_00008925,ETH_00009…	42.6	1.53	2.1	3.50266e-08	3.23996e-06	1.29598e-05
eimeria_down_in_merozoite_comp_to_sporozoite_mf.tab	GO:0016772	transferase activity, transferring phosphorus-containing groups	214	86	ETH_00000150,ETH_00000575,ETH_00001040,ETH_00001175,ETH_00001370,ETH_00002025,ETH_00002510,ETH_00002745,ETH_00002830,ETH_00003220,ETH_00003400,ETH_00005170,ETH_00005335,ETH_00005400,ETH_00005405,ETH_00005410,ETH_00005415,ETH_00005740,ETH_00006260,ETH_00008000,ETH_00008445,ETH_00009550,ETH_00010685,ETH_00011275,ETH_00012295,ETH_00012445,ETH_00012945,ETH_00013775,ETH_00014435,ETH_00014495,ETH_00015…	40.2	1.45	1.85	2.851e-05	0.00210974	0.0105487
eimeria_down_in_merozoite_comp_to_sporozoite_mf.tab	GO:0008138	protein tyrosine/serine/threonine phosphatase activity	7	7	ETH_00010555,ETH_00011170,ETH_00017170,ETH_00019955,ETH_00021400,ETH_00027375,ETH_00036605,	100	3.6	inf	0.000125424	0.00773446	0.0464067
eimeria_down_in_merozoite_comp_to_sporozoite_mf.tab	GO:0004721	phosphoprotein phosphatase activity	8	7	ETH_00010555,ETH_00011170,ETH_00017170,ETH_00019955,ETH_00021400,ETH_00027375,ETH_00036605,	87.5	3.15	18.36	0.000761119	0.0402306	0.281614
eimeria_down_in_merozoite_comp_to_sporozoite_mf.tab	GO:0042578	phosphoric ester hydrolase activity	34	18	ETH_00002270,ETH_00003655,ETH_00005055,ETH_00005705,ETH_00010555,ETH_00011170,ETH_00011995,ETH_00015935,ETH_00017170,ETH_00019955,ETH_00020145,ETH_00020280,ETH_00020285,ETH_00021400,ETH_00022545,ETH_00027375,ETH_00035110,ETH_00036605,	52.9	1.9	2.97	0.00159257	0.0736566	0.589253
eimeria_down_in_merozoite_comp_to_sporozoite_mf.tab	GO:0140110	transcription regulator activity	37	19	ETH_00001325,ETH_00003130,ETH_00006655,ETH_00007355,ETH_00008030,ETH_00009105,ETH_00013960,ETH_00013965,ETH_00014440,ETH_00014800,ETH_00015650,ETH_00016515,ETH_00017360,ETH_00020320,ETH_00024745,ETH_00028070,ETH_00028930,ETH_00030855,ETH_00031200,	51.4	1.85	2.79	0.00190283	0.0755122	0.704049
eimeria_down_in_merozoite_comp_to_sporozoite_mf.tab	GO:0003700	DNA-binding transcription factor activity	32	17	ETH_00001325,ETH_00003130,ETH_00006655,ETH_00007355,ETH_00008030,ETH_00009105,ETH_00013960,ETH_00013965,ETH_00014440,ETH_00014800,ETH_00016515,ETH_00017360,ETH_00024745,ETH_00028070,ETH_00028930,ETH_00030855,ETH_00031200,	53.1	1.91	2.99	0.00204087	0.0755122	0.755122
eimeria_down_in_merozoite_comp_to_sporozoite_mf.tab	GO:0004553	hydrolase activity, hydrolyzing O-glycosyl compounds	9	7	ETH_00002275,ETH_00008010,ETH_00008155,ETH_00008195,ETH_00023295,ETH_00029190,ETH_00032125,	77.8	2.8	9.17	0.00260196	0.0875204	0.962724
eimeria_down_in_merozoite_comp_to_sporozoite_mf.tab	GO:0016791	phosphatase activity	12	8	ETH_00010555,ETH_00011170,ETH_00017170,ETH_00019955,ETH_00020145,ETH_00021400,ETH_00027375,ETH_00036605,	66.7	2.4	5.24	0.00560769	0.168651	1
eimeria_down_in_merozoite_comp_to_sporozoite_mf.tab	GO:0016740	transferase activity	338	114	ETH_00000150,ETH_00000330,ETH_00000575,ETH_00001040,ETH_00001175,ETH_00001370,ETH_00002025,ETH_00002275,ETH_00002510,ETH_00002745,ETH_00002830,ETH_00003220,ETH_00003400,ETH_00004505,ETH_00005170,ETH_00005335,ETH_00005400,ETH_00005405,ETH_00005410,ETH_00005415,ETH_00005720,ETH_00005740,ETH_00006260,ETH_00007885,ETH_00008000,ETH_00008445,ETH_00009010,ETH_00009550,ETH_00010170,ETH_00010215,ETH_00010…	33.7	1.21	1.38	0.00592559	0.168651	1
eimeria_down_in_merozoite_comp_to_sporozoite_mf.tab	GO:0016798	hydrolase activity, acting on glycosyl bonds	10	7	ETH_00002275,ETH_00008010,ETH_00008155,ETH_00008195,ETH_00023295,ETH_00029190,ETH_00032125,	70	2.52	6.11	0.00659935	0.174411	1
eimeria_down_in_merozoite_comp_to_sporozoite_mf.tab	GO:0003824	catalytic activity	1042	315	ETH_00000150,ETH_00000170,ETH_00000330,ETH_00000395,ETH_00000575,ETH_00000830,ETH_00001015,ETH_00001040,ETH_00001045,ETH_00001140,ETH_00001175,ETH_00001335,ETH_00001370,ETH_00001545,ETH_00001590,ETH_00001730,ETH_00001755,ETH_00001785,ETH_00001825,ETH_00002025,ETH_00002270,ETH_00002275,ETH_00002360,ETH_00002465,ETH_00002510,ETH_00002705,ETH_00002745,ETH_00002825,ETH_00002830,ETH_00002930,ETH_00003…	30.2	1.09	1.23	0.0125089	0.308553	1
eimeria_down_in_merozoite_comp_to_sporozoite_mf.tab	GO:0035091	phosphatidylinositol binding	3	3	ETH_00024130,ETH_00035105,ETH_00042090,	100	3.6	inf	0.0214079	0.465937	1
eimeria_down_in_merozoite_comp_to_sporozoite_mf.tab	GO:0005543	phospholipid binding	3	3	ETH_00024130,ETH_00035105,ETH_00042090,	100	3.6	inf	0.0214079	0.465937	1
eimeria_down_in_merozoite_comp_to_sporozoite_mf.tab	GO:0043169	cation binding	209	71	ETH_00000825,ETH_00001730,ETH_00002095,ETH_00002130,ETH_00002275,ETH_00003425,ETH_00003825,ETH_00004550,ETH_00005780,ETH_00006420,ETH_00006825,ETH_00006960,ETH_00007195,ETH_00007455,ETH_00007535,ETH_00007910,ETH_00007985,ETH_00008440,ETH_00008760,ETH_00009260,ETH_00009450,ETH_00009635,ETH_00010685,ETH_00012295,ETH_00013005,ETH_00013010,ETH_00013820,ETH_00014205,ETH_00014755,ETH_00014835,ETH_00014…	34	1.22	1.37	0.0241803	0.497039	1
eimeria_down_in_merozoite_comp_to_sporozoite_mf.tab	GO:0005509	calcium ion binding	58	23	ETH_00003425,ETH_00005780,ETH_00006825,ETH_00007455,ETH_00007985,ETH_00008760,ETH_00009450,ETH_00010685,ETH_00012295,ETH_00014205,ETH_00022015,ETH_00023130,ETH_00024790,ETH_00025085,ETH_00025355,ETH_00025715,ETH_00028250,ETH_00029655,ETH_00029770,ETH_00031735,ETH_00031905,ETH_00035600,ETH_00039855,	39.7	1.43	1.73	0.0322499	0.628024	1
eimeria_down_in_merozoite_comp_to_sporozoite_mf.tab	GO:0004252	serine-type endopeptidase activity	18	9	ETH_00000395,ETH_00005950,ETH_00006825,ETH_00009270,ETH_00011050,ETH_00016890,ETH_00022120,ETH_00040480,ETH_00043200,	50	1.8	2.62	0.0372069	0.650977	1
eimeria_down_in_merozoite_comp_to_sporozoite_mf.tab	GO:0043167	ion binding	735	223	ETH_00000150,ETH_00000575,ETH_00000825,ETH_00001040,ETH_00001045,ETH_00001140,ETH_00001175,ETH_00001370,ETH_00001730,ETH_00001755,ETH_00002095,ETH_00002130,ETH_00002275,ETH_00002465,ETH_00002510,ETH_00002745,ETH_00002830,ETH_00003220,ETH_00003400,ETH_00003425,ETH_00003825,ETH_00004550,ETH_00004920,ETH_00005135,ETH_00005170,ETH_00005335,ETH_00005400,ETH_00005405,ETH_00005410,ETH_00005415,ETH_00005…	30.3	1.09	1.19	0.0379924	0.650977	1
eimeria_down_in_merozoite_comp_to_sporozoite_mf.tab	GO:0003774	motor activity	47	19	ETH_00006400,ETH_00009710,ETH_00011215,ETH_00013460,ETH_00013785,ETH_00013850,ETH_00015160,ETH_00017345,ETH_00017830,ETH_00017965,ETH_00019085,ETH_00022685,ETH_00022890,ETH_00023880,ETH_00023995,ETH_00027245,ETH_00039215,ETH_00040625,ETH_00041080,	40.4	1.45	1.78	0.0403459	0.650977	1
eimeria_down_in_merozoite_comp_to_sporozoite_mf.tab	GO:0046872	metal ion binding	204	68	ETH_00000825,ETH_00001730,ETH_00002095,ETH_00002130,ETH_00003425,ETH_00003825,ETH_00004550,ETH_00005780,ETH_00006420,ETH_00006825,ETH_00006960,ETH_00007455,ETH_00007535,ETH_00007910,ETH_00007985,ETH_00008440,ETH_00008760,ETH_00009260,ETH_00009450,ETH_00009635,ETH_00010685,ETH_00012295,ETH_00013005,ETH_00013010,ETH_00013820,ETH_00014205,ETH_00014755,ETH_00014835,ETH_00014875,ETH_00014965,ETH_00015…	33.3	1.2	1.33	0.0408141	0.650977	1
eimeria_down_in_merozoite_comp_to_sporozoite_mf.tab	GO:0050661	NADP binding	8	5	ETH_00001825,ETH_00022160,ETH_00027260,ETH_00033645,ETH_00041310,	62.5	2.25	4.35	0.0422255	0.650977	1
eimeria_up_in_merozoite_comp_to_gametocyte_cc.tab	GO:1990904	ribonucleoprotein complex	119	97	ETH_00000625,ETH_00001185,ETH_00001225,ETH_00001295,ETH_00001775,ETH_00002700,ETH_00002815,ETH_00003550,ETH_00003985,ETH_00004575,ETH_00004900,ETH_00005045,ETH_00005155,ETH_00005805,ETH_00005935,ETH_00006735,ETH_00007125,ETH_00007605,ETH_00009040,ETH_00009230,ETH_00009250,ETH_00009830,ETH_00009860,ETH_00010240,ETH_00010620,ETH_00010940,ETH_00011180,ETH_00011535,ETH_00011865,ETH_00012135,ETH_00012…	81.5	2.5	10.18	2.61127e-29	4.17804e-27	4.17804e-27
eimeria_up_in_merozoite_comp_to_gametocyte_cc.tab	GO:0005840	ribosome	97	78	ETH_00000625,ETH_00001185,ETH_00001225,ETH_00001295,ETH_00001775,ETH_00002700,ETH_00002815,ETH_00003550,ETH_00003985,ETH_00004575,ETH_00004900,ETH_00005805,ETH_00005935,ETH_00007605,ETH_00009230,ETH_00009250,ETH_00009830,ETH_00010620,ETH_00010940,ETH_00011180,ETH_00011535,ETH_00011865,ETH_00012265,ETH_00012530,ETH_00012560,ETH_00013275,ETH_00013290,ETH_00013610,ETH_00015280,ETH_00015630,ETH_00015…	80.4	2.46	9.26	6.75469e-23	5.40375e-21	1.08075e-20
eimeria_up_in_merozoite_comp_to_gametocyte_cc.tab	GO:0044444	cytoplasmic part	156	93	ETH_00000625,ETH_00001185,ETH_00001225,ETH_00001295,ETH_00001775,ETH_00002700,ETH_00002815,ETH_00003550,ETH_00003985,ETH_00004575,ETH_00004900,ETH_00005130,ETH_00005805,ETH_00005935,ETH_00007605,ETH_00007855,ETH_00009040,ETH_00009230,ETH_00009250,ETH_00009830,ETH_00010620,ETH_00010940,ETH_00011180,ETH_00011535,ETH_00011605,ETH_00011865,ETH_00012265,ETH_00012530,ETH_00012560,ETH_00013275,ETH_00013…	59.6	1.83	3.31	7.9538e-13	4.24202e-11	1.27261e-10
eimeria_up_in_merozoite_comp_to_gametocyte_cc.tab	GO:0005737	cytoplasm	195	107	ETH_00000625,ETH_00001185,ETH_00001225,ETH_00001295,ETH_00001615,ETH_00001775,ETH_00002700,ETH_00002815,ETH_00003550,ETH_00003985,ETH_00004575,ETH_00004900,ETH_00004975,ETH_00005130,ETH_00005805,ETH_00005935,ETH_00007605,ETH_00007855,ETH_00009040,ETH_00009230,ETH_00009250,ETH_00009425,ETH_00009830,ETH_00010290,ETH_00010620,ETH_00010940,ETH_00011180,ETH_00011535,ETH_00011605,ETH_00011865,ETH_00012…	54.9	1.68	2.74	2.14368e-11	8.57474e-10	3.42989e-09
eimeria_up_in_merozoite_comp_to_gametocyte_cc.tab	GO:0043229	intracellular organelle	276	135	ETH_00000625,ETH_00001185,ETH_00001225,ETH_00001295,ETH_00001775,ETH_00002700,ETH_00002815,ETH_00003470,ETH_00003550,ETH_00003985,ETH_00004575,ETH_00004900,ETH_00005155,ETH_00005805,ETH_00005830,ETH_00005855,ETH_00005935,ETH_00006125,ETH_00006270,ETH_00006525,ETH_00007245,ETH_00007605,ETH_00007855,ETH_00008405,ETH_00008655,ETH_00008995,ETH_00009230,ETH_00009250,ETH_00009570,ETH_00009830,ETH_00009…	48.9	1.5	2.17	1.93843e-09	6.20297e-08	3.10148e-07
eimeria_up_in_merozoite_comp_to_gametocyte_cc.tab	GO:0043226	organelle	277	135	ETH_00000625,ETH_00001185,ETH_00001225,ETH_00001295,ETH_00001775,ETH_00002700,ETH_00002815,ETH_00003470,ETH_00003550,ETH_00003985,ETH_00004575,ETH_00004900,ETH_00005155,ETH_00005805,ETH_00005830,ETH_00005855,ETH_00005935,ETH_00006125,ETH_00006270,ETH_00006525,ETH_00007245,ETH_00007605,ETH_00007855,ETH_00008405,ETH_00008655,ETH_00008995,ETH_00009230,ETH_00009250,ETH_00009570,ETH_00009830,ETH_00009…	48.7	1.49	2.15	2.63952e-09	7.03872e-08	4.22323e-07
eimeria_up_in_merozoite_comp_to_gametocyte_cc.tab	GO:0032991	protein-containing complex	282	132	ETH_00000625,ETH_00001185,ETH_00001225,ETH_00001295,ETH_00001775,ETH_00002700,ETH_00002815,ETH_00003470,ETH_00003550,ETH_00003985,ETH_00004575,ETH_00004900,ETH_00005045,ETH_00005130,ETH_00005155,ETH_00005270,ETH_00005805,ETH_00005935,ETH_00006125,ETH_00006270,ETH_00006735,ETH_00007125,ETH_00007605,ETH_00007855,ETH_00008995,ETH_00009040,ETH_00009230,ETH_00009250,ETH_00009570,ETH_00009830,ETH_00009…	46.8	1.43	1.97	1.01238e-07	2.31402e-06	1.61981e-05
eimeria_up_in_merozoite_comp_to_gametocyte_cc.tab	GO:0044424	intracellular part	369	164	ETH_00000625,ETH_00001185,ETH_00001225,ETH_00001295,ETH_00001615,ETH_00001775,ETH_00002700,ETH_00002815,ETH_00003470,ETH_00003550,ETH_00003985,ETH_00004575,ETH_00004900,ETH_00004975,ETH_00005130,ETH_00005155,ETH_00005270,ETH_00005805,ETH_00005830,ETH_00005855,ETH_00005935,ETH_00006125,ETH_00006270,ETH_00006525,ETH_00007245,ETH_00007605,ETH_00007855,ETH_00008405,ETH_00008655,ETH_00008995,ETH_00009…	44.4	1.36	1.81	1.89843e-07	3.79686e-06	3.03749e-05
eimeria_up_in_merozoite_comp_to_gametocyte_cc.tab	GO:0005634	nucleus	80	47	ETH_00003470,ETH_00005155,ETH_00005830,ETH_00005855,ETH_00006125,ETH_00006270,ETH_00006525,ETH_00008405,ETH_00008655,ETH_00008995,ETH_00009570,ETH_00009860,ETH_00012345,ETH_00013890,ETH_00013955,ETH_00016200,ETH_00016285,ETH_00018105,ETH_00019200,ETH_00020320,ETH_00021240,ETH_00022080,ETH_00023685,ETH_00024355,ETH_00024845,ETH_00025535,ETH_00028225,ETH_00029060,ETH_00029230,ETH_00029305,ETH_00029…	58.8	1.8	3.06	9.53924e-07	1.69587e-05	0.000152628
eimeria_up_in_merozoite_comp_to_gametocyte_cc.tab	GO:0043232	intracellular non-membrane-bounded organelle	166	83	ETH_00000625,ETH_00001185,ETH_00001225,ETH_00001295,ETH_00001775,ETH_00002700,ETH_00002815,ETH_00003550,ETH_00003985,ETH_00004575,ETH_00004900,ETH_00005805,ETH_00005935,ETH_00006525,ETH_00007605,ETH_00009230,ETH_00009250,ETH_00009830,ETH_00010620,ETH_00010940,ETH_00011180,ETH_00011535,ETH_00011865,ETH_00012265,ETH_00012345,ETH_00012530,ETH_00012560,ETH_00013275,ETH_00013290,ETH_00013610,ETH_00015…	50	1.53	2.18	1.20128e-06	1.74732e-05	0.000192205
eimeria_up_in_merozoite_comp_to_gametocyte_cc.tab	GO:0043228	non-membrane-bounded organelle	166	83	ETH_00000625,ETH_00001185,ETH_00001225,ETH_00001295,ETH_00001775,ETH_00002700,ETH_00002815,ETH_00003550,ETH_00003985,ETH_00004575,ETH_00004900,ETH_00005805,ETH_00005935,ETH_00006525,ETH_00007605,ETH_00009230,ETH_00009250,ETH_00009830,ETH_00010620,ETH_00010940,ETH_00011180,ETH_00011535,ETH_00011865,ETH_00012265,ETH_00012345,ETH_00012530,ETH_00012560,ETH_00013275,ETH_00013290,ETH_00013610,ETH_00015…	50	1.53	2.18	1.20128e-06	1.74732e-05	0.000192205
eimeria_up_in_merozoite_comp_to_gametocyte_cc.tab	GO:0005622	intracellular	393	169	ETH_00000625,ETH_00001185,ETH_00001225,ETH_00001295,ETH_00001615,ETH_00001775,ETH_00002700,ETH_00002815,ETH_00003470,ETH_00003550,ETH_00003985,ETH_00004575,ETH_00004900,ETH_00004975,ETH_00005130,ETH_00005155,ETH_00005270,ETH_00005805,ETH_00005830,ETH_00005855,ETH_00005935,ETH_00006125,ETH_00006270,ETH_00006525,ETH_00007245,ETH_00007605,ETH_00007855,ETH_00008405,ETH_00008655,ETH_00008995,ETH_00009…	43	1.32	1.7	1.79043e-06	2.38724e-05	0.000286469
eimeria_up_in_merozoite_comp_to_gametocyte_cc.tab	GO:0044464	cell part	397	169	ETH_00000625,ETH_00001185,ETH_00001225,ETH_00001295,ETH_00001615,ETH_00001775,ETH_00002700,ETH_00002815,ETH_00003470,ETH_00003550,ETH_00003985,ETH_00004575,ETH_00004900,ETH_00004975,ETH_00005130,ETH_00005155,ETH_00005270,ETH_00005805,ETH_00005830,ETH_00005855,ETH_00005935,ETH_00006125,ETH_00006270,ETH_00006525,ETH_00007245,ETH_00007605,ETH_00007855,ETH_00008405,ETH_00008655,ETH_00008995,ETH_00009…	42.6	1.3	1.67	3.93624e-06	4.49857e-05	0.000629799
eimeria_up_in_merozoite_comp_to_gametocyte_cc.tab	GO:0005623	cell	397	169	ETH_00000625,ETH_00001185,ETH_00001225,ETH_00001295,ETH_00001615,ETH_00001775,ETH_00002700,ETH_00002815,ETH_00003470,ETH_00003550,ETH_00003985,ETH_00004575,ETH_00004900,ETH_00004975,ETH_00005130,ETH_00005155,ETH_00005270,ETH_00005805,ETH_00005830,ETH_00005855,ETH_00005935,ETH_00006125,ETH_00006270,ETH_00006525,ETH_00007245,ETH_00007605,ETH_00007855,ETH_00008405,ETH_00008655,ETH_00008995,ETH_00009…	42.6	1.3	1.67	3.93624e-06	4.49857e-05	0.000629799
eimeria_up_in_merozoite_comp_to_gametocyte_cc.tab	GO:0030684	preribosome	10	10	ETH_00005045,ETH_00006735,ETH_00007125,ETH_00010240,ETH_00012135,ETH_00013670,ETH_00029895,ETH_00035790,ETH_00041570,ETH_00043690,	100	3.06	inf	1.31968e-05	0.000140766	0.00211149
eimeria_up_in_merozoite_comp_to_gametocyte_cc.tab	GO:0044391	ribosomal subunit	11	10	ETH_00000625,ETH_00001185,ETH_00013610,ETH_00019450,ETH_00024835,ETH_00024855,ETH_00026265,ETH_00030745,ETH_00032325,ETH_00036200,	90.9	2.79	20.89	0.000102454	0.00102454	0.0163926
eimeria_up_in_merozoite_comp_to_gametocyte_cc.tab	GO:0032040	small-subunit processome	8	8	ETH_00005045,ETH_00006735,ETH_00010240,ETH_00012135,ETH_00013670,ETH_00035790,ETH_00041570,ETH_00043690,	100	3.06	inf	0.000125674	0.00118281	0.0201078
eimeria_up_in_merozoite_comp_to_gametocyte_cc.tab	GO:0044428	nuclear part	33	20	ETH_00003470,ETH_00005155,ETH_00006125,ETH_00006270,ETH_00006525,ETH_00008995,ETH_00009570,ETH_00009860,ETH_00012345,ETH_00013890,ETH_00013955,ETH_00016285,ETH_00020320,ETH_00029895,ETH_00034360,ETH_00037980,ETH_00038260,ETH_00042075,ETH_00042730,ETH_00043810,	60.6	1.86	3.23	0.000822706	0.00731294	0.131633
eimeria_up_in_merozoite_comp_to_gametocyte_cc.tab	GO:0015935	small ribosomal subunit	6	6	ETH_00001185,ETH_00013610,ETH_00019450,ETH_00024835,ETH_00024855,ETH_00032325,	100	3.06	inf	0.00119283	0.0100449	0.190854
eimeria_up_in_merozoite_comp_to_gametocyte_cc.tab	GO:0043231	intracellular membrane-bounded organelle	120	55	ETH_00003470,ETH_00005155,ETH_00005830,ETH_00005855,ETH_00006125,ETH_00006270,ETH_00006525,ETH_00007245,ETH_00007855,ETH_00008405,ETH_00008655,ETH_00008995,ETH_00009570,ETH_00009860,ETH_00011605,ETH_00012345,ETH_00013890,ETH_00013955,ETH_00016200,ETH_00016285,ETH_00017010,ETH_00018105,ETH_00019200,ETH_00020320,ETH_00020755,ETH_00021240,ETH_00022080,ETH_00023685,ETH_00023750,ETH_00024355,ETH_00024…	45.8	1.4	1.8	0.00137833	0.0110266	0.220532
eimeria_up_in_merozoite_comp_to_gametocyte_cc.tab	GO:0043227	membrane-bounded organelle	123	56	ETH_00003470,ETH_00005155,ETH_00005830,ETH_00005855,ETH_00006125,ETH_00006270,ETH_00006525,ETH_00007245,ETH_00007855,ETH_00008405,ETH_00008655,ETH_00008995,ETH_00009570,ETH_00009860,ETH_00011605,ETH_00012345,ETH_00013890,ETH_00013955,ETH_00016200,ETH_00016285,ETH_00017010,ETH_00018105,ETH_00019200,ETH_00020320,ETH_00020755,ETH_00021240,ETH_00022080,ETH_00023685,ETH_00023750,ETH_00024355,ETH_00024…	45.5	1.4	1.78	0.00151735	0.0115608	0.242776
eimeria_up_in_merozoite_comp_to_gametocyte_cc.tab	GO:0005730	nucleolus	4	4	ETH_00006525,ETH_00012345,ETH_00029895,ETH_00042730,	100	3.06	inf	0.0112845	0.082069	1
eimeria_up_in_merozoite_comp_to_gametocyte_cc.tab	GO:0005575	cellular component	617	222	ETH_00000260,ETH_00000625,ETH_00001185,ETH_00001225,ETH_00001295,ETH_00001615,ETH_00001745,ETH_00001775,ETH_00002070,ETH_00002210,ETH_00002330,ETH_00002695,ETH_00002700,ETH_00002815,ETH_00003470,ETH_00003550,ETH_00003985,ETH_00004575,ETH_00004900,ETH_00004975,ETH_00005045,ETH_00005130,ETH_00005155,ETH_00005270,ETH_00005805,ETH_00005830,ETH_00005855,ETH_00005935,ETH_00006125,ETH_00006270,ETH_00006…	36	1.1	1.22	0.0236683	0.164649	1
eimeria_up_in_merozoite_comp_to_gametocyte_cc.tab	GO:0031967	organelle envelope	11	7	ETH_00007855,ETH_00017010,ETH_00020320,ETH_00020755,ETH_00023750,ETH_00028245,ETH_00037980,	63.6	1.95	3.64	0.034114	0.190816	1
eimeria_up_in_merozoite_comp_to_gametocyte_cc.tab	GO:0031975	envelope	11	7	ETH_00007855,ETH_00017010,ETH_00020320,ETH_00020755,ETH_00023750,ETH_00028245,ETH_00037980,	63.6	1.95	3.64	0.034114	0.190816	1
eimeria_up_in_merozoite_comp_to_gametocyte_cc.tab	GO:0019867	outer membrane	3	3	ETH_00020755,ETH_00023750,ETH_00028245,	100	3.06	inf	0.0346654	0.190816	1
eimeria_up_in_merozoite_comp_to_gametocyte_cc.tab	GO:0005852	eukaryotic translation initiation factor 3 complex	3	3	ETH_00005130,ETH_00027685,ETH_00031120,	100	3.06	inf	0.0346654	0.190816	1
eimeria_up_in_merozoite_comp_to_gametocyte_cc.tab	GO:0005741	mitochondrial outer membrane	3	3	ETH_00020755,ETH_00023750,ETH_00028245,	100	3.06	inf	0.0346654	0.190816	1
eimeria_up_in_merozoite_comp_to_gametocyte_cc.tab	GO:0031968	organelle outer membrane	3	3	ETH_00020755,ETH_00023750,ETH_00028245,	100	3.06	inf	0.0346654	0.190816	1
eimeria_up_in_merozoite_comp_to_gametocyte_cc.tab	GO:0031966	mitochondrial membrane	7	5	ETH_00007855,ETH_00017010,ETH_00020755,ETH_00023750,ETH_00028245,	71.4	2.19	5.19	0.0411387	0.190816	1
eimeria_up_in_merozoite_comp_to_gametocyte_cc.tab	GO:0005740	mitochondrial envelope	7	5	ETH_00007855,ETH_00017010,ETH_00020755,ETH_00023750,ETH_00028245,	71.4	2.19	5.19	0.0411387	0.190816	1
eimeria_up_in_merozoite_comp_to_gametocyte_cc.tab	GO:0120114	Sm-like protein family complex	5	4	ETH_00005155,ETH_00013890,ETH_00034360,ETH_00038260,	80	2.45	8.29	0.041741	0.190816	1
eimeria_up_in_merozoite_comp_to_gametocyte_cc.tab	GO:0030532	small nuclear ribonucleoprotein complex	5	4	ETH_00005155,ETH_00013890,ETH_00034360,ETH_00038260,	80	2.45	8.29	0.041741	0.190816	1
eimeria_up_in_merozoite_comp_to_gametocyte_cc.tab	GO:0015934	large ribosomal subunit	5	4	ETH_00000625,ETH_00026265,ETH_00030745,ETH_00036200,	80	2.45	8.29	0.041741	0.190816	1
eimeria_up_in_merozoite_comp_to_gametocyte_cc.tab	GO:0097525	spliceosomal snRNP complex	5	4	ETH_00005155,ETH_00013890,ETH_00034360,ETH_00038260,	80	2.45	8.29	0.041741	0.190816	1
eimeria_up_in_merozoite_comp_to_gametocyte_MF.tab	GO:0003735	structural constituent of ribosome	98	78	ETH_00000625,ETH_00001185,ETH_00001225,ETH_00001295,ETH_00001700,ETH_00002700,ETH_00002815,ETH_00003550,ETH_00003985,ETH_00004575,ETH_00004900,ETH_00005805,ETH_00005935,ETH_00007605,ETH_00009230,ETH_00009250,ETH_00009830,ETH_00010620,ETH_00010940,ETH_00011180,ETH_00011535,ETH_00011865,ETH_00012265,ETH_00012530,ETH_00012560,ETH_00013275,ETH_00013290,ETH_00013610,ETH_00015280,ETH_00015630,ETH_00015…	79.6	2.44	8.79	2.30747e-22	8.00692e-20	8.00692e-20
eimeria_up_in_merozoite_comp_to_gametocyte_MF.tab	GO:0005198	structural molecule activity	107	78	ETH_00000625,ETH_00001185,ETH_00001225,ETH_00001295,ETH_00001700,ETH_00002700,ETH_00002815,ETH_00003550,ETH_00003985,ETH_00004575,ETH_00004900,ETH_00005805,ETH_00005935,ETH_00007605,ETH_00009230,ETH_00009250,ETH_00009830,ETH_00010620,ETH_00010940,ETH_00011180,ETH_00011535,ETH_00011865,ETH_00012265,ETH_00012530,ETH_00012560,ETH_00013275,ETH_00013290,ETH_00013610,ETH_00015280,ETH_00015630,ETH_00015…	72.9	2.23	6.03	3.19427e-18	5.54206e-16	1.10841e-15
eimeria_up_in_merozoite_comp_to_gametocyte_MF.tab	GO:0003676	nucleic acid binding	395	196	ETH_00000165,ETH_00000700,ETH_00001250,ETH_00001380,ETH_00001500,ETH_00001845,ETH_00002115,ETH_00002130,ETH_00002200,ETH_00002285,ETH_00002675,ETH_00003190,ETH_00003210,ETH_00003295,ETH_00003525,ETH_00003750,ETH_00003950,ETH_00004105,ETH_00004200,ETH_00004770,ETH_00005075,ETH_00005130,ETH_00005220,ETH_00005545,ETH_00005695,ETH_00005855,ETH_00006285,ETH_00006290,ETH_00006295,ETH_00006545,ETH_00006…	49.6	1.52	2.36	1.58139e-14	1.82915e-12	5.48744e-12
eimeria_up_in_merozoite_comp_to_gametocyte_MF.tab	GO:0003723	RNA binding	108	65	ETH_00001380,ETH_00001845,ETH_00002115,ETH_00003210,ETH_00003750,ETH_00005130,ETH_00006545,ETH_00008320,ETH_00008605,ETH_00009040,ETH_00010065,ETH_00010290,ETH_00011230,ETH_00011725,ETH_00012050,ETH_00012265,ETH_00012530,ETH_00012560,ETH_00013275,ETH_00013465,ETH_00013610,ETH_00013890,ETH_00014215,ETH_00014615,ETH_00014995,ETH_00015015,ETH_00015540,ETH_00015630,ETH_00016500,ETH_00017015,ETH_00019…	60.2	1.84	3.3	1.71955e-09	1.49171e-07	5.96683e-07
eimeria_up_in_merozoite_comp_to_gametocyte_MF.tab	GO:0140098	catalytic activity, acting on RNA	84	51	ETH_00000670,ETH_00002115,ETH_00006285,ETH_00006290,ETH_00006295,ETH_00006545,ETH_00006725,ETH_00007880,ETH_00009380,ETH_00009425,ETH_00011230,ETH_00011750,ETH_00011755,ETH_00011870,ETH_00013185,ETH_00013935,ETH_00013955,ETH_00014410,ETH_00016105,ETH_00016905,ETH_00019030,ETH_00019470,ETH_00020325,ETH_00021785,ETH_00022165,ETH_00022425,ETH_00022430,ETH_00022965,ETH_00024915,ETH_00025325,ETH_00025…	60.7	1.86	3.34	7.21156e-08	5.00482e-06	2.50241e-05
eimeria_up_in_merozoite_comp_to_gametocyte_MF.tab	GO:0003899	DNA-directed 5'-3' RNA polymerase activity	23	20	ETH_00006285,ETH_00006290,ETH_00006295,ETH_00007880,ETH_00009380,ETH_00011750,ETH_00011755,ETH_00011870,ETH_00013935,ETH_00013955,ETH_00019030,ETH_00019470,ETH_00022425,ETH_00022430,ETH_00033165,ETH_00035295,ETH_00035330,ETH_00035430,ETH_00036720,ETH_00042590,	87	2.66	14.08	9.50903e-08	5.49939e-06	3.29963e-05
eimeria_up_in_merozoite_comp_to_gametocyte_MF.tab	GO:0097747	RNA polymerase activity	25	20	ETH_00006285,ETH_00006290,ETH_00006295,ETH_00007880,ETH_00009380,ETH_00011750,ETH_00011755,ETH_00011870,ETH_00013935,ETH_00013955,ETH_00019030,ETH_00019470,ETH_00022425,ETH_00022430,ETH_00033165,ETH_00035295,ETH_00035330,ETH_00035430,ETH_00036720,ETH_00042590,	80	2.45	8.44	1.37818e-06	5.97788e-05	0.00047823
eimeria_up_in_merozoite_comp_to_gametocyte_MF.tab	GO:0034062	5'-3' RNA polymerase activity	25	20	ETH_00006285,ETH_00006290,ETH_00006295,ETH_00007880,ETH_00009380,ETH_00011750,ETH_00011755,ETH_00011870,ETH_00013935,ETH_00013955,ETH_00019030,ETH_00019470,ETH_00022425,ETH_00022430,ETH_00033165,ETH_00035295,ETH_00035330,ETH_00035430,ETH_00036720,ETH_00042590,	80	2.45	8.44	1.37818e-06	5.97788e-05	0.00047823
eimeria_up_in_merozoite_comp_to_gametocyte_MF.tab	GO:0008173	RNA methyltransferase activity	10	9	ETH_00006545,ETH_00011230,ETH_00016105,ETH_00016905,ETH_00031440,ETH_00034895,ETH_00035190,ETH_00039565,ETH_00041725,	90	2.76	18.77	0.000288643	0.0111288	0.100159
eimeria_up_in_merozoite_comp_to_gametocyte_MF.tab	GO:0008168	methyltransferase activity	43	25	ETH_00001810,ETH_00002105,ETH_00002665,ETH_00004115,ETH_00005900,ETH_00006545,ETH_00011020,ETH_00011230,ETH_00011795,ETH_00013090,ETH_00014665,ETH_00016105,ETH_00016905,ETH_00017165,ETH_00020505,ETH_00021240,ETH_00028375,ETH_00031440,ETH_00032205,ETH_00034455,ETH_00034895,ETH_00035190,ETH_00039565,ETH_00041725,ETH_00043280,	58.1	1.78	2.93	0.000456558	0.0158426	0.158426
eimeria_up_in_merozoite_comp_to_gametocyte_MF.tab	GO:0016741	transferase activity, transferring one-carbon groups	46	26	ETH_00001810,ETH_00001820,ETH_00002105,ETH_00002665,ETH_00004115,ETH_00005900,ETH_00006545,ETH_00011020,ETH_00011230,ETH_00011795,ETH_00013090,ETH_00014665,ETH_00016105,ETH_00016905,ETH_00017165,ETH_00020505,ETH_00021240,ETH_00028375,ETH_00031440,ETH_00032205,ETH_00034455,ETH_00034895,ETH_00035190,ETH_00039565,ETH_00041725,ETH_00043280,	56.5	1.73	2.74	0.000643836	0.0203101	0.223411
eimeria_up_in_merozoite_comp_to_gametocyte_MF.tab	GO:0097159	organic cyclic compound binding	880	317	ETH_00000075,ETH_00000080,ETH_00000165,ETH_00000700,ETH_00001030,ETH_00001060,ETH_00001250,ETH_00001370,ETH_00001380,ETH_00001410,ETH_00001445,ETH_00001500,ETH_00001745,ETH_00001845,ETH_00002115,ETH_00002130,ETH_00002200,ETH_00002285,ETH_00002675,ETH_00002905,ETH_00003190,ETH_00003210,ETH_00003295,ETH_00003400,ETH_00003525,ETH_00003750,ETH_00003950,ETH_00004105,ETH_00004200,ETH_00004310,ETH_00004…	36	1.1	1.26	0.00458767	0.122455	1
eimeria_up_in_merozoite_comp_to_gametocyte_MF.tab	GO:1901363	heterocyclic compound binding	880	317	ETH_00000075,ETH_00000080,ETH_00000165,ETH_00000700,ETH_00001030,ETH_00001060,ETH_00001250,ETH_00001370,ETH_00001380,ETH_00001410,ETH_00001445,ETH_00001500,ETH_00001745,ETH_00001845,ETH_00002115,ETH_00002130,ETH_00002200,ETH_00002285,ETH_00002675,ETH_00002905,ETH_00003190,ETH_00003210,ETH_00003295,ETH_00003400,ETH_00003525,ETH_00003750,ETH_00003950,ETH_00004105,ETH_00004200,ETH_00004310,ETH_00004…	36	1.1	1.26	0.00458767	0.122455	1
eimeria_up_in_merozoite_comp_to_gametocyte_MF.tab	GO:0016779	nucleotidyltransferase activity	47	24	ETH_00006285,ETH_00006290,ETH_00006295,ETH_00007880,ETH_00009380,ETH_00011750,ETH_00011755,ETH_00011870,ETH_00013935,ETH_00013955,ETH_00015625,ETH_00016455,ETH_00019030,ETH_00019470,ETH_00022425,ETH_00022430,ETH_00023685,ETH_00025480,ETH_00033165,ETH_00035295,ETH_00035330,ETH_00035430,ETH_00036720,ETH_00042590,	51.1	1.56	2.19	0.0062822	0.155709	1
eimeria_up_in_merozoite_comp_to_gametocyte_MF.tab	GO:0017150	tRNA dihydrouridine synthase activity	4	4	ETH_00006725,ETH_00022965,ETH_00025930,ETH_00037715,	100	3.06	inf	0.0112845	0.261048	1
eimeria_up_in_merozoite_comp_to_gametocyte_MF.tab	GO:0140101	catalytic activity, acting on a tRNA	44	21	ETH_00000670,ETH_00006545,ETH_00006725,ETH_00009425,ETH_00013185,ETH_00014410,ETH_00020325,ETH_00021785,ETH_00022165,ETH_00022965,ETH_00024915,ETH_00025930,ETH_00026640,ETH_00026645,ETH_00031475,ETH_00031515,ETH_00032175,ETH_00034895,ETH_00037560,ETH_00037640,ETH_00037715,	47.7	1.46	1.91	0.0254443	0.551823	1
eimeria_up_in_merozoite_comp_to_gametocyte_MF.tab	GO:0019900	kinase binding	3	3	ETH_00021370,ETH_00029970,ETH_00034555,	100	3.06	inf	0.0346654	0.601445	1
eimeria_up_in_merozoite_comp_to_gametocyte_MF.tab	GO:0019901	protein kinase binding	3	3	ETH_00021370,ETH_00029970,ETH_00034555,	100	3.06	inf	0.0346654	0.601445	1
eimeria_up_in_merozoite_comp_to_gametocyte_MF.tab	GO:0140102	catalytic activity, acting on a rRNA	3	3	ETH_00016105,ETH_00035190,ETH_00039565,	100	3.06	inf	0.0346654	0.601445	1
eimeria_up_in_merozoite_comp_to_gametocyte_MF.tab	GO:0008649	rRNA methyltransferase activity	3	3	ETH_00016105,ETH_00035190,ETH_00039565,	100	3.06	inf	0.0346654	0.601445	1
eimeria_up_in_merozoite_comp_to_gametocyte_MF.tab	GO:0008757	S-adenosylmethionine-dependent methyltransferase activity	9	6	ETH_00006545,ETH_00016105,ETH_00032205,ETH_00034895,ETH_00035190,ETH_00039565,	66.7	2.04	4.15	0.0380036	0.627964	1
eimeria_up_in_merozoite_comp_to_gametocyte_MF.tab	GO:0019843	rRNA binding	7	5	ETH_00012265,ETH_00013610,ETH_00015630,ETH_00022260,ETH_00022955,	71.4	2.19	5.19	0.0411387	0.629744	1
eimeria_up_in_merozoite_comp_to_gametocyte_MF.tab	GO:0046933	proton-transporting ATP synthase activity, rotational mechanism	5	4	ETH_00005270,ETH_00007515,ETH_00017010,ETH_00017240,	80	2.45	8.29	0.041741	0.629744	1
eimeria_up_in_merozoite_comp_to_sporozoite_cc.tab	GO:1990904	ribonucleoprotein complex	119	92	ETH_00000625,ETH_00001185,ETH_00001225,ETH_00001775,ETH_00002445,ETH_00002815,ETH_00003245,ETH_00003420,ETH_00003550,ETH_00003985,ETH_00004575,ETH_00005045,ETH_00005105,ETH_00005155,ETH_00005805,ETH_00005935,ETH_00006735,ETH_00006855,ETH_00007125,ETH_00007605,ETH_00009230,ETH_00009250,ETH_00009830,ETH_00010240,ETH_00010620,ETH_00010940,ETH_00011180,ETH_00011535,ETH_00011865,ETH_00012135,ETH_00012…	77.3	2.2	6.9	6.57246e-22	1.25534e-19	1.25534e-19
eimeria_up_in_merozoite_comp_to_sporozoite_cc.tab	GO:0005840	ribosome	97	78	ETH_00000625,ETH_00001185,ETH_00001225,ETH_00001775,ETH_00002445,ETH_00002815,ETH_00003245,ETH_00003420,ETH_00003550,ETH_00003985,ETH_00004575,ETH_00005105,ETH_00005805,ETH_00005935,ETH_00006855,ETH_00007605,ETH_00009230,ETH_00009250,ETH_00009830,ETH_00010620,ETH_00010940,ETH_00011180,ETH_00011535,ETH_00011865,ETH_00012265,ETH_00012530,ETH_00012560,ETH_00013275,ETH_00013290,ETH_00013610,ETH_00015…	80.4	2.29	8.22	1.38441e-20	1.32211e-18	2.64421e-18
eimeria_up_in_merozoite_comp_to_sporozoite_cc.tab	GO:0044444	cytoplasmic part	156	102	ETH_00000625,ETH_00001185,ETH_00001225,ETH_00001485,ETH_00001775,ETH_00002445,ETH_00002515,ETH_00002815,ETH_00003245,ETH_00003420,ETH_00003550,ETH_00003985,ETH_00004575,ETH_00004915,ETH_00005105,ETH_00005130,ETH_00005805,ETH_00005935,ETH_00006855,ETH_00007290,ETH_00007605,ETH_00007855,ETH_00008980,ETH_00009230,ETH_00009250,ETH_00009830,ETH_00010620,ETH_00010940,ETH_00011180,ETH_00011535,ETH_00011…	65.4	1.86	3.81	1.91088e-15	1.2166e-13	3.64979e-13
eimeria_up_in_merozoite_comp_to_sporozoite_cc.tab	GO:0005737	cytoplasm	195	120	ETH_00000045,ETH_00000625,ETH_00001185,ETH_00001225,ETH_00001485,ETH_00001615,ETH_00001775,ETH_00002290,ETH_00002445,ETH_00002515,ETH_00002815,ETH_00003245,ETH_00003420,ETH_00003550,ETH_00003985,ETH_00004575,ETH_00004915,ETH_00004975,ETH_00005105,ETH_00005130,ETH_00005805,ETH_00005935,ETH_00006590,ETH_00006855,ETH_00007290,ETH_00007605,ETH_00007855,ETH_00008980,ETH_00009230,ETH_00009250,ETH_00009…	61.5	1.75	3.26	4.5931e-15	2.1932e-13	8.77281e-13
eimeria_up_in_merozoite_comp_to_sporozoite_cc.tab	GO:0032991	protein-containing complex	282	154	ETH_00000385,ETH_00000625,ETH_00001185,ETH_00001225,ETH_00001775,ETH_00001935,ETH_00002175,ETH_00002445,ETH_00002515,ETH_00002815,ETH_00002940,ETH_00003245,ETH_00003420,ETH_00003550,ETH_00003985,ETH_00004575,ETH_00004915,ETH_00005045,ETH_00005105,ETH_00005130,ETH_00005155,ETH_00005270,ETH_00005805,ETH_00005935,ETH_00006735,ETH_00006785,ETH_00006855,ETH_00007125,ETH_00007290,ETH_00007605,ETH_00007…	54.6	1.55	2.48	9.52846e-13	3.63987e-11	1.81994e-10
eimeria_up_in_merozoite_comp_to_sporozoite_cc.tab	GO:0044424	intracellular part	369	186	ETH_00000045,ETH_00000385,ETH_00000430,ETH_00000625,ETH_00001185,ETH_00001225,ETH_00001485,ETH_00001615,ETH_00001775,ETH_00001935,ETH_00002175,ETH_00002290,ETH_00002445,ETH_00002515,ETH_00002815,ETH_00002940,ETH_00003245,ETH_00003420,ETH_00003550,ETH_00003985,ETH_00004575,ETH_00004915,ETH_00004975,ETH_00005105,ETH_00005130,ETH_00005155,ETH_00005270,ETH_00005805,ETH_00005830,ETH_00005855,ETH_00005…	50.4	1.43	2.11	4.85106e-11	1.54425e-09	9.26552e-09
eimeria_up_in_merozoite_comp_to_sporozoite_cc.tab	GO:0005622	intracellular	393	194	ETH_00000045,ETH_00000245,ETH_00000385,ETH_00000430,ETH_00000625,ETH_00001185,ETH_00001225,ETH_00001485,ETH_00001575,ETH_00001615,ETH_00001775,ETH_00001935,ETH_00002175,ETH_00002290,ETH_00002445,ETH_00002515,ETH_00002580,ETH_00002815,ETH_00002940,ETH_00003245,ETH_00003420,ETH_00003550,ETH_00003985,ETH_00004575,ETH_00004915,ETH_00004975,ETH_00005105,ETH_00005130,ETH_00005155,ETH_00005270,ETH_00005…	49.4	1.41	2.02	1.86664e-10	5.09325e-09	3.56528e-08
eimeria_up_in_merozoite_comp_to_sporozoite_cc.tab	GO:0005623	cell	397	195	ETH_00000045,ETH_00000245,ETH_00000385,ETH_00000430,ETH_00000625,ETH_00001185,ETH_00001225,ETH_00001485,ETH_00001575,ETH_00001615,ETH_00001775,ETH_00001935,ETH_00002175,ETH_00002290,ETH_00002445,ETH_00002515,ETH_00002580,ETH_00002815,ETH_00002940,ETH_00003245,ETH_00003420,ETH_00003550,ETH_00003985,ETH_00004575,ETH_00004915,ETH_00004975,ETH_00005105,ETH_00005130,ETH_00005155,ETH_00005270,ETH_00005…	49.1	1.4	2.0	2.91345e-10	6.18299e-09	5.56469e-08
eimeria_up_in_merozoite_comp_to_sporozoite_cc.tab	GO:0044464	cell part	397	195	ETH_00000045,ETH_00000245,ETH_00000385,ETH_00000430,ETH_00000625,ETH_00001185,ETH_00001225,ETH_00001485,ETH_00001575,ETH_00001615,ETH_00001775,ETH_00001935,ETH_00002175,ETH_00002290,ETH_00002445,ETH_00002515,ETH_00002580,ETH_00002815,ETH_00002940,ETH_00003245,ETH_00003420,ETH_00003550,ETH_00003985,ETH_00004575,ETH_00004915,ETH_00004975,ETH_00005105,ETH_00005130,ETH_00005155,ETH_00005270,ETH_00005…	49.1	1.4	2.0	2.91345e-10	6.18299e-09	5.56469e-08
eimeria_up_in_merozoite_comp_to_sporozoite_cc.tab	GO:0043232	intracellular non-membrane-bounded organelle	166	96	ETH_00000385,ETH_00000430,ETH_00000625,ETH_00001185,ETH_00001225,ETH_00001775,ETH_00001935,ETH_00002445,ETH_00002515,ETH_00002815,ETH_00003245,ETH_00003420,ETH_00003550,ETH_00003985,ETH_00004575,ETH_00005105,ETH_00005805,ETH_00005935,ETH_00006525,ETH_00006855,ETH_00007605,ETH_00009230,ETH_00009250,ETH_00009830,ETH_00010620,ETH_00010940,ETH_00011180,ETH_00011535,ETH_00011865,ETH_00012085,ETH_00012…	57.8	1.65	2.72	5.52717e-10	9.59717e-09	1.05569e-07
eimeria_up_in_merozoite_comp_to_sporozoite_cc.tab	GO:0043228	non-membrane-bounded organelle	166	96	ETH_00000385,ETH_00000430,ETH_00000625,ETH_00001185,ETH_00001225,ETH_00001775,ETH_00001935,ETH_00002445,ETH_00002515,ETH_00002815,ETH_00003245,ETH_00003420,ETH_00003550,ETH_00003985,ETH_00004575,ETH_00005105,ETH_00005805,ETH_00005935,ETH_00006525,ETH_00006855,ETH_00007605,ETH_00009230,ETH_00009250,ETH_00009830,ETH_00010620,ETH_00010940,ETH_00011180,ETH_00011535,ETH_00011865,ETH_00012085,ETH_00012…	57.8	1.65	2.72	5.52717e-10	9.59717e-09	1.05569e-07
eimeria_up_in_merozoite_comp_to_sporozoite_cc.tab	GO:0043229	intracellular organelle	276	143	ETH_00000385,ETH_00000430,ETH_00000625,ETH_00001185,ETH_00001225,ETH_00001485,ETH_00001775,ETH_00001935,ETH_00002445,ETH_00002515,ETH_00002815,ETH_00002940,ETH_00003245,ETH_00003420,ETH_00003550,ETH_00003985,ETH_00004575,ETH_00004915,ETH_00005105,ETH_00005155,ETH_00005805,ETH_00005830,ETH_00005855,ETH_00005935,ETH_00006525,ETH_00006855,ETH_00007245,ETH_00007290,ETH_00007605,ETH_00007855,ETH_00008…	51.8	1.47	2.17	1.27432e-09	2.02829e-08	2.43395e-07
eimeria_up_in_merozoite_comp_to_sporozoite_cc.tab	GO:0043226	organelle	277	143	ETH_00000385,ETH_00000430,ETH_00000625,ETH_00001185,ETH_00001225,ETH_00001485,ETH_00001775,ETH_00001935,ETH_00002445,ETH_00002515,ETH_00002815,ETH_00002940,ETH_00003245,ETH_00003420,ETH_00003550,ETH_00003985,ETH_00004575,ETH_00004915,ETH_00005105,ETH_00005155,ETH_00005805,ETH_00005830,ETH_00005855,ETH_00005935,ETH_00006525,ETH_00006855,ETH_00007245,ETH_00007290,ETH_00007605,ETH_00007855,ETH_00008…	51.6	1.47	2.16	1.7745e-09	2.60715e-08	3.38929e-07
eimeria_up_in_merozoite_comp_to_sporozoite_cc.tab	GO:0005575	cellular component	617	263	ETH_00000045,ETH_00000065,ETH_00000245,ETH_00000260,ETH_00000385,ETH_00000430,ETH_00000625,ETH_00001185,ETH_00001225,ETH_00001485,ETH_00001575,ETH_00001615,ETH_00001745,ETH_00001775,ETH_00001935,ETH_00002175,ETH_00002210,ETH_00002290,ETH_00002330,ETH_00002445,ETH_00002515,ETH_00002580,ETH_00002815,ETH_00002940,ETH_00003245,ETH_00003265,ETH_00003420,ETH_00003550,ETH_00003660,ETH_00003985,ETH_00004…	42.6	1.21	1.53	5.39011e-06	7.35365e-05	0.00102951
eimeria_up_in_merozoite_comp_to_sporozoite_cc.tab	GO:0044391	ribosomal subunit	11	10	ETH_00000625,ETH_00001185,ETH_00013610,ETH_00019450,ETH_00024835,ETH_00024855,ETH_00026265,ETH_00030745,ETH_00032325,ETH_00036200,	90.9	2.59	18.66	0.000208116	0.00265002	0.0397502
eimeria_up_in_merozoite_comp_to_sporozoite_cc.tab	GO:0030684	preribosome	10	9	ETH_00005045,ETH_00006735,ETH_00007125,ETH_00010240,ETH_00012135,ETH_00013670,ETH_00029895,ETH_00035790,ETH_00041570,	90	2.56	16.78	0.000544465	0.00649955	0.103993
eimeria_up_in_merozoite_comp_to_sporozoite_cc.tab	GO:0031966	mitochondrial membrane	7	7	ETH_00004915,ETH_00007855,ETH_00015520,ETH_00017010,ETH_00020755,ETH_00023750,ETH_00028245,	100	2.85	inf	0.000650311	0.00690052	0.124209
eimeria_up_in_merozoite_comp_to_sporozoite_cc.tab	GO:0005740	mitochondrial envelope	7	7	ETH_00004915,ETH_00007855,ETH_00015520,ETH_00017010,ETH_00020755,ETH_00023750,ETH_00028245,	100	2.85	inf	0.000650311	0.00690052	0.124209
eimeria_up_in_merozoite_comp_to_sporozoite_cc.tab	GO:0005739	mitochondrion	9	8	ETH_00004915,ETH_00007855,ETH_00015520,ETH_00017010,ETH_00020755,ETH_00023750,ETH_00028245,ETH_00028345,	88.9	2.53	14.9	0.00141054	0.0141797	0.269414
eimeria_up_in_merozoite_comp_to_sporozoite_cc.tab	GO:0015935	small ribosomal subunit	6	6	ETH_00001185,ETH_00013610,ETH_00019450,ETH_00024835,ETH_00024855,ETH_00032325,	100	2.85	inf	0.0018593	0.0177563	0.355126
eimeria_up_in_merozoite_comp_to_sporozoite_cc.tab	GO:0032040	small-subunit processome	8	7	ETH_00005045,ETH_00006735,ETH_00010240,ETH_00012135,ETH_00013670,ETH_00035790,ETH_00041570,	87.5	2.49	13.02	0.00361149	0.0313543	0.689794
eimeria_up_in_merozoite_comp_to_sporozoite_cc.tab	GO:0044429	mitochondrial part	8	7	ETH_00004915,ETH_00007855,ETH_00015520,ETH_00017010,ETH_00020755,ETH_00023750,ETH_00028245,	87.5	2.49	13.02	0.00361149	0.0313543	0.689794
eimeria_up_in_merozoite_comp_to_sporozoite_cc.tab	GO:0016469	proton-transporting two-sector ATPase complex	18	12	ETH_00005270,ETH_00008780,ETH_00017010,ETH_00019440,ETH_00020535,ETH_00020925,ETH_00023385,ETH_00024825,ETH_00026155,ETH_00029320,ETH_00038720,ETH_00043715,	66.7	1.9	3.73	0.00621886	0.0516436	1
eimeria_up_in_merozoite_comp_to_sporozoite_cc.tab	GO:1905368	peptidase complex	21	13	ETH_00002175,ETH_00006785,ETH_00007290,ETH_00008785,ETH_00009675,ETH_00011175,ETH_00019930,ETH_00021820,ETH_00024345,ETH_00027335,ETH_00030260,ETH_00031210,ETH_00042640,	61.9	1.76	3.03	0.010853	0.0863719	1
eimeria_up_in_merozoite_comp_to_sporozoite_cc.tab	GO:0016272	prefoldin complex	4	4	ETH_00007940,ETH_00022550,ETH_00029785,ETH_00030740,	100	2.85	inf	0.015165	0.09988	1
eimeria_up_in_merozoite_comp_to_sporozoite_cc.tab	GO:0005730	nucleolus	4	4	ETH_00006525,ETH_00012345,ETH_00029895,ETH_00042730,	100	2.85	inf	0.015165	0.09988	1
eimeria_up_in_merozoite_comp_to_sporozoite_cc.tab	GO:0044455	mitochondrial membrane part	4	4	ETH_00004915,ETH_00007855,ETH_00017010,ETH_00028245,	100	2.85	inf	0.015165	0.09988	1
eimeria_up_in_merozoite_comp_to_sporozoite_cc.tab	GO:0019866	organelle inner membrane	4	4	ETH_00004915,ETH_00007855,ETH_00015520,ETH_00017010,	100	2.85	inf	0.015165	0.09988	1
eimeria_up_in_merozoite_comp_to_sporozoite_cc.tab	GO:0005743	mitochondrial inner membrane	4	4	ETH_00004915,ETH_00007855,ETH_00015520,ETH_00017010,	100	2.85	inf	0.015165	0.09988	1
eimeria_up_in_merozoite_comp_to_sporozoite_cc.tab	GO:0000502	proteasome complex	18	11	ETH_00002175,ETH_00006785,ETH_00008785,ETH_00009675,ETH_00011175,ETH_00021820,ETH_00024345,ETH_00027335,ETH_00030260,ETH_00031210,ETH_00042640,	61.1	1.74	2.93	0.0214719	0.132295	1
eimeria_up_in_merozoite_comp_to_sporozoite_cc.tab	GO:1905369	endopeptidase complex	18	11	ETH_00002175,ETH_00006785,ETH_00008785,ETH_00009675,ETH_00011175,ETH_00021820,ETH_00024345,ETH_00027335,ETH_00030260,ETH_00031210,ETH_00042640,	61.1	1.74	2.93	0.0214719	0.132295	1
eimeria_up_in_merozoite_comp_to_sporozoite_cc.tab	GO:0043231	intracellular membrane-bounded organelle	120	53	ETH_00001485,ETH_00002940,ETH_00004915,ETH_00005155,ETH_00005830,ETH_00005855,ETH_00006525,ETH_00007245,ETH_00007290,ETH_00007855,ETH_00008405,ETH_00008995,ETH_00009570,ETH_00011605,ETH_00012085,ETH_00012345,ETH_00013385,ETH_00013955,ETH_00014730,ETH_00015520,ETH_00015685,ETH_00016285,ETH_00017010,ETH_00017775,ETH_00018105,ETH_00019200,ETH_00019930,ETH_00020755,ETH_00020945,ETH_00021240,ETH_00023…	44.2	1.26	1.49	0.0225176	0.133852	1
eimeria_up_in_merozoite_comp_to_sporozoite_cc.tab	GO:0005839	proteasome core complex	16	10	ETH_00002175,ETH_00006785,ETH_00008785,ETH_00009675,ETH_00011175,ETH_00021820,ETH_00024345,ETH_00027335,ETH_00031210,ETH_00042640,	62.5	1.78	3.1	0.0231262	0.133852	1
eimeria_up_in_merozoite_comp_to_sporozoite_cc.tab	GO:0043227	membrane-bounded organelle	123	53	ETH_00001485,ETH_00002940,ETH_00004915,ETH_00005155,ETH_00005830,ETH_00005855,ETH_00006525,ETH_00007245,ETH_00007290,ETH_00007855,ETH_00008405,ETH_00008995,ETH_00009570,ETH_00011605,ETH_00012085,ETH_00012345,ETH_00013385,ETH_00013955,ETH_00014730,ETH_00015520,ETH_00015685,ETH_00016285,ETH_00017010,ETH_00017775,ETH_00018105,ETH_00019200,ETH_00019930,ETH_00020755,ETH_00020945,ETH_00021240,ETH_00023…	43.1	1.23	1.42	0.0373145	0.209619	1
eimeria_up_in_merozoite_comp_to_sporozoite_cc.tab	GO:0005852	eukaryotic translation initiation factor 3 complex	3	3	ETH_00005130,ETH_00027685,ETH_00031120,	100	2.85	inf	0.0432624	0.211875	1
eimeria_up_in_merozoite_comp_to_sporozoite_cc.tab	GO:0098800	inner mitochondrial membrane protein complex	3	3	ETH_00004915,ETH_00007855,ETH_00017010,	100	2.85	inf	0.0432624	0.211875	1
eimeria_up_in_merozoite_comp_to_sporozoite_cc.tab	GO:0031968	organelle outer membrane	3	3	ETH_00020755,ETH_00023750,ETH_00028245,	100	2.85	inf	0.0432624	0.211875	1
eimeria_up_in_merozoite_comp_to_sporozoite_cc.tab	GO:0005741	mitochondrial outer membrane	3	3	ETH_00020755,ETH_00023750,ETH_00028245,	100	2.85	inf	0.0432624	0.211875	1
eimeria_up_in_merozoite_comp_to_sporozoite_cc.tab	GO:0019867	outer membrane	3	3	ETH_00020755,ETH_00023750,ETH_00028245,	100	2.85	inf	0.0432624	0.211875	1
eimeria_up_in_merozoite_comp_to_sporozoite_mf.tab	GO:0003735	structural constituent of ribosome	98	79	ETH_00000625,ETH_00001185,ETH_00001225,ETH_00001700,ETH_00002445,ETH_00002815,ETH_00003245,ETH_00003420,ETH_00003550,ETH_00003985,ETH_00004575,ETH_00005105,ETH_00005805,ETH_00005935,ETH_00006855,ETH_00007605,ETH_00007620,ETH_00009230,ETH_00009250,ETH_00009830,ETH_00010620,ETH_00010940,ETH_00011180,ETH_00011535,ETH_00011865,ETH_00012265,ETH_00012530,ETH_00012560,ETH_00013275,ETH_00013290,ETH_00013…	80.6	2.29	8.33	5.71171e-21	2.59883e-18	2.59883e-18
eimeria_up_in_merozoite_comp_to_sporozoite_mf.tab	GO:0005198	structural molecule activity	107	80	ETH_00000625,ETH_00001185,ETH_00001225,ETH_00001700,ETH_00002445,ETH_00002815,ETH_00003245,ETH_00003420,ETH_00003550,ETH_00003985,ETH_00004575,ETH_00005105,ETH_00005805,ETH_00005935,ETH_00006855,ETH_00007605,ETH_00007620,ETH_00009230,ETH_00009250,ETH_00009830,ETH_00010620,ETH_00010940,ETH_00011180,ETH_00011535,ETH_00011865,ETH_00012265,ETH_00012530,ETH_00012560,ETH_00013275,ETH_00013290,ETH_00013…	74.8	2.13	5.91	1.42877e-17	3.25046e-15	6.50092e-15
eimeria_up_in_merozoite_comp_to_sporozoite_mf.tab	GO:0003723	RNA binding	108	57	ETH_00000090,ETH_00001380,ETH_00001845,ETH_00002115,ETH_00002955,ETH_00003210,ETH_00003420,ETH_00003750,ETH_00005130,ETH_00006545,ETH_00008320,ETH_00008560,ETH_00010065,ETH_00011230,ETH_00012050,ETH_00012265,ETH_00012530,ETH_00012560,ETH_00013275,ETH_00013465,ETH_00013610,ETH_00014995,ETH_00015190,ETH_00016500,ETH_00018915,ETH_00019050,ETH_00020350,ETH_00022955,ETH_00023700,ETH_00024835,ETH_00024…	52.8	1.5	2.14	9.26247e-05	0.0140481	0.0421443
eimeria_up_in_merozoite_comp_to_sporozoite_mf.tab	GO:0140101	catalytic activity, acting on a tRNA	44	27	ETH_00000045,ETH_00002290,ETH_00003650,ETH_00006545,ETH_00009425,ETH_00013185,ETH_00015940,ETH_00018125,ETH_00020325,ETH_00021785,ETH_00022965,ETH_00024915,ETH_00025930,ETH_00026640,ETH_00026645,ETH_00027905,ETH_00028570,ETH_00031475,ETH_00031515,ETH_00032175,ETH_00032530,ETH_00034895,ETH_00037560,ETH_00037640,ETH_00037715,ETH_00038590,ETH_00040380,	61.4	1.75	2.99	0.000308651	0.0300403	0.140436
eimeria_up_in_merozoite_comp_to_sporozoite_mf.tab	GO:0140098	catalytic activity, acting on RNA	84	45	ETH_00000045,ETH_00002115,ETH_00002290,ETH_00003650,ETH_00006285,ETH_00006290,ETH_00006295,ETH_00006545,ETH_00009380,ETH_00009425,ETH_00011230,ETH_00011750,ETH_00011755,ETH_00012715,ETH_00013185,ETH_00013955,ETH_00015940,ETH_00016105,ETH_00018125,ETH_00020325,ETH_00021785,ETH_00022965,ETH_00023700,ETH_00024915,ETH_00025325,ETH_00025565,ETH_00025930,ETH_00026640,ETH_00026645,ETH_00027905,ETH_00028…	53.6	1.52	2.19	0.000330113	0.0300403	0.150202
eimeria_up_in_merozoite_comp_to_sporozoite_mf.tab	GO:0008168	methyltransferase activity	43	26	ETH_00000090,ETH_00000180,ETH_00001810,ETH_00002105,ETH_00002665,ETH_00004115,ETH_00006545,ETH_00010355,ETH_00011020,ETH_00011230,ETH_00011570,ETH_00011795,ETH_00014665,ETH_00015100,ETH_00016105,ETH_00020505,ETH_00021240,ETH_00023700,ETH_00031320,ETH_00031440,ETH_00032205,ETH_00033305,ETH_00034455,ETH_00034895,ETH_00039565,ETH_00043280,	60.5	1.72	2.88	0.000554847	0.0420759	0.252456
eimeria_up_in_merozoite_comp_to_sporozoite_mf.tab	GO:0016741	transferase activity, transferring one-carbon groups	46	27	ETH_00000090,ETH_00000180,ETH_00001810,ETH_00001820,ETH_00002105,ETH_00002665,ETH_00004115,ETH_00006545,ETH_00010355,ETH_00011020,ETH_00011230,ETH_00011570,ETH_00011795,ETH_00014665,ETH_00015100,ETH_00016105,ETH_00020505,ETH_00021240,ETH_00023700,ETH_00031320,ETH_00031440,ETH_00032205,ETH_00033305,ETH_00034455,ETH_00034895,ETH_00039565,ETH_00043280,	58.7	1.67	2.68	0.000840637	0.0546414	0.38249
eimeria_up_in_merozoite_comp_to_sporozoite_mf.tab	GO:0016853	isomerase activity	46	25	ETH_00001250,ETH_00001380,ETH_00002590,ETH_00002785,ETH_00004665,ETH_00005810,ETH_00008320,ETH_00010065,ETH_00011110,ETH_00013465,ETH_00015660,ETH_00017660,ETH_00018515,ETH_00018915,ETH_00021140,ETH_00023000,ETH_00024310,ETH_00028790,ETH_00030695,ETH_00031125,ETH_00035170,ETH_00035565,ETH_00036180,ETH_00039380,ETH_00042970,	54.3	1.55	2.23	0.00548515	0.251296	1
eimeria_up_in_merozoite_comp_to_sporozoite_mf.tab	GO:0008135	translation factor activity, RNA binding	24	15	ETH_00003750,ETH_00005130,ETH_00014995,ETH_00015190,ETH_00020350,ETH_00027685,ETH_00029010,ETH_00029140,ETH_00030190,ETH_00031120,ETH_00031135,ETH_00034030,ETH_00034460,ETH_00035815,ETH_00037145,	62.5	1.78	3.11	0.00550974	0.251296	1
eimeria_up_in_merozoite_comp_to_sporozoite_mf.tab	GO:0016866	intramolecular transferase activity	14	10	ETH_00001380,ETH_00002590,ETH_00002785,ETH_00008320,ETH_00010065,ETH_00013465,ETH_00018915,ETH_00028790,ETH_00035565,ETH_00039380,	71.4	2.03	4.66	0.00609556	0.251296	1
eimeria_up_in_merozoite_comp_to_sporozoite_mf.tab	GO:0016875	ligase activity, forming carbon-oxygen bonds	33	19	ETH_00000045,ETH_00003650,ETH_00009425,ETH_00013185,ETH_00015940,ETH_00020325,ETH_00021785,ETH_00024915,ETH_00026640,ETH_00026645,ETH_00027905,ETH_00028570,ETH_00031475,ETH_00031515,ETH_00032175,ETH_00032530,ETH_00037560,ETH_00038590,ETH_00040380,	57.6	1.64	2.54	0.00662759	0.251296	1
eimeria_up_in_merozoite_comp_to_sporozoite_mf.tab	GO:0004812	aminoacyl-tRNA ligase activity	33	19	ETH_00000045,ETH_00003650,ETH_00009425,ETH_00013185,ETH_00015940,ETH_00020325,ETH_00021785,ETH_00024915,ETH_00026640,ETH_00026645,ETH_00027905,ETH_00028570,ETH_00031475,ETH_00031515,ETH_00032175,ETH_00032530,ETH_00037560,ETH_00038590,ETH_00040380,	57.6	1.64	2.54	0.00662759	0.251296	1
eimeria_up_in_merozoite_comp_to_sporozoite_mf.tab	GO:0016874	ligase activity	59	30	ETH_00000045,ETH_00003310,ETH_00003650,ETH_00004460,ETH_00009425,ETH_00013185,ETH_00014715,ETH_00015940,ETH_00020325,ETH_00021445,ETH_00021610,ETH_00021785,ETH_00021830,ETH_00024915,ETH_00025325,ETH_00026640,ETH_00026645,ETH_00027905,ETH_00028570,ETH_00029550,ETH_00030005,ETH_00031475,ETH_00031515,ETH_00031750,ETH_00032175,ETH_00032530,ETH_00037560,ETH_00038590,ETH_00040380,ETH_00042040,	50.8	1.45	1.94	0.00874729	0.29618	1
eimeria_up_in_merozoite_comp_to_sporozoite_mf.tab	GO:0044769	ATPase activity, coupled to transmembrane movement of ions, rotational mechanism	7	6	ETH_00005270,ETH_00007515,ETH_00017010,ETH_00019440,ETH_00026155,ETH_00043715,	85.7	2.44	11.15	0.00911322	0.29618	1
eimeria_up_in_merozoite_comp_to_sporozoite_mf.tab	GO:0016209	antioxidant activity	9	7	ETH_00011830,ETH_00012035,ETH_00022520,ETH_00032305,ETH_00039620,ETH_00042525,ETH_00042900,	77.8	2.21	6.51	0.0113148	0.343215	1
eimeria_up_in_merozoite_comp_to_sporozoite_mf.tab	GO:0051082	unfolded protein binding	17	11	ETH_00000485,ETH_00006810,ETH_00007385,ETH_00007940,ETH_00014270,ETH_00019510,ETH_00028135,ETH_00029665,ETH_00029785,ETH_00030740,ETH_00034715,	64.7	1.84	3.42	0.0121506	0.345533	1
eimeria_up_in_merozoite_comp_to_sporozoite_mf.tab	GO:0016763	transferase activity, transferring pentosyl groups	6	5	ETH_00001615,ETH_00012055,ETH_00024490,ETH_00032980,ETH_00041085,	83.3	2.37	9.28	0.0225754	0.479411	1
eimeria_up_in_merozoite_comp_to_sporozoite_mf.tab	GO:0016861	intramolecular oxidoreductase activity, interconverting aldoses and ketoses	6	5	ETH_00004665,ETH_00017660,ETH_00018515,ETH_00023000,ETH_00035170,	83.3	2.37	9.28	0.0225754	0.479411	1
eimeria_up_in_merozoite_comp_to_sporozoite_mf.tab	GO:0070003	threonine-type peptidase activity	16	10	ETH_00002175,ETH_00006785,ETH_00008785,ETH_00009675,ETH_00011175,ETH_00021820,ETH_00024345,ETH_00027335,ETH_00031210,ETH_00042640,	62.5	1.78	3.1	0.0231262	0.479411	1
eimeria_up_in_merozoite_comp_to_sporozoite_mf.tab	GO:0004298	threonine-type endopeptidase activity	16	10	ETH_00002175,ETH_00006785,ETH_00008785,ETH_00009675,ETH_00011175,ETH_00021820,ETH_00024345,ETH_00027335,ETH_00031210,ETH_00042640,	62.5	1.78	3.1	0.0231262	0.479411	1
eimeria_up_in_merozoite_comp_to_sporozoite_mf.tab	GO:0002161	aminoacyl-tRNA editing activity	8	6	ETH_00000045,ETH_00002290,ETH_00013185,ETH_00021785,ETH_00026645,ETH_00027905,	75	2.13	5.57	0.0256184	0.479411	1
eimeria_up_in_merozoite_comp_to_sporozoite_mf.tab	GO:0042625	ATPase coupled ion transmembrane transporter activity	8	6	ETH_00005270,ETH_00007515,ETH_00017010,ETH_00019440,ETH_00026155,ETH_00043715,	75	2.13	5.57	0.0256184	0.479411	1
eimeria_up_in_merozoite_comp_to_sporozoite_mf.tab	GO:0022853	active ion transmembrane transporter activity	8	6	ETH_00005270,ETH_00007515,ETH_00017010,ETH_00019440,ETH_00026155,ETH_00043715,	75	2.13	5.57	0.0256184	0.479411	1
eimeria_up_in_merozoite_comp_to_sporozoite_mf.tab	GO:0019829	cation-transporting ATPase activity	8	6	ETH_00005270,ETH_00007515,ETH_00017010,ETH_00019440,ETH_00026155,ETH_00043715,	75	2.13	5.57	0.0256184	0.479411	1
eimeria_up_in_merozoite_comp_to_sporozoite_mf.tab	GO:0008173	RNA methyltransferase activity	10	7	ETH_00006545,ETH_00011230,ETH_00016105,ETH_00023700,ETH_00031440,ETH_00034895,ETH_00039565,	70	1.99	4.33	0.0263413	0.479411	1
eimeria_up_in_merozoite_comp_to_sporozoite_mf.tab	GO:0003676	nucleic acid binding	395	156	ETH_00000090,ETH_00000165,ETH_00000280,ETH_00000700,ETH_00000800,ETH_00001250,ETH_00001380,ETH_00001500,ETH_00001845,ETH_00002115,ETH_00002235,ETH_00002285,ETH_00002955,ETH_00003210,ETH_00003295,ETH_00003420,ETH_00003580,ETH_00003750,ETH_00003950,ETH_00004095,ETH_00005075,ETH_00005130,ETH_00005545,ETH_00005855,ETH_00006205,ETH_00006285,ETH_00006290,ETH_00006295,ETH_00006545,ETH_00006705,ETH_00007…	39.5	1.12	1.25	0.028003	0.490052	1
eimeria_up_in_merozoite_comp_to_sporozoite_mf.tab	GO:0015078	proton transmembrane transporter activity	21	12	ETH_00005270,ETH_00007515,ETH_00008780,ETH_00017010,ETH_00017725,ETH_00019440,ETH_00020535,ETH_00023385,ETH_00026155,ETH_00029320,ETH_00038720,ETH_00043715,	57.1	1.63	2.48	0.0317002	0.534207	1
eimeria_up_in_merozoite_comp_to_sporozoite_mf.tab	GO:0008079	translation termination factor activity	3	3	ETH_00003750,ETH_00029010,ETH_00034030,	100	2.85	inf	0.0432624	0.596497	1
eimeria_up_in_merozoite_comp_to_sporozoite_mf.tab	GO:0004784	superoxide dismutase activity	3	3	ETH_00011830,ETH_00022520,ETH_00042900,	100	2.85	inf	0.0432624	0.596497	1
eimeria_up_in_merozoite_comp_to_sporozoite_mf.tab	GO:0016778	diphosphotransferase activity	3	3	ETH_00005240,ETH_00013125,ETH_00042750,	100	2.85	inf	0.0432624	0.596497	1
eimeria_up_in_merozoite_comp_to_sporozoite_mf.tab	GO:0016721	oxidoreductase activity, acting on superoxide radicals as acceptor	3	3	ETH_00011830,ETH_00022520,ETH_00042900,	100	2.85	inf	0.0432624	0.596497	1
eimeria_up_in_merozoite_comp_to_sporozoite_mf.tab	GO:0003747	translation release factor activity	3	3	ETH_00003750,ETH_00029010,ETH_00034030,	100	2.85	inf	0.0432624	0.596497	1
eimeria_up_in_merozoite_comp_to_sporozoite_mf.tab	GO:0016868	intramolecular transferase activity, phosphotransferases	3	3	ETH_00002590,ETH_00002785,ETH_00039380,	100	2.85	inf	0.0432624	0.596497	1
plasmodium_down_in_female_comp_asexual_cc.tab	GO:0005840	ribosome	132	54	PBANKA_0103800,PBANKA_0110000,PBANKA_0405500,PBANKA_0410600,PBANKA_0414600,PBANKA_0417500,PBANKA_0511900,PBANKA_0522800,PBANKA_0613400,PBANKA_0617200,PBANKA_0619100,PBANKA_0703200,PBANKA_0709100,PBANKA_0717800,PBANKA_0804000,PBANKA_0809200,PBANKA_0905000,PBANKA_0918100,PBANKA_0922100,PBANKA_0937700,PBANKA_1018600,PBANKA_1033900,PBANKA_1039400,PBANKA_1106700,PBANKA_1135100,PBANKA_1202400,PBANKA_12…	40.9	1.6	2.1	5.42829e-05	0.00277696	0.0151992
plasmodium_down_in_female_comp_asexual_cc.tab	GO:0018995	host	139	56	PBANKA_0100600,PBANKA_0100700,PBANKA_0201500,PBANKA_0205700,PBANKA_0214550,PBANKA_0214600,PBANKA_0214700,PBANKA_0304900,PBANKA_0316100,PBANKA_0316700,PBANKA_0316800,PBANKA_0416500,PBANKA_0418500,PBANKA_0509000,PBANKA_0524300,PBANKA_0524800,PBANKA_0610900,PBANKA_0623000,PBANKA_0700600,PBANKA_0700700,PBANKA_0701100,PBANKA_0708000,PBANKA_0826700,PBANKA_0830200,PBANKA_0836400,PBANKA_0836800,PBANKA_09…	40.3	1.58	2.05	6.58482e-05	0.00277696	0.0184375
plasmodium_down_in_female_comp_asexual_cc.tab	GO:0044215	other organism	139	56	PBANKA_0100600,PBANKA_0100700,PBANKA_0201500,PBANKA_0205700,PBANKA_0214550,PBANKA_0214600,PBANKA_0214700,PBANKA_0304900,PBANKA_0316100,PBANKA_0316700,PBANKA_0316800,PBANKA_0416500,PBANKA_0418500,PBANKA_0509000,PBANKA_0524300,PBANKA_0524800,PBANKA_0610900,PBANKA_0623000,PBANKA_0700600,PBANKA_0700700,PBANKA_0701100,PBANKA_0708000,PBANKA_0826700,PBANKA_0830200,PBANKA_0836400,PBANKA_0836800,PBANKA_09…	40.3	1.58	2.05	6.58482e-05	0.00277696	0.0184375
plasmodium_down_in_female_comp_asexual_cc.tab	GO:0044216	other organism cell	139	56	PBANKA_0100600,PBANKA_0100700,PBANKA_0201500,PBANKA_0205700,PBANKA_0214550,PBANKA_0214600,PBANKA_0214700,PBANKA_0304900,PBANKA_0316100,PBANKA_0316700,PBANKA_0316800,PBANKA_0416500,PBANKA_0418500,PBANKA_0509000,PBANKA_0524300,PBANKA_0524800,PBANKA_0610900,PBANKA_0623000,PBANKA_0700600,PBANKA_0700700,PBANKA_0701100,PBANKA_0708000,PBANKA_0826700,PBANKA_0830200,PBANKA_0836400,PBANKA_0836800,PBANKA_09…	40.3	1.58	2.05	6.58482e-05	0.00277696	0.0184375
plasmodium_down_in_female_comp_asexual_cc.tab	GO:0044217	other organism part	139	56	PBANKA_0100600,PBANKA_0100700,PBANKA_0201500,PBANKA_0205700,PBANKA_0214550,PBANKA_0214600,PBANKA_0214700,PBANKA_0304900,PBANKA_0316100,PBANKA_0316700,PBANKA_0316800,PBANKA_0416500,PBANKA_0418500,PBANKA_0509000,PBANKA_0524300,PBANKA_0524800,PBANKA_0610900,PBANKA_0623000,PBANKA_0700600,PBANKA_0700700,PBANKA_0701100,PBANKA_0708000,PBANKA_0826700,PBANKA_0830200,PBANKA_0836400,PBANKA_0836800,PBANKA_09…	40.3	1.58	2.05	6.58482e-05	0.00277696	0.0184375
plasmodium_down_in_female_comp_asexual_cc.tab	GO:0043657	host cell	139	56	PBANKA_0100600,PBANKA_0100700,PBANKA_0201500,PBANKA_0205700,PBANKA_0214550,PBANKA_0214600,PBANKA_0214700,PBANKA_0304900,PBANKA_0316100,PBANKA_0316700,PBANKA_0316800,PBANKA_0416500,PBANKA_0418500,PBANKA_0509000,PBANKA_0524300,PBANKA_0524800,PBANKA_0610900,PBANKA_0623000,PBANKA_0700600,PBANKA_0700700,PBANKA_0701100,PBANKA_0708000,PBANKA_0826700,PBANKA_0830200,PBANKA_0836400,PBANKA_0836800,PBANKA_09…	40.3	1.58	2.05	6.58482e-05	0.00277696	0.0184375
plasmodium_down_in_female_comp_asexual_cc.tab	GO:0019773	proteasome core complex, alpha-subunit complex	7	7	PBANKA_0107100,PBANKA_0211500,PBANKA_0808200,PBANKA_1130400,PBANKA_1130500,PBANKA_1223100,PBANKA_1301400,	100	3.91	inf	6.94239e-05	0.00277696	0.0194387
plasmodium_down_in_female_comp_asexual_cc.tab	GO:1905369	endopeptidase complex	31	18	PBANKA_0107100,PBANKA_0211500,PBANKA_0502200,PBANKA_0715600,PBANKA_0807400,PBANKA_0808200,PBANKA_0809100,PBANKA_0813900,PBANKA_0832600,PBANKA_1039600,PBANKA_1130400,PBANKA_1130500,PBANKA_1223100,PBANKA_1226500,PBANKA_1301400,PBANKA_1334100,PBANKA_1343300,PBANKA_1404900,	58.1	2.27	4.11	0.000112734	0.00350728	0.0315656
plasmodium_down_in_female_comp_asexual_cc.tab	GO:0000502	proteasome complex	31	18	PBANKA_0107100,PBANKA_0211500,PBANKA_0502200,PBANKA_0715600,PBANKA_0807400,PBANKA_0808200,PBANKA_0809100,PBANKA_0813900,PBANKA_0832600,PBANKA_1039600,PBANKA_1130400,PBANKA_1130500,PBANKA_1223100,PBANKA_1226500,PBANKA_1301400,PBANKA_1334100,PBANKA_1343300,PBANKA_1404900,	58.1	2.27	4.11	0.000112734	0.00350728	0.0315656
plasmodium_down_in_female_comp_asexual_cc.tab	GO:0005839	proteasome core complex	15	11	PBANKA_0107100,PBANKA_0211500,PBANKA_0808200,PBANKA_0832600,PBANKA_1130400,PBANKA_1130500,PBANKA_1223100,PBANKA_1226500,PBANKA_1301400,PBANKA_1334100,PBANKA_1343300,	73.3	2.87	8.13	0.000136279	0.0038158	0.038158
plasmodium_down_in_female_comp_asexual_cc.tab	GO:1905368	peptidase complex	35	19	PBANKA_0107100,PBANKA_0211500,PBANKA_0502200,PBANKA_0715600,PBANKA_0807400,PBANKA_0808200,PBANKA_0809100,PBANKA_0813900,PBANKA_0832600,PBANKA_1011300,PBANKA_1039600,PBANKA_1130400,PBANKA_1130500,PBANKA_1223100,PBANKA_1226500,PBANKA_1301400,PBANKA_1334100,PBANKA_1343300,PBANKA_1404900,	54.3	2.13	3.53	0.000245939	0.00626027	0.068863
plasmodium_down_in_female_comp_asexual_cc.tab	GO:0044391	ribosomal subunit	33	17	PBANKA_0405500,PBANKA_0410600,PBANKA_0522800,PBANKA_0613400,PBANKA_0617200,PBANKA_0619100,PBANKA_0709100,PBANKA_1202400,PBANKA_1245600,PBANKA_1305100,PBANKA_1310800,PBANKA_1329300,PBANKA_1346700,PBANKA_1351900,PBANKA_1364200,PBANKA_1406800,PBANKA_1416300,	51.5	2.02	3.15	0.0011544	0.026936	0.323232
plasmodium_down_in_female_comp_asexual_cc.tab	GO:0016592	mediator complex	11	8	PBANKA_0612500,PBANKA_0708700,PBANKA_0804800,PBANKA_1219800,PBANKA_1301200,PBANKA_1328600,PBANKA_1332900,PBANKA_1429000,	72.7	2.85	7.85	0.00135522	0.028281	0.379461
plasmodium_down_in_female_comp_asexual_cc.tab	GO:0033643	host cell part	115	44	PBANKA_0100600,PBANKA_0205700,PBANKA_0214550,PBANKA_0304900,PBANKA_0316700,PBANKA_0316800,PBANKA_0416500,PBANKA_0509000,PBANKA_0524300,PBANKA_0524800,PBANKA_0610900,PBANKA_0700600,PBANKA_0701100,PBANKA_0708000,PBANKA_0826700,PBANKA_0830200,PBANKA_0836800,PBANKA_0919200,PBANKA_0926700,PBANKA_0931200,PBANKA_0931300,PBANKA_0941300,PBANKA_0942500,PBANKA_1003000,PBANKA_1008500,PBANKA_1024600,PBANKA_11…	38.3	1.5	1.86	0.00146504	0.028281	0.410212
plasmodium_down_in_female_comp_asexual_cc.tab	GO:0005852	eukaryotic translation initiation factor 3 complex	9	7	PBANKA_0110400,PBANKA_0604800,PBANKA_0614500,PBANKA_0720300,PBANKA_0819300,PBANKA_1206100,PBANKA_1242800,	77.8	3.04	10.29	0.00151505	0.028281	0.424215
plasmodium_down_in_female_comp_asexual_cc.tab	GO:0044445	cytosolic part	34	17	PBANKA_0107300,PBANKA_0405200,PBANKA_0405500,PBANKA_0406500,PBANKA_0522800,PBANKA_0617200,PBANKA_0619100,PBANKA_0709100,PBANKA_0916200,PBANKA_0943500,PBANKA_1134100,PBANKA_1214300,PBANKA_1346700,PBANKA_1351900,PBANKA_1364200,PBANKA_1406800,PBANKA_1444100,	50	1.96	2.96	0.00176954	0.030967	0.495472
plasmodium_down_in_female_comp_asexual_cc.tab	GO:1902494	catalytic complex	131	48	PBANKA_0101300,PBANKA_0107100,PBANKA_0210900,PBANKA_0211500,PBANKA_0303200,PBANKA_0306300,PBANKA_0315200,PBANKA_0406300,PBANKA_0416100,PBANKA_0501300,PBANKA_0502200,PBANKA_0523100,PBANKA_0605200,PBANKA_0614100,PBANKA_0707800,PBANKA_0709200,PBANKA_0715600,PBANKA_0807400,PBANKA_0808200,PBANKA_0809100,PBANKA_0812500,PBANKA_0813900,PBANKA_0832600,PBANKA_0925400,PBANKA_0931400,PBANKA_0942200,PBANKA_10…	36.6	1.43	1.73	0.0026259	0.0432501	0.735252
plasmodium_down_in_female_comp_asexual_cc.tab	GO:0033644	host cell membrane	12	8	PBANKA_0205700,PBANKA_0316800,PBANKA_0416500,PBANKA_0610900,PBANKA_0830200,PBANKA_0836800,PBANKA_0919200,PBANKA_1302900,	66.7	2.61	5.88	0.00315981	0.0442373	0.884746
plasmodium_down_in_female_comp_asexual_cc.tab	GO:0044218	other organism cell membrane	12	8	PBANKA_0205700,PBANKA_0316800,PBANKA_0416500,PBANKA_0610900,PBANKA_0830200,PBANKA_0836800,PBANKA_0919200,PBANKA_1302900,	66.7	2.61	5.88	0.00315981	0.0442373	0.884746
plasmodium_down_in_female_comp_asexual_cc.tab	GO:0044279	other organism membrane	12	8	PBANKA_0205700,PBANKA_0316800,PBANKA_0416500,PBANKA_0610900,PBANKA_0830200,PBANKA_0836800,PBANKA_0919200,PBANKA_1302900,	66.7	2.61	5.88	0.00315981	0.0442373	0.884746
plasmodium_down_in_female_comp_asexual_cc.tab	GO:0020026	merozoite dense granule	4	4	PBANKA_0926700,PBANKA_0931200,PBANKA_1008500,PBANKA_1334300,	100	3.91	inf	0.00423101	0.0525851	1
plasmodium_down_in_female_comp_asexual_cc.tab	GO:0071013	catalytic step 2 spliceosome	4	4	PBANKA_0315200,PBANKA_0523100,PBANKA_0707800,PBANKA_1365300,	100	3.91	inf	0.00423101	0.0525851	1
plasmodium_down_in_female_comp_asexual_cc.tab	GO:0033655	host cell cytoplasm part	82	32	PBANKA_0100600,PBANKA_0205700,PBANKA_0316700,PBANKA_0509000,PBANKA_0524300,PBANKA_0524800,PBANKA_0700600,PBANKA_0708000,PBANKA_0826700,PBANKA_0926700,PBANKA_0931200,PBANKA_0931300,PBANKA_0941300,PBANKA_0942500,PBANKA_1003000,PBANKA_1008500,PBANKA_1024600,PBANKA_1101300,PBANKA_1102200,PBANKA_1145400,PBANKA_1145800,PBANKA_1229000,PBANKA_1246600,PBANKA_1327300,PBANKA_1328000,PBANKA_1334300,PBANKA_13…	39	1.53	1.91	0.00445666	0.0525851	1
plasmodium_down_in_female_comp_asexual_cc.tab	GO:0101031	chaperone complex	8	6	PBANKA_0107300,PBANKA_0405200,PBANKA_0406500,PBANKA_0916200,PBANKA_1134100,PBANKA_1444100,	75	2.94	8.81	0.0046951	0.0525851	1
plasmodium_down_in_female_comp_asexual_cc.tab	GO:0005832	chaperonin-containing T-complex	8	6	PBANKA_0107300,PBANKA_0405200,PBANKA_0406500,PBANKA_0916200,PBANKA_1134100,PBANKA_1444100,	75	2.94	8.81	0.0046951	0.0525851	1
plasmodium_down_in_female_comp_asexual_cc.tab	GO:0032991	protein-containing complex	578	172	PBANKA_0101300,PBANKA_0103800,PBANKA_0105400,PBANKA_0107100,PBANKA_0107300,PBANKA_0110000,PBANKA_0110400,PBANKA_0204400,PBANKA_0210900,PBANKA_0211500,PBANKA_0303200,PBANKA_0306300,PBANKA_0315200,PBANKA_0405200,PBANKA_0405500,PBANKA_0406300,PBANKA_0406500,PBANKA_0406800,PBANKA_0410600,PBANKA_0414600,PBANKA_0416100,PBANKA_0416900,PBANKA_0417500,PBANKA_0501300,PBANKA_0502200,PBANKA_0502700,PBANKA_05…	29.8	1.16	1.31	0.00573492	0.0617174	1
plasmodium_down_in_female_comp_asexual_cc.tab	GO:0030430	host cell cytoplasm	103	38	PBANKA_0100600,PBANKA_0205700,PBANKA_0214550,PBANKA_0304900,PBANKA_0316700,PBANKA_0509000,PBANKA_0524300,PBANKA_0524800,PBANKA_0700600,PBANKA_0701100,PBANKA_0708000,PBANKA_0826700,PBANKA_0830200,PBANKA_0926700,PBANKA_0931200,PBANKA_0931300,PBANKA_0941300,PBANKA_0942500,PBANKA_1003000,PBANKA_1008500,PBANKA_1024600,PBANKA_1101300,PBANKA_1102200,PBANKA_1145400,PBANKA_1145800,PBANKA_1200400,PBANKA_12…	36.9	1.44	1.74	0.00625673	0.0617174	1
plasmodium_down_in_female_comp_asexual_cc.tab	GO:0033646	host intracellular part	103	38	PBANKA_0100600,PBANKA_0205700,PBANKA_0214550,PBANKA_0304900,PBANKA_0316700,PBANKA_0509000,PBANKA_0524300,PBANKA_0524800,PBANKA_0700600,PBANKA_0701100,PBANKA_0708000,PBANKA_0826700,PBANKA_0830200,PBANKA_0926700,PBANKA_0931200,PBANKA_0931300,PBANKA_0941300,PBANKA_0942500,PBANKA_1003000,PBANKA_1008500,PBANKA_1024600,PBANKA_1101300,PBANKA_1102200,PBANKA_1145400,PBANKA_1145800,PBANKA_1200400,PBANKA_12…	36.9	1.44	1.74	0.00625673	0.0617174	1
plasmodium_down_in_female_comp_asexual_cc.tab	GO:0015934	large ribosomal subunit	13	8	PBANKA_0405500,PBANKA_0410600,PBANKA_0709100,PBANKA_1202400,PBANKA_1305100,PBANKA_1346700,PBANKA_1351900,PBANKA_1364200,	61.5	2.41	4.71	0.00639216	0.0617174	1
plasmodium_down_in_female_comp_asexual_cc.tab	GO:0043656	intracellular region of host	104	38	PBANKA_0100600,PBANKA_0205700,PBANKA_0214550,PBANKA_0304900,PBANKA_0316700,PBANKA_0509000,PBANKA_0524300,PBANKA_0524800,PBANKA_0700600,PBANKA_0701100,PBANKA_0708000,PBANKA_0826700,PBANKA_0830200,PBANKA_0926700,PBANKA_0931200,PBANKA_0931300,PBANKA_0941300,PBANKA_0942500,PBANKA_1003000,PBANKA_1008500,PBANKA_1024600,PBANKA_1101300,PBANKA_1102200,PBANKA_1145400,PBANKA_1145800,PBANKA_1200400,PBANKA_12…	36.5	1.43	1.72	0.00751167	0.0626884	1
plasmodium_down_in_female_comp_asexual_cc.tab	GO:1990904	ribonucleoprotein complex	241	78	PBANKA_0103800,PBANKA_0110000,PBANKA_0315200,PBANKA_0405500,PBANKA_0410600,PBANKA_0414600,PBANKA_0417500,PBANKA_0502700,PBANKA_0511900,PBANKA_0522800,PBANKA_0523100,PBANKA_0613400,PBANKA_0617200,PBANKA_0619100,PBANKA_0703200,PBANKA_0707800,PBANKA_0709100,PBANKA_0709300,PBANKA_0717800,PBANKA_0804000,PBANKA_0809200,PBANKA_0905000,PBANKA_0918100,PBANKA_0921500,PBANKA_0922100,PBANKA_0929600,PBANKA_09…	32.4	1.27	1.44	0.00783273	0.0626884	1
plasmodium_down_in_female_comp_asexual_cc.tab	GO:0005767	secondary lysosome	16	9	PBANKA_0931300,PBANKA_1034400,PBANKA_1102200,PBANKA_1128300,PBANKA_1214300,PBANKA_1318100,PBANKA_1323700,PBANKA_1409100,PBANKA_1410300,	56.3	2.2	3.78	0.00850772	0.0626884	1
plasmodium_down_in_female_comp_asexual_cc.tab	GO:0032010	phagolysosome	16	9	PBANKA_0931300,PBANKA_1034400,PBANKA_1102200,PBANKA_1128300,PBANKA_1214300,PBANKA_1318100,PBANKA_1323700,PBANKA_1409100,PBANKA_1410300,	56.3	2.2	3.78	0.00850772	0.0626884	1
plasmodium_down_in_female_comp_asexual_cc.tab	GO:0005764	lysosome	16	9	PBANKA_0931300,PBANKA_1034400,PBANKA_1102200,PBANKA_1128300,PBANKA_1214300,PBANKA_1318100,PBANKA_1323700,PBANKA_1409100,PBANKA_1410300,	56.3	2.2	3.78	0.00850772	0.0626884	1
plasmodium_down_in_female_comp_asexual_cc.tab	GO:0020020	food vacuole	16	9	PBANKA_0931300,PBANKA_1034400,PBANKA_1102200,PBANKA_1128300,PBANKA_1214300,PBANKA_1318100,PBANKA_1323700,PBANKA_1409100,PBANKA_1410300,	56.3	2.2	3.78	0.00850772	0.0626884	1
plasmodium_down_in_female_comp_asexual_cc.tab	GO:0045335	phagocytic vesicle	16	9	PBANKA_0931300,PBANKA_1034400,PBANKA_1102200,PBANKA_1128300,PBANKA_1214300,PBANKA_1318100,PBANKA_1323700,PBANKA_1409100,PBANKA_1410300,	56.3	2.2	3.78	0.00850772	0.0626884	1
plasmodium_down_in_female_comp_asexual_cc.tab	GO:0000323	lytic vacuole	16	9	PBANKA_0931300,PBANKA_1034400,PBANKA_1102200,PBANKA_1128300,PBANKA_1214300,PBANKA_1318100,PBANKA_1323700,PBANKA_1409100,PBANKA_1410300,	56.3	2.2	3.78	0.00850772	0.0626884	1
plasmodium_down_in_female_comp_asexual_cc.tab	GO:0030139	endocytic vesicle	16	9	PBANKA_0931300,PBANKA_1034400,PBANKA_1102200,PBANKA_1128300,PBANKA_1214300,PBANKA_1318100,PBANKA_1323700,PBANKA_1409100,PBANKA_1410300,	56.3	2.2	3.78	0.00850772	0.0626884	1
plasmodium_down_in_female_comp_asexual_cc.tab	GO:0005622	intracellular	1327	366	PBANKA_0101200,PBANKA_0101300,PBANKA_0102000,PBANKA_0103800,PBANKA_0105400,PBANKA_0106600,PBANKA_0107100,PBANKA_0107300,PBANKA_0110000,PBANKA_0110400,PBANKA_0202800,PBANKA_0204400,PBANKA_0206600,PBANKA_0208100,PBANKA_0208700,PBANKA_0210900,PBANKA_0211500,PBANKA_0302700,PBANKA_0303200,PBANKA_0303300,PBANKA_0304900,PBANKA_0306300,PBANKA_0306800,PBANKA_0308600,PBANKA_0310000,PBANKA_0315200,PBANKA_04…	27.6	1.08	1.23	0.010713	0.0754988	1
plasmodium_down_in_female_comp_asexual_cc.tab	GO:1905354	exoribonuclease complex	9	6	PBANKA_0306300,PBANKA_1007800,PBANKA_1016800,PBANKA_1135600,PBANKA_1140400,PBANKA_1353500,	66.7	2.61	5.87	0.0110552	0.0754988	1
plasmodium_down_in_female_comp_asexual_cc.tab	GO:0000178	exosome (RNase complex)	9	6	PBANKA_0306300,PBANKA_1007800,PBANKA_1016800,PBANKA_1135600,PBANKA_1140400,PBANKA_1353500,	66.7	2.61	5.87	0.0110552	0.0754988	1
plasmodium_down_in_female_comp_asexual_cc.tab	GO:0044424	intracellular part	1304	359	PBANKA_0101200,PBANKA_0101300,PBANKA_0102000,PBANKA_0103800,PBANKA_0105400,PBANKA_0106600,PBANKA_0107100,PBANKA_0107300,PBANKA_0110000,PBANKA_0110400,PBANKA_0202800,PBANKA_0204400,PBANKA_0206600,PBANKA_0208100,PBANKA_0208700,PBANKA_0210900,PBANKA_0211500,PBANKA_0302700,PBANKA_0303200,PBANKA_0303300,PBANKA_0304900,PBANKA_0306300,PBANKA_0306800,PBANKA_0308600,PBANKA_0310000,PBANKA_0315200,PBANKA_04…	27.5	1.08	1.22	0.0137387	0.089019	1
plasmodium_down_in_female_comp_asexual_cc.tab	GO:0022626	cytosolic ribosome	17	9	PBANKA_0405500,PBANKA_0522800,PBANKA_0617200,PBANKA_0619100,PBANKA_0709100,PBANKA_1346700,PBANKA_1351900,PBANKA_1364200,PBANKA_1406800,	52.9	2.07	3.31	0.0140506	0.089019	1
plasmodium_down_in_female_comp_asexual_cc.tab	GO:0022625	cytosolic large ribosomal subunit	7	5	PBANKA_0405500,PBANKA_0709100,PBANKA_1346700,PBANKA_1351900,PBANKA_1364200,	71.4	2.8	7.33	0.0140709	0.089019	1
plasmodium_down_in_female_comp_asexual_cc.tab	GO:0044444	cytoplasmic part	695	200	PBANKA_0101200,PBANKA_0101300,PBANKA_0102000,PBANKA_0103800,PBANKA_0105400,PBANKA_0106600,PBANKA_0107300,PBANKA_0110000,PBANKA_0110400,PBANKA_0202800,PBANKA_0208100,PBANKA_0208700,PBANKA_0210900,PBANKA_0302700,PBANKA_0310000,PBANKA_0403500,PBANKA_0405200,PBANKA_0405500,PBANKA_0406500,PBANKA_0410600,PBANKA_0412000,PBANKA_0413600,PBANKA_0414500,PBANKA_0414600,PBANKA_0416500,PBANKA_0416700,PBANKA_04…	28.8	1.13	1.25	0.0143066	0.089019	1
plasmodium_down_in_female_comp_asexual_cc.tab	GO:0005737	cytoplasm	875	247	PBANKA_0101200,PBANKA_0101300,PBANKA_0102000,PBANKA_0103800,PBANKA_0105400,PBANKA_0106600,PBANKA_0107300,PBANKA_0110000,PBANKA_0110400,PBANKA_0202800,PBANKA_0208100,PBANKA_0208700,PBANKA_0210900,PBANKA_0302700,PBANKA_0304900,PBANKA_0306800,PBANKA_0308600,PBANKA_0310000,PBANKA_0403500,PBANKA_0405200,PBANKA_0405500,PBANKA_0406500,PBANKA_0410600,PBANKA_0412000,PBANKA_0413600,PBANKA_0414500,PBANKA_04…	28.2	1.11	1.22	0.0162085	0.0986606	1
plasmodium_down_in_female_comp_asexual_cc.tab	GO:0097619	PTEX complex	5	4	PBANKA_0931200,PBANKA_0941300,PBANKA_1008500,PBANKA_1334300,	80	3.13	11.72	0.01685	0.0999645	1
plasmodium_down_in_female_comp_asexual_cc.tab	GO:0020011	apicoplast	126	43	PBANKA_0101200,PBANKA_0208700,PBANKA_0403500,PBANKA_0412000,PBANKA_0416700,PBANKA_0505500,PBANKA_0612000,PBANKA_0614300,PBANKA_0614600,PBANKA_0714900,PBANKA_0809300,PBANKA_0809500,PBANKA_0814900,PBANKA_0817500,PBANKA_0822300,PBANKA_0826100,PBANKA_0923800,PBANKA_0943500,PBANKA_1006500,PBANKA_1014000,PBANKA_1022800,PBANKA_1035600,PBANKA_1103600,PBANKA_1104000,PBANKA_1107900,PBANKA_1141200,PBANKA_11…	34.1	1.34	1.54	0.0174938	0.0999645	1
plasmodium_down_in_female_comp_asexual_cc.tab	GO:0009536	plastid	126	43	PBANKA_0101200,PBANKA_0208700,PBANKA_0403500,PBANKA_0412000,PBANKA_0416700,PBANKA_0505500,PBANKA_0612000,PBANKA_0614300,PBANKA_0614600,PBANKA_0714900,PBANKA_0809300,PBANKA_0809500,PBANKA_0814900,PBANKA_0817500,PBANKA_0822300,PBANKA_0826100,PBANKA_0923800,PBANKA_0943500,PBANKA_1006500,PBANKA_1014000,PBANKA_1022800,PBANKA_1035600,PBANKA_1103600,PBANKA_1104000,PBANKA_1107900,PBANKA_1141200,PBANKA_11…	34.1	1.34	1.54	0.0174938	0.0999645	1
plasmodium_down_in_female_comp_asexual_cc.tab	GO:0044451	nucleoplasm part	27	12	PBANKA_0204400,PBANKA_0612500,PBANKA_0614100,PBANKA_0708700,PBANKA_0804800,PBANKA_1219800,PBANKA_1301200,PBANKA_1328600,PBANKA_1332900,PBANKA_1427900,PBANKA_1429000,PBANKA_1457100,	44.4	1.74	2.35	0.0248947	0.13941	1
plasmodium_down_in_female_comp_asexual_cc.tab	GO:0005575	cellular component	1747	468	PBANKA_0100600,PBANKA_0100700,PBANKA_0101200,PBANKA_0101300,PBANKA_0102000,PBANKA_0103800,PBANKA_0105400,PBANKA_0106600,PBANKA_0107100,PBANKA_0107300,PBANKA_0110000,PBANKA_0110400,PBANKA_0112500,PBANKA_0201500,PBANKA_0202800,PBANKA_0204400,PBANKA_0205700,PBANKA_0205900,PBANKA_0206600,PBANKA_0208100,PBANKA_0208700,PBANKA_0209900,PBANKA_0210900,PBANKA_0211500,PBANKA_0214550,PBANKA_0214600,PBANKA_02…	26.8	1.05	1.19	0.0284547	0.156222	1
plasmodium_down_in_female_comp_asexual_cc.tab	GO:0005773	vacuole	19	9	PBANKA_0931300,PBANKA_1034400,PBANKA_1102200,PBANKA_1128300,PBANKA_1214300,PBANKA_1318100,PBANKA_1323700,PBANKA_1409100,PBANKA_1410300,	47.4	1.85	2.64	0.032357	0.169444	1
plasmodium_down_in_female_comp_asexual_cc.tab	GO:0020005	symbiont-containing vacuole membrane	25	11	PBANKA_0509000,PBANKA_0524800,PBANKA_0926700,PBANKA_0931200,PBANKA_0941300,PBANKA_1008500,PBANKA_1024600,PBANKA_1328000,PBANKA_1334300,PBANKA_1365500,PBANKA_1400800,	44	1.72	2.31	0.0338277	0.169444	1
plasmodium_down_in_female_comp_asexual_cc.tab	GO:0043230	extracellular organelle	63	23	PBANKA_0100600,PBANKA_0316700,PBANKA_0509000,PBANKA_0524800,PBANKA_0826700,PBANKA_0926700,PBANKA_0931200,PBANKA_0931300,PBANKA_0941300,PBANKA_0942500,PBANKA_1003000,PBANKA_1008500,PBANKA_1024600,PBANKA_1102200,PBANKA_1229000,PBANKA_1327300,PBANKA_1328000,PBANKA_1334300,PBANKA_1365500,PBANKA_1400300,PBANKA_1400800,PBANKA_1409100,PBANKA_1441700,	36.5	1.43	1.7	0.0338887	0.169444	1
plasmodium_down_in_female_comp_asexual_cc.tab	GO:0044421	extracellular region part	63	23	PBANKA_0100600,PBANKA_0316700,PBANKA_0509000,PBANKA_0524800,PBANKA_0826700,PBANKA_0926700,PBANKA_0931200,PBANKA_0931300,PBANKA_0941300,PBANKA_0942500,PBANKA_1003000,PBANKA_1008500,PBANKA_1024600,PBANKA_1102200,PBANKA_1229000,PBANKA_1327300,PBANKA_1328000,PBANKA_1334300,PBANKA_1365500,PBANKA_1400300,PBANKA_1400800,PBANKA_1409100,PBANKA_1441700,	36.5	1.43	1.7	0.0338887	0.169444	1
plasmodium_down_in_female_comp_asexual_cc.tab	GO:0005576	extracellular region	63	23	PBANKA_0100600,PBANKA_0316700,PBANKA_0509000,PBANKA_0524800,PBANKA_0826700,PBANKA_0926700,PBANKA_0931200,PBANKA_0931300,PBANKA_0941300,PBANKA_0942500,PBANKA_1003000,PBANKA_1008500,PBANKA_1024600,PBANKA_1102200,PBANKA_1229000,PBANKA_1327300,PBANKA_1328000,PBANKA_1334300,PBANKA_1365500,PBANKA_1400300,PBANKA_1400800,PBANKA_1409100,PBANKA_1441700,	36.5	1.43	1.7	0.0338887	0.169444	1
plasmodium_down_in_female_comp_asexual_cc.tab	GO:0022624	proteasome accessory complex	11	6	PBANKA_0502200,PBANKA_0715600,PBANKA_0807400,PBANKA_0809100,PBANKA_1039600,PBANKA_1404900,	54.5	2.14	3.52	0.0376497	0.184946	1
plasmodium_down_in_female_comp_asexual_cc.tab	GO:0097708	intracellular vesicle	54	20	PBANKA_0105400,PBANKA_0106600,PBANKA_0416500,PBANKA_0708000,PBANKA_0903900,PBANKA_0913700,PBANKA_0926700,PBANKA_0931200,PBANKA_0931300,PBANKA_1008500,PBANKA_1034400,PBANKA_1102200,PBANKA_1128300,PBANKA_1214300,PBANKA_1318100,PBANKA_1323700,PBANKA_1334300,PBANKA_1409100,PBANKA_1410300,PBANKA_1449000,	37	1.45	1.74	0.0396923	0.18837	1
plasmodium_down_in_female_comp_asexual_cc.tab	GO:0031410	cytoplasmic vesicle	54	20	PBANKA_0105400,PBANKA_0106600,PBANKA_0416500,PBANKA_0708000,PBANKA_0903900,PBANKA_0913700,PBANKA_0926700,PBANKA_0931200,PBANKA_0931300,PBANKA_1008500,PBANKA_1034400,PBANKA_1102200,PBANKA_1128300,PBANKA_1214300,PBANKA_1318100,PBANKA_1323700,PBANKA_1334300,PBANKA_1409100,PBANKA_1410300,PBANKA_1449000,	37	1.45	1.74	0.0396923	0.18837	1
plasmodium_down_in_female_comp_asexual_cc.tab	GO:0005654	nucleoplasm	29	12	PBANKA_0204400,PBANKA_0612500,PBANKA_0614100,PBANKA_0708700,PBANKA_0804800,PBANKA_1219800,PBANKA_1301200,PBANKA_1328600,PBANKA_1332900,PBANKA_1427900,PBANKA_1429000,PBANKA_1457100,	41.4	1.62	2.08	0.0446055	0.208159	1
plasmodium_down_in_female_comp_asexual_cc.tab	GO:0015935	small ribosomal subunit	20	9	PBANKA_0522800,PBANKA_0613400,PBANKA_0617200,PBANKA_0619100,PBANKA_1245600,PBANKA_1310800,PBANKA_1329300,PBANKA_1406800,PBANKA_1416300,	45	1.76	2.4	0.0458789	0.210592	1
plasmodium_down_in_female_comp_asexual_mf.tab	GO:0003735	structural constituent of ribosome	131	54	PBANKA_0103800,PBANKA_0110000,PBANKA_0405500,PBANKA_0410600,PBANKA_0414600,PBANKA_0417500,PBANKA_0511900,PBANKA_0522800,PBANKA_0613400,PBANKA_0619100,PBANKA_0703200,PBANKA_0709100,PBANKA_0717800,PBANKA_0804000,PBANKA_0809200,PBANKA_0905000,PBANKA_0918100,PBANKA_0922100,PBANKA_0937700,PBANKA_1018600,PBANKA_1033900,PBANKA_1039400,PBANKA_1106700,PBANKA_1135100,PBANKA_1202400,PBANKA_1215600,PBANKA_12…	41.2	1.61	2.13	4.21865e-05	0.0195101	0.0208401
plasmodium_down_in_female_comp_asexual_mf.tab	GO:0004298	threonine-type endopeptidase activity	15	11	PBANKA_0107100,PBANKA_0211500,PBANKA_0808200,PBANKA_0832600,PBANKA_1130400,PBANKA_1130500,PBANKA_1223100,PBANKA_1226500,PBANKA_1301400,PBANKA_1334100,PBANKA_1343300,	73.3	2.87	8.13	0.000136279	0.0195101	0.0673217
plasmodium_down_in_female_comp_asexual_mf.tab	GO:0070003	threonine-type peptidase activity	15	11	PBANKA_0107100,PBANKA_0211500,PBANKA_0808200,PBANKA_0832600,PBANKA_1130400,PBANKA_1130500,PBANKA_1223100,PBANKA_1226500,PBANKA_1301400,PBANKA_1334100,PBANKA_1343300,	73.3	2.87	8.13	0.000136279	0.0195101	0.0673217
plasmodium_down_in_female_comp_asexual_mf.tab	GO:0051082	unfolded protein binding	22	14	PBANKA_0107300,PBANKA_0310000,PBANKA_0405200,PBANKA_0406500,PBANKA_0416900,PBANKA_0610900,PBANKA_0805700,PBANKA_0914400,PBANKA_0916200,PBANKA_0929900,PBANKA_1134100,PBANKA_1307800,PBANKA_1437300,PBANKA_1444100,	63.6	2.49	5.18	0.00017353	0.0195101	0.0857241
plasmodium_down_in_female_comp_asexual_mf.tab	GO:0005198	structural molecule activity	147	57	PBANKA_0103800,PBANKA_0105400,PBANKA_0110000,PBANKA_0405500,PBANKA_0410600,PBANKA_0414600,PBANKA_0417500,PBANKA_0511900,PBANKA_0522800,PBANKA_0613400,PBANKA_0619100,PBANKA_0703200,PBANKA_0709100,PBANKA_0717800,PBANKA_0804000,PBANKA_0809200,PBANKA_0903900,PBANKA_0905000,PBANKA_0918100,PBANKA_0922100,PBANKA_0937700,PBANKA_1018600,PBANKA_1033900,PBANKA_1039400,PBANKA_1106700,PBANKA_1135100,PBANKA_12…	38.8	1.52	1.92	0.00019747	0.0195101	0.0975503
plasmodium_down_in_female_comp_asexual_mf.tab	GO:0003723	RNA binding	196	68	PBANKA_0110400,PBANKA_0204400,PBANKA_0208100,PBANKA_0306800,PBANKA_0315000,PBANKA_0315200,PBANKA_0315900,PBANKA_0403500,PBANKA_0502300,PBANKA_0514700,PBANKA_0518800,PBANKA_0603200,PBANKA_0604800,PBANKA_0610800,PBANKA_0614500,PBANKA_0619100,PBANKA_0703200,PBANKA_0707800,PBANKA_0709300,PBANKA_0720300,PBANKA_0814200,PBANKA_0815000,PBANKA_0819300,PBANKA_0918800,PBANKA_0922100,PBANKA_0923900,PBANKA_09…	34.7	1.36	1.61	0.00196534	0.161813	0.970877
plasmodium_down_in_female_comp_asexual_mf.tab	GO:0070011	peptidase activity, acting on L-amino acid peptides	90	34	PBANKA_0107100,PBANKA_0211500,PBANKA_0304800,PBANKA_0304900,PBANKA_0305000,PBANKA_0305100,PBANKA_0521600,PBANKA_0612000,PBANKA_0808200,PBANKA_0832600,PBANKA_0931300,PBANKA_0932400,PBANKA_1034400,PBANKA_1130400,PBANKA_1130500,PBANKA_1217000,PBANKA_1223100,PBANKA_1226200,PBANKA_1226500,PBANKA_1301400,PBANKA_1302300,PBANKA_1305600,PBANKA_1309900,PBANKA_1318100,PBANKA_1321700,PBANKA_1334100,PBANKA_13…	37.8	1.48	1.81	0.00624025	0.440383	1
plasmodium_down_in_female_comp_asexual_mf.tab	GO:0003746	translation elongation factor activity	9	6	PBANKA_0403500,PBANKA_0603200,PBANKA_0814200,PBANKA_1133300,PBANKA_1133400,PBANKA_1352000,	66.7	2.61	5.87	0.0110552	0.624691	1
plasmodium_down_in_female_comp_asexual_mf.tab	GO:0008169	C-methyltransferase activity	3	3	PBANKA_0302700,PBANKA_0504600,PBANKA_0918800,	100	3.91	inf	0.0166155	0.624691	1
plasmodium_down_in_female_comp_asexual_mf.tab	GO:0004576	oligosaccharyl transferase activity	5	4	PBANKA_0205700,PBANKA_0210900,PBANKA_0820500,PBANKA_0931400,	80	3.13	11.72	0.01685	0.624691	1
plasmodium_down_in_female_comp_asexual_mf.tab	GO:0004579	dolichyl-diphosphooligosaccharide-protein glycotransferase activity	5	4	PBANKA_0205700,PBANKA_0210900,PBANKA_0820500,PBANKA_0931400,	80	3.13	11.72	0.01685	0.624691	1
plasmodium_down_in_female_comp_asexual_mf.tab	GO:0008233	peptidase activity	99	35	PBANKA_0107100,PBANKA_0211500,PBANKA_0304800,PBANKA_0304900,PBANKA_0305000,PBANKA_0305100,PBANKA_0521600,PBANKA_0612000,PBANKA_0808200,PBANKA_0832600,PBANKA_0931300,PBANKA_0932400,PBANKA_1011300,PBANKA_1034400,PBANKA_1130400,PBANKA_1130500,PBANKA_1217000,PBANKA_1223100,PBANKA_1226200,PBANKA_1226500,PBANKA_1301400,PBANKA_1302300,PBANKA_1305600,PBANKA_1309900,PBANKA_1318100,PBANKA_1321700,PBANKA_13…	35.4	1.38	1.62	0.0175287	0.624691	1
plasmodium_down_in_female_comp_asexual_mf.tab	GO:0008168	methyltransferase activity	57	22	PBANKA_0208700,PBANKA_0302700,PBANKA_0315000,PBANKA_0504600,PBANKA_0514700,PBANKA_0709300,PBANKA_0801900,PBANKA_0802700,PBANKA_0917700,PBANKA_0918800,PBANKA_0929000,PBANKA_1030800,PBANKA_1035100,PBANKA_1137100,PBANKA_1303600,PBANKA_1356200,PBANKA_1404800,PBANKA_1408100,PBANKA_1426000,PBANKA_1440400,PBANKA_1451300,PBANKA_1451400,	38.6	1.51	1.86	0.0195272	0.624691	1
plasmodium_down_in_female_comp_asexual_mf.tab	GO:0008135	translation factor activity, RNA binding	42	17	PBANKA_0110400,PBANKA_0403500,PBANKA_0603200,PBANKA_0604800,PBANKA_0610800,PBANKA_0614500,PBANKA_0720300,PBANKA_0814200,PBANKA_0819300,PBANKA_1031900,PBANKA_1133300,PBANKA_1133400,PBANKA_1206100,PBANKA_1212300,PBANKA_1242800,PBANKA_1352000,PBANKA_1410900,	40.5	1.58	2.01	0.0233543	0.624691	1
plasmodium_down_in_female_comp_asexual_mf.tab	GO:0016875	ligase activity, forming carbon-oxygen bonds	36	15	PBANKA_0308600,PBANKA_0409200,PBANKA_0615400,PBANKA_0814900,PBANKA_0826100,PBANKA_1022800,PBANKA_1121700,PBANKA_1143600,PBANKA_1203300,PBANKA_1325600,PBANKA_1362000,PBANKA_1429600,PBANKA_1431700,PBANKA_1434200,PBANKA_1464700,	41.7	1.63	2.11	0.0244828	0.624691	1
plasmodium_down_in_female_comp_asexual_mf.tab	GO:0004812	aminoacyl-tRNA ligase activity	36	15	PBANKA_0308600,PBANKA_0409200,PBANKA_0615400,PBANKA_0814900,PBANKA_0826100,PBANKA_1022800,PBANKA_1121700,PBANKA_1143600,PBANKA_1203300,PBANKA_1325600,PBANKA_1362000,PBANKA_1429600,PBANKA_1431700,PBANKA_1434200,PBANKA_1464700,	41.7	1.63	2.11	0.0244828	0.624691	1
plasmodium_down_in_female_comp_asexual_mf.tab	GO:0004674	protein serine/threonine kinase activity	8	5	PBANKA_0521400,PBANKA_0805600,PBANKA_0835600,PBANKA_1008200,PBANKA_1445600,	62.5	2.45	4.89	0.0296971	0.624691	1
plasmodium_down_in_female_comp_asexual_mf.tab	GO:0016866	intramolecular transferase activity	19	9	PBANKA_0315900,PBANKA_0502300,PBANKA_0518800,PBANKA_0815000,PBANKA_0918200,PBANKA_0928100,PBANKA_1025200,PBANKA_1039800,PBANKA_1236100,	47.4	1.85	2.64	0.032357	0.624691	1
plasmodium_down_in_female_comp_asexual_mf.tab	GO:0016741	transferase activity, transferring one-carbon groups	60	22	PBANKA_0208700,PBANKA_0302700,PBANKA_0315000,PBANKA_0504600,PBANKA_0514700,PBANKA_0709300,PBANKA_0801900,PBANKA_0802700,PBANKA_0917700,PBANKA_0918800,PBANKA_0929000,PBANKA_1030800,PBANKA_1035100,PBANKA_1137100,PBANKA_1303600,PBANKA_1356200,PBANKA_1404800,PBANKA_1408100,PBANKA_1426000,PBANKA_1440400,PBANKA_1451300,PBANKA_1451400,	36.7	1.44	1.71	0.0357405	0.624691	1
plasmodium_down_in_female_comp_asexual_mf.tab	GO:0016763	transferase activity, transferring pentosyl groups	6	4	PBANKA_0615100,PBANKA_1113000,PBANKA_1127700,PBANKA_1210800,	66.7	2.61	5.86	0.0403696	0.624691	1
plasmodium_down_in_female_comp_asexual_mf.tab	GO:0003712	transcription coregulator activity	6	4	PBANKA_0708700,PBANKA_1219800,PBANKA_1301200,PBANKA_1332900,	66.7	2.61	5.86	0.0403696	0.624691	1
plasmodium_down_in_female_comp_asexual_mf.tab	GO:0000287	magnesium ion binding	14	7	PBANKA_0521600,PBANKA_0620500,PBANKA_0918200,PBANKA_1118700,PBANKA_1125600,PBANKA_1214300,PBANKA_1340300,	50	1.96	2.93	0.0422975	0.624691	1
plasmodium_down_in_female_comp_asexual_mf.tab	GO:0008237	metallopeptidase activity	17	8	PBANKA_0521600,PBANKA_1226200,PBANKA_1305600,PBANKA_1309900,PBANKA_1318100,PBANKA_1350800,PBANKA_1410300,PBANKA_1454100,	47.1	1.84	2.61	0.0447951	0.624691	1
plasmodium_down_in_female_comp_male_cc.tab	GO:0015630	microtubule cytoskeleton	40	29	PBANKA_0102600,PBANKA_0106200,PBANKA_0213900,PBANKA_0302200,PBANKA_0402100,PBANKA_0405600,PBANKA_0416100,PBANKA_0504300,PBANKA_0507300,PBANKA_0511800,PBANKA_0522700,PBANKA_0601200,PBANKA_0615700,PBANKA_0834300,PBANKA_0834600,PBANKA_0925400,PBANKA_0941400,PBANKA_1133600,PBANKA_1206900,PBANKA_1226600,PBANKA_1238300,PBANKA_1300500,PBANKA_1307500,PBANKA_1310400,PBANKA_1317100,PBANKA_1329200,PBANKA_13…	72.5	2.87	8.09	3.58804e-10	1.13023e-07	1.13023e-07
plasmodium_down_in_female_comp_male_cc.tab	GO:0005856	cytoskeleton	55	33	PBANKA_0102600,PBANKA_0106200,PBANKA_0213900,PBANKA_0302200,PBANKA_0402100,PBANKA_0405600,PBANKA_0416100,PBANKA_0504300,PBANKA_0507300,PBANKA_0511800,PBANKA_0522700,PBANKA_0601200,PBANKA_0615700,PBANKA_0834300,PBANKA_0834600,PBANKA_0908500,PBANKA_0925400,PBANKA_0941400,PBANKA_1014200,PBANKA_1133600,PBANKA_1206900,PBANKA_1214300,PBANKA_1226600,PBANKA_1238300,PBANKA_1300500,PBANKA_1304500,PBANKA_13…	60	2.38	4.61	3.69167e-08	5.81438e-06	1.16288e-05
plasmodium_down_in_female_comp_male_cc.tab	GO:0044430	cytoskeletal part	54	32	PBANKA_0102600,PBANKA_0106200,PBANKA_0213900,PBANKA_0302200,PBANKA_0402100,PBANKA_0405600,PBANKA_0416100,PBANKA_0504300,PBANKA_0507300,PBANKA_0511800,PBANKA_0522700,PBANKA_0601200,PBANKA_0615700,PBANKA_0834300,PBANKA_0834600,PBANKA_0908500,PBANKA_0925400,PBANKA_0941400,PBANKA_1014200,PBANKA_1133600,PBANKA_1206900,PBANKA_1226600,PBANKA_1238300,PBANKA_1300500,PBANKA_1304500,PBANKA_1307500,PBANKA_13…	59.3	2.35	4.46	9.0805e-08	9.53452e-06	2.86036e-05
plasmodium_down_in_female_comp_male_cc.tab	GO:0033643	host cell part	115	53	PBANKA_0100600,PBANKA_0108800,PBANKA_0208900,PBANKA_0304900,PBANKA_0314200,PBANKA_0316700,PBANKA_0410400,PBANKA_0501400,PBANKA_0509000,PBANKA_0519100,PBANKA_0524200,PBANKA_0524300,PBANKA_0524600,PBANKA_0610900,PBANKA_0615800,PBANKA_0701100,PBANKA_0713900,PBANKA_0718800,PBANKA_0826700,PBANKA_0837161,PBANKA_0910900,PBANKA_0912100,PBANKA_0919200,PBANKA_0926700,PBANKA_0931200,PBANKA_0931300,PBANKA_09…	46.1	1.82	2.65	6.14094e-07	3.9639e-05	0.00019344
plasmodium_down_in_female_comp_male_cc.tab	GO:0030286	dynein complex	13	12	PBANKA_0213900,PBANKA_0302200,PBANKA_0416100,PBANKA_0504300,PBANKA_0507300,PBANKA_0601200,PBANKA_0615700,PBANKA_0925400,PBANKA_1133600,PBANKA_1238300,PBANKA_1329200,PBANKA_1429400,	92.3	3.65	36.1	6.29191e-07	3.9639e-05	0.000198195
plasmodium_down_in_female_comp_male_cc.tab	GO:0043656	intracellular region of host	104	48	PBANKA_0100600,PBANKA_0108800,PBANKA_0208900,PBANKA_0304900,PBANKA_0314200,PBANKA_0316700,PBANKA_0410400,PBANKA_0501400,PBANKA_0509000,PBANKA_0519100,PBANKA_0524200,PBANKA_0524300,PBANKA_0524600,PBANKA_0615800,PBANKA_0701100,PBANKA_0713900,PBANKA_0718800,PBANKA_0826700,PBANKA_0837161,PBANKA_0910900,PBANKA_0926700,PBANKA_0931200,PBANKA_0931300,PBANKA_0941300,PBANKA_1002400,PBANKA_1003000,PBANKA_10…	46.2	1.83	2.65	2.02977e-06	0.000104876	0.000639378
plasmodium_down_in_female_comp_male_cc.tab	GO:0005815	microtubule organizing center	12	11	PBANKA_0102600,PBANKA_0106200,PBANKA_0402100,PBANKA_0511800,PBANKA_0834300,PBANKA_0941400,PBANKA_1226600,PBANKA_1307500,PBANKA_1310400,PBANKA_1317100,PBANKA_1353200,	91.7	3.63	33.05	2.33059e-06	0.000104876	0.000734135
plasmodium_down_in_female_comp_male_cc.tab	GO:0033646	host intracellular part	103	47	PBANKA_0100600,PBANKA_0108800,PBANKA_0208900,PBANKA_0304900,PBANKA_0314200,PBANKA_0316700,PBANKA_0410400,PBANKA_0501400,PBANKA_0509000,PBANKA_0519100,PBANKA_0524200,PBANKA_0524300,PBANKA_0524600,PBANKA_0615800,PBANKA_0701100,PBANKA_0713900,PBANKA_0718800,PBANKA_0826700,PBANKA_0837161,PBANKA_0910900,PBANKA_0926700,PBANKA_0931200,PBANKA_0931300,PBANKA_0941300,PBANKA_1002400,PBANKA_1003000,PBANKA_10…	45.6	1.81	2.59	3.87377e-06	0.000135582	0.00122024
plasmodium_down_in_female_comp_male_cc.tab	GO:0030430	host cell cytoplasm	103	47	PBANKA_0100600,PBANKA_0108800,PBANKA_0208900,PBANKA_0304900,PBANKA_0314200,PBANKA_0316700,PBANKA_0410400,PBANKA_0501400,PBANKA_0509000,PBANKA_0519100,PBANKA_0524200,PBANKA_0524300,PBANKA_0524600,PBANKA_0615800,PBANKA_0701100,PBANKA_0713900,PBANKA_0718800,PBANKA_0826700,PBANKA_0837161,PBANKA_0910900,PBANKA_0926700,PBANKA_0931200,PBANKA_0931300,PBANKA_0941300,PBANKA_1002400,PBANKA_1003000,PBANKA_10…	45.6	1.81	2.59	3.87377e-06	0.000135582	0.00122024
plasmodium_down_in_female_comp_male_cc.tab	GO:0044217	other organism part	139	58	PBANKA_0100600,PBANKA_0108800,PBANKA_0201500,PBANKA_0208900,PBANKA_0214700,PBANKA_0304900,PBANKA_0314200,PBANKA_0316700,PBANKA_0410400,PBANKA_0501400,PBANKA_0509000,PBANKA_0519100,PBANKA_0524200,PBANKA_0524300,PBANKA_0524600,PBANKA_0610900,PBANKA_0615800,PBANKA_0623000,PBANKA_0701100,PBANKA_0713900,PBANKA_0718800,PBANKA_0826700,PBANKA_0836400,PBANKA_0837161,PBANKA_0910900,PBANKA_0912100,PBANKA_09…	41.7	1.65	2.22	9.58046e-06	0.00021556	0.00301785
plasmodium_down_in_female_comp_male_cc.tab	GO:0044216	other organism cell	139	58	PBANKA_0100600,PBANKA_0108800,PBANKA_0201500,PBANKA_0208900,PBANKA_0214700,PBANKA_0304900,PBANKA_0314200,PBANKA_0316700,PBANKA_0410400,PBANKA_0501400,PBANKA_0509000,PBANKA_0519100,PBANKA_0524200,PBANKA_0524300,PBANKA_0524600,PBANKA_0610900,PBANKA_0615800,PBANKA_0623000,PBANKA_0701100,PBANKA_0713900,PBANKA_0718800,PBANKA_0826700,PBANKA_0836400,PBANKA_0837161,PBANKA_0910900,PBANKA_0912100,PBANKA_09…	41.7	1.65	2.22	9.58046e-06	0.00021556	0.00301785
plasmodium_down_in_female_comp_male_cc.tab	GO:0018995	host	139	58	PBANKA_0100600,PBANKA_0108800,PBANKA_0201500,PBANKA_0208900,PBANKA_0214700,PBANKA_0304900,PBANKA_0314200,PBANKA_0316700,PBANKA_0410400,PBANKA_0501400,PBANKA_0509000,PBANKA_0519100,PBANKA_0524200,PBANKA_0524300,PBANKA_0524600,PBANKA_0610900,PBANKA_0615800,PBANKA_0623000,PBANKA_0701100,PBANKA_0713900,PBANKA_0718800,PBANKA_0826700,PBANKA_0836400,PBANKA_0837161,PBANKA_0910900,PBANKA_0912100,PBANKA_09…	41.7	1.65	2.22	9.58046e-06	0.00021556	0.00301785
plasmodium_down_in_female_comp_male_cc.tab	GO:0044215	other organism	139	58	PBANKA_0100600,PBANKA_0108800,PBANKA_0201500,PBANKA_0208900,PBANKA_0214700,PBANKA_0304900,PBANKA_0314200,PBANKA_0316700,PBANKA_0410400,PBANKA_0501400,PBANKA_0509000,PBANKA_0519100,PBANKA_0524200,PBANKA_0524300,PBANKA_0524600,PBANKA_0610900,PBANKA_0615800,PBANKA_0623000,PBANKA_0701100,PBANKA_0713900,PBANKA_0718800,PBANKA_0826700,PBANKA_0836400,PBANKA_0837161,PBANKA_0910900,PBANKA_0912100,PBANKA_09…	41.7	1.65	2.22	9.58046e-06	0.00021556	0.00301785
plasmodium_down_in_female_comp_male_cc.tab	GO:0043657	host cell	139	58	PBANKA_0100600,PBANKA_0108800,PBANKA_0201500,PBANKA_0208900,PBANKA_0214700,PBANKA_0304900,PBANKA_0314200,PBANKA_0316700,PBANKA_0410400,PBANKA_0501400,PBANKA_0509000,PBANKA_0519100,PBANKA_0524200,PBANKA_0524300,PBANKA_0524600,PBANKA_0610900,PBANKA_0615800,PBANKA_0623000,PBANKA_0701100,PBANKA_0713900,PBANKA_0718800,PBANKA_0826700,PBANKA_0836400,PBANKA_0837161,PBANKA_0910900,PBANKA_0912100,PBANKA_09…	41.7	1.65	2.22	9.58046e-06	0.00021556	0.00301785
plasmodium_down_in_female_comp_male_cc.tab	GO:0033655	host cell cytoplasm part	82	38	PBANKA_0100600,PBANKA_0108800,PBANKA_0208900,PBANKA_0314200,PBANKA_0316700,PBANKA_0410400,PBANKA_0501400,PBANKA_0509000,PBANKA_0524200,PBANKA_0524300,PBANKA_0615800,PBANKA_0713900,PBANKA_0718800,PBANKA_0826700,PBANKA_0910900,PBANKA_0926700,PBANKA_0931200,PBANKA_0931300,PBANKA_0941300,PBANKA_1002400,PBANKA_1003000,PBANKA_1008500,PBANKA_1032100,PBANKA_1101300,PBANKA_1102200,PBANKA_1107100,PBANKA_11…	46.3	1.83	2.64	2.17927e-05	0.000457647	0.00686471
plasmodium_down_in_female_comp_male_cc.tab	GO:0005875	microtubule associated complex	18	13	PBANKA_0213900,PBANKA_0302200,PBANKA_0416100,PBANKA_0504300,PBANKA_0507300,PBANKA_0601200,PBANKA_0615700,PBANKA_0925400,PBANKA_1133600,PBANKA_1238300,PBANKA_1329200,PBANKA_1429400,PBANKA_1442200,	72.2	2.86	7.82	3.6191e-05	0.000712511	0.0114002
plasmodium_down_in_female_comp_male_cc.tab	GO:0005657	replication fork	9	8	PBANKA_0316000,PBANKA_0406300,PBANKA_0501300,PBANKA_0613200,PBANKA_0936500,PBANKA_1326800,PBANKA_1326900,PBANKA_1455100,	88.9	3.52	23.93	0.000112529	0.00208509	0.0354465
plasmodium_down_in_female_comp_male_cc.tab	GO:0020003	symbiont-containing vacuole	62	29	PBANKA_0100600,PBANKA_0108800,PBANKA_0208900,PBANKA_0314200,PBANKA_0316700,PBANKA_0501400,PBANKA_0509000,PBANKA_0524200,PBANKA_0713900,PBANKA_0826700,PBANKA_0910900,PBANKA_0926700,PBANKA_0931200,PBANKA_0931300,PBANKA_0941300,PBANKA_1003000,PBANKA_1008500,PBANKA_1032100,PBANKA_1102200,PBANKA_1107100,PBANKA_1229000,PBANKA_1327300,PBANKA_1328000,PBANKA_1334300,PBANKA_1350500,PBANKA_1365500,PBANKA_14…	46.8	1.85	2.67	0.000169902	0.0028168	0.0535192
plasmodium_down_in_female_comp_male_cc.tab	GO:0065010	extracellular membrane-bounded organelle	62	29	PBANKA_0100600,PBANKA_0108800,PBANKA_0208900,PBANKA_0314200,PBANKA_0316700,PBANKA_0501400,PBANKA_0509000,PBANKA_0524200,PBANKA_0713900,PBANKA_0826700,PBANKA_0910900,PBANKA_0926700,PBANKA_0931200,PBANKA_0931300,PBANKA_0941300,PBANKA_1003000,PBANKA_1008500,PBANKA_1032100,PBANKA_1102200,PBANKA_1107100,PBANKA_1229000,PBANKA_1327300,PBANKA_1328000,PBANKA_1334300,PBANKA_1350500,PBANKA_1365500,PBANKA_14…	46.8	1.85	2.67	0.000169902	0.0028168	0.0535192
plasmodium_down_in_female_comp_male_cc.tab	GO:0005576	extracellular region	63	29	PBANKA_0100600,PBANKA_0108800,PBANKA_0208900,PBANKA_0314200,PBANKA_0316700,PBANKA_0501400,PBANKA_0509000,PBANKA_0524200,PBANKA_0713900,PBANKA_0826700,PBANKA_0910900,PBANKA_0926700,PBANKA_0931200,PBANKA_0931300,PBANKA_0941300,PBANKA_1003000,PBANKA_1008500,PBANKA_1032100,PBANKA_1102200,PBANKA_1107100,PBANKA_1229000,PBANKA_1327300,PBANKA_1328000,PBANKA_1334300,PBANKA_1350500,PBANKA_1365500,PBANKA_14…	46	1.82	2.59	0.000240705	0.00344646	0.0758222
plasmodium_down_in_female_comp_male_cc.tab	GO:0044421	extracellular region part	63	29	PBANKA_0100600,PBANKA_0108800,PBANKA_0208900,PBANKA_0314200,PBANKA_0316700,PBANKA_0501400,PBANKA_0509000,PBANKA_0524200,PBANKA_0713900,PBANKA_0826700,PBANKA_0910900,PBANKA_0926700,PBANKA_0931200,PBANKA_0931300,PBANKA_0941300,PBANKA_1003000,PBANKA_1008500,PBANKA_1032100,PBANKA_1102200,PBANKA_1107100,PBANKA_1229000,PBANKA_1327300,PBANKA_1328000,PBANKA_1334300,PBANKA_1350500,PBANKA_1365500,PBANKA_14…	46	1.82	2.59	0.000240705	0.00344646	0.0758222
plasmodium_down_in_female_comp_male_cc.tab	GO:0043230	extracellular organelle	63	29	PBANKA_0100600,PBANKA_0108800,PBANKA_0208900,PBANKA_0314200,PBANKA_0316700,PBANKA_0501400,PBANKA_0509000,PBANKA_0524200,PBANKA_0713900,PBANKA_0826700,PBANKA_0910900,PBANKA_0926700,PBANKA_0931200,PBANKA_0931300,PBANKA_0941300,PBANKA_1003000,PBANKA_1008500,PBANKA_1032100,PBANKA_1102200,PBANKA_1107100,PBANKA_1229000,PBANKA_1327300,PBANKA_1328000,PBANKA_1334300,PBANKA_1350500,PBANKA_1365500,PBANKA_14…	46	1.82	2.59	0.000240705	0.00344646	0.0758222
plasmodium_down_in_female_comp_male_cc.tab	GO:0042555	MCM complex	6	6	PBANKA_0610200,PBANKA_0615200,PBANKA_1024900,PBANKA_1131600,PBANKA_1241800,PBANKA_1415600,	100	3.96	inf	0.0002556	0.00350061	0.0805141
plasmodium_down_in_female_comp_male_cc.tab	GO:0020005	symbiont-containing vacuole membrane	25	13	PBANKA_0314200,PBANKA_0509000,PBANKA_0524200,PBANKA_0713900,PBANKA_0910900,PBANKA_0926700,PBANKA_0931200,PBANKA_0941300,PBANKA_1008500,PBANKA_1328000,PBANKA_1334300,PBANKA_1365500,PBANKA_1400800,	52	2.06	3.25	0.00356918	0.0398148	1
plasmodium_down_in_female_comp_male_cc.tab	GO:0005694	chromosome	45	20	PBANKA_0108800,PBANKA_0312500,PBANKA_0316000,PBANKA_0406300,PBANKA_0414300,PBANKA_0501300,PBANKA_0602000,PBANKA_0613200,PBANKA_0803000,PBANKA_0936500,PBANKA_0941900,PBANKA_1108700,PBANKA_1110100,PBANKA_1115700,PBANKA_1117000,PBANKA_1121800,PBANKA_1326800,PBANKA_1326900,PBANKA_1416900,PBANKA_1455100,	44.4	1.76	2.41	0.00369837	0.0398148	1
plasmodium_down_in_female_comp_male_cc.tab	GO:0120025	plasma membrane bounded cell projection	4	4	PBANKA_0708100,PBANKA_1123800,PBANKA_1304500,PBANKA_1455800,	100	3.96	inf	0.00404468	0.0398148	1
plasmodium_down_in_female_comp_male_cc.tab	GO:0030894	replisome	4	4	PBANKA_0406300,PBANKA_0501300,PBANKA_0613200,PBANKA_1326900,	100	3.96	inf	0.00404468	0.0398148	1
plasmodium_down_in_female_comp_male_cc.tab	GO:0042995	cell projection	4	4	PBANKA_0708100,PBANKA_1123800,PBANKA_1304500,PBANKA_1455800,	100	3.96	inf	0.00404468	0.0398148	1
plasmodium_down_in_female_comp_male_cc.tab	GO:0043596	nuclear replication fork	4	4	PBANKA_0406300,PBANKA_0501300,PBANKA_0613200,PBANKA_1326900,	100	3.96	inf	0.00404468	0.0398148	1
plasmodium_down_in_female_comp_male_cc.tab	GO:0043601	nuclear replisome	4	4	PBANKA_0406300,PBANKA_0501300,PBANKA_0613200,PBANKA_1326900,	100	3.96	inf	0.00404468	0.0398148	1
plasmodium_down_in_female_comp_male_cc.tab	GO:0000922	spindle pole	4	4	PBANKA_0402100,PBANKA_0834300,PBANKA_1307500,PBANKA_1317100,	100	3.96	inf	0.00404468	0.0398148	1
plasmodium_down_in_female_comp_male_cc.tab	GO:0020026	merozoite dense granule	4	4	PBANKA_0926700,PBANKA_0931200,PBANKA_1008500,PBANKA_1334300,	100	3.96	inf	0.00404468	0.0398148	1
plasmodium_down_in_female_comp_male_cc.tab	GO:0044427	chromosomal part	38	17	PBANKA_0108800,PBANKA_0312500,PBANKA_0316000,PBANKA_0406300,PBANKA_0414300,PBANKA_0501300,PBANKA_0602000,PBANKA_0613200,PBANKA_0803000,PBANKA_0936500,PBANKA_0941900,PBANKA_1115700,PBANKA_1117000,PBANKA_1121800,PBANKA_1326800,PBANKA_1326900,PBANKA_1455100,	44.7	1.77	2.43	0.00670061	0.0639604	1
plasmodium_down_in_female_comp_male_cc.tab	GO:0005634	nucleus	369	113	PBANKA_0108800,PBANKA_0111200,PBANKA_0210400,PBANKA_0303300,PBANKA_0305300,PBANKA_0307100,PBANKA_0312500,PBANKA_0401400,PBANKA_0404100,PBANKA_0405600,PBANKA_0406300,PBANKA_0412100,PBANKA_0415600,PBANKA_0501300,PBANKA_0510600,PBANKA_0511800,PBANKA_0602000,PBANKA_0604300,PBANKA_0605700,PBANKA_0612500,PBANKA_0613200,PBANKA_0708700,PBANKA_0803000,PBANKA_0811300,PBANKA_0815600,PBANKA_0819900,PBANKA_08…	30.6	1.21	1.36	0.00724218	0.0670966	1
plasmodium_down_in_female_comp_male_cc.tab	GO:0020036	Maurer's cleft	11	7	PBANKA_0410400,PBANKA_0524300,PBANKA_0615800,PBANKA_0718800,PBANKA_1101300,PBANKA_1145800,PBANKA_1365500,	63.6	2.52	5.22	0.00791829	0.0712646	1
plasmodium_down_in_female_comp_male_cc.tab	GO:0044422	organelle part	398	119	PBANKA_0102600,PBANKA_0106100,PBANKA_0106200,PBANKA_0108800,PBANKA_0111200,PBANKA_0210900,PBANKA_0213900,PBANKA_0302200,PBANKA_0312500,PBANKA_0314200,PBANKA_0316000,PBANKA_0402100,PBANKA_0405600,PBANKA_0406300,PBANKA_0413300,PBANKA_0414300,PBANKA_0414500,PBANKA_0416100,PBANKA_0501300,PBANKA_0504300,PBANKA_0507300,PBANKA_0509000,PBANKA_0509800,PBANKA_0511800,PBANKA_0522700,PBANKA_0524200,PBANKA_06…	29.9	1.18	1.32	0.0134997	0.118123	1
plasmodium_down_in_female_comp_male_cc.tab	GO:0005929	cilium	3	3	PBANKA_1123800,PBANKA_1304500,PBANKA_1455800,	100	3.96	inf	0.016064	0.124111	1
plasmodium_down_in_female_comp_male_cc.tab	GO:0044450	microtubule organizing center part	3	3	PBANKA_0106200,PBANKA_1226600,PBANKA_1353200,	100	3.96	inf	0.016064	0.124111	1
plasmodium_down_in_female_comp_male_cc.tab	GO:0005663	DNA replication factor C complex	5	4	PBANKA_0316000,PBANKA_0936500,PBANKA_1326800,PBANKA_1455100,	80	3.17	11.9	0.0161542	0.124111	1
plasmodium_down_in_female_comp_male_cc.tab	GO:0097619	PTEX complex	5	4	PBANKA_0931200,PBANKA_0941300,PBANKA_1008500,PBANKA_1334300,	80	3.17	11.9	0.0161542	0.124111	1
plasmodium_down_in_female_comp_male_cc.tab	GO:0005819	spindle	5	4	PBANKA_0402100,PBANKA_0834300,PBANKA_1307500,PBANKA_1317100,	80	3.17	11.9	0.0161542	0.124111	1
plasmodium_down_in_female_comp_male_cc.tab	GO:1990225	rhoptry neck	10	6	PBANKA_0501400,PBANKA_0619700,PBANKA_1003600,PBANKA_1111200,PBANKA_1315700,PBANKA_1327100,	60	2.38	4.47	0.0205574	0.154181	1
plasmodium_down_in_female_comp_male_cc.tab	GO:0044454	nuclear chromosome part	8	5	PBANKA_0406300,PBANKA_0501300,PBANKA_0602000,PBANKA_0613200,PBANKA_1326900,	62.5	2.47	4.96	0.0283206	0.20275	1
plasmodium_down_in_female_comp_male_cc.tab	GO:0000228	nuclear chromosome	8	5	PBANKA_0406300,PBANKA_0501300,PBANKA_0602000,PBANKA_0613200,PBANKA_1326900,	62.5	2.47	4.96	0.0283206	0.20275	1
plasmodium_down_in_female_comp_male_cc.tab	GO:0005874	microtubule	11	6	PBANKA_0405600,PBANKA_0522700,PBANKA_0834600,PBANKA_1206900,PBANKA_1226600,PBANKA_1300500,	54.5	2.16	3.57	0.0357244	0.250071	1
plasmodium_down_in_female_comp_male_cc.tab	GO:0099568	cytoplasmic region	6	4	PBANKA_0603900,PBANKA_0708100,PBANKA_1211900,PBANKA_1304500,	66.7	2.64	5.95	0.0388107	0.265769	1
plasmodium_down_in_female_comp_male_cc.tab	GO:0032993	protein-DNA complex	14	7	PBANKA_0108800,PBANKA_0406300,PBANKA_0501300,PBANKA_0613200,PBANKA_0941900,PBANKA_1117000,PBANKA_1326900,	50	1.98	2.98	0.0399403	0.267685	1
plasmodium_down_in_female_comp_male_mf.tab	GO:0015631	tubulin binding	19	14	PBANKA_0202700,PBANKA_0204200,PBANKA_0402100,PBANKA_0405600,PBANKA_0805900,PBANKA_0807700,PBANKA_0834300,PBANKA_0902400,PBANKA_1224100,PBANKA_1307500,PBANKA_1317100,PBANKA_1336500,PBANKA_1458300,PBANKA_1458800,	73.7	2.92	8.43	1.21536e-05	0.00315997	0.00588235
plasmodium_down_in_female_comp_male_mf.tab	GO:0003777	microtubule motor activity	17	13	PBANKA_0202700,PBANKA_0416100,PBANKA_0507300,PBANKA_0601200,PBANKA_0615700,PBANKA_0805900,PBANKA_0807700,PBANKA_0902400,PBANKA_0925400,PBANKA_1224100,PBANKA_1329200,PBANKA_1458300,PBANKA_1458800,	76.5	3.03	9.78	1.30577e-05	0.00315997	0.00631994
plasmodium_down_in_female_comp_male_mf.tab	GO:0005488	binding	1384	393	PBANKA_0103300,PBANKA_0104100,PBANKA_0104200,PBANKA_0104600,PBANKA_0107300,PBANKA_0107400,PBANKA_0108800,PBANKA_0111200,PBANKA_0202500,PBANKA_0202700,PBANKA_0203000,PBANKA_0204200,PBANKA_0204600,PBANKA_0206300,PBANKA_0208100,PBANKA_0210400,PBANKA_0302400,PBANKA_0305300,PBANKA_0308300,PBANKA_0314200,PBANKA_0315000,PBANKA_0315900,PBANKA_0316000,PBANKA_0401400,PBANKA_0402100,PBANKA_0402800,PBANKA_04…	28.4	1.12	1.39	9.42171e-05	0.0141858	0.0456011
plasmodium_down_in_female_comp_male_mf.tab	GO:0005515	protein binding	422	138	PBANKA_0103300,PBANKA_0107300,PBANKA_0108800,PBANKA_0202700,PBANKA_0203000,PBANKA_0204200,PBANKA_0204600,PBANKA_0308300,PBANKA_0402100,PBANKA_0402800,PBANKA_0405600,PBANKA_0406100,PBANKA_0406500,PBANKA_0410200,PBANKA_0415800,PBANKA_0509200,PBANKA_0510600,PBANKA_0516600,PBANKA_0520700,PBANKA_0604300,PBANKA_0607800,PBANKA_0610300,PBANKA_0610900,PBANKA_0615200,PBANKA_0618400,PBANKA_0705500,PBANKA_07…	32.7	1.29	1.54	0.000117238	0.0141858	0.0567432
plasmodium_down_in_female_comp_male_mf.tab	GO:0005524	ATP binding	329	111	PBANKA_0104100,PBANKA_0107300,PBANKA_0202500,PBANKA_0202700,PBANKA_0210400,PBANKA_0314200,PBANKA_0316000,PBANKA_0406500,PBANKA_0407400,PBANKA_0409200,PBANKA_0410400,PBANKA_0416100,PBANKA_0507300,PBANKA_0600600,PBANKA_0601200,PBANKA_0602000,PBANKA_0608300,PBANKA_0610200,PBANKA_0611400,PBANKA_0615200,PBANKA_0615700,PBANKA_0615800,PBANKA_0621500,PBANKA_0622100,PBANKA_0702500,PBANKA_0712100,PBANKA_07…	33.7	1.34	1.6	0.000153404	0.0144952	0.0742476
plasmodium_down_in_female_comp_male_mf.tab	GO:0008144	drug binding	338	113	PBANKA_0104100,PBANKA_0107300,PBANKA_0107400,PBANKA_0202500,PBANKA_0202700,PBANKA_0210400,PBANKA_0314200,PBANKA_0316000,PBANKA_0406500,PBANKA_0407400,PBANKA_0409200,PBANKA_0410400,PBANKA_0416100,PBANKA_0507300,PBANKA_0600600,PBANKA_0601200,PBANKA_0602000,PBANKA_0608300,PBANKA_0610200,PBANKA_0611400,PBANKA_0615200,PBANKA_0615700,PBANKA_0615800,PBANKA_0621500,PBANKA_0622100,PBANKA_0702500,PBANKA_07…	33.4	1.32	1.58	0.000203504	0.0144952	0.0984961
plasmodium_down_in_female_comp_male_mf.tab	GO:0032559	adenyl ribonucleotide binding	332	111	PBANKA_0104100,PBANKA_0107300,PBANKA_0202500,PBANKA_0202700,PBANKA_0210400,PBANKA_0314200,PBANKA_0316000,PBANKA_0406500,PBANKA_0407400,PBANKA_0409200,PBANKA_0410400,PBANKA_0416100,PBANKA_0507300,PBANKA_0600600,PBANKA_0601200,PBANKA_0602000,PBANKA_0608300,PBANKA_0610200,PBANKA_0611400,PBANKA_0615200,PBANKA_0615700,PBANKA_0615800,PBANKA_0621500,PBANKA_0622100,PBANKA_0702500,PBANKA_0712100,PBANKA_07…	33.4	1.32	1.58	0.000233326	0.0144952	0.11293
plasmodium_down_in_female_comp_male_mf.tab	GO:0030554	adenyl nucleotide binding	333	111	PBANKA_0104100,PBANKA_0107300,PBANKA_0202500,PBANKA_0202700,PBANKA_0210400,PBANKA_0314200,PBANKA_0316000,PBANKA_0406500,PBANKA_0407400,PBANKA_0409200,PBANKA_0410400,PBANKA_0416100,PBANKA_0507300,PBANKA_0600600,PBANKA_0601200,PBANKA_0602000,PBANKA_0608300,PBANKA_0610200,PBANKA_0611400,PBANKA_0615200,PBANKA_0615700,PBANKA_0615800,PBANKA_0621500,PBANKA_0622100,PBANKA_0702500,PBANKA_0712100,PBANKA_07…	33.3	1.32	1.57	0.000267483	0.0144952	0.129462
plasmodium_down_in_female_comp_male_mf.tab	GO:0016301	kinase activity	109	44	PBANKA_0104100,PBANKA_0104400,PBANKA_0314200,PBANKA_0407400,PBANKA_0410400,PBANKA_0600600,PBANKA_0611400,PBANKA_0615200,PBANKA_0615800,PBANKA_0621500,PBANKA_0622100,PBANKA_0713900,PBANKA_0717300,PBANKA_0805600,PBANKA_0823400,PBANKA_0826800,PBANKA_0827100,PBANKA_0829600,PBANKA_0829700,PBANKA_0831200,PBANKA_0835600,PBANKA_0912100,PBANKA_0933000,PBANKA_0933700,PBANKA_0935500,PBANKA_0942000,PBANKA_10…	40.4	1.6	2.07	0.000293663	0.0144952	0.142133
plasmodium_down_in_female_comp_male_mf.tab	GO:0003774	motor activity	23	14	PBANKA_0202700,PBANKA_0416100,PBANKA_0507300,PBANKA_0601200,PBANKA_0615700,PBANKA_0805900,PBANKA_0807700,PBANKA_0902400,PBANKA_0908500,PBANKA_0925400,PBANKA_1224100,PBANKA_1329200,PBANKA_1458300,PBANKA_1458800,	60.9	2.41	4.68	0.000299488	0.0144952	0.144952
plasmodium_down_in_female_comp_male_mf.tab	GO:0008092	cytoskeletal protein binding	27	15	PBANKA_0202700,PBANKA_0204200,PBANKA_0402100,PBANKA_0405600,PBANKA_0805900,PBANKA_0807700,PBANKA_0834300,PBANKA_0902400,PBANKA_1137500,PBANKA_1224100,PBANKA_1307500,PBANKA_1317100,PBANKA_1336500,PBANKA_1458300,PBANKA_1458800,	55.6	2.2	3.76	0.000714194	0.0314245	0.34567
plasmodium_down_in_female_comp_male_mf.tab	GO:0005509	calcium ion binding	33	17	PBANKA_0104200,PBANKA_0206300,PBANKA_0314200,PBANKA_0402800,PBANKA_0509200,PBANKA_0511800,PBANKA_0615200,PBANKA_0911000,PBANKA_0941400,PBANKA_1010600,PBANKA_1308100,PBANKA_1310400,PBANKA_1315400,PBANKA_1327100,PBANKA_1344700,PBANKA_1351500,PBANKA_1421000,	51.5	2.04	3.2	0.00100603	0.0405765	0.486918
plasmodium_down_in_female_comp_male_mf.tab	GO:0034061	DNA polymerase activity	9	7	PBANKA_0406300,PBANKA_0501300,PBANKA_0613200,PBANKA_1129100,PBANKA_1326900,PBANKA_1412600,PBANKA_1448900,	77.8	3.08	10.45	0.00140896	0.0413432	0.681938
plasmodium_down_in_female_comp_male_mf.tab	GO:0016773	phosphotransferase activity, alcohol group as acceptor	97	38	PBANKA_0104100,PBANKA_0314200,PBANKA_0407400,PBANKA_0410400,PBANKA_0600600,PBANKA_0611400,PBANKA_0615200,PBANKA_0615800,PBANKA_0621500,PBANKA_0622100,PBANKA_0717300,PBANKA_0805600,PBANKA_0826800,PBANKA_0827100,PBANKA_0829600,PBANKA_0831200,PBANKA_0835600,PBANKA_0912100,PBANKA_0918600,PBANKA_0933000,PBANKA_0933700,PBANKA_0935500,PBANKA_0942000,PBANKA_1010900,PBANKA_1030200,PBANKA_1122900,PBANKA_11…	39.2	1.55	1.96	0.00148132	0.0413432	0.716959
plasmodium_down_in_female_comp_male_mf.tab	GO:0036094	small molecule binding	459	142	PBANKA_0104100,PBANKA_0107300,PBANKA_0107400,PBANKA_0111200,PBANKA_0202500,PBANKA_0202700,PBANKA_0210400,PBANKA_0314200,PBANKA_0316000,PBANKA_0402800,PBANKA_0406500,PBANKA_0407400,PBANKA_0409200,PBANKA_0410400,PBANKA_0416100,PBANKA_0501300,PBANKA_0507300,PBANKA_0522700,PBANKA_0600600,PBANKA_0601200,PBANKA_0602000,PBANKA_0607900,PBANKA_0608300,PBANKA_0610200,PBANKA_0611400,PBANKA_0613200,PBANKA_06…	30.9	1.22	1.41	0.00155433	0.0413432	0.752294
plasmodium_down_in_female_comp_male_mf.tab	GO:0016772	transferase activity, transferring phosphorus-containing groups	173	61	PBANKA_0104100,PBANKA_0104400,PBANKA_0314200,PBANKA_0406300,PBANKA_0407400,PBANKA_0410400,PBANKA_0501300,PBANKA_0600600,PBANKA_0611400,PBANKA_0613200,PBANKA_0615200,PBANKA_0615800,PBANKA_0620500,PBANKA_0621500,PBANKA_0622100,PBANKA_0713900,PBANKA_0717300,PBANKA_0805600,PBANKA_0812000,PBANKA_0823400,PBANKA_0826800,PBANKA_0827100,PBANKA_0829600,PBANKA_0829700,PBANKA_0831200,PBANKA_0835600,PBANKA_09…	35.3	1.4	1.67	0.00160323	0.0413432	0.775962
plasmodium_down_in_female_comp_male_mf.tab	GO:0035639	purine ribonucleoside triphosphate binding	405	127	PBANKA_0104100,PBANKA_0107300,PBANKA_0111200,PBANKA_0202500,PBANKA_0202700,PBANKA_0210400,PBANKA_0314200,PBANKA_0316000,PBANKA_0402800,PBANKA_0406500,PBANKA_0407400,PBANKA_0409200,PBANKA_0410400,PBANKA_0416100,PBANKA_0507300,PBANKA_0522700,PBANKA_0600600,PBANKA_0601200,PBANKA_0602000,PBANKA_0608300,PBANKA_0610200,PBANKA_0611400,PBANKA_0615200,PBANKA_0615700,PBANKA_0615800,PBANKA_0621500,PBANKA_06…	31.4	1.24	1.43	0.00163132	0.0413432	0.789558
plasmodium_down_in_female_comp_male_mf.tab	GO:0032555	purine ribonucleotide binding	409	128	PBANKA_0104100,PBANKA_0107300,PBANKA_0111200,PBANKA_0202500,PBANKA_0202700,PBANKA_0210400,PBANKA_0314200,PBANKA_0316000,PBANKA_0402800,PBANKA_0406500,PBANKA_0407400,PBANKA_0409200,PBANKA_0410400,PBANKA_0416100,PBANKA_0507300,PBANKA_0522700,PBANKA_0600600,PBANKA_0601200,PBANKA_0602000,PBANKA_0607900,PBANKA_0608300,PBANKA_0610200,PBANKA_0611400,PBANKA_0615200,PBANKA_0615700,PBANKA_0615800,PBANKA_06…	31.3	1.24	1.42	0.0016989	0.0413432	0.822269
plasmodium_down_in_female_comp_male_mf.tab	GO:0000166	nucleotide binding	449	139	PBANKA_0104100,PBANKA_0107300,PBANKA_0111200,PBANKA_0202500,PBANKA_0202700,PBANKA_0210400,PBANKA_0314200,PBANKA_0316000,PBANKA_0402800,PBANKA_0406500,PBANKA_0407400,PBANKA_0409200,PBANKA_0410400,PBANKA_0416100,PBANKA_0501300,PBANKA_0507300,PBANKA_0522700,PBANKA_0600600,PBANKA_0601200,PBANKA_0602000,PBANKA_0607900,PBANKA_0608300,PBANKA_0610200,PBANKA_0611400,PBANKA_0613200,PBANKA_0615200,PBANKA_06…	31	1.23	1.41	0.0017084	0.0413432	0.826865
plasmodium_down_in_female_comp_male_mf.tab	GO:1901265	nucleoside phosphate binding	449	139	PBANKA_0104100,PBANKA_0107300,PBANKA_0111200,PBANKA_0202500,PBANKA_0202700,PBANKA_0210400,PBANKA_0314200,PBANKA_0316000,PBANKA_0402800,PBANKA_0406500,PBANKA_0407400,PBANKA_0409200,PBANKA_0410400,PBANKA_0416100,PBANKA_0501300,PBANKA_0507300,PBANKA_0522700,PBANKA_0600600,PBANKA_0601200,PBANKA_0602000,PBANKA_0607900,PBANKA_0608300,PBANKA_0610200,PBANKA_0611400,PBANKA_0613200,PBANKA_0615200,PBANKA_06…	31	1.23	1.41	0.0017084	0.0413432	0.826865
plasmodium_down_in_female_comp_male_mf.tab	GO:0017076	purine nucleotide binding	410	128	PBANKA_0104100,PBANKA_0107300,PBANKA_0111200,PBANKA_0202500,PBANKA_0202700,PBANKA_0210400,PBANKA_0314200,PBANKA_0316000,PBANKA_0402800,PBANKA_0406500,PBANKA_0407400,PBANKA_0409200,PBANKA_0410400,PBANKA_0416100,PBANKA_0507300,PBANKA_0522700,PBANKA_0600600,PBANKA_0601200,PBANKA_0602000,PBANKA_0607900,PBANKA_0608300,PBANKA_0610200,PBANKA_0611400,PBANKA_0615200,PBANKA_0615700,PBANKA_0615800,PBANKA_06…	31.2	1.24	1.42	0.00188694	0.0434894	0.913278
plasmodium_down_in_female_comp_male_mf.tab	GO:0008017	microtubule binding	14	9	PBANKA_0202700,PBANKA_0405600,PBANKA_0805900,PBANKA_0807700,PBANKA_0902400,PBANKA_1224100,PBANKA_1336500,PBANKA_1458300,PBANKA_1458800,	64.3	2.55	5.38	0.00227034	0.0488123	1
plasmodium_down_in_female_comp_male_mf.tab	GO:0032553	ribonucleotide binding	412	128	PBANKA_0104100,PBANKA_0107300,PBANKA_0111200,PBANKA_0202500,PBANKA_0202700,PBANKA_0210400,PBANKA_0314200,PBANKA_0316000,PBANKA_0402800,PBANKA_0406500,PBANKA_0407400,PBANKA_0409200,PBANKA_0410400,PBANKA_0416100,PBANKA_0507300,PBANKA_0522700,PBANKA_0600600,PBANKA_0601200,PBANKA_0602000,PBANKA_0607900,PBANKA_0608300,PBANKA_0610200,PBANKA_0611400,PBANKA_0615200,PBANKA_0615700,PBANKA_0615800,PBANKA_06…	31.1	1.23	1.41	0.00231959	0.0488123	1
plasmodium_down_in_female_comp_male_mf.tab	GO:0097367	carbohydrate derivative binding	414	128	PBANKA_0104100,PBANKA_0107300,PBANKA_0111200,PBANKA_0202500,PBANKA_0202700,PBANKA_0210400,PBANKA_0314200,PBANKA_0316000,PBANKA_0402800,PBANKA_0406500,PBANKA_0407400,PBANKA_0409200,PBANKA_0410400,PBANKA_0416100,PBANKA_0507300,PBANKA_0522700,PBANKA_0600600,PBANKA_0601200,PBANKA_0602000,PBANKA_0607900,PBANKA_0608300,PBANKA_0610200,PBANKA_0611400,PBANKA_0615200,PBANKA_0615700,PBANKA_0615800,PBANKA_06…	30.9	1.22	1.4	0.00283827	0.0572385	1
plasmodium_down_in_female_comp_male_mf.tab	GO:0043015	gamma-tubulin binding	4	4	PBANKA_0402100,PBANKA_0834300,PBANKA_1307500,PBANKA_1317100,	100	3.96	inf	0.00404468	0.078305	1
plasmodium_down_in_female_comp_male_mf.tab	GO:0003887	DNA-directed DNA polymerase activity	8	6	PBANKA_0406300,PBANKA_0501300,PBANKA_0613200,PBANKA_1129100,PBANKA_1326900,PBANKA_1448900,	75	2.97	8.94	0.0044153	0.0821925	1
plasmodium_down_in_female_comp_male_mf.tab	GO:0043167	ion binding	586	173	PBANKA_0104100,PBANKA_0104200,PBANKA_0107300,PBANKA_0107400,PBANKA_0111200,PBANKA_0202500,PBANKA_0202700,PBANKA_0206300,PBANKA_0210400,PBANKA_0314200,PBANKA_0316000,PBANKA_0402800,PBANKA_0406500,PBANKA_0407400,PBANKA_0409200,PBANKA_0410400,PBANKA_0416100,PBANKA_0507300,PBANKA_0509200,PBANKA_0509800,PBANKA_0511800,PBANKA_0522700,PBANKA_0600600,PBANKA_0601200,PBANKA_0602000,PBANKA_0607900,PBANKA_06…	29.5	1.17	1.32	0.00479457	0.0859471	1
plasmodium_down_in_female_comp_male_mf.tab	GO:0043168	anion binding	446	135	PBANKA_0104100,PBANKA_0107300,PBANKA_0107400,PBANKA_0111200,PBANKA_0202500,PBANKA_0202700,PBANKA_0210400,PBANKA_0314200,PBANKA_0316000,PBANKA_0402800,PBANKA_0406500,PBANKA_0407400,PBANKA_0409200,PBANKA_0410400,PBANKA_0416100,PBANKA_0507300,PBANKA_0522700,PBANKA_0600600,PBANKA_0601200,PBANKA_0602000,PBANKA_0607900,PBANKA_0608300,PBANKA_0610200,PBANKA_0611400,PBANKA_0615200,PBANKA_0615700,PBANKA_06…	30.3	1.2	1.35	0.00520422	0.0899587	1
plasmodium_down_in_female_comp_male_mf.tab	GO:0004672	protein kinase activity	80	30	PBANKA_0104100,PBANKA_0314200,PBANKA_0407400,PBANKA_0410400,PBANKA_0600600,PBANKA_0615200,PBANKA_0615800,PBANKA_0621500,PBANKA_0622100,PBANKA_0717300,PBANKA_0805600,PBANKA_0826800,PBANKA_0827100,PBANKA_0829600,PBANKA_0835600,PBANKA_0912100,PBANKA_0933000,PBANKA_0933700,PBANKA_0935500,PBANKA_0942000,PBANKA_1010900,PBANKA_1126900,PBANKA_1217100,PBANKA_1228800,PBANKA_1230200,PBANKA_1301500,PBANKA_13…	37.5	1.48	1.81	0.00944053	0.157559	1
plasmodium_down_in_female_comp_male_mf.tab	GO:0030544	Hsp70 protein binding	3	3	PBANKA_0610900,PBANKA_0927400,PBANKA_1010500,	100	3.96	inf	0.016064	0.251527	1
plasmodium_down_in_female_comp_male_mf.tab	GO:0003677	DNA binding	151	50	PBANKA_0104600,PBANKA_0108800,PBANKA_0210400,PBANKA_0316000,PBANKA_0406000,PBANKA_0406300,PBANKA_0416700,PBANKA_0501300,PBANKA_0602000,PBANKA_0610200,PBANKA_0613200,PBANKA_0712300,PBANKA_0803100,PBANKA_0804300,PBANKA_0818100,PBANKA_0831100,PBANKA_0909600,PBANKA_0935000,PBANKA_0941900,PBANKA_1006100,PBANKA_1006500,PBANKA_1011400,PBANKA_1012300,PBANKA_1015900,PBANKA_1017100,PBANKA_1024900,PBANKA_10…	33.1	1.31	1.5	0.0161102	0.251527	1
plasmodium_down_in_female_comp_male_mf.tab	GO:0140097	catalytic activity, acting on DNA	42	17	PBANKA_0406300,PBANKA_0501300,PBANKA_0613200,PBANKA_0818100,PBANKA_1011400,PBANKA_1034100,PBANKA_1110100,PBANKA_1129100,PBANKA_1131600,PBANKA_1223500,PBANKA_1322400,PBANKA_1326900,PBANKA_1402600,PBANKA_1412600,PBANKA_1415600,PBANKA_1427700,PBANKA_1448900,	40.5	1.6	2.04	0.0209654	0.317102	1
plasmodium_down_in_female_comp_male_mf.tab	GO:0008047	enzyme activator activity	11	6	PBANKA_0515900,PBANKA_1014600,PBANKA_1205400,PBANKA_1348900,PBANKA_1457500,PBANKA_1457800,	54.5	2.16	3.57	0.0357244	0.523958	1
plasmodium_down_in_female_comp_male_mf.tab	GO:0030983	mismatched DNA binding	6	4	PBANKA_0210400,PBANKA_0804300,PBANKA_1017100,PBANKA_1105100,	66.7	2.64	5.95	0.0388107	0.547883	1
plasmodium_down_in_male_comp_asexual_cc.tab	GO:0020011	apicoplast	126	58	PBANKA_0101100,PBANKA_0101200,PBANKA_0213300,PBANKA_0305600,PBANKA_0305700,PBANKA_0401200,PBANKA_0403500,PBANKA_0408100,PBANKA_0412000,PBANKA_0505500,PBANKA_0505700,PBANKA_0520000,PBANKA_0612000,PBANKA_0614600,PBANKA_0714200,PBANKA_0714900,PBANKA_0718100,PBANKA_0809300,PBANKA_0814900,PBANKA_0817500,PBANKA_0822300,PBANKA_0823800,PBANKA_0826100,PBANKA_0904300,PBANKA_0922300,PBANKA_0923800,PBANKA_09…	46	1.78	2.57	4.7299e-07	6.9766e-05	0.000139532
plasmodium_down_in_male_comp_asexual_cc.tab	GO:0009536	plastid	126	58	PBANKA_0101100,PBANKA_0101200,PBANKA_0213300,PBANKA_0305600,PBANKA_0305700,PBANKA_0401200,PBANKA_0403500,PBANKA_0408100,PBANKA_0412000,PBANKA_0505500,PBANKA_0505700,PBANKA_0520000,PBANKA_0612000,PBANKA_0614600,PBANKA_0714200,PBANKA_0714900,PBANKA_0718100,PBANKA_0809300,PBANKA_0814900,PBANKA_0817500,PBANKA_0822300,PBANKA_0823800,PBANKA_0826100,PBANKA_0904300,PBANKA_0922300,PBANKA_0923800,PBANKA_09…	46	1.78	2.57	4.7299e-07	6.9766e-05	0.000139532
plasmodium_down_in_male_comp_asexual_cc.tab	GO:0005737	cytoplasm	875	277	PBANKA_0101100,PBANKA_0101200,PBANKA_0101300,PBANKA_0102000,PBANKA_0103800,PBANKA_0105400,PBANKA_0105500,PBANKA_0106600,PBANKA_0108500,PBANKA_0109200,PBANKA_0109600,PBANKA_0109700,PBANKA_0110000,PBANKA_0110400,PBANKA_0202000,PBANKA_0210200,PBANKA_0213300,PBANKA_0302000,PBANKA_0302300,PBANKA_0302700,PBANKA_0305600,PBANKA_0305700,PBANKA_0306800,PBANKA_0307000,PBANKA_0308600,PBANKA_0309000,PBANKA_03…	31.7	1.22	1.53	2.20084e-06	0.000216416	0.000649247
plasmodium_down_in_male_comp_asexual_cc.tab	GO:0044444	cytoplasmic part	695	226	PBANKA_0101100,PBANKA_0101200,PBANKA_0101300,PBANKA_0102000,PBANKA_0103800,PBANKA_0105400,PBANKA_0105500,PBANKA_0106600,PBANKA_0108500,PBANKA_0109200,PBANKA_0109600,PBANKA_0110000,PBANKA_0110400,PBANKA_0213300,PBANKA_0302000,PBANKA_0302300,PBANKA_0302700,PBANKA_0305600,PBANKA_0305700,PBANKA_0307000,PBANKA_0309000,PBANKA_0311000,PBANKA_0314500,PBANKA_0401200,PBANKA_0403500,PBANKA_0404800,PBANKA_04…	32.5	1.26	1.55	3.83411e-06	0.000282765	0.00113106
plasmodium_down_in_male_comp_asexual_cc.tab	GO:0005666	RNA polymerase III complex	7	7	PBANKA_0304200,PBANKA_0605200,PBANKA_0905700,PBANKA_0942200,PBANKA_1021900,PBANKA_1327000,PBANKA_1344000,	100	3.86	inf	7.65334e-05	0.00451547	0.0225774
plasmodium_down_in_male_comp_asexual_cc.tab	GO:1902494	catalytic complex	131	52	PBANKA_0101300,PBANKA_0203300,PBANKA_0205400,PBANKA_0211500,PBANKA_0303200,PBANKA_0303600,PBANKA_0304200,PBANKA_0306300,PBANKA_0315200,PBANKA_0404800,PBANKA_0417000,PBANKA_0502200,PBANKA_0605200,PBANKA_0617500,PBANKA_0707800,PBANKA_0709200,PBANKA_0715600,PBANKA_0807400,PBANKA_0813900,PBANKA_0832600,PBANKA_0905700,PBANKA_0921100,PBANKA_0926200,PBANKA_0931400,PBANKA_0942200,PBANKA_1016800,PBANKA_10…	39.7	1.53	1.95	0.000277413	0.0136395	0.0818368
plasmodium_down_in_male_comp_asexual_cc.tab	GO:0032991	protein-containing complex	578	181	PBANKA_0101300,PBANKA_0103800,PBANKA_0105400,PBANKA_0108500,PBANKA_0109200,PBANKA_0110000,PBANKA_0110400,PBANKA_0203300,PBANKA_0204400,PBANKA_0205400,PBANKA_0211500,PBANKA_0213500,PBANKA_0301500,PBANKA_0302000,PBANKA_0303200,PBANKA_0303600,PBANKA_0304200,PBANKA_0306300,PBANKA_0307000,PBANKA_0311000,PBANKA_0314500,PBANKA_0315200,PBANKA_0401000,PBANKA_0404800,PBANKA_0405100,PBANKA_0405200,PBANKA_04…	31.3	1.21	1.41	0.000601723	0.0253583	0.177508
plasmodium_down_in_male_comp_asexual_cc.tab	GO:0005622	intracellular	1327	380	PBANKA_0101100,PBANKA_0101200,PBANKA_0101300,PBANKA_0102000,PBANKA_0103800,PBANKA_0105400,PBANKA_0105500,PBANKA_0106600,PBANKA_0108500,PBANKA_0109200,PBANKA_0109600,PBANKA_0109700,PBANKA_0110000,PBANKA_0110400,PBANKA_0202000,PBANKA_0203300,PBANKA_0204400,PBANKA_0205400,PBANKA_0210200,PBANKA_0211500,PBANKA_0213300,PBANKA_0301500,PBANKA_0302000,PBANKA_0302300,PBANKA_0302700,PBANKA_0303200,PBANKA_03…	28.6	1.11	1.31	0.00100202	0.0300246	0.295596
plasmodium_down_in_male_comp_asexual_cc.tab	GO:1905368	peptidase complex	35	18	PBANKA_0205400,PBANKA_0211500,PBANKA_0303600,PBANKA_0417000,PBANKA_0502200,PBANKA_0715600,PBANKA_0807400,PBANKA_0813900,PBANKA_0832600,PBANKA_1039600,PBANKA_1130400,PBANKA_1130500,PBANKA_1209800,PBANKA_1226500,PBANKA_1233100,PBANKA_1301400,PBANKA_1346200,PBANKA_1351800,	51.4	1.99	3.08	0.00101553	0.0300246	0.299583
plasmodium_down_in_male_comp_asexual_cc.tab	GO:0012507	ER to Golgi transport vesicle membrane	5	5	PBANKA_0311000,PBANKA_0708000,PBANKA_1002800,PBANKA_1137200,PBANKA_1445400,	100	3.86	inf	0.00115378	0.0300246	0.340365
plasmodium_down_in_male_comp_asexual_cc.tab	GO:0030127	COPII vesicle coat	5	5	PBANKA_0311000,PBANKA_0708000,PBANKA_1002800,PBANKA_1137200,PBANKA_1445400,	100	3.86	inf	0.00115378	0.0300246	0.340365
plasmodium_down_in_male_comp_asexual_cc.tab	GO:0044424	intracellular part	1304	372	PBANKA_0101100,PBANKA_0101200,PBANKA_0101300,PBANKA_0102000,PBANKA_0103800,PBANKA_0105400,PBANKA_0105500,PBANKA_0106600,PBANKA_0108500,PBANKA_0109200,PBANKA_0109600,PBANKA_0109700,PBANKA_0110000,PBANKA_0110400,PBANKA_0202000,PBANKA_0203300,PBANKA_0204400,PBANKA_0205400,PBANKA_0210200,PBANKA_0211500,PBANKA_0213300,PBANKA_0301500,PBANKA_0302000,PBANKA_0302300,PBANKA_0302700,PBANKA_0303200,PBANKA_03…	28.5	1.1	1.29	0.00177608	0.0300246	0.523943
plasmodium_down_in_male_comp_asexual_cc.tab	GO:1905369	endopeptidase complex	31	16	PBANKA_0205400,PBANKA_0211500,PBANKA_0303600,PBANKA_0502200,PBANKA_0715600,PBANKA_0807400,PBANKA_0813900,PBANKA_0832600,PBANKA_1039600,PBANKA_1130400,PBANKA_1130500,PBANKA_1209800,PBANKA_1226500,PBANKA_1233100,PBANKA_1301400,PBANKA_1351800,	51.6	1.99	3.1	0.00184035	0.0300246	0.542902
plasmodium_down_in_male_comp_asexual_cc.tab	GO:0000502	proteasome complex	31	16	PBANKA_0205400,PBANKA_0211500,PBANKA_0303600,PBANKA_0502200,PBANKA_0715600,PBANKA_0807400,PBANKA_0813900,PBANKA_0832600,PBANKA_1039600,PBANKA_1130400,PBANKA_1130500,PBANKA_1209800,PBANKA_1226500,PBANKA_1233100,PBANKA_1301400,PBANKA_1351800,	51.6	1.99	3.1	0.00184035	0.0300246	0.542902
plasmodium_down_in_male_comp_asexual_cc.tab	GO:0098805	whole membrane	26	14	PBANKA_0105400,PBANKA_0311000,PBANKA_0415500,PBANKA_0708000,PBANKA_0717400,PBANKA_0913700,PBANKA_1002800,PBANKA_1012800,PBANKA_1014900,PBANKA_1035300,PBANKA_1107900,PBANKA_1137200,PBANKA_1442500,PBANKA_1445400,	53.8	2.08	3.38	0.00210577	0.0300246	0.621202
plasmodium_down_in_male_comp_asexual_cc.tab	GO:0030662	coated vesicle membrane	16	10	PBANKA_0105400,PBANKA_0311000,PBANKA_0415500,PBANKA_0708000,PBANKA_0717400,PBANKA_0913700,PBANKA_1002800,PBANKA_1014900,PBANKA_1137200,PBANKA_1445400,	62.5	2.41	4.82	0.00213735	0.0300246	0.630517
plasmodium_down_in_male_comp_asexual_cc.tab	GO:0030120	vesicle coat	16	10	PBANKA_0105400,PBANKA_0311000,PBANKA_0415500,PBANKA_0708000,PBANKA_0717400,PBANKA_0913700,PBANKA_1002800,PBANKA_1014900,PBANKA_1137200,PBANKA_1445400,	62.5	2.41	4.82	0.00213735	0.0300246	0.630517
plasmodium_down_in_male_comp_asexual_cc.tab	GO:0030660	Golgi-associated vesicle membrane	16	10	PBANKA_0105400,PBANKA_0311000,PBANKA_0415500,PBANKA_0708000,PBANKA_0717400,PBANKA_0913700,PBANKA_1002800,PBANKA_1014900,PBANKA_1137200,PBANKA_1445400,	62.5	2.41	4.82	0.00213735	0.0300246	0.630517
plasmodium_down_in_male_comp_asexual_cc.tab	GO:0012506	vesicle membrane	16	10	PBANKA_0105400,PBANKA_0311000,PBANKA_0415500,PBANKA_0708000,PBANKA_0717400,PBANKA_0913700,PBANKA_1002800,PBANKA_1014900,PBANKA_1137200,PBANKA_1445400,	62.5	2.41	4.82	0.00213735	0.0300246	0.630517
plasmodium_down_in_male_comp_asexual_cc.tab	GO:0044433	cytoplasmic vesicle part	16	10	PBANKA_0105400,PBANKA_0311000,PBANKA_0415500,PBANKA_0708000,PBANKA_0717400,PBANKA_0913700,PBANKA_1002800,PBANKA_1014900,PBANKA_1137200,PBANKA_1445400,	62.5	2.41	4.82	0.00213735	0.0300246	0.630517
plasmodium_down_in_male_comp_asexual_cc.tab	GO:0030659	cytoplasmic vesicle membrane	16	10	PBANKA_0105400,PBANKA_0311000,PBANKA_0415500,PBANKA_0708000,PBANKA_0717400,PBANKA_0913700,PBANKA_1002800,PBANKA_1014900,PBANKA_1137200,PBANKA_1445400,	62.5	2.41	4.82	0.00213735	0.0300246	0.630517
plasmodium_down_in_male_comp_asexual_cc.tab	GO:0030880	RNA polymerase complex	21	12	PBANKA_0203300,PBANKA_0303200,PBANKA_0304200,PBANKA_0605200,PBANKA_0905700,PBANKA_0942200,PBANKA_1021900,PBANKA_1038100,PBANKA_1105800,PBANKA_1327000,PBANKA_1344000,PBANKA_1463600,	57.1	2.21	3.86	0.00225858	0.0302855	0.666281
plasmodium_down_in_male_comp_asexual_cc.tab	GO:0005759	mitochondrial matrix	12	8	PBANKA_0302700,PBANKA_0834400,PBANKA_0923600,PBANKA_1010000,PBANKA_1037700,PBANKA_1140900,PBANKA_1237900,PBANKA_1446900,	66.7	2.57	5.77	0.0034757	0.0427221	1
plasmodium_down_in_male_comp_asexual_cc.tab	GO:0005732	small nucleolar ribonucleoprotein complex	12	8	PBANKA_0511200,PBANKA_0710900,PBANKA_0921500,PBANKA_0929600,PBANKA_1120500,PBANKA_1307200,PBANKA_1340200,PBANKA_1408000,	66.7	2.57	5.77	0.0034757	0.0427221	1
plasmodium_down_in_male_comp_asexual_cc.tab	GO:1990234	transferase complex	44	20	PBANKA_0101300,PBANKA_0203300,PBANKA_0303200,PBANKA_0304200,PBANKA_0605200,PBANKA_0905700,PBANKA_0921100,PBANKA_0931400,PBANKA_0942200,PBANKA_1021900,PBANKA_1038100,PBANKA_1105800,PBANKA_1245150,PBANKA_1306400,PBANKA_1327000,PBANKA_1344000,PBANKA_1419100,PBANKA_1427900,PBANKA_1457100,PBANKA_1463600,	45.5	1.75	2.42	0.0036815	0.0434417	1
plasmodium_down_in_male_comp_asexual_cc.tab	GO:0030135	coated vesicle	17	10	PBANKA_0105400,PBANKA_0311000,PBANKA_0415500,PBANKA_0708000,PBANKA_0717400,PBANKA_0913700,PBANKA_1002800,PBANKA_1014900,PBANKA_1137200,PBANKA_1445400,	58.8	2.27	4.13	0.00399916	0.0436945	1
plasmodium_down_in_male_comp_asexual_cc.tab	GO:0005798	Golgi-associated vesicle	17	10	PBANKA_0105400,PBANKA_0311000,PBANKA_0415500,PBANKA_0708000,PBANKA_0717400,PBANKA_0913700,PBANKA_1002800,PBANKA_1014900,PBANKA_1137200,PBANKA_1445400,	58.8	2.27	4.13	0.00399916	0.0436945	1
plasmodium_down_in_male_comp_asexual_cc.tab	GO:0022627	cytosolic small ribosomal subunit	10	7	PBANKA_0405300,PBANKA_0405400,PBANKA_0510900,PBANKA_0522800,PBANKA_0617200,PBANKA_1013100,PBANKA_1406800,	70	2.7	6.73	0.00429118	0.0452107	1
plasmodium_down_in_male_comp_asexual_cc.tab	GO:0005839	proteasome core complex	15	9	PBANKA_0205400,PBANKA_0211500,PBANKA_0832600,PBANKA_1130400,PBANKA_1130500,PBANKA_1209800,PBANKA_1226500,PBANKA_1233100,PBANKA_1301400,	60	2.32	4.33	0.00530349	0.0534553	1
plasmodium_down_in_male_comp_asexual_cc.tab	GO:0030134	COPII-coated ER to Golgi transport vesicle	6	5	PBANKA_0311000,PBANKA_0708000,PBANKA_1002800,PBANKA_1137200,PBANKA_1445400,	83.3	3.22	14.4	0.00543613	0.0534553	1
plasmodium_down_in_male_comp_asexual_cc.tab	GO:0044429	mitochondrial part	40	18	PBANKA_0102000,PBANKA_0302700,PBANKA_0520200,PBANKA_0834400,PBANKA_0923600,PBANKA_1010000,PBANKA_1012800,PBANKA_1035300,PBANKA_1037700,PBANKA_1102000,PBANKA_1121500,PBANKA_1132500,PBANKA_1140900,PBANKA_1219400,PBANKA_1237900,PBANKA_1305600,PBANKA_1442500,PBANKA_1446900,	45	1.74	2.37	0.00656382	0.0624621	1
plasmodium_down_in_male_comp_asexual_cc.tab	GO:0031090	organelle membrane	52	22	PBANKA_0102000,PBANKA_0105400,PBANKA_0302000,PBANKA_0311000,PBANKA_0415500,PBANKA_0520200,PBANKA_0708000,PBANKA_0717400,PBANKA_0913700,PBANKA_1002800,PBANKA_1012800,PBANKA_1014900,PBANKA_1035300,PBANKA_1102000,PBANKA_1107900,PBANKA_1121500,PBANKA_1132500,PBANKA_1137200,PBANKA_1219400,PBANKA_1244600,PBANKA_1442500,PBANKA_1445400,	42.3	1.63	2.13	0.00686258	0.0632644	1
plasmodium_down_in_male_comp_asexual_cc.tab	GO:0005654	nucleoplasm	29	14	PBANKA_0203300,PBANKA_0204400,PBANKA_0708700,PBANKA_0804800,PBANKA_1105800,PBANKA_1219800,PBANKA_1301200,PBANKA_1328600,PBANKA_1332900,PBANKA_1427900,PBANKA_1445400,PBANKA_1454500,PBANKA_1457100,PBANKA_1463600,	48.3	1.86	2.7	0.00760441	0.0679788	1
plasmodium_down_in_male_comp_asexual_cc.tab	GO:0098588	bounding membrane of organelle	32	15	PBANKA_0105400,PBANKA_0302000,PBANKA_0311000,PBANKA_0415500,PBANKA_0708000,PBANKA_0717400,PBANKA_0913700,PBANKA_1002800,PBANKA_1012800,PBANKA_1014900,PBANKA_1035300,PBANKA_1107900,PBANKA_1137200,PBANKA_1442500,PBANKA_1445400,	46.9	1.81	2.56	0.00811531	0.0704122	1
plasmodium_down_in_male_comp_asexual_cc.tab	GO:0031974	membrane-enclosed lumen	107	39	PBANKA_0203300,PBANKA_0204400,PBANKA_0301500,PBANKA_0302700,PBANKA_0415300,PBANKA_0504600,PBANKA_0511200,PBANKA_0708700,PBANKA_0714800,PBANKA_0804800,PBANKA_0834400,PBANKA_0903000,PBANKA_0905700,PBANKA_0918800,PBANKA_0923600,PBANKA_0929600,PBANKA_0937800,PBANKA_1010000,PBANKA_1025000,PBANKA_1037700,PBANKA_1105800,PBANKA_1140900,PBANKA_1219800,PBANKA_1227900,PBANKA_1228700,PBANKA_1237900,PBANKA_13…	36.4	1.41	1.68	0.00912371	0.0727431	1
plasmodium_down_in_male_comp_asexual_cc.tab	GO:0070013	intracellular organelle lumen	107	39	PBANKA_0203300,PBANKA_0204400,PBANKA_0301500,PBANKA_0302700,PBANKA_0415300,PBANKA_0504600,PBANKA_0511200,PBANKA_0708700,PBANKA_0714800,PBANKA_0804800,PBANKA_0834400,PBANKA_0903000,PBANKA_0905700,PBANKA_0918800,PBANKA_0923600,PBANKA_0929600,PBANKA_0937800,PBANKA_1010000,PBANKA_1025000,PBANKA_1037700,PBANKA_1105800,PBANKA_1140900,PBANKA_1219800,PBANKA_1227900,PBANKA_1228700,PBANKA_1237900,PBANKA_13…	36.4	1.41	1.68	0.00912371	0.0727431	1
plasmodium_down_in_male_comp_asexual_cc.tab	GO:0043233	organelle lumen	107	39	PBANKA_0203300,PBANKA_0204400,PBANKA_0301500,PBANKA_0302700,PBANKA_0415300,PBANKA_0504600,PBANKA_0511200,PBANKA_0708700,PBANKA_0714800,PBANKA_0804800,PBANKA_0834400,PBANKA_0903000,PBANKA_0905700,PBANKA_0918800,PBANKA_0923600,PBANKA_0929600,PBANKA_0937800,PBANKA_1010000,PBANKA_1025000,PBANKA_1037700,PBANKA_1105800,PBANKA_1140900,PBANKA_1219800,PBANKA_1227900,PBANKA_1228700,PBANKA_1237900,PBANKA_13…	36.4	1.41	1.68	0.00912371	0.0727431	1
plasmodium_down_in_male_comp_asexual_cc.tab	GO:0061695	transferase complex, transferring phosphorus-containing groups	24	12	PBANKA_0203300,PBANKA_0303200,PBANKA_0304200,PBANKA_0605200,PBANKA_0905700,PBANKA_0942200,PBANKA_1021900,PBANKA_1038100,PBANKA_1105800,PBANKA_1327000,PBANKA_1344000,PBANKA_1463600,	50	1.93	2.89	0.00942357	0.0731567	1
plasmodium_down_in_male_comp_asexual_cc.tab	GO:0044451	nucleoplasm part	27	13	PBANKA_0203300,PBANKA_0204400,PBANKA_0708700,PBANKA_0804800,PBANKA_1105800,PBANKA_1219800,PBANKA_1301200,PBANKA_1328600,PBANKA_1332900,PBANKA_1427900,PBANKA_1454500,PBANKA_1457100,PBANKA_1463600,	48.1	1.86	2.69	0.010288	0.0778196	1
plasmodium_down_in_male_comp_asexual_cc.tab	GO:0055029	nuclear DNA-directed RNA polymerase complex	19	10	PBANKA_0203300,PBANKA_0304200,PBANKA_0605200,PBANKA_0905700,PBANKA_0942200,PBANKA_1021900,PBANKA_1105800,PBANKA_1327000,PBANKA_1344000,PBANKA_1463600,	52.6	2.03	3.21	0.0113064	0.0813508	1
plasmodium_down_in_male_comp_asexual_cc.tab	GO:0000428	DNA-directed RNA polymerase complex	19	10	PBANKA_0203300,PBANKA_0304200,PBANKA_0605200,PBANKA_0905700,PBANKA_0942200,PBANKA_1021900,PBANKA_1105800,PBANKA_1327000,PBANKA_1344000,PBANKA_1463600,	52.6	2.03	3.21	0.0113064	0.0813508	1
plasmodium_down_in_male_comp_asexual_cc.tab	GO:0048475	coated membrane	28	13	PBANKA_0105400,PBANKA_0311000,PBANKA_0415500,PBANKA_0708000,PBANKA_0717400,PBANKA_0913700,PBANKA_0920300,PBANKA_0928600,PBANKA_1002800,PBANKA_1014900,PBANKA_1137200,PBANKA_1409900,PBANKA_1445400,	46.4	1.79	2.51	0.0147574	0.096013	1
plasmodium_down_in_male_comp_asexual_cc.tab	GO:0030117	membrane coat	28	13	PBANKA_0105400,PBANKA_0311000,PBANKA_0415500,PBANKA_0708000,PBANKA_0717400,PBANKA_0913700,PBANKA_0920300,PBANKA_0928600,PBANKA_1002800,PBANKA_1014900,PBANKA_1137200,PBANKA_1409900,PBANKA_1445400,	46.4	1.79	2.51	0.0147574	0.096013	1
plasmodium_down_in_male_comp_asexual_cc.tab	GO:0030137	COPI-coated vesicle	7	5	PBANKA_0105400,PBANKA_0415500,PBANKA_0717400,PBANKA_0913700,PBANKA_1014900,	71.4	2.76	7.19	0.0149715	0.096013	1
plasmodium_down_in_male_comp_asexual_cc.tab	GO:0030663	COPI-coated vesicle membrane	7	5	PBANKA_0105400,PBANKA_0415500,PBANKA_0717400,PBANKA_0913700,PBANKA_1014900,	71.4	2.76	7.19	0.0149715	0.096013	1
plasmodium_down_in_male_comp_asexual_cc.tab	GO:0030126	COPI vesicle coat	7	5	PBANKA_0105400,PBANKA_0415500,PBANKA_0717400,PBANKA_0913700,PBANKA_1014900,	71.4	2.76	7.19	0.0149715	0.096013	1
plasmodium_down_in_male_comp_asexual_cc.tab	GO:0022626	cytosolic ribosome	17	9	PBANKA_0405300,PBANKA_0405400,PBANKA_0510900,PBANKA_0522800,PBANKA_0617200,PBANKA_1013100,PBANKA_1013500,PBANKA_1351900,PBANKA_1406800,	52.9	2.04	3.25	0.0154212	0.0967929	1
plasmodium_down_in_male_comp_asexual_cc.tab	GO:0043231	intracellular membrane-bounded organelle	781	225	PBANKA_0101100,PBANKA_0101200,PBANKA_0102000,PBANKA_0105400,PBANKA_0109600,PBANKA_0109700,PBANKA_0203300,PBANKA_0204400,PBANKA_0213300,PBANKA_0301500,PBANKA_0302000,PBANKA_0302300,PBANKA_0302700,PBANKA_0304200,PBANKA_0305600,PBANKA_0305700,PBANKA_0306800,PBANKA_0309000,PBANKA_0315200,PBANKA_0401000,PBANKA_0401200,PBANKA_0401300,PBANKA_0403500,PBANKA_0405100,PBANKA_0406800,PBANKA_0408100,PBANKA_04…	28.8	1.11	1.23	0.0167899	0.103188	1
plasmodium_down_in_male_comp_asexual_cc.tab	GO:0016592	mediator complex	11	6	PBANKA_0708700,PBANKA_0804800,PBANKA_1219800,PBANKA_1301200,PBANKA_1328600,PBANKA_1332900,	54.5	2.11	3.45	0.0401582	0.241769	1
plasmodium_down_in_male_comp_asexual_cc.tab	GO:0043227	membrane-bounded organelle	853	240	PBANKA_0101100,PBANKA_0101200,PBANKA_0102000,PBANKA_0105400,PBANKA_0106600,PBANKA_0109600,PBANKA_0109700,PBANKA_0201800,PBANKA_0203300,PBANKA_0204400,PBANKA_0213300,PBANKA_0301500,PBANKA_0302000,PBANKA_0302300,PBANKA_0302700,PBANKA_0304200,PBANKA_0305600,PBANKA_0305700,PBANKA_0306800,PBANKA_0309000,PBANKA_0311000,PBANKA_0311700,PBANKA_0315200,PBANKA_0401000,PBANKA_0401200,PBANKA_0401300,PBANKA_04…	28.1	1.09	1.18	0.0414481	0.244544	1
plasmodium_down_in_male_comp_asexual_cc.tab	GO:0097708	intracellular vesicle	54	20	PBANKA_0105400,PBANKA_0106600,PBANKA_0311000,PBANKA_0415500,PBANKA_0416500,PBANKA_0418200,PBANKA_0708000,PBANKA_0717400,PBANKA_0913700,PBANKA_1002800,PBANKA_1014900,PBANKA_1102200,PBANKA_1110500,PBANKA_1128300,PBANKA_1137200,PBANKA_1318100,PBANKA_1323700,PBANKA_1334300,PBANKA_1409900,PBANKA_1445400,	37	1.43	1.7	0.0454184	0.257662	1
plasmodium_down_in_male_comp_asexual_cc.tab	GO:0031410	cytoplasmic vesicle	54	20	PBANKA_0105400,PBANKA_0106600,PBANKA_0311000,PBANKA_0415500,PBANKA_0416500,PBANKA_0418200,PBANKA_0708000,PBANKA_0717400,PBANKA_0913700,PBANKA_1002800,PBANKA_1014900,PBANKA_1102200,PBANKA_1110500,PBANKA_1128300,PBANKA_1137200,PBANKA_1318100,PBANKA_1323700,PBANKA_1334300,PBANKA_1409900,PBANKA_1445400,	37	1.43	1.7	0.0454184	0.257662	1
plasmodium_down_in_male_comp_asexual_cc.tab	GO:0015935	small ribosomal subunit	20	9	PBANKA_0405300,PBANKA_0405400,PBANKA_0510900,PBANKA_0522800,PBANKA_0613400,PBANKA_0617200,PBANKA_1013100,PBANKA_1140900,PBANKA_1406800,	45	1.74	2.36	0.0497811	0.266019	1
plasmodium_down_in_male_comp_asexual_mf.tab	GO:0140098	catalytic activity, acting on RNA	119	64	PBANKA_0108900,PBANKA_0110700,PBANKA_0210200,PBANKA_0304200,PBANKA_0306800,PBANKA_0308600,PBANKA_0315000,PBANKA_0415300,PBANKA_0504600,PBANKA_0505700,PBANKA_0511500,PBANKA_0514700,PBANKA_0518700,PBANKA_0605200,PBANKA_0615100,PBANKA_0615400,PBANKA_0617500,PBANKA_0709300,PBANKA_0718100,PBANKA_0720800,PBANKA_0814900,PBANKA_0819700,PBANKA_0823900,PBANKA_0826100,PBANKA_0905700,PBANKA_0913800,PBANKA_09…	53.8	2.08	3.55	3.28898e-11	1.73987e-08	1.73987e-08
plasmodium_down_in_male_comp_asexual_mf.tab	GO:0140101	catalytic activity, acting on a tRNA	52	33	PBANKA_0108900,PBANKA_0110700,PBANKA_0210200,PBANKA_0308600,PBANKA_0518700,PBANKA_0615100,PBANKA_0615400,PBANKA_0718100,PBANKA_0814900,PBANKA_0819700,PBANKA_0826100,PBANKA_0921100,PBANKA_0922300,PBANKA_0930500,PBANKA_0942900,PBANKA_1022800,PBANKA_1025900,PBANKA_1033600,PBANKA_1109200,PBANKA_1127500,PBANKA_1133500,PBANKA_1143600,PBANKA_1213600,PBANKA_1325600,PBANKA_1342400,PBANKA_1346600,PBANKA_13…	63.5	2.45	5.16	9.71737e-09	2.57025e-06	5.14049e-06
plasmodium_down_in_male_comp_asexual_mf.tab	GO:0016875	ligase activity, forming carbon-oxygen bonds	36	23	PBANKA_0210200,PBANKA_0308600,PBANKA_0518700,PBANKA_0615400,PBANKA_0814900,PBANKA_0826100,PBANKA_0922300,PBANKA_0930500,PBANKA_0942900,PBANKA_1022800,PBANKA_1025900,PBANKA_1109200,PBANKA_1133500,PBANKA_1143600,PBANKA_1213600,PBANKA_1325600,PBANKA_1346600,PBANKA_1347700,PBANKA_1350700,PBANKA_1362900,PBANKA_1429600,PBANKA_1431700,PBANKA_1446700,	63.9	2.47	5.19	1.55755e-06	0.000205986	0.000823945
plasmodium_down_in_male_comp_asexual_mf.tab	GO:0004812	aminoacyl-tRNA ligase activity	36	23	PBANKA_0210200,PBANKA_0308600,PBANKA_0518700,PBANKA_0615400,PBANKA_0814900,PBANKA_0826100,PBANKA_0922300,PBANKA_0930500,PBANKA_0942900,PBANKA_1022800,PBANKA_1025900,PBANKA_1109200,PBANKA_1133500,PBANKA_1143600,PBANKA_1213600,PBANKA_1325600,PBANKA_1346600,PBANKA_1347700,PBANKA_1350700,PBANKA_1362900,PBANKA_1429600,PBANKA_1431700,PBANKA_1446700,	63.9	2.47	5.19	1.55755e-06	0.000205986	0.000823945
plasmodium_down_in_male_comp_asexual_mf.tab	GO:0003746	translation elongation factor activity	9	9	PBANKA_0403500,PBANKA_0603200,PBANKA_0814200,PBANKA_0814400,PBANKA_1133300,PBANKA_1133400,PBANKA_1218900,PBANKA_1345600,PBANKA_1352000,	100	3.86	inf	5.05575e-06	0.000496625	0.00267449
plasmodium_down_in_male_comp_asexual_mf.tab	GO:0003824	catalytic activity	979	303	PBANKA_0101200,PBANKA_0101300,PBANKA_0105500,PBANKA_0106600,PBANKA_0108900,PBANKA_0109100,PBANKA_0110700,PBANKA_0201800,PBANKA_0203400,PBANKA_0203500,PBANKA_0205400,PBANKA_0205700,PBANKA_0210200,PBANKA_0211400,PBANKA_0211500,PBANKA_0213300,PBANKA_0214200,PBANKA_0302300,PBANKA_0302700,PBANKA_0303200,PBANKA_0304200,PBANKA_0304300,PBANKA_0304700,PBANKA_0305600,PBANKA_0306800,PBANKA_0308400,PBANKA_03…	30.9	1.19	1.48	5.6328e-06	0.000496625	0.00297975
plasmodium_down_in_male_comp_asexual_mf.tab	GO:0016874	ligase activity	64	32	PBANKA_0210200,PBANKA_0308600,PBANKA_0407600,PBANKA_0518700,PBANKA_0613600,PBANKA_0615400,PBANKA_0718100,PBANKA_0814900,PBANKA_0826100,PBANKA_0922300,PBANKA_0930500,PBANKA_0942900,PBANKA_1022800,PBANKA_1025900,PBANKA_1109200,PBANKA_1111800,PBANKA_1127500,PBANKA_1127700,PBANKA_1133500,PBANKA_1141200,PBANKA_1143600,PBANKA_1213600,PBANKA_1325600,PBANKA_1340000,PBANKA_1346600,PBANKA_1347700,PBANKA_13…	50	1.93	2.95	2.51193e-05	0.0018983	0.0132881
plasmodium_down_in_male_comp_asexual_mf.tab	GO:0048037	cofactor binding	68	33	PBANKA_0112400,PBANKA_0302300,PBANKA_0401300,PBANKA_0518200,PBANKA_0617900,PBANKA_0714900,PBANKA_0819100,PBANKA_0819700,PBANKA_0820600,PBANKA_0822300,PBANKA_0823800,PBANKA_0938500,PBANKA_1033600,PBANKA_1035300,PBANKA_1038000,PBANKA_1118700,PBANKA_1121100,PBANKA_1223200,PBANKA_1237400,PBANKA_1239700,PBANKA_1315100,PBANKA_1318400,PBANKA_1326300,PBANKA_1330600,PBANKA_1357500,PBANKA_1358600,PBANKA_14…	48.5	1.87	2.78	4.11584e-05	0.0027216	0.0217728
plasmodium_down_in_male_comp_asexual_mf.tab	GO:0003723	RNA binding	196	73	PBANKA_0110400,PBANKA_0110900,PBANKA_0202000,PBANKA_0204400,PBANKA_0214200,PBANKA_0306800,PBANKA_0315000,PBANKA_0315200,PBANKA_0403500,PBANKA_0412800,PBANKA_0415300,PBANKA_0502300,PBANKA_0506100,PBANKA_0514700,PBANKA_0516800,PBANKA_0518800,PBANKA_0602500,PBANKA_0603200,PBANKA_0604800,PBANKA_0606000,PBANKA_0614500,PBANKA_0617500,PBANKA_0703200,PBANKA_0703600,PBANKA_0707800,PBANKA_0709300,PBANKA_07…	37.2	1.44	1.78	0.000187366	0.0110129	0.0991165
plasmodium_down_in_male_comp_asexual_mf.tab	GO:0046915	transition metal ion transmembrane transporter activity	6	6	PBANKA_0506500,PBANKA_1021500,PBANKA_1219500,PBANKA_1238700,PBANKA_1302900,PBANKA_1438600,	100	3.86	inf	0.000297311	0.0157278	0.157278
plasmodium_down_in_male_comp_asexual_mf.tab	GO:0008135	translation factor activity, RNA binding	42	20	PBANKA_0110400,PBANKA_0202000,PBANKA_0403500,PBANKA_0412800,PBANKA_0603200,PBANKA_0604800,PBANKA_0614500,PBANKA_0703600,PBANKA_0715200,PBANKA_0814200,PBANKA_0814400,PBANKA_1016100,PBANKA_1133300,PBANKA_1133400,PBANKA_1218900,PBANKA_1232500,PBANKA_1242800,PBANKA_1345600,PBANKA_1352000,PBANKA_1410900,	47.6	1.84	2.65	0.00184965	0.0889514	0.978465
plasmodium_down_in_male_comp_asexual_mf.tab	GO:0008168	methyltransferase activity	57	25	PBANKA_0211400,PBANKA_0302700,PBANKA_0315000,PBANKA_0504600,PBANKA_0514700,PBANKA_0601500,PBANKA_0709300,PBANKA_0801900,PBANKA_0809800,PBANKA_0918800,PBANKA_0921100,PBANKA_1004700,PBANKA_1018400,PBANKA_1030800,PBANKA_1035100,PBANKA_1035300,PBANKA_1137100,PBANKA_1207300,PBANKA_1240400,PBANKA_1408100,PBANKA_1426000,PBANKA_1445300,PBANKA_1450100,PBANKA_1451300,PBANKA_1451400,	43.9	1.69	2.28	0.00224745	0.0990753	1
plasmodium_down_in_male_comp_asexual_mf.tab	GO:0008237	metallopeptidase activity	17	10	PBANKA_0521600,PBANKA_0834400,PBANKA_1010200,PBANKA_1213700,PBANKA_1226200,PBANKA_1237900,PBANKA_1305600,PBANKA_1309900,PBANKA_1318100,PBANKA_1328300,	58.8	2.27	4.13	0.00399916	0.151353	1
plasmodium_down_in_male_comp_asexual_mf.tab	GO:0008238	exopeptidase activity	8	6	PBANKA_0833100,PBANKA_1010200,PBANKA_1213700,PBANKA_1226200,PBANKA_1309900,PBANKA_1318100,	75	2.9	8.65	0.0050644	0.151353	1
plasmodium_down_in_male_comp_asexual_mf.tab	GO:0004177	aminopeptidase activity	8	6	PBANKA_0833100,PBANKA_1010200,PBANKA_1213700,PBANKA_1226200,PBANKA_1309900,PBANKA_1318100,	75	2.9	8.65	0.0050644	0.151353	1
plasmodium_down_in_male_comp_asexual_mf.tab	GO:0016741	transferase activity, transferring one-carbon groups	60	25	PBANKA_0211400,PBANKA_0302700,PBANKA_0315000,PBANKA_0504600,PBANKA_0514700,PBANKA_0601500,PBANKA_0709300,PBANKA_0801900,PBANKA_0809800,PBANKA_0918800,PBANKA_0921100,PBANKA_1004700,PBANKA_1018400,PBANKA_1030800,PBANKA_1035100,PBANKA_1035300,PBANKA_1137100,PBANKA_1207300,PBANKA_1240400,PBANKA_1408100,PBANKA_1426000,PBANKA_1445300,PBANKA_1450100,PBANKA_1451300,PBANKA_1451400,	41.7	1.61	2.08	0.00516832	0.151353	1
plasmodium_down_in_male_comp_asexual_mf.tab	GO:0070003	threonine-type peptidase activity	15	9	PBANKA_0205400,PBANKA_0211500,PBANKA_0832600,PBANKA_1130400,PBANKA_1130500,PBANKA_1209800,PBANKA_1226500,PBANKA_1233100,PBANKA_1301400,	60	2.32	4.33	0.00530349	0.151353	1
plasmodium_down_in_male_comp_asexual_mf.tab	GO:0004298	threonine-type endopeptidase activity	15	9	PBANKA_0205400,PBANKA_0211500,PBANKA_0832600,PBANKA_1130400,PBANKA_1130500,PBANKA_1209800,PBANKA_1226500,PBANKA_1233100,PBANKA_1301400,	60	2.32	4.33	0.00530349	0.151353	1
plasmodium_down_in_male_comp_asexual_mf.tab	GO:0008235	metalloexopeptidase activity	6	5	PBANKA_1010200,PBANKA_1213700,PBANKA_1226200,PBANKA_1309900,PBANKA_1318100,	83.3	3.22	14.4	0.00543613	0.151353	1
plasmodium_down_in_male_comp_asexual_mf.tab	GO:0050662	coenzyme binding	37	17	PBANKA_0302300,PBANKA_0518200,PBANKA_0617900,PBANKA_0714900,PBANKA_0819700,PBANKA_0820600,PBANKA_0823800,PBANKA_1033600,PBANKA_1118700,PBANKA_1239700,PBANKA_1315100,PBANKA_1318400,PBANKA_1330600,PBANKA_1358600,PBANKA_1427500,PBANKA_1446900,PBANKA_1457300,	45.9	1.77	2.47	0.00633618	0.167592	1
plasmodium_down_in_male_comp_asexual_mf.tab	GO:0050660	flavin adenine dinucleotide binding	11	7	PBANKA_0518200,PBANKA_0617900,PBANKA_0714900,PBANKA_0819700,PBANKA_1033600,PBANKA_1446900,PBANKA_1457300,	63.6	2.46	5.05	0.00918159	0.216742	1
plasmodium_down_in_male_comp_asexual_mf.tab	GO:0051536	iron-sulfur cluster binding	24	12	PBANKA_0112400,PBANKA_0401300,PBANKA_0617900,PBANKA_0822300,PBANKA_1035300,PBANKA_1121100,PBANKA_1237400,PBANKA_1239700,PBANKA_1357500,PBANKA_1416600,PBANKA_1430400,PBANKA_1442500,	50	1.93	2.89	0.00942357	0.216742	1
plasmodium_down_in_male_comp_asexual_mf.tab	GO:0051540	metal cluster binding	24	12	PBANKA_0112400,PBANKA_0401300,PBANKA_0617900,PBANKA_0822300,PBANKA_1035300,PBANKA_1121100,PBANKA_1237400,PBANKA_1239700,PBANKA_1357500,PBANKA_1416600,PBANKA_1430400,PBANKA_1442500,	50	1.93	2.89	0.00942357	0.216742	1
plasmodium_down_in_male_comp_asexual_mf.tab	GO:0016491	oxidoreductase activity	88	33	PBANKA_0105500,PBANKA_0203400,PBANKA_0213300,PBANKA_0404700,PBANKA_0404800,PBANKA_0518200,PBANKA_0617900,PBANKA_0714900,PBANKA_0819700,PBANKA_0821700,PBANKA_0823800,PBANKA_0906600,PBANKA_0923800,PBANKA_1014000,PBANKA_1033600,PBANKA_1038000,PBANKA_1134200,PBANKA_1140500,PBANKA_1228000,PBANKA_1228200,PBANKA_1302800,PBANKA_1318400,PBANKA_1326300,PBANKA_1330600,PBANKA_1358600,PBANKA_1411100,PBANKA_14…	37.5	1.45	1.75	0.00992192	0.218696	1
plasmodium_down_in_male_comp_asexual_mf.tab	GO:0003724	RNA helicase activity	14	8	PBANKA_0306800,PBANKA_0505700,PBANKA_1122600,PBANKA_1129700,PBANKA_1322700,PBANKA_1347500,PBANKA_1401200,PBANKA_1455200,	57.1	2.21	3.85	0.01268	0.268309	1
plasmodium_down_in_male_comp_asexual_mf.tab	GO:0004004	ATP-dependent RNA helicase activity	12	7	PBANKA_0306800,PBANKA_0505700,PBANKA_1122600,PBANKA_1129700,PBANKA_1322700,PBANKA_1347500,PBANKA_1455200,	58.3	2.25	4.03	0.0171698	0.305452	1
plasmodium_down_in_male_comp_asexual_mf.tab	GO:0008169	C-methyltransferase activity	3	3	PBANKA_0302700,PBANKA_0504600,PBANKA_0918800,	100	3.86	inf	0.0173224	0.305452	1
plasmodium_down_in_male_comp_asexual_mf.tab	GO:0072509	divalent inorganic cation transmembrane transporter activity	3	3	PBANKA_0506500,PBANKA_1219500,PBANKA_1438600,	100	3.86	inf	0.0173224	0.305452	1
plasmodium_down_in_male_comp_asexual_mf.tab	GO:0005381	iron ion transmembrane transporter activity	3	3	PBANKA_0506500,PBANKA_1219500,PBANKA_1438600,	100	3.86	inf	0.0173224	0.305452	1
plasmodium_down_in_male_comp_asexual_mf.tab	GO:0016846	carbon-sulfur lyase activity	3	3	PBANKA_0602600,PBANKA_0933900,PBANKA_1439500,	100	3.86	inf	0.0173224	0.305452	1
plasmodium_down_in_male_comp_asexual_mf.tab	GO:0003899	DNA-directed 5'-3' RNA polymerase activity	26	12	PBANKA_0304200,PBANKA_0511500,PBANKA_0605200,PBANKA_0823900,PBANKA_0905700,PBANKA_0913800,PBANKA_0942200,PBANKA_1109000,PBANKA_1140600,PBANKA_1322500,PBANKA_1327000,PBANKA_1344000,	46.2	1.78	2.48	0.0199417	0.340296	1
plasmodium_down_in_male_comp_asexual_mf.tab	GO:0009982	pseudouridine synthase activity	15	8	PBANKA_0214200,PBANKA_0502300,PBANKA_0518800,PBANKA_1025200,PBANKA_1039800,PBANKA_1236100,PBANKA_1442600,PBANKA_1443200,	53.3	2.06	3.29	0.0211103	0.34898	1
plasmodium_down_in_male_comp_asexual_mf.tab	GO:0003674	molecular function	2072	557	PBANKA_0101200,PBANKA_0101300,PBANKA_0102000,PBANKA_0103800,PBANKA_0105200,PBANKA_0105400,PBANKA_0105500,PBANKA_0106600,PBANKA_0107700,PBANKA_0108500,PBANKA_0108900,PBANKA_0109100,PBANKA_0109200,PBANKA_0109700,PBANKA_0110000,PBANKA_0110400,PBANKA_0110700,PBANKA_0110900,PBANKA_0112400,PBANKA_0201800,PBANKA_0202000,PBANKA_0203300,PBANKA_0203400,PBANKA_0203500,PBANKA_0204000,PBANKA_0204400,PBANKA_02…	26.9	1.04	1.22	0.0250511	0.401577	1
plasmodium_down_in_male_comp_asexual_mf.tab	GO:0016853	isomerase activity	45	18	PBANKA_0214200,PBANKA_0502300,PBANKA_0518800,PBANKA_0806500,PBANKA_0831300,PBANKA_0928100,PBANKA_0932200,PBANKA_1025200,PBANKA_1039800,PBANKA_1111400,PBANKA_1216500,PBANKA_1236100,PBANKA_1243300,PBANKA_1431000,PBANKA_1442600,PBANKA_1443200,PBANKA_1454000,PBANKA_1460400,	40	1.54	1.93	0.0259776	0.404181	1
plasmodium_down_in_male_comp_asexual_mf.tab	GO:0034062	5'-3' RNA polymerase activity	27	12	PBANKA_0304200,PBANKA_0511500,PBANKA_0605200,PBANKA_0823900,PBANKA_0905700,PBANKA_0913800,PBANKA_0942200,PBANKA_1109000,PBANKA_1140600,PBANKA_1322500,PBANKA_1327000,PBANKA_1344000,	44.4	1.72	2.31	0.0276647	0.406518	1
plasmodium_down_in_male_comp_asexual_mf.tab	GO:0097747	RNA polymerase activity	27	12	PBANKA_0304200,PBANKA_0511500,PBANKA_0605200,PBANKA_0823900,PBANKA_0905700,PBANKA_0913800,PBANKA_0942200,PBANKA_1109000,PBANKA_1140600,PBANKA_1322500,PBANKA_1327000,PBANKA_1344000,	44.4	1.72	2.31	0.0276647	0.406518	1
plasmodium_down_in_male_comp_asexual_mf.tab	GO:0016866	intramolecular transferase activity	19	9	PBANKA_0214200,PBANKA_0502300,PBANKA_0518800,PBANKA_0928100,PBANKA_1025200,PBANKA_1039800,PBANKA_1236100,PBANKA_1442600,PBANKA_1443200,	47.4	1.83	2.59	0.0352414	0.503857	1
plasmodium_down_in_male_comp_asexual_mf.tab	GO:0051082	unfolded protein binding	22	10	PBANKA_0405200,PBANKA_0416900,PBANKA_0805700,PBANKA_0914400,PBANKA_0929900,PBANKA_1007000,PBANKA_1025800,PBANKA_1218200,PBANKA_1437300,PBANKA_1444100,	45.5	1.75	2.4	0.0366133	0.509696	1
plasmodium_down_in_male_comp_asexual_mf.tab	GO:0046906	tetrapyrrole binding	6	4	PBANKA_0819100,PBANKA_1038000,PBANKA_1326300,PBANKA_MIT01800,	66.7	2.57	5.75	0.0423759	0.512983	1
plasmodium_down_in_male_comp_asexual_mf.tab	GO:0020037	heme binding	6	4	PBANKA_0819100,PBANKA_1038000,PBANKA_1326300,PBANKA_MIT01800,	66.7	2.57	5.75	0.0423759	0.512983	1
plasmodium_down_in_male_comp_asexual_mf.tab	GO:0003712	transcription coregulator activity	6	4	PBANKA_0708700,PBANKA_1219800,PBANKA_1301200,PBANKA_1332900,	66.7	2.57	5.75	0.0423759	0.512983	1
plasmodium_down_in_male_comp_asexual_mf.tab	GO:0008186	RNA-dependent ATPase activity	14	7	PBANKA_0306800,PBANKA_0505700,PBANKA_1122600,PBANKA_1129700,PBANKA_1322700,PBANKA_1347500,PBANKA_1455200,	50	1.93	2.88	0.0453811	0.512983	1
plasmodium_down_in_male_comp_asexual_mf.tab	GO:0046873	metal ion transmembrane transporter activity	17	8	PBANKA_0107700,PBANKA_0506500,PBANKA_1021500,PBANKA_1219500,PBANKA_1238700,PBANKA_1302900,PBANKA_1402700,PBANKA_1438600,	47.1	1.82	2.56	0.0483353	0.512983	1
plasmodium_down_in_male_comp_asexual_mf.tab	GO:0008173	RNA methyltransferase activity	17	8	PBANKA_0315000,PBANKA_0504600,PBANKA_0514700,PBANKA_0709300,PBANKA_0918800,PBANKA_0921100,PBANKA_1035300,PBANKA_1240400,	47.1	1.82	2.56	0.0483353	0.512983	1
plasmodium_down_in_sporz_comp_oocyst_cc.tab	GO:0043231	intracellular membrane-bounded organelle	1737	691	PF3D7_0105200,PF3D7_0106900,PF3D7_0107200,PF3D7_0107900,PF3D7_0109200,PF3D7_0110400,PF3D7_0111500,PF3D7_0202700,PF3D7_0203300,PF3D7_0204800,PF3D7_0204900,PF3D7_0206700,PF3D7_0208200,PF3D7_0208500,PF3D7_0208600,PF3D7_0209400,PF3D7_0209800,PF3D7_0210000,PF3D7_0210100,PF3D7_0210200,PF3D7_0210900,PF3D7_0211400,PF3D7_0211800,PF3D7_0212100,PF3D7_0212200,PF3D7_0212300,PF3D7_0213100,PF3D7_0214000,PF3D7_0…	39.8	1.32	2.08	8.58698e-29	3.8899e-26	3.8899e-26
plasmodium_down_in_sporz_comp_oocyst_cc.tab	GO:0044444	cytoplasmic part	1136	490	PF3D7_0105200,PF3D7_0106900,PF3D7_0107900,PF3D7_0110900,PF3D7_0111500,PF3D7_0202700,PF3D7_0204800,PF3D7_0204900,PF3D7_0208500,PF3D7_0208600,PF3D7_0209200,PF3D7_0210000,PF3D7_0210100,PF3D7_0210400,PF3D7_0211200,PF3D7_0211400,PF3D7_0212200,PF3D7_0212300,PF3D7_0213100,PF3D7_0214000,PF3D7_0217100,PF3D7_0217800,PF3D7_0219200,PF3D7_0302600,PF3D7_0303700,PF3D7_0306400,PF3D7_0306600,PF3D7_0306800,PF3D7_0…	43.1	1.43	2.19	1.84702e-27	4.18351e-25	8.36701e-25
plasmodium_down_in_sporz_comp_oocyst_cc.tab	GO:0005622	intracellular	2596	943	PF3D7_0102900,PF3D7_0103000,PF3D7_0103800,PF3D7_0103900,PF3D7_0105200,PF3D7_0106600,PF3D7_0106900,PF3D7_0107000,PF3D7_0107200,PF3D7_0107900,PF3D7_0108000,PF3D7_0109200,PF3D7_0109800,PF3D7_0110400,PF3D7_0110900,PF3D7_0111500,PF3D7_0111900,PF3D7_0202700,PF3D7_0203300,PF3D7_0204800,PF3D7_0204900,PF3D7_0205900,PF3D7_0206700,PF3D7_0208100,PF3D7_0208200,PF3D7_0208300,PF3D7_0208500,PF3D7_0208600,PF3D7_0…	36.3	1.21	2.05	9.58409e-27	1.4472e-24	4.34159e-24
plasmodium_down_in_sporz_comp_oocyst_cc.tab	GO:0043229	intracellular organelle	1943	747	PF3D7_0103800,PF3D7_0103900,PF3D7_0105200,PF3D7_0106900,PF3D7_0107000,PF3D7_0107200,PF3D7_0107900,PF3D7_0109200,PF3D7_0110400,PF3D7_0111500,PF3D7_0202700,PF3D7_0203300,PF3D7_0204800,PF3D7_0204900,PF3D7_0206700,PF3D7_0208200,PF3D7_0208500,PF3D7_0208600,PF3D7_0209200,PF3D7_0209400,PF3D7_0209800,PF3D7_0210000,PF3D7_0210100,PF3D7_0210200,PF3D7_0210400,PF3D7_0210900,PF3D7_0211200,PF3D7_0211400,PF3D7_0…	38.4	1.28	1.99	3.1625e-26	3.58153e-24	1.43261e-23
plasmodium_down_in_sporz_comp_oocyst_cc.tab	GO:0044424	intracellular part	2580	935	PF3D7_0102900,PF3D7_0103000,PF3D7_0103800,PF3D7_0103900,PF3D7_0105200,PF3D7_0106600,PF3D7_0106900,PF3D7_0107000,PF3D7_0107200,PF3D7_0107900,PF3D7_0108000,PF3D7_0109200,PF3D7_0109800,PF3D7_0110400,PF3D7_0110900,PF3D7_0111500,PF3D7_0111900,PF3D7_0202700,PF3D7_0203300,PF3D7_0204800,PF3D7_0204900,PF3D7_0205900,PF3D7_0206700,PF3D7_0208100,PF3D7_0208200,PF3D7_0208300,PF3D7_0208500,PF3D7_0208600,PF3D7_0…	36.2	1.2	2.02	1.09063e-25	9.88114e-24	4.94057e-23
plasmodium_down_in_sporz_comp_oocyst_cc.tab	GO:0032991	protein-containing complex	766	343	PF3D7_0103800,PF3D7_0103900,PF3D7_0108000,PF3D7_0109200,PF3D7_0110400,PF3D7_0205900,PF3D7_0208200,PF3D7_0209200,PF3D7_0210000,PF3D7_0210100,PF3D7_0210400,PF3D7_0212300,PF3D7_0214000,PF3D7_0215800,PF3D7_0217100,PF3D7_0217800,PF3D7_0218000,PF3D7_0218500,PF3D7_0219200,PF3D7_0219600,PF3D7_0306400,PF3D7_0306800,PF3D7_0307100,PF3D7_0307200,PF3D7_0308200,PF3D7_0308600,PF3D7_0309600,PF3D7_0310000,PF3D7_0…	44.8	1.49	2.18	2.72043e-21	2.05392e-19	1.23235e-18
plasmodium_down_in_sporz_comp_oocyst_cc.tab	GO:0044464	cell part	2795	978	PF3D7_0102900,PF3D7_0103000,PF3D7_0103800,PF3D7_0103900,PF3D7_0105200,PF3D7_0106600,PF3D7_0106900,PF3D7_0107000,PF3D7_0107200,PF3D7_0107900,PF3D7_0108000,PF3D7_0109200,PF3D7_0109800,PF3D7_0110400,PF3D7_0110900,PF3D7_0111400,PF3D7_0111500,PF3D7_0111900,PF3D7_0202700,PF3D7_0203300,PF3D7_0204800,PF3D7_0204900,PF3D7_0205900,PF3D7_0206700,PF3D7_0208100,PF3D7_0208200,PF3D7_0208300,PF3D7_0208500,PF3D7_0…	35	1.16	1.88	2.46666e-20	1.39675e-18	1.1174e-17
plasmodium_down_in_sporz_comp_oocyst_cc.tab	GO:0005623	cell	2795	978	PF3D7_0102900,PF3D7_0103000,PF3D7_0103800,PF3D7_0103900,PF3D7_0105200,PF3D7_0106600,PF3D7_0106900,PF3D7_0107000,PF3D7_0107200,PF3D7_0107900,PF3D7_0108000,PF3D7_0109200,PF3D7_0109800,PF3D7_0110400,PF3D7_0110900,PF3D7_0111400,PF3D7_0111500,PF3D7_0111900,PF3D7_0202700,PF3D7_0203300,PF3D7_0204800,PF3D7_0204900,PF3D7_0205900,PF3D7_0206700,PF3D7_0208100,PF3D7_0208200,PF3D7_0208300,PF3D7_0208500,PF3D7_0…	35	1.16	1.88	2.46666e-20	1.39675e-18	1.1174e-17
plasmodium_down_in_sporz_comp_oocyst_cc.tab	GO:0005737	cytoplasm	1827	675	PF3D7_0102900,PF3D7_0103000,PF3D7_0103900,PF3D7_0105200,PF3D7_0106600,PF3D7_0106900,PF3D7_0107900,PF3D7_0109800,PF3D7_0110900,PF3D7_0111500,PF3D7_0111900,PF3D7_0202700,PF3D7_0204800,PF3D7_0204900,PF3D7_0208100,PF3D7_0208300,PF3D7_0208500,PF3D7_0208600,PF3D7_0209200,PF3D7_0209800,PF3D7_0210000,PF3D7_0210100,PF3D7_0210400,PF3D7_0210500,PF3D7_0211200,PF3D7_0211400,PF3D7_0211800,PF3D7_0212200,PF3D7_0…	36.9	1.23	1.71	1.59988e-16	8.05271e-15	7.24744e-14
plasmodium_down_in_sporz_comp_oocyst_cc.tab	GO:0005634	nucleus	1007	409	PF3D7_0107200,PF3D7_0109200,PF3D7_0110400,PF3D7_0203300,PF3D7_0206700,PF3D7_0208200,PF3D7_0209400,PF3D7_0209800,PF3D7_0210100,PF3D7_0210200,PF3D7_0210900,PF3D7_0211800,PF3D7_0212100,PF3D7_0212300,PF3D7_0213100,PF3D7_0214000,PF3D7_0215800,PF3D7_0217800,PF3D7_0218500,PF3D7_0305100,PF3D7_0305600,PF3D7_0306800,PF3D7_0307100,PF3D7_0307200,PF3D7_0308200,PF3D7_0308600,PF3D7_0309600,PF3D7_0310400,PF3D7_0…	40.6	1.35	1.84	4.34962e-16	1.97038e-14	1.97038e-13
plasmodium_down_in_sporz_comp_oocyst_cc.tab	GO:0043227	membrane-bounded organelle	1931	704	PF3D7_0105200,PF3D7_0106900,PF3D7_0107200,PF3D7_0107900,PF3D7_0109200,PF3D7_0110400,PF3D7_0111500,PF3D7_0202700,PF3D7_0203300,PF3D7_0204800,PF3D7_0204900,PF3D7_0206700,PF3D7_0208200,PF3D7_0208500,PF3D7_0208600,PF3D7_0209200,PF3D7_0209400,PF3D7_0209800,PF3D7_0210000,PF3D7_0210100,PF3D7_0210200,PF3D7_0210900,PF3D7_0211200,PF3D7_0211400,PF3D7_0211800,PF3D7_0212100,PF3D7_0212200,PF3D7_0212300,PF3D7_0…	36.5	1.21	1.69	8.49851e-16	3.49984e-14	3.84983e-13
plasmodium_down_in_sporz_comp_oocyst_cc.tab	GO:0043226	organelle	2104	750	PF3D7_0103800,PF3D7_0103900,PF3D7_0105200,PF3D7_0106900,PF3D7_0107000,PF3D7_0107200,PF3D7_0107900,PF3D7_0109200,PF3D7_0110400,PF3D7_0111500,PF3D7_0202700,PF3D7_0203300,PF3D7_0204800,PF3D7_0204900,PF3D7_0206700,PF3D7_0208200,PF3D7_0208500,PF3D7_0208600,PF3D7_0209200,PF3D7_0209400,PF3D7_0209800,PF3D7_0210000,PF3D7_0210100,PF3D7_0210200,PF3D7_0210400,PF3D7_0210900,PF3D7_0211200,PF3D7_0211400,PF3D7_0…	35.6	1.18	1.63	2.78192e-14	1.05017e-12	1.26021e-11
plasmodium_down_in_sporz_comp_oocyst_cc.tab	GO:1990904	ribonucleoprotein complex	273	140	PF3D7_0208200,PF3D7_0210100,PF3D7_0210400,PF3D7_0217800,PF3D7_0218500,PF3D7_0219200,PF3D7_0307100,PF3D7_0307200,PF3D7_0309600,PF3D7_0310000,PF3D7_0315500,PF3D7_0316100,PF3D7_0316800,PF3D7_0322900,PF3D7_0406800,PF3D7_0412100,PF3D7_0413800,PF3D7_0415900,PF3D7_0419800,PF3D7_0422400,PF3D7_0422700,PF3D7_0503000,PF3D7_0503300,PF3D7_0507100,PF3D7_0516200,PF3D7_0516900,PF3D7_0517300,PF3D7_0519100,PF3D7_0…	51.3	1.7	2.61	3.76902e-14	1.31336e-12	1.70737e-11
plasmodium_down_in_sporz_comp_oocyst_cc.tab	GO:0044445	cytosolic part	87	60	PF3D7_0210100,PF3D7_0214000,PF3D7_0217800,PF3D7_0219200,PF3D7_0306800,PF3D7_0307100,PF3D7_0307200,PF3D7_0308200,PF3D7_0309600,PF3D7_0316800,PF3D7_0320300,PF3D7_0322900,PF3D7_0422400,PF3D7_0507100,PF3D7_0516200,PF3D7_0516900,PF3D7_0605000,PF3D7_0608700,PF3D7_0614500,PF3D7_0710600,PF3D7_0719600,PF3D7_0721600,PF3D7_0814000,PF3D7_0821700,PF3D7_0903900,PF3D7_1003500,PF3D7_1004000,PF3D7_1015800,PF3D7_1…	69	2.29	5.35	5.31678e-14	1.72036e-12	2.4085e-11
plasmodium_down_in_sporz_comp_oocyst_cc.tab	GO:0005739	mitochondrion	217	117	PF3D7_0105200,PF3D7_0202700,PF3D7_0204800,PF3D7_0204900,PF3D7_0210100,PF3D7_0212200,PF3D7_0217100,PF3D7_0303700,PF3D7_0306400,PF3D7_0311800,PF3D7_0315500,PF3D7_0317900,PF3D7_0318100,PF3D7_0416600,PF3D7_0416700,PF3D7_0502200,PF3D7_0504600,PF3D7_0518200,PF3D7_0522500,PF3D7_0523100,PF3D7_0524700,PF3D7_0531200,PF3D7_0603200,PF3D7_0603300,PF3D7_0603500,PF3D7_0611300,PF3D7_0620100,PF3D7_0622600,PF3D7_0…	53.9	1.79	2.88	6.1221e-14	1.84887e-12	2.77331e-11
plasmodium_down_in_sporz_comp_oocyst_cc.tab	GO:0044391	ribosomal subunit	102	63	PF3D7_0210100,PF3D7_0217800,PF3D7_0219200,PF3D7_0307100,PF3D7_0307200,PF3D7_0309600,PF3D7_0316800,PF3D7_0322900,PF3D7_0412100,PF3D7_0422400,PF3D7_0503000,PF3D7_0507100,PF3D7_0516200,PF3D7_0516900,PF3D7_0520000,PF3D7_0522500,PF3D7_0531200,PF3D7_0605000,PF3D7_0614500,PF3D7_0618300,PF3D7_0710600,PF3D7_0710900,PF3D7_0719600,PF3D7_0721600,PF3D7_0814000,PF3D7_0821700,PF3D7_0903900,PF3D7_1003500,PF3D7_1…	61.8	2.05	3.88	2.31721e-11	6.56061e-10	1.0497e-08
plasmodium_down_in_sporz_comp_oocyst_cc.tab	GO:0005840	ribosome	154	85	PF3D7_0210100,PF3D7_0210400,PF3D7_0217800,PF3D7_0219200,PF3D7_0307100,PF3D7_0307200,PF3D7_0309600,PF3D7_0310000,PF3D7_0315500,PF3D7_0316100,PF3D7_0316800,PF3D7_0322900,PF3D7_0406800,PF3D7_0412100,PF3D7_0413800,PF3D7_0415900,PF3D7_0419800,PF3D7_0422400,PF3D7_0503000,PF3D7_0507100,PF3D7_0516200,PF3D7_0516900,PF3D7_0519100,PF3D7_0520000,PF3D7_0522500,PF3D7_0531200,PF3D7_0605000,PF3D7_0610000,PF3D7_0…	55.2	1.83	2.98	3.99941e-11	1.06573e-09	1.81173e-08
plasmodium_down_in_sporz_comp_oocyst_cc.tab	GO:0005829	cytosol	192	100	PF3D7_0110900,PF3D7_0210100,PF3D7_0213100,PF3D7_0214000,PF3D7_0217800,PF3D7_0219200,PF3D7_0306800,PF3D7_0307100,PF3D7_0307200,PF3D7_0308200,PF3D7_0309600,PF3D7_0313500,PF3D7_0316800,PF3D7_0320300,PF3D7_0322000,PF3D7_0322900,PF3D7_0422400,PF3D7_0507100,PF3D7_0516200,PF3D7_0516900,PF3D7_0525400,PF3D7_0605000,PF3D7_0608700,PF3D7_0614500,PF3D7_0618500,PF3D7_0621200,PF3D7_0623000,PF3D7_0627500,PF3D7_0…	52.1	1.73	2.64	6.95855e-11	1.75123e-09	3.15222e-08
plasmodium_down_in_sporz_comp_oocyst_cc.tab	GO:0022626	cytosolic ribosome	68	46	PF3D7_0210100,PF3D7_0217800,PF3D7_0219200,PF3D7_0307100,PF3D7_0307200,PF3D7_0309600,PF3D7_0316800,PF3D7_0322900,PF3D7_0422400,PF3D7_0507100,PF3D7_0516200,PF3D7_0516900,PF3D7_0605000,PF3D7_0614500,PF3D7_0710600,PF3D7_0719600,PF3D7_0721600,PF3D7_0814000,PF3D7_0821700,PF3D7_0903900,PF3D7_1003500,PF3D7_1004000,PF3D7_1019400,PF3D7_1027800,PF3D7_1105400,PF3D7_1109900,PF3D7_1142500,PF3D7_1144000,PF3D7_1…	67.6	2.25	4.98	1.4314e-10	3.41277e-09	6.48426e-08
plasmodium_down_in_sporz_comp_oocyst_cc.tab	GO:0044446	intracellular organelle part	617	251	PF3D7_0103800,PF3D7_0103900,PF3D7_0107000,PF3D7_0109200,PF3D7_0110400,PF3D7_0204900,PF3D7_0210000,PF3D7_0210100,PF3D7_0212100,PF3D7_0215800,PF3D7_0217800,PF3D7_0218000,PF3D7_0218500,PF3D7_0219200,PF3D7_0219600,PF3D7_0307100,PF3D7_0307200,PF3D7_0309600,PF3D7_0315500,PF3D7_0316800,PF3D7_0319400,PF3D7_0320900,PF3D7_0322900,PF3D7_0412100,PF3D7_0422100,PF3D7_0422300,PF3D7_0422400,PF3D7_0422700,PF3D7_0…	40.7	1.35	1.72	1.18069e-09	2.67427e-08	5.34854e-07
plasmodium_down_in_sporz_comp_oocyst_cc.tab	GO:0015934	large ribosomal subunit	60	38	PF3D7_0210100,PF3D7_0307200,PF3D7_0309600,PF3D7_0503000,PF3D7_0507100,PF3D7_0516900,PF3D7_0522500,PF3D7_0605000,PF3D7_0614500,PF3D7_0618300,PF3D7_0710600,PF3D7_0710900,PF3D7_0719600,PF3D7_0814000,PF3D7_0821700,PF3D7_0903900,PF3D7_1004000,PF3D7_1019400,PF3D7_1027800,PF3D7_1103100,PF3D7_1109900,PF3D7_1124900,PF3D7_1132700,PF3D7_1142500,PF3D7_1144300,PF3D7_1323100,PF3D7_1323400,PF3D7_1331800,PF3D7_1…	63.3	2.1	4.09	8.96699e-08	1.93431e-06	4.06204e-05
plasmodium_down_in_sporz_comp_oocyst_cc.tab	GO:0044422	organelle part	659	253	PF3D7_0103800,PF3D7_0103900,PF3D7_0107000,PF3D7_0109200,PF3D7_0110400,PF3D7_0204900,PF3D7_0210000,PF3D7_0210100,PF3D7_0212100,PF3D7_0215800,PF3D7_0217800,PF3D7_0218000,PF3D7_0218500,PF3D7_0219200,PF3D7_0219600,PF3D7_0307100,PF3D7_0307200,PF3D7_0309600,PF3D7_0315500,PF3D7_0316800,PF3D7_0319400,PF3D7_0320900,PF3D7_0322900,PF3D7_0412100,PF3D7_0422100,PF3D7_0422300,PF3D7_0422400,PF3D7_0422700,PF3D7_0…	38.4	1.27	1.55	5.47599e-07	1.12756e-05	0.000248062
plasmodium_down_in_sporz_comp_oocyst_cc.tab	GO:0022625	cytosolic large ribosomal subunit	40	27	PF3D7_0210100,PF3D7_0307200,PF3D7_0309600,PF3D7_0507100,PF3D7_0516900,PF3D7_0605000,PF3D7_0614500,PF3D7_0710600,PF3D7_0719600,PF3D7_0814000,PF3D7_0821700,PF3D7_0903900,PF3D7_1004000,PF3D7_1019400,PF3D7_1027800,PF3D7_1109900,PF3D7_1142500,PF3D7_1144300,PF3D7_1323400,PF3D7_1331800,PF3D7_1338200,PF3D7_1341200,PF3D7_1351400,PF3D7_1414300,PF3D7_1424100,PF3D7_1426000,PF3D7_1441200,	67.5	2.24	4.89	1.07543e-06	2.11814e-05	0.000487172
plasmodium_down_in_sporz_comp_oocyst_cc.tab	GO:1902494	catalytic complex	182	85	PF3D7_0108000,PF3D7_0110400,PF3D7_0205900,PF3D7_0209200,PF3D7_0218500,PF3D7_0306400,PF3D7_0312300,PF3D7_0422700,PF3D7_0518300,PF3D7_0602500,PF3D7_0608500,PF3D7_0619100,PF3D7_0621500,PF3D7_0622600,PF3D7_0630300,PF3D7_0709600,PF3D7_0711400,PF3D7_0714300,PF3D7_0727400,PF3D7_0803800,PF3D7_0807500,PF3D7_0809500,PF3D7_0810500,PF3D7_0811000,PF3D7_0815900,PF3D7_0821600,PF3D7_0904400,PF3D7_0912800,PF3D7_0…	46.7	1.55	2.1	1.14335e-06	2.15808e-05	0.000517939
plasmodium_down_in_sporz_comp_oocyst_cc.tab	GO:0009536	plastid	359	146	PF3D7_0106900,PF3D7_0107900,PF3D7_0111500,PF3D7_0202700,PF3D7_0208500,PF3D7_0208600,PF3D7_0211400,PF3D7_0302600,PF3D7_0306600,PF3D7_0310000,PF3D7_0311600,PF3D7_0314300,PF3D7_0315400,PF3D7_0316400,PF3D7_0319200,PF3D7_0321000,PF3D7_0407200,PF3D7_0409400,PF3D7_0411200,PF3D7_0413800,PF3D7_0422100,PF3D7_0504000,PF3D7_0504400,PF3D7_0508200,PF3D7_0508300,PF3D7_0508800,PF3D7_0516300,PF3D7_0521400,PF3D7_0…	40.7	1.35	1.66	6.05968e-06	0.000105578	0.00274503
plasmodium_down_in_sporz_comp_oocyst_cc.tab	GO:0020011	apicoplast	359	146	PF3D7_0106900,PF3D7_0107900,PF3D7_0111500,PF3D7_0202700,PF3D7_0208500,PF3D7_0208600,PF3D7_0211400,PF3D7_0302600,PF3D7_0306600,PF3D7_0310000,PF3D7_0311600,PF3D7_0314300,PF3D7_0315400,PF3D7_0316400,PF3D7_0319200,PF3D7_0321000,PF3D7_0407200,PF3D7_0409400,PF3D7_0411200,PF3D7_0413800,PF3D7_0422100,PF3D7_0504000,PF3D7_0504400,PF3D7_0508200,PF3D7_0508300,PF3D7_0508800,PF3D7_0516300,PF3D7_0521400,PF3D7_0…	40.7	1.35	1.66	6.05968e-06	0.000105578	0.00274503
plasmodium_down_in_sporz_comp_oocyst_cc.tab	GO:1905368	peptidase complex	40	25	PF3D7_0108000,PF3D7_0205900,PF3D7_0312300,PF3D7_0518300,PF3D7_0608500,PF3D7_0727400,PF3D7_0803800,PF3D7_0807500,PF3D7_0904400,PF3D7_0912900,PF3D7_1030500,PF3D7_1129200,PF3D7_1230400,PF3D7_1248900,PF3D7_1306400,PF3D7_1328100,PF3D7_1331300,PF3D7_1353800,PF3D7_1353900,PF3D7_1368100,PF3D7_1402300,PF3D7_1433600,PF3D7_1466300,PF3D7_1470900,PF3D7_1474800,	62.5	2.07	3.92	2.11153e-05	0.000354268	0.00956523
plasmodium_down_in_sporz_comp_oocyst_cc.tab	GO:0022627	cytosolic small ribosomal subunit	28	19	PF3D7_0217800,PF3D7_0219200,PF3D7_0307100,PF3D7_0316800,PF3D7_0322900,PF3D7_0422400,PF3D7_0516200,PF3D7_0721600,PF3D7_1003500,PF3D7_1105400,PF3D7_1144000,PF3D7_1242700,PF3D7_1308300,PF3D7_1317800,PF3D7_1342000,PF3D7_1358800,PF3D7_1408600,PF3D7_1431700,PF3D7_1465900,	67.9	2.25	4.95	4.01104e-05	0.000648929	0.01817
plasmodium_down_in_sporz_comp_oocyst_cc.tab	GO:0005832	chaperonin-containing T-complex	8	8	PF3D7_0214000,PF3D7_0306800,PF3D7_0308200,PF3D7_0320300,PF3D7_0608700,PF3D7_1132200,PF3D7_1229500,PF3D7_1357800,	100	3.32	inf	6.68401e-05	0.00100263	0.0302786
plasmodium_down_in_sporz_comp_oocyst_cc.tab	GO:0101031	chaperone complex	8	8	PF3D7_0214000,PF3D7_0306800,PF3D7_0308200,PF3D7_0320300,PF3D7_0608700,PF3D7_1132200,PF3D7_1229500,PF3D7_1357800,	100	3.32	inf	6.68401e-05	0.00100263	0.0302786
plasmodium_down_in_sporz_comp_oocyst_cc.tab	GO:0015935	small ribosomal subunit	42	25	PF3D7_0217800,PF3D7_0219200,PF3D7_0307100,PF3D7_0316800,PF3D7_0322900,PF3D7_0412100,PF3D7_0422400,PF3D7_0516200,PF3D7_0520000,PF3D7_0531200,PF3D7_0721600,PF3D7_1003500,PF3D7_1105400,PF3D7_1137100,PF3D7_1144000,PF3D7_1242700,PF3D7_1308300,PF3D7_1317800,PF3D7_1342000,PF3D7_1358800,PF3D7_1408600,PF3D7_1431700,PF3D7_1454600,PF3D7_1460900,PF3D7_1465900,	59.5	1.98	3.46	6.86128e-05	0.00100263	0.0310816
plasmodium_down_in_sporz_comp_oocyst_cc.tab	GO:0005839	proteasome core complex	15	12	PF3D7_0108000,PF3D7_0518300,PF3D7_0608500,PF3D7_0727400,PF3D7_0803800,PF3D7_0807500,PF3D7_1230400,PF3D7_1328100,PF3D7_1353800,PF3D7_1353900,PF3D7_1470900,PF3D7_1474800,	80	2.66	9.35	9.32865e-05	0.00132059	0.0422588
plasmodium_down_in_sporz_comp_oocyst_cc.tab	GO:0000502	proteasome complex	36	22	PF3D7_0108000,PF3D7_0205900,PF3D7_0312300,PF3D7_0518300,PF3D7_0608500,PF3D7_0727400,PF3D7_0803800,PF3D7_0807500,PF3D7_0912900,PF3D7_1030500,PF3D7_1129200,PF3D7_1230400,PF3D7_1248900,PF3D7_1306400,PF3D7_1328100,PF3D7_1353800,PF3D7_1353900,PF3D7_1368100,PF3D7_1402300,PF3D7_1466300,PF3D7_1470900,PF3D7_1474800,	61.1	2.03	3.69	0.000108436	0.00142528	0.0491213
plasmodium_down_in_sporz_comp_oocyst_cc.tab	GO:1905369	endopeptidase complex	36	22	PF3D7_0108000,PF3D7_0205900,PF3D7_0312300,PF3D7_0518300,PF3D7_0608500,PF3D7_0727400,PF3D7_0803800,PF3D7_0807500,PF3D7_0912900,PF3D7_1030500,PF3D7_1129200,PF3D7_1230400,PF3D7_1248900,PF3D7_1306400,PF3D7_1328100,PF3D7_1353800,PF3D7_1353900,PF3D7_1368100,PF3D7_1402300,PF3D7_1466300,PF3D7_1470900,PF3D7_1474800,	61.1	2.03	3.69	0.000108436	0.00142528	0.0491213
plasmodium_down_in_sporz_comp_oocyst_cc.tab	GO:1990204	oxidoreductase complex	19	14	PF3D7_0306400,PF3D7_0622600,PF3D7_0815900,PF3D7_1015800,PF3D7_1034400,PF3D7_1114800,PF3D7_1124500,PF3D7_1312600,PF3D7_1320800,PF3D7_1405600,PF3D7_1437200,PF3D7_1439400,PF3D7_1446400,PF3D7_1462700,	73.7	2.45	6.55	0.000110121	0.00142528	0.0498847
plasmodium_down_in_sporz_comp_oocyst_cc.tab	GO:0044429	mitochondrial part	77	39	PF3D7_0204900,PF3D7_0315500,PF3D7_0502200,PF3D7_0504600,PF3D7_0522500,PF3D7_0523100,PF3D7_0524700,PF3D7_0531200,PF3D7_0603200,PF3D7_0603300,PF3D7_0622600,PF3D7_0627400,PF3D7_0708900,PF3D7_0710900,PF3D7_0715500,PF3D7_0823900,PF3D7_0933600,PF3D7_1034400,PF3D7_1037300,PF3D7_1108500,PF3D7_1202200,PF3D7_1208600,PF3D7_1224600,PF3D7_1227800,PF3D7_1232200,PF3D7_1242900,PF3D7_1311300,PF3D7_1312600,PF3D7_1…	50.6	1.68	2.42	0.00011423	0.0014374	0.0517464
plasmodium_down_in_sporz_comp_oocyst_cc.tab	GO:0098798	mitochondrial protein complex	34	20	PF3D7_0315500,PF3D7_0504600,PF3D7_0522500,PF3D7_0523100,PF3D7_0524700,PF3D7_0531200,PF3D7_0622600,PF3D7_0627400,PF3D7_0710900,PF3D7_0715500,PF3D7_0933600,PF3D7_1034400,PF3D7_1108500,PF3D7_1311300,PF3D7_1312600,PF3D7_1356200,PF3D7_1404400,PF3D7_1425200,PF3D7_1439400,PF3D7_1462700,	58.8	1.95	3.35	0.000458719	0.00561621	0.2078
plasmodium_down_in_sporz_comp_oocyst_cc.tab	GO:0043228	non-membrane-bounded organelle	391	146	PF3D7_0103800,PF3D7_0103900,PF3D7_0107000,PF3D7_0210100,PF3D7_0210400,PF3D7_0215800,PF3D7_0217800,PF3D7_0218000,PF3D7_0219200,PF3D7_0219600,PF3D7_0307100,PF3D7_0307200,PF3D7_0309600,PF3D7_0310000,PF3D7_0310400,PF3D7_0315500,PF3D7_0316100,PF3D7_0316800,PF3D7_0319400,PF3D7_0320900,PF3D7_0322900,PF3D7_0406800,PF3D7_0412100,PF3D7_0413800,PF3D7_0414000,PF3D7_0415900,PF3D7_0419800,PF3D7_0422300,PF3D7_0…	37.3	1.24	1.43	0.000827294	0.00986222	0.374764
plasmodium_down_in_sporz_comp_oocyst_cc.tab	GO:0043232	intracellular non-membrane-bounded organelle	389	145	PF3D7_0103800,PF3D7_0103900,PF3D7_0107000,PF3D7_0210100,PF3D7_0210400,PF3D7_0215800,PF3D7_0217800,PF3D7_0218000,PF3D7_0219200,PF3D7_0219600,PF3D7_0307100,PF3D7_0307200,PF3D7_0309600,PF3D7_0310000,PF3D7_0315500,PF3D7_0316100,PF3D7_0316800,PF3D7_0319400,PF3D7_0320900,PF3D7_0322900,PF3D7_0406800,PF3D7_0412100,PF3D7_0413800,PF3D7_0414000,PF3D7_0415900,PF3D7_0419800,PF3D7_0422300,PF3D7_0422400,PF3D7_0…	37.3	1.24	1.42	0.000939581	0.0109136	0.42563
plasmodium_down_in_sporz_comp_oocyst_cc.tab	GO:0044428	nuclear part	213	85	PF3D7_0109200,PF3D7_0110400,PF3D7_0212100,PF3D7_0215800,PF3D7_0218500,PF3D7_0422700,PF3D7_0503300,PF3D7_0505900,PF3D7_0517300,PF3D7_0520200,PF3D7_0520300,PF3D7_0522800,PF3D7_0524000,PF3D7_0526300,PF3D7_0604100,PF3D7_0610100,PF3D7_0614400,PF3D7_0619900,PF3D7_0620500,PF3D7_0621300,PF3D7_0630300,PF3D7_0705300,PF3D7_0707600,PF3D7_0711400,PF3D7_0716100,PF3D7_0722500,PF3D7_0722600,PF3D7_0801500,PF3D7_0…	39.9	1.32	1.58	0.00116115	0.01315	0.526002
plasmodium_down_in_sporz_comp_oocyst_cc.tab	GO:0005759	mitochondrial matrix	25	15	PF3D7_0204900,PF3D7_0315500,PF3D7_0504600,PF3D7_0522500,PF3D7_0523100,PF3D7_0531200,PF3D7_0710900,PF3D7_0933600,PF3D7_1108500,PF3D7_1232200,PF3D7_1312600,PF3D7_1404400,PF3D7_1425200,PF3D7_1431600,PF3D7_1434800,	60	1.99	3.51	0.00181092	0.0200084	0.820345
plasmodium_down_in_sporz_comp_oocyst_cc.tab	GO:0005663	DNA replication factor C complex	5	5	PF3D7_0218000,PF3D7_0219600,PF3D7_1111100,PF3D7_1241700,PF3D7_1463200,	100	3.32	inf	0.00246789	0.025999	1
plasmodium_down_in_sporz_comp_oocyst_cc.tab	GO:0005853	eukaryotic translation elongation factor 1 complex	5	5	PF3D7_0319600,PF3D7_0913200,PF3D7_1123400,PF3D7_1338300,PF3D7_1357100,	100	3.32	inf	0.00246789	0.025999	1
plasmodium_down_in_sporz_comp_oocyst_cc.tab	GO:0030139	endocytic vesicle	96	42	PF3D7_0416800,PF3D7_0511000,PF3D7_0512600,PF3D7_0524000,PF3D7_0608800,PF3D7_0618000,PF3D7_0818200,PF3D7_0827900,PF3D7_0912900,PF3D7_0918000,PF3D7_0920800,PF3D7_0922500,PF3D7_1006800,PF3D7_1008700,PF3D7_1015600,PF3D7_1015900,PF3D7_1020900,PF3D7_1037300,PF3D7_1108600,PF3D7_1116000,PF3D7_1117700,PF3D7_1215300,PF3D7_1222300,PF3D7_1232100,PF3D7_1232300,PF3D7_1237700,PF3D7_1306400,PF3D7_1311900,PF3D7_1…	43.8	1.45	1.83	0.00296074	0.0304821	1
plasmodium_down_in_sporz_comp_oocyst_cc.tab	GO:0020020	food vacuole	94	41	PF3D7_0416800,PF3D7_0511000,PF3D7_0512600,PF3D7_0524000,PF3D7_0608800,PF3D7_0618000,PF3D7_0818200,PF3D7_0827900,PF3D7_0912900,PF3D7_0918000,PF3D7_0920800,PF3D7_0922500,PF3D7_1006800,PF3D7_1008700,PF3D7_1015600,PF3D7_1015900,PF3D7_1020900,PF3D7_1037300,PF3D7_1108600,PF3D7_1116000,PF3D7_1117700,PF3D7_1215300,PF3D7_1222300,PF3D7_1232100,PF3D7_1232300,PF3D7_1237700,PF3D7_1306400,PF3D7_1311900,PF3D7_1…	43.6	1.45	1.82	0.00353189	0.0333322	1
plasmodium_down_in_sporz_comp_oocyst_cc.tab	GO:0032010	phagolysosome	94	41	PF3D7_0416800,PF3D7_0511000,PF3D7_0512600,PF3D7_0524000,PF3D7_0608800,PF3D7_0618000,PF3D7_0818200,PF3D7_0827900,PF3D7_0912900,PF3D7_0918000,PF3D7_0920800,PF3D7_0922500,PF3D7_1006800,PF3D7_1008700,PF3D7_1015600,PF3D7_1015900,PF3D7_1020900,PF3D7_1037300,PF3D7_1108600,PF3D7_1116000,PF3D7_1117700,PF3D7_1215300,PF3D7_1222300,PF3D7_1232100,PF3D7_1232300,PF3D7_1237700,PF3D7_1306400,PF3D7_1311900,PF3D7_1…	43.6	1.45	1.82	0.00353189	0.0333322	1
plasmodium_down_in_sporz_comp_oocyst_cc.tab	GO:0005767	secondary lysosome	94	41	PF3D7_0416800,PF3D7_0511000,PF3D7_0512600,PF3D7_0524000,PF3D7_0608800,PF3D7_0618000,PF3D7_0818200,PF3D7_0827900,PF3D7_0912900,PF3D7_0918000,PF3D7_0920800,PF3D7_0922500,PF3D7_1006800,PF3D7_1008700,PF3D7_1015600,PF3D7_1015900,PF3D7_1020900,PF3D7_1037300,PF3D7_1108600,PF3D7_1116000,PF3D7_1117700,PF3D7_1215300,PF3D7_1222300,PF3D7_1232100,PF3D7_1232300,PF3D7_1237700,PF3D7_1306400,PF3D7_1311900,PF3D7_1…	43.6	1.45	1.82	0.00353189	0.0333322	1
plasmodium_down_in_sporz_comp_oocyst_cc.tab	GO:0045335	phagocytic vesicle	94	41	PF3D7_0416800,PF3D7_0511000,PF3D7_0512600,PF3D7_0524000,PF3D7_0608800,PF3D7_0618000,PF3D7_0818200,PF3D7_0827900,PF3D7_0912900,PF3D7_0918000,PF3D7_0920800,PF3D7_0922500,PF3D7_1006800,PF3D7_1008700,PF3D7_1015600,PF3D7_1015900,PF3D7_1020900,PF3D7_1037300,PF3D7_1108600,PF3D7_1116000,PF3D7_1117700,PF3D7_1215300,PF3D7_1222300,PF3D7_1232100,PF3D7_1232300,PF3D7_1237700,PF3D7_1306400,PF3D7_1311900,PF3D7_1…	43.6	1.45	1.82	0.00353189	0.0333322	1
plasmodium_down_in_sporz_comp_oocyst_cc.tab	GO:0019866	organelle inner membrane	41	21	PF3D7_0502200,PF3D7_0530200,PF3D7_0603200,PF3D7_0603300,PF3D7_0622600,PF3D7_0627400,PF3D7_0708900,PF3D7_0715500,PF3D7_0823900,PF3D7_1034400,PF3D7_1037300,PF3D7_1202200,PF3D7_1224600,PF3D7_1242900,PF3D7_1311300,PF3D7_1340800,PF3D7_1345200,PF3D7_1356200,PF3D7_1439400,PF3D7_1462700,PF3D7_1470400,	51.2	1.7	2.46	0.00362583	0.0335204	1
plasmodium_down_in_sporz_comp_oocyst_cc.tab	GO:0031090	organelle membrane	97	42	PF3D7_0210000,PF3D7_0422100,PF3D7_0502200,PF3D7_0508300,PF3D7_0524700,PF3D7_0530200,PF3D7_0603200,PF3D7_0603300,PF3D7_0622300,PF3D7_0622600,PF3D7_0627400,PF3D7_0707300,PF3D7_0708900,PF3D7_0715500,PF3D7_0822600,PF3D7_0823900,PF3D7_0903100,PF3D7_1027700,PF3D7_1034400,PF3D7_1037300,PF3D7_1118100,PF3D7_1134800,PF3D7_1202200,PF3D7_1219100,PF3D7_1223200,PF3D7_1224600,PF3D7_1227800,PF3D7_1242900,PF3D7_1…	43.3	1.44	1.8	0.00373404	0.0335787	1
plasmodium_down_in_sporz_comp_oocyst_cc.tab	GO:0019773	proteasome core complex, alpha-subunit complex	7	6	PF3D7_0608500,PF3D7_0727400,PF3D7_0807500,PF3D7_1353800,PF3D7_1353900,PF3D7_1474800,	85.7	2.85	13.97	0.00385451	0.0335787	1
plasmodium_down_in_sporz_comp_oocyst_cc.tab	GO:0016272	prefoldin complex	7	6	PF3D7_0718500,PF3D7_0904500,PF3D7_0907300,PF3D7_1107500,PF3D7_1128100,PF3D7_1416900,	85.7	2.85	13.97	0.00385451	0.0335787	1
plasmodium_down_in_sporz_comp_oocyst_cc.tab	GO:0000323	lytic vacuole	95	41	PF3D7_0416800,PF3D7_0511000,PF3D7_0512600,PF3D7_0524000,PF3D7_0608800,PF3D7_0618000,PF3D7_0818200,PF3D7_0827900,PF3D7_0912900,PF3D7_0918000,PF3D7_0920800,PF3D7_0922500,PF3D7_1006800,PF3D7_1008700,PF3D7_1015600,PF3D7_1015900,PF3D7_1020900,PF3D7_1037300,PF3D7_1108600,PF3D7_1116000,PF3D7_1117700,PF3D7_1215300,PF3D7_1222300,PF3D7_1232100,PF3D7_1232300,PF3D7_1237700,PF3D7_1306400,PF3D7_1311900,PF3D7_1…	43.2	1.43	1.78	0.00444492	0.0372879	1
plasmodium_down_in_sporz_comp_oocyst_cc.tab	GO:0005764	lysosome	95	41	PF3D7_0416800,PF3D7_0511000,PF3D7_0512600,PF3D7_0524000,PF3D7_0608800,PF3D7_0618000,PF3D7_0818200,PF3D7_0827900,PF3D7_0912900,PF3D7_0918000,PF3D7_0920800,PF3D7_0922500,PF3D7_1006800,PF3D7_1008700,PF3D7_1015600,PF3D7_1015900,PF3D7_1020900,PF3D7_1037300,PF3D7_1108600,PF3D7_1116000,PF3D7_1117700,PF3D7_1215300,PF3D7_1222300,PF3D7_1232100,PF3D7_1232300,PF3D7_1237700,PF3D7_1306400,PF3D7_1311900,PF3D7_1…	43.2	1.43	1.78	0.00444492	0.0372879	1
plasmodium_down_in_sporz_comp_oocyst_cc.tab	GO:0005773	vacuole	102	43	PF3D7_0416800,PF3D7_0511000,PF3D7_0512600,PF3D7_0524000,PF3D7_0608800,PF3D7_0618000,PF3D7_0622300,PF3D7_0818200,PF3D7_0827900,PF3D7_0912900,PF3D7_0918000,PF3D7_0920800,PF3D7_0922500,PF3D7_1006800,PF3D7_1008700,PF3D7_1015600,PF3D7_1015900,PF3D7_1020900,PF3D7_1037300,PF3D7_1108600,PF3D7_1116000,PF3D7_1117700,PF3D7_1215300,PF3D7_1222300,PF3D7_1232100,PF3D7_1232300,PF3D7_1237700,PF3D7_1306400,PF3D7_1…	42.2	1.4	1.71	0.00605683	0.0485793	1
plasmodium_down_in_sporz_comp_oocyst_cc.tab	GO:0120114	Sm-like protein family complex	25	14	PF3D7_0520300,PF3D7_0522800,PF3D7_0819900,PF3D7_0822300,PF3D7_1003800,PF3D7_1107000,PF3D7_1119300,PF3D7_1125500,PF3D7_1126900,PF3D7_1234800,PF3D7_1309300,PF3D7_1343900,PF3D7_1360100,PF3D7_1452700,	56	1.86	2.97	0.00611262	0.0485793	1
plasmodium_down_in_sporz_comp_oocyst_cc.tab	GO:0030532	small nuclear ribonucleoprotein complex	25	14	PF3D7_0520300,PF3D7_0522800,PF3D7_0819900,PF3D7_0822300,PF3D7_1003800,PF3D7_1107000,PF3D7_1119300,PF3D7_1125500,PF3D7_1126900,PF3D7_1234800,PF3D7_1309300,PF3D7_1343900,PF3D7_1360100,PF3D7_1452700,	56	1.86	2.97	0.00611262	0.0485793	1
plasmodium_down_in_sporz_comp_oocyst_cc.tab	GO:0005743	mitochondrial inner membrane	40	20	PF3D7_0502200,PF3D7_0603200,PF3D7_0603300,PF3D7_0622600,PF3D7_0627400,PF3D7_0708900,PF3D7_0715500,PF3D7_0823900,PF3D7_1034400,PF3D7_1037300,PF3D7_1202200,PF3D7_1224600,PF3D7_1242900,PF3D7_1311300,PF3D7_1340800,PF3D7_1345200,PF3D7_1356200,PF3D7_1439400,PF3D7_1462700,PF3D7_1470400,	50	1.66	2.34	0.00636562	0.0497177	1
plasmodium_down_in_sporz_comp_oocyst_cc.tab	GO:0045239	tricarboxylic acid cycle enzyme complex	4	4	PF3D7_0504600,PF3D7_1108500,PF3D7_1312600,PF3D7_1320800,	100	3.32	inf	0.00820934	0.063031	1
plasmodium_down_in_sporz_comp_oocyst_cc.tab	GO:0005681	spliceosomal complex	41	20	PF3D7_0218500,PF3D7_0422700,PF3D7_0503300,PF3D7_0517300,PF3D7_0610100,PF3D7_0614400,PF3D7_0619900,PF3D7_0722500,PF3D7_0924700,PF3D7_1002400,PF3D7_1119300,PF3D7_1209200,PF3D7_1231600,PF3D7_1235900,PF3D7_1238300,PF3D7_1411500,PF3D7_1414800,PF3D7_1461600,PF3D7_1468800,PF3D7_1472000,	48.8	1.62	2.23	0.00897494	0.0648304	1
plasmodium_down_in_sporz_comp_oocyst_cc.tab	GO:0070013	intracellular organelle lumen	150	59	PF3D7_0109200,PF3D7_0110400,PF3D7_0204900,PF3D7_0212100,PF3D7_0215800,PF3D7_0315500,PF3D7_0504600,PF3D7_0505900,PF3D7_0520200,PF3D7_0522500,PF3D7_0523100,PF3D7_0526300,PF3D7_0531200,PF3D7_0604100,PF3D7_0620500,PF3D7_0621300,PF3D7_0630300,PF3D7_0705300,PF3D7_0707600,PF3D7_0710900,PF3D7_0711400,PF3D7_0716100,PF3D7_0722600,PF3D7_0801500,PF3D7_0809500,PF3D7_0822100,PF3D7_0827800,PF3D7_0827900,PF3D7_0…	39.3	1.31	1.53	0.00901615	0.0648304	1
plasmodium_down_in_sporz_comp_oocyst_cc.tab	GO:0031974	membrane-enclosed lumen	150	59	PF3D7_0109200,PF3D7_0110400,PF3D7_0204900,PF3D7_0212100,PF3D7_0215800,PF3D7_0315500,PF3D7_0504600,PF3D7_0505900,PF3D7_0520200,PF3D7_0522500,PF3D7_0523100,PF3D7_0526300,PF3D7_0531200,PF3D7_0604100,PF3D7_0620500,PF3D7_0621300,PF3D7_0630300,PF3D7_0705300,PF3D7_0707600,PF3D7_0710900,PF3D7_0711400,PF3D7_0716100,PF3D7_0722600,PF3D7_0801500,PF3D7_0809500,PF3D7_0822100,PF3D7_0827800,PF3D7_0827900,PF3D7_0…	39.3	1.31	1.53	0.00901615	0.0648304	1
plasmodium_down_in_sporz_comp_oocyst_cc.tab	GO:0043233	organelle lumen	150	59	PF3D7_0109200,PF3D7_0110400,PF3D7_0204900,PF3D7_0212100,PF3D7_0215800,PF3D7_0315500,PF3D7_0504600,PF3D7_0505900,PF3D7_0520200,PF3D7_0522500,PF3D7_0523100,PF3D7_0526300,PF3D7_0531200,PF3D7_0604100,PF3D7_0620500,PF3D7_0621300,PF3D7_0630300,PF3D7_0705300,PF3D7_0707600,PF3D7_0710900,PF3D7_0711400,PF3D7_0716100,PF3D7_0722600,PF3D7_0801500,PF3D7_0809500,PF3D7_0822100,PF3D7_0827800,PF3D7_0827900,PF3D7_0…	39.3	1.31	1.53	0.00901615	0.0648304	1
plasmodium_down_in_sporz_comp_oocyst_cc.tab	GO:0097526	spliceosomal tri-snRNP complex	12	8	PF3D7_0819900,PF3D7_0822300,PF3D7_1003800,PF3D7_1107000,PF3D7_1126900,PF3D7_1309300,PF3D7_1343900,PF3D7_1360100,	66.7	2.21	4.66	0.00966336	0.0683985	1
plasmodium_down_in_sporz_comp_oocyst_cc.tab	GO:0005740	mitochondrial envelope	52	24	PF3D7_0502200,PF3D7_0524700,PF3D7_0603200,PF3D7_0603300,PF3D7_0622600,PF3D7_0627400,PF3D7_0708900,PF3D7_0715500,PF3D7_0823900,PF3D7_1034400,PF3D7_1037300,PF3D7_1202200,PF3D7_1208600,PF3D7_1224600,PF3D7_1227800,PF3D7_1242900,PF3D7_1311300,PF3D7_1340800,PF3D7_1345200,PF3D7_1356200,PF3D7_1368600,PF3D7_1439400,PF3D7_1462700,PF3D7_1470400,	46.2	1.53	2.01	0.0103265	0.0719681	1
plasmodium_down_in_sporz_comp_oocyst_cc.tab	GO:1905354	exoribonuclease complex	10	7	PF3D7_0209200,PF3D7_1307000,PF3D7_1340100,PF3D7_1359300,PF3D7_1364500,PF3D7_1427800,PF3D7_1449700,	70	2.32	5.44	0.0107771	0.0728661	1
plasmodium_down_in_sporz_comp_oocyst_cc.tab	GO:0000178	exosome (RNase complex)	10	7	PF3D7_0209200,PF3D7_1307000,PF3D7_1340100,PF3D7_1359300,PF3D7_1364500,PF3D7_1427800,PF3D7_1449700,	70	2.32	5.44	0.0107771	0.0728661	1
plasmodium_down_in_sporz_comp_oocyst_cc.tab	GO:0097525	spliceosomal snRNP complex	24	13	PF3D7_0520300,PF3D7_0522800,PF3D7_0819900,PF3D7_0822300,PF3D7_1003800,PF3D7_1107000,PF3D7_1119300,PF3D7_1126900,PF3D7_1234800,PF3D7_1309300,PF3D7_1343900,PF3D7_1360100,PF3D7_1452700,	54.2	1.8	2.76	0.0117347	0.0781739	1
plasmodium_down_in_sporz_comp_oocyst_cc.tab	GO:0031967	organelle envelope	72	31	PF3D7_0502200,PF3D7_0508300,PF3D7_0524000,PF3D7_0524700,PF3D7_0530200,PF3D7_0603200,PF3D7_0603300,PF3D7_0622600,PF3D7_0627400,PF3D7_0708900,PF3D7_0715500,PF3D7_0812400,PF3D7_0823900,PF3D7_1027700,PF3D7_1034400,PF3D7_1037300,PF3D7_1202200,PF3D7_1208600,PF3D7_1223200,PF3D7_1224600,PF3D7_1227800,PF3D7_1242900,PF3D7_1311300,PF3D7_1340800,PF3D7_1345200,PF3D7_1356200,PF3D7_1368600,PF3D7_1419400,PF3D7_1…	43.1	1.43	1.77	0.0129701	0.0851517	1
plasmodium_down_in_sporz_comp_oocyst_cc.tab	GO:0031982	vesicle	209	78	PF3D7_0204900,PF3D7_0209200,PF3D7_0211200,PF3D7_0322900,PF3D7_0416800,PF3D7_0419300,PF3D7_0422400,PF3D7_0423100,PF3D7_0511000,PF3D7_0512600,PF3D7_0516200,PF3D7_0524000,PF3D7_0601900,PF3D7_0608800,PF3D7_0618000,PF3D7_0619400,PF3D7_0621200,PF3D7_0727400,PF3D7_0801000,PF3D7_0813200,PF3D7_0818200,PF3D7_0822600,PF3D7_0826700,PF3D7_0827900,PF3D7_0904400,PF3D7_0904900,PF3D7_0912900,PF3D7_0918000,PF3D7_0…	37.3	1.24	1.4	0.0134685	0.0871602	1
plasmodium_down_in_sporz_comp_oocyst_cc.tab	GO:0031966	mitochondrial membrane	48	22	PF3D7_0502200,PF3D7_0524700,PF3D7_0603200,PF3D7_0603300,PF3D7_0622600,PF3D7_0627400,PF3D7_0708900,PF3D7_0715500,PF3D7_0823900,PF3D7_1034400,PF3D7_1037300,PF3D7_1202200,PF3D7_1224600,PF3D7_1227800,PF3D7_1242900,PF3D7_1311300,PF3D7_1340800,PF3D7_1345200,PF3D7_1356200,PF3D7_1439400,PF3D7_1462700,PF3D7_1470400,	45.8	1.52	1.98	0.0151326	0.0965501	1
plasmodium_down_in_sporz_comp_oocyst_cc.tab	GO:0031975	envelope	73	31	PF3D7_0502200,PF3D7_0508300,PF3D7_0524000,PF3D7_0524700,PF3D7_0530200,PF3D7_0603200,PF3D7_0603300,PF3D7_0622600,PF3D7_0627400,PF3D7_0708900,PF3D7_0715500,PF3D7_0812400,PF3D7_0823900,PF3D7_1027700,PF3D7_1034400,PF3D7_1037300,PF3D7_1202200,PF3D7_1208600,PF3D7_1223200,PF3D7_1224600,PF3D7_1227800,PF3D7_1242900,PF3D7_1311300,PF3D7_1340800,PF3D7_1345200,PF3D7_1356200,PF3D7_1368600,PF3D7_1419400,PF3D7_1…	42.5	1.41	1.73	0.0162003	0.101927	1
plasmodium_down_in_sporz_comp_oocyst_cc.tab	GO:0097708	intracellular vesicle	155	59	PF3D7_0204900,PF3D7_0209200,PF3D7_0211200,PF3D7_0416800,PF3D7_0419300,PF3D7_0423100,PF3D7_0511000,PF3D7_0512600,PF3D7_0524000,PF3D7_0608800,PF3D7_0618000,PF3D7_0813200,PF3D7_0818200,PF3D7_0822600,PF3D7_0827900,PF3D7_0904400,PF3D7_0904900,PF3D7_0912900,PF3D7_0918000,PF3D7_0920800,PF3D7_0922500,PF3D7_1006800,PF3D7_1008700,PF3D7_1015600,PF3D7_1015900,PF3D7_1020900,PF3D7_1037300,PF3D7_1108600,PF3D7_1…	38.1	1.26	1.44	0.0191538	0.117252	1
plasmodium_down_in_sporz_comp_oocyst_cc.tab	GO:0031410	cytoplasmic vesicle	155	59	PF3D7_0204900,PF3D7_0209200,PF3D7_0211200,PF3D7_0416800,PF3D7_0419300,PF3D7_0423100,PF3D7_0511000,PF3D7_0512600,PF3D7_0524000,PF3D7_0608800,PF3D7_0618000,PF3D7_0813200,PF3D7_0818200,PF3D7_0822600,PF3D7_0827900,PF3D7_0904400,PF3D7_0904900,PF3D7_0912900,PF3D7_0918000,PF3D7_0920800,PF3D7_0922500,PF3D7_1006800,PF3D7_1008700,PF3D7_1015600,PF3D7_1015900,PF3D7_1020900,PF3D7_1037300,PF3D7_1108600,PF3D7_1…	38.1	1.26	1.44	0.0191538	0.117252	1
plasmodium_down_in_sporz_comp_oocyst_cc.tab	GO:0046540	U4/U6 x U5 tri-snRNP complex	11	7	PF3D7_0819900,PF3D7_0822300,PF3D7_1003800,PF3D7_1107000,PF3D7_1126900,PF3D7_1309300,PF3D7_1343900,	63.6	2.11	4.08	0.0219888	0.132812	1
plasmodium_down_in_sporz_comp_oocyst_cc.tab	GO:1903561	extracellular vesicle	75	31	PF3D7_0322900,PF3D7_0422400,PF3D7_0516200,PF3D7_0601900,PF3D7_0608800,PF3D7_0619400,PF3D7_0621200,PF3D7_0727400,PF3D7_0801000,PF3D7_0818200,PF3D7_0826700,PF3D7_0918000,PF3D7_0922500,PF3D7_1105000,PF3D7_1105400,PF3D7_1108400,PF3D7_1117700,PF3D7_1130200,PF3D7_1219100,PF3D7_1222300,PF3D7_1228600,PF3D7_1252100,PF3D7_1306400,PF3D7_1338200,PF3D7_1343000,PF3D7_1357100,PF3D7_1410400,PF3D7_1424100,PF3D7_1…	41.3	1.37	1.65	0.0245722	0.146463	1
plasmodium_down_in_sporz_comp_oocyst_cc.tab	GO:0005852	eukaryotic translation initiation factor 3 complex	9	6	PF3D7_0418200,PF3D7_0517700,PF3D7_0528200,PF3D7_0716800,PF3D7_0918300,PF3D7_1007900,	66.7	2.21	4.66	0.0256973	0.15118	1
plasmodium_down_in_sporz_comp_oocyst_cc.tab	GO:0030062	mitochondrial tricarboxylic acid cycle enzyme complex	3	3	PF3D7_0504600,PF3D7_1108500,PF3D7_1312600,	100	3.32	inf	0.0272939	0.156508	1
plasmodium_down_in_sporz_comp_oocyst_cc.tab	GO:0005971	ribonucleoside-diphosphate reductase complex	3	3	PF3D7_1015800,PF3D7_1405600,PF3D7_1437200,	100	3.32	inf	0.0272939	0.156508	1
plasmodium_down_in_sporz_comp_oocyst_cc.tab	GO:0005849	mRNA cleavage factor complex	5	4	PF3D7_0109200,PF3D7_0620500,PF3D7_1241100,PF3D7_1438500,	80	2.66	9.3	0.0311751	0.176529	1
plasmodium_down_in_sporz_comp_oocyst_cc.tab	GO:0098800	inner mitochondrial membrane protein complex	14	8	PF3D7_0622600,PF3D7_0627400,PF3D7_0715500,PF3D7_1034400,PF3D7_1311300,PF3D7_1356200,PF3D7_1439400,PF3D7_1462700,	57.1	1.9	3.11	0.0320269	0.179113	1
plasmodium_down_in_sporz_comp_oocyst_cc.tab	GO:0030687	preribosome, large subunit precursor	10	6	PF3D7_0921800,PF3D7_1251500,PF3D7_1307300,PF3D7_1367600,PF3D7_1423000,PF3D7_1466700,	60	1.99	3.49	0.0480776	0.265599	1
plasmodium_down_in_sporz_comp_oocyst_mf.tab	GO:0003674	molecular function	2979	1012	PF3D7_0102900,PF3D7_0103800,PF3D7_0103900,PF3D7_0105200,PF3D7_0105300,PF3D7_0106500,PF3D7_0106600,PF3D7_0106800,PF3D7_0106900,PF3D7_0107000,PF3D7_0107200,PF3D7_0108000,PF3D7_0109200,PF3D7_0109600,PF3D7_0109800,PF3D7_0110400,PF3D7_0110700,PF3D7_0111300,PF3D7_0111400,PF3D7_0111500,PF3D7_0202700,PF3D7_0203300,PF3D7_0204800,PF3D7_0204900,PF3D7_0205900,PF3D7_0206700,PF3D7_0207400,PF3D7_0208200,PF3D7_0…	34	1.13	1.75	1.20437e-15	9.96018e-13	9.96018e-13
plasmodium_down_in_sporz_comp_oocyst_mf.tab	GO:0003824	catalytic activity	1418	537	PF3D7_0102900,PF3D7_0103900,PF3D7_0106500,PF3D7_0106600,PF3D7_0106800,PF3D7_0106900,PF3D7_0107200,PF3D7_0108000,PF3D7_0109800,PF3D7_0110400,PF3D7_0111500,PF3D7_0202700,PF3D7_0203300,PF3D7_0204800,PF3D7_0204900,PF3D7_0206700,PF3D7_0207400,PF3D7_0208500,PF3D7_0209100,PF3D7_0209800,PF3D7_0211200,PF3D7_0211400,PF3D7_0211800,PF3D7_0211900,PF3D7_0212900,PF3D7_0215800,PF3D7_0217100,PF3D7_0217400,PF3D7_0…	37.9	1.26	1.68	1.98197e-14	8.19546e-12	1.63909e-11
plasmodium_down_in_sporz_comp_oocyst_mf.tab	GO:0003676	nucleic acid binding	654	268	PF3D7_0102900,PF3D7_0105200,PF3D7_0106600,PF3D7_0109200,PF3D7_0109600,PF3D7_0109800,PF3D7_0110400,PF3D7_0203300,PF3D7_0204800,PF3D7_0208200,PF3D7_0209800,PF3D7_0211800,PF3D7_0211900,PF3D7_0212300,PF3D7_0215800,PF3D7_0217400,PF3D7_0218000,PF3D7_0218400,PF3D7_0218500,PF3D7_0219600,PF3D7_0310000,PF3D7_0310500,PF3D7_0317700,PF3D7_0319500,PF3D7_0319600,PF3D7_0320900,PF3D7_0321600,PF3D7_0403400,PF3D7_0…	41	1.36	1.76	1.05366e-10	2.9046e-08	8.7138e-08
plasmodium_down_in_sporz_comp_oocyst_mf.tab	GO:0003735	structural constituent of ribosome	152	83	PF3D7_0210100,PF3D7_0210400,PF3D7_0212200,PF3D7_0217800,PF3D7_0219200,PF3D7_0307100,PF3D7_0307200,PF3D7_0310000,PF3D7_0315500,PF3D7_0316100,PF3D7_0316800,PF3D7_0322900,PF3D7_0406800,PF3D7_0412100,PF3D7_0413800,PF3D7_0415900,PF3D7_0419800,PF3D7_0422400,PF3D7_0503000,PF3D7_0507100,PF3D7_0516200,PF3D7_0516900,PF3D7_0519100,PF3D7_0520000,PF3D7_0522500,PF3D7_0531200,PF3D7_0605000,PF3D7_0610000,PF3D7_0…	54.6	1.81	2.91	1.43252e-10	2.96173e-08	1.18469e-07
plasmodium_down_in_sporz_comp_oocyst_mf.tab	GO:0005198	structural molecule activity	200	97	PF3D7_0103800,PF3D7_0210100,PF3D7_0210400,PF3D7_0212200,PF3D7_0217800,PF3D7_0219200,PF3D7_0307100,PF3D7_0307200,PF3D7_0310000,PF3D7_0315500,PF3D7_0316100,PF3D7_0316800,PF3D7_0322900,PF3D7_0406800,PF3D7_0412100,PF3D7_0413800,PF3D7_0415900,PF3D7_0419300,PF3D7_0419800,PF3D7_0422300,PF3D7_0422400,PF3D7_0503000,PF3D7_0504800,PF3D7_0507100,PF3D7_0516200,PF3D7_0516900,PF3D7_0519100,PF3D7_0520000,PF3D7_0…	48.5	1.61	2.28	1.86245e-08	3.0805e-06	1.54025e-05
plasmodium_down_in_sporz_comp_oocyst_mf.tab	GO:1901363	heterocyclic compound binding	1281	461	PF3D7_0102900,PF3D7_0103900,PF3D7_0105200,PF3D7_0106600,PF3D7_0106800,PF3D7_0109200,PF3D7_0109600,PF3D7_0109800,PF3D7_0110400,PF3D7_0111300,PF3D7_0203300,PF3D7_0204800,PF3D7_0208200,PF3D7_0209800,PF3D7_0211200,PF3D7_0211800,PF3D7_0211900,PF3D7_0212300,PF3D7_0214000,PF3D7_0215800,PF3D7_0217100,PF3D7_0217400,PF3D7_0218000,PF3D7_0218400,PF3D7_0218500,PF3D7_0219600,PF3D7_0302600,PF3D7_0306800,PF3D7_0…	36	1.19	1.46	5.21859e-08	6.97398e-06	4.31578e-05
plasmodium_down_in_sporz_comp_oocyst_mf.tab	GO:0097159	organic cyclic compound binding	1282	461	PF3D7_0102900,PF3D7_0103900,PF3D7_0105200,PF3D7_0106600,PF3D7_0106800,PF3D7_0109200,PF3D7_0109600,PF3D7_0109800,PF3D7_0110400,PF3D7_0111300,PF3D7_0203300,PF3D7_0204800,PF3D7_0208200,PF3D7_0209800,PF3D7_0211200,PF3D7_0211800,PF3D7_0211900,PF3D7_0212300,PF3D7_0214000,PF3D7_0215800,PF3D7_0217100,PF3D7_0217400,PF3D7_0218000,PF3D7_0218400,PF3D7_0218500,PF3D7_0219600,PF3D7_0302600,PF3D7_0306800,PF3D7_0…	36	1.19	1.46	5.903e-08	6.97398e-06	4.88178e-05
plasmodium_down_in_sporz_comp_oocyst_mf.tab	GO:0140098	catalytic activity, acting on RNA	174	83	PF3D7_0102900,PF3D7_0109800,PF3D7_0110400,PF3D7_0209800,PF3D7_0211800,PF3D7_0218400,PF3D7_0407200,PF3D7_0419300,PF3D7_0422700,PF3D7_0522300,PF3D7_0602100,PF3D7_0610500,PF3D7_0612400,PF3D7_0621500,PF3D7_0622500,PF3D7_0623700,PF3D7_0623900,PF3D7_0628800,PF3D7_0630900,PF3D7_0703200,PF3D7_0705000,PF3D7_0709600,PF3D7_0717700,PF3D7_0821300,PF3D7_0821500,PF3D7_0906000,PF3D7_0909400,PF3D7_0909900,PF3D7_0…	47.7	1.58	2.19	5.0946e-07	5.08985e-05	0.000421323
plasmodium_down_in_sporz_comp_oocyst_mf.tab	GO:0003723	RNA binding	327	139	PF3D7_0105200,PF3D7_0106600,PF3D7_0109200,PF3D7_0109800,PF3D7_0208200,PF3D7_0209800,PF3D7_0211900,PF3D7_0212300,PF3D7_0218500,PF3D7_0310000,PF3D7_0319500,PF3D7_0319600,PF3D7_0406800,PF3D7_0418200,PF3D7_0419300,PF3D7_0504400,PF3D7_0516200,PF3D7_0516300,PF3D7_0517300,PF3D7_0517700,PF3D7_0520000,PF3D7_0521500,PF3D7_0528200,PF3D7_0602100,PF3D7_0602400,PF3D7_0606500,PF3D7_0615700,PF3D7_0620500,PF3D7_0…	42.5	1.41	1.8	5.53913e-07	5.08985e-05	0.000458086
plasmodium_down_in_sporz_comp_oocyst_mf.tab	GO:0016787	hydrolase activity	671	254	PF3D7_0103900,PF3D7_0106600,PF3D7_0106800,PF3D7_0107200,PF3D7_0108000,PF3D7_0203300,PF3D7_0204800,PF3D7_0207400,PF3D7_0209100,PF3D7_0209800,PF3D7_0211200,PF3D7_0215800,PF3D7_0217100,PF3D7_0218400,PF3D7_0219600,PF3D7_0302600,PF3D7_0305600,PF3D7_0310500,PF3D7_0313500,PF3D7_0314400,PF3D7_0319000,PF3D7_0319200,PF3D7_0319400,PF3D7_0321500,PF3D7_0322100,PF3D7_0406100,PF3D7_0407200,PF3D7_0413900,PF3D7_0…	37.9	1.26	1.51	2.02914e-06	0.00016781	0.0016781
plasmodium_down_in_sporz_comp_oocyst_mf.tab	GO:0004386	helicase activity	77	41	PF3D7_0209800,PF3D7_0218400,PF3D7_0310500,PF3D7_0419300,PF3D7_0422700,PF3D7_0504400,PF3D7_0602100,PF3D7_0604600,PF3D7_0619100,PF3D7_0623700,PF3D7_0630900,PF3D7_0807100,PF3D7_0820000,PF3D7_0821300,PF3D7_0909900,PF3D7_0917600,PF3D7_0918600,PF3D7_0934100,PF3D7_1005500,PF3D7_1010200,PF3D7_1037600,PF3D7_1106700,PF3D7_1112600,PF3D7_1202000,PF3D7_1231600,PF3D7_1241800,PF3D7_1250800,PF3D7_1251500,PF3D7_1…	53.2	1.77	2.69	1.65471e-05	0.00124404	0.0136845
plasmodium_down_in_sporz_comp_oocyst_mf.tab	GO:0016491	oxidoreductase activity	111	54	PF3D7_0219100,PF3D7_0306000,PF3D7_0306300,PF3D7_0306400,PF3D7_0422000,PF3D7_0504600,PF3D7_0603300,PF3D7_0615100,PF3D7_0618500,PF3D7_0623500,PF3D7_0729200,PF3D7_0802200,PF3D7_0815000,PF3D7_0815900,PF3D7_0915000,PF3D7_0920800,PF3D7_0923200,PF3D7_0923800,PF3D7_0925500,PF3D7_1014000,PF3D7_1015800,PF3D7_1034400,PF3D7_1114800,PF3D7_1124500,PF3D7_1134100,PF3D7_1142400,PF3D7_1212000,PF3D7_1214900,PF3D7_1…	48.6	1.61	2.25	2.58326e-05	0.0017803	0.0213636
plasmodium_down_in_sporz_comp_oocyst_mf.tab	GO:0042623	ATPase activity, coupled	112	54	PF3D7_0209800,PF3D7_0217100,PF3D7_0218400,PF3D7_0219600,PF3D7_0302600,PF3D7_0319000,PF3D7_0406100,PF3D7_0415000,PF3D7_0422700,PF3D7_0504000,PF3D7_0504400,PF3D7_0508700,PF3D7_0602100,PF3D7_0604600,PF3D7_0623700,PF3D7_0630900,PF3D7_0715500,PF3D7_0807100,PF3D7_0820000,PF3D7_0821300,PF3D7_0909900,PF3D7_0934100,PF3D7_1005500,PF3D7_1015600,PF3D7_1037600,PF3D7_1106700,PF3D7_1107400,PF3D7_1145500,PF3D7_1…	48.2	1.6	2.21	3.55467e-05	0.00226131	0.0293971
plasmodium_down_in_sporz_comp_oocyst_mf.tab	GO:0016887	ATPase activity	166	74	PF3D7_0209800,PF3D7_0215800,PF3D7_0217100,PF3D7_0218400,PF3D7_0219600,PF3D7_0302600,PF3D7_0319000,PF3D7_0319400,PF3D7_0322100,PF3D7_0406100,PF3D7_0415000,PF3D7_0422700,PF3D7_0504000,PF3D7_0504400,PF3D7_0508700,PF3D7_0516100,PF3D7_0602100,PF3D7_0603200,PF3D7_0604600,PF3D7_0619400,PF3D7_0623700,PF3D7_0630900,PF3D7_0708800,PF3D7_0711000,PF3D7_0715500,PF3D7_0722400,PF3D7_0807100,PF3D7_0813700,PF3D7_0…	44.6	1.48	1.92	4.31233e-05	0.00254736	0.035663
plasmodium_down_in_sporz_comp_oocyst_mf.tab	GO:0008186	RNA-dependent ATPase activity	29	19	PF3D7_0209800,PF3D7_0218400,PF3D7_0422700,PF3D7_0508700,PF3D7_0602100,PF3D7_0623700,PF3D7_0630900,PF3D7_0821300,PF3D7_0909900,PF3D7_1005500,PF3D7_1202000,PF3D7_1231600,PF3D7_1241800,PF3D7_1251500,PF3D7_1307300,PF3D7_1332700,PF3D7_1418900,PF3D7_1439100,PF3D7_1459000,	65.5	2.17	4.46	8.3636e-05	0.00453811	0.0691669
plasmodium_down_in_sporz_comp_oocyst_mf.tab	GO:0004298	threonine-type endopeptidase activity	15	12	PF3D7_0108000,PF3D7_0518300,PF3D7_0608500,PF3D7_0727400,PF3D7_0803800,PF3D7_0807500,PF3D7_1230400,PF3D7_1328100,PF3D7_1353800,PF3D7_1353900,PF3D7_1470900,PF3D7_1474800,	80	2.66	9.35	9.32865e-05	0.00453811	0.0771479
plasmodium_down_in_sporz_comp_oocyst_mf.tab	GO:0070003	threonine-type peptidase activity	15	12	PF3D7_0108000,PF3D7_0518300,PF3D7_0608500,PF3D7_0727400,PF3D7_0803800,PF3D7_0807500,PF3D7_1230400,PF3D7_1328100,PF3D7_1353800,PF3D7_1353900,PF3D7_1470900,PF3D7_1474800,	80	2.66	9.35	9.32865e-05	0.00453811	0.0771479
plasmodium_down_in_sporz_comp_oocyst_mf.tab	GO:0003724	RNA helicase activity	29	18	PF3D7_0209800,PF3D7_0218400,PF3D7_0419300,PF3D7_0422700,PF3D7_0602100,PF3D7_0623700,PF3D7_0630900,PF3D7_0821300,PF3D7_0909900,PF3D7_1005500,PF3D7_1202000,PF3D7_1241800,PF3D7_1251500,PF3D7_1307300,PF3D7_1332700,PF3D7_1418900,PF3D7_1439100,PF3D7_1459000,	62.1	2.06	3.83	0.000352523	0.0161965	0.291537
plasmodium_down_in_sporz_comp_oocyst_mf.tab	GO:0004004	ATP-dependent RNA helicase activity	27	17	PF3D7_0209800,PF3D7_0218400,PF3D7_0422700,PF3D7_0602100,PF3D7_0623700,PF3D7_0630900,PF3D7_0821300,PF3D7_0909900,PF3D7_1005500,PF3D7_1202000,PF3D7_1241800,PF3D7_1251500,PF3D7_1307300,PF3D7_1332700,PF3D7_1418900,PF3D7_1439100,PF3D7_1459000,	63	2.09	3.98	0.000404669	0.0176138	0.334661
plasmodium_down_in_sporz_comp_oocyst_mf.tab	GO:0016462	pyrophosphatase activity	346	132	PF3D7_0103900,PF3D7_0106600,PF3D7_0106800,PF3D7_0209800,PF3D7_0211200,PF3D7_0215800,PF3D7_0217100,PF3D7_0218400,PF3D7_0219600,PF3D7_0302600,PF3D7_0310500,PF3D7_0313500,PF3D7_0319000,PF3D7_0319400,PF3D7_0322100,PF3D7_0406100,PF3D7_0415000,PF3D7_0419300,PF3D7_0422300,PF3D7_0422700,PF3D7_0504000,PF3D7_0504400,PF3D7_0508700,PF3D7_0512600,PF3D7_0513800,PF3D7_0516100,PF3D7_0520600,PF3D7_0602100,PF3D7_0…	38.2	1.27	1.48	0.000543815	0.0224867	0.449735
plasmodium_down_in_sporz_comp_oocyst_mf.tab	GO:0004518	nuclease activity	69	34	PF3D7_0107200,PF3D7_0203300,PF3D7_0204800,PF3D7_0305600,PF3D7_0319200,PF3D7_0604600,PF3D7_0619100,PF3D7_0621500,PF3D7_0623900,PF3D7_0709600,PF3D7_0819000,PF3D7_0906000,PF3D7_0908000,PF3D7_0909400,PF3D7_0933900,PF3D7_1009200,PF3D7_1024400,PF3D7_1106700,PF3D7_1117800,PF3D7_1136300,PF3D7_1340600,PF3D7_1359300,PF3D7_1363500,PF3D7_1364500,PF3D7_1408900,PF3D7_1411400,PF3D7_1427800,PF3D7_1430600,PF3D7_1…	49.3	1.64	2.29	0.00059742	0.02312	0.494067
plasmodium_down_in_sporz_comp_oocyst_mf.tab	GO:0017111	nucleoside-triphosphatase activity	335	128	PF3D7_0103900,PF3D7_0106600,PF3D7_0106800,PF3D7_0209800,PF3D7_0211200,PF3D7_0215800,PF3D7_0217100,PF3D7_0218400,PF3D7_0219600,PF3D7_0302600,PF3D7_0310500,PF3D7_0313500,PF3D7_0319000,PF3D7_0319400,PF3D7_0322100,PF3D7_0406100,PF3D7_0415000,PF3D7_0419300,PF3D7_0422300,PF3D7_0422700,PF3D7_0504000,PF3D7_0504400,PF3D7_0508700,PF3D7_0512600,PF3D7_0513800,PF3D7_0516100,PF3D7_0602100,PF3D7_0602400,PF3D7_0…	38.2	1.27	1.48	0.000615042	0.02312	0.50864
plasmodium_down_in_sporz_comp_oocyst_mf.tab	GO:0016817	hydrolase activity, acting on acid anhydrides	348	132	PF3D7_0103900,PF3D7_0106600,PF3D7_0106800,PF3D7_0209800,PF3D7_0211200,PF3D7_0215800,PF3D7_0217100,PF3D7_0218400,PF3D7_0219600,PF3D7_0302600,PF3D7_0310500,PF3D7_0313500,PF3D7_0319000,PF3D7_0319400,PF3D7_0322100,PF3D7_0406100,PF3D7_0415000,PF3D7_0419300,PF3D7_0422300,PF3D7_0422700,PF3D7_0504000,PF3D7_0504400,PF3D7_0508700,PF3D7_0512600,PF3D7_0513800,PF3D7_0516100,PF3D7_0520600,PF3D7_0602100,PF3D7_0…	37.9	1.26	1.46	0.000716579	0.024641	0.592611
plasmodium_down_in_sporz_comp_oocyst_mf.tab	GO:0016818	hydrolase activity, acting on acid anhydrides, in phosphorus-containing anhydrides	348	132	PF3D7_0103900,PF3D7_0106600,PF3D7_0106800,PF3D7_0209800,PF3D7_0211200,PF3D7_0215800,PF3D7_0217100,PF3D7_0218400,PF3D7_0219600,PF3D7_0302600,PF3D7_0310500,PF3D7_0313500,PF3D7_0319000,PF3D7_0319400,PF3D7_0322100,PF3D7_0406100,PF3D7_0415000,PF3D7_0419300,PF3D7_0422300,PF3D7_0422700,PF3D7_0504000,PF3D7_0504400,PF3D7_0508700,PF3D7_0512600,PF3D7_0513800,PF3D7_0516100,PF3D7_0520600,PF3D7_0602100,PF3D7_0…	37.9	1.26	1.46	0.000716579	0.024641	0.592611
plasmodium_down_in_sporz_comp_oocyst_mf.tab	GO:0070035	purine NTP-dependent helicase activity	52	27	PF3D7_0209800,PF3D7_0218400,PF3D7_0422700,PF3D7_0504400,PF3D7_0602100,PF3D7_0604600,PF3D7_0623700,PF3D7_0630900,PF3D7_0820000,PF3D7_0821300,PF3D7_0909900,PF3D7_0934100,PF3D7_1005500,PF3D7_1037600,PF3D7_1106700,PF3D7_1202000,PF3D7_1241800,PF3D7_1250800,PF3D7_1251500,PF3D7_1307300,PF3D7_1332700,PF3D7_1362200,PF3D7_1418900,PF3D7_1439100,PF3D7_1459000,PF3D7_1468700,PF3D7_1475200,	51.9	1.72	2.54	0.000774686	0.024641	0.640665
plasmodium_down_in_sporz_comp_oocyst_mf.tab	GO:0008026	ATP-dependent helicase activity	52	27	PF3D7_0209800,PF3D7_0218400,PF3D7_0422700,PF3D7_0504400,PF3D7_0602100,PF3D7_0604600,PF3D7_0623700,PF3D7_0630900,PF3D7_0820000,PF3D7_0821300,PF3D7_0909900,PF3D7_0934100,PF3D7_1005500,PF3D7_1037600,PF3D7_1106700,PF3D7_1202000,PF3D7_1241800,PF3D7_1250800,PF3D7_1251500,PF3D7_1307300,PF3D7_1332700,PF3D7_1362200,PF3D7_1418900,PF3D7_1439100,PF3D7_1459000,PF3D7_1468700,PF3D7_1475200,	51.9	1.72	2.54	0.000774686	0.024641	0.640665
plasmodium_down_in_sporz_comp_oocyst_mf.tab	GO:0140101	catalytic activity, acting on a tRNA	63	31	PF3D7_0102900,PF3D7_0109800,PF3D7_0211800,PF3D7_0407200,PF3D7_0610500,PF3D7_0612400,PF3D7_0628800,PF3D7_0709600,PF3D7_0717700,PF3D7_0925300,PF3D7_1015200,PF3D7_1034900,PF3D7_1104000,PF3D7_1108200,PF3D7_1117600,PF3D7_1126000,PF3D7_1207600,PF3D7_1213800,PF3D7_1218600,PF3D7_1225100,PF3D7_1315700,PF3D7_1319300,PF3D7_1332900,PF3D7_1336900,PF3D7_1367700,PF3D7_1408900,PF3D7_1416800,PF3D7_1420400,PF3D7_1…	49.2	1.63	2.28	0.00106127	0.0325063	0.877671
plasmodium_down_in_sporz_comp_oocyst_mf.tab	GO:0050662	coenzyme binding	46	24	PF3D7_0524900,PF3D7_0608800,PF3D7_0619500,PF3D7_0623000,PF3D7_0815300,PF3D7_0815900,PF3D7_0923200,PF3D7_0923800,PF3D7_1014000,PF3D7_1034400,PF3D7_1114800,PF3D7_1119000,PF3D7_1232200,PF3D7_1235600,PF3D7_1244000,PF3D7_1246100,PF3D7_1345700,PF3D7_1408900,PF3D7_1425200,PF3D7_1451400,PF3D7_1454700,PF3D7_1462800,PF3D7_1467300,PF3D7_1469600,	52.2	1.73	2.56	0.00137692	0.039642	1
plasmodium_down_in_sporz_comp_oocyst_mf.tab	GO:0016788	hydrolase activity, acting on ester bonds	137	58	PF3D7_0107200,PF3D7_0203300,PF3D7_0204800,PF3D7_0209100,PF3D7_0305600,PF3D7_0314400,PF3D7_0319200,PF3D7_0322100,PF3D7_0407200,PF3D7_0604600,PF3D7_0610500,PF3D7_0612400,PF3D7_0619100,PF3D7_0621500,PF3D7_0623900,PF3D7_0709600,PF3D7_0709700,PF3D7_0810500,PF3D7_0819000,PF3D7_0906000,PF3D7_0908000,PF3D7_0909400,PF3D7_0933900,PF3D7_1009200,PF3D7_1024400,PF3D7_1033400,PF3D7_1106700,PF3D7_1108200,PF3D7_1…	42.3	1.41	1.73	0.00139011	0.039642	1
plasmodium_down_in_sporz_comp_oocyst_mf.tab	GO:0051082	unfolded protein binding	47	24	PF3D7_0110700,PF3D7_0213100,PF3D7_0214000,PF3D7_0306800,PF3D7_0308200,PF3D7_0320300,PF3D7_0409400,PF3D7_0608700,PF3D7_0718500,PF3D7_0904500,PF3D7_0907300,PF3D7_0917500,PF3D7_1107500,PF3D7_1119200,PF3D7_1128100,PF3D7_1132200,PF3D7_1215300,PF3D7_1221700,PF3D7_1222300,PF3D7_1229500,PF3D7_1232100,PF3D7_1357800,PF3D7_1416900,PF3D7_1469300,	51.1	1.7	2.45	0.00202231	0.0557483	1
plasmodium_down_in_sporz_comp_oocyst_mf.tab	GO:0004540	ribonuclease activity	23	14	PF3D7_0621500,PF3D7_0623900,PF3D7_0709600,PF3D7_0906000,PF3D7_0909400,PF3D7_0933900,PF3D7_1024400,PF3D7_1340600,PF3D7_1359300,PF3D7_1364500,PF3D7_1408900,PF3D7_1443500,PF3D7_1454100,PF3D7_1465300,	60.9	2.02	3.64	0.00212698	0.0559165	1
plasmodium_down_in_sporz_comp_oocyst_mf.tab	GO:0016853	isomerase activity	60	29	PF3D7_0211900,PF3D7_0322000,PF3D7_0510200,PF3D7_0510500,PF3D7_0511800,PF3D7_0514600,PF3D7_0516300,PF3D7_0521500,PF3D7_0803000,PF3D7_0827900,PF3D7_1012500,PF3D7_1014000,PF3D7_1035000,PF3D7_1115600,PF3D7_1116300,PF3D7_1120100,PF3D7_1134100,PF3D7_1219900,PF3D7_1221800,PF3D7_1227900,PF3D7_1228500,PF3D7_1247400,PF3D7_1320900,PF3D7_1352500,PF3D7_1402100,PF3D7_1417500,PF3D7_1425200,PF3D7_1433500,PF3D7_1…	48.3	1.6	2.2	0.00216364	0.0559165	1
plasmodium_down_in_sporz_comp_oocyst_mf.tab	GO:0048037	cofactor binding	84	38	PF3D7_0416700,PF3D7_0522700,PF3D7_0524900,PF3D7_0608800,PF3D7_0619500,PF3D7_0622200,PF3D7_0623000,PF3D7_0815300,PF3D7_0815900,PF3D7_0918100,PF3D7_0923200,PF3D7_0923800,PF3D7_1014000,PF3D7_1034400,PF3D7_1108500,PF3D7_1114800,PF3D7_1119000,PF3D7_1208300,PF3D7_1227800,PF3D7_1232200,PF3D7_1235600,PF3D7_1244000,PF3D7_1246100,PF3D7_1246500,PF3D7_1311700,PF3D7_1344600,PF3D7_1345700,PF3D7_1408900,PF3D7_1…	45.2	1.5	1.94	0.00224954	0.0563749	1
plasmodium_down_in_sporz_comp_oocyst_mf.tab	GO:0003697	single-stranded DNA binding	5	5	PF3D7_0508800,PF3D7_1006800,PF3D7_1107400,PF3D7_1359200,PF3D7_1441400,	100	3.32	inf	0.00246789	0.0586866	1
plasmodium_down_in_sporz_comp_oocyst_mf.tab	GO:0016765	transferase activity, transferring alkyl or aryl (other than methyl) groups	21	13	PF3D7_0202700,PF3D7_0602500,PF3D7_0810800,PF3D7_0826400,PF3D7_1128400,PF3D7_1129000,PF3D7_1147500,PF3D7_1207600,PF3D7_1214300,PF3D7_1242600,PF3D7_1338300,PF3D7_1412600,PF3D7_1419300,	61.9	2.06	3.8	0.00248371	0.0586866	1
plasmodium_down_in_sporz_comp_oocyst_mf.tab	GO:0140097	catalytic activity, acting on DNA	66	31	PF3D7_0203300,PF3D7_0217400,PF3D7_0305600,PF3D7_0510500,PF3D7_0513600,PF3D7_0604600,PF3D7_0619100,PF3D7_0630300,PF3D7_0807100,PF3D7_0917100,PF3D7_0918600,PF3D7_0933900,PF3D7_0934100,PF3D7_1037600,PF3D7_1106700,PF3D7_1107400,PF3D7_1112600,PF3D7_1129500,PF3D7_1202000,PF3D7_1234300,PF3D7_1314200,PF3D7_1343400,PF3D7_1355100,PF3D7_1362200,PF3D7_1411400,PF3D7_1430600,PF3D7_1433500,PF3D7_1449400,PF3D7_1…	47	1.56	2.08	0.00273112	0.06274	1
plasmodium_down_in_sporz_comp_oocyst_mf.tab	GO:0003746	translation elongation factor activity	18	11	PF3D7_0319600,PF3D7_0602400,PF3D7_0715600,PF3D7_0913200,PF3D7_1123400,PF3D7_1204300,PF3D7_1330600,PF3D7_1338300,PF3D7_1357000,PF3D7_1357100,PF3D7_1451100,	61.1	2.03	3.67	0.00619228	0.138406	1
plasmodium_down_in_sporz_comp_oocyst_mf.tab	GO:0004045	aminoacyl-tRNA hydrolase activity	4	4	PF3D7_0407200,PF3D7_0610500,PF3D7_0612400,PF3D7_1117600,	100	3.32	inf	0.00820934	0.161646	1
plasmodium_down_in_sporz_comp_oocyst_mf.tab	GO:0051920	peroxiredoxin activity	4	4	PF3D7_0802200,PF3D7_1212000,PF3D7_1215000,PF3D7_1438900,	100	3.32	inf	0.00820934	0.161646	1
plasmodium_down_in_sporz_comp_oocyst_mf.tab	GO:0004601	peroxidase activity	4	4	PF3D7_0802200,PF3D7_1212000,PF3D7_1215000,PF3D7_1438900,	100	3.32	inf	0.00820934	0.161646	1
plasmodium_down_in_sporz_comp_oocyst_mf.tab	GO:0016778	diphosphotransferase activity	4	4	PF3D7_0810800,PF3D7_0924300,PF3D7_1325100,PF3D7_1327800,	100	3.32	inf	0.00820934	0.161646	1
plasmodium_down_in_sporz_comp_oocyst_mf.tab	GO:0016684	oxidoreductase activity, acting on peroxide as acceptor	4	4	PF3D7_0802200,PF3D7_1212000,PF3D7_1215000,PF3D7_1438900,	100	3.32	inf	0.00820934	0.161646	1
plasmodium_down_in_sporz_comp_oocyst_mf.tab	GO:0003690	double-stranded DNA binding	21	12	PF3D7_0109600,PF3D7_0215800,PF3D7_0409400,PF3D7_0605800,PF3D7_0705300,PF3D7_0727500,PF3D7_1107400,PF3D7_1117800,PF3D7_1130700,PF3D7_1203000,PF3D7_1427500,PF3D7_1438900,	57.1	1.9	3.11	0.00891476	0.171454	1
plasmodium_down_in_sporz_comp_oocyst_mf.tab	GO:0035639	purine ribonucleoside triphosphate binding	674	229	PF3D7_0102900,PF3D7_0103900,PF3D7_0106600,PF3D7_0106800,PF3D7_0109800,PF3D7_0111300,PF3D7_0209800,PF3D7_0211200,PF3D7_0211800,PF3D7_0214000,PF3D7_0215800,PF3D7_0217100,PF3D7_0218000,PF3D7_0218400,PF3D7_0219600,PF3D7_0302600,PF3D7_0306800,PF3D7_0308200,PF3D7_0310500,PF3D7_0312000,PF3D7_0312400,PF3D7_0313500,PF3D7_0319400,PF3D7_0320300,PF3D7_0321600,PF3D7_0323000,PF3D7_0406100,PF3D7_0411200,PF3D7_0…	34	1.13	1.23	0.0107033	0.193754	1
plasmodium_down_in_sporz_comp_oocyst_mf.tab	GO:0016614	oxidoreductase activity, acting on CH-OH group of donors	19	11	PF3D7_0306400,PF3D7_0618500,PF3D7_0920800,PF3D7_1014000,PF3D7_1114800,PF3D7_1214900,PF3D7_1345700,PF3D7_1364600,PF3D7_1425200,PF3D7_1454700,PF3D7_1467300,	57.9	1.92	3.21	0.0107498	0.193754	1
plasmodium_down_in_sporz_comp_oocyst_mf.tab	GO:0004659	prenyltransferase activity	10	7	PF3D7_0202700,PF3D7_0602500,PF3D7_0826400,PF3D7_1128400,PF3D7_1147500,PF3D7_1214300,PF3D7_1242600,	70	2.32	5.44	0.0107771	0.193754	1
plasmodium_down_in_sporz_comp_oocyst_mf.tab	GO:0016896	exoribonuclease activity, producing 5'-phosphomonoesters	6	5	PF3D7_0906000,PF3D7_0909400,PF3D7_1359300,PF3D7_1364500,PF3D7_1443500,	83.3	2.77	11.64	0.0110998	0.195309	1
plasmodium_down_in_sporz_comp_oocyst_mf.tab	GO:0005488	binding	2133	678	PF3D7_0102900,PF3D7_0103900,PF3D7_0105200,PF3D7_0105300,PF3D7_0106600,PF3D7_0106800,PF3D7_0107000,PF3D7_0109200,PF3D7_0109600,PF3D7_0109800,PF3D7_0110400,PF3D7_0110700,PF3D7_0111300,PF3D7_0111400,PF3D7_0203300,PF3D7_0204800,PF3D7_0205900,PF3D7_0208200,PF3D7_0208300,PF3D7_0209800,PF3D7_0211200,PF3D7_0211400,PF3D7_0211500,PF3D7_0211800,PF3D7_0211900,PF3D7_0212300,PF3D7_0213100,PF3D7_0214000,PF3D7_0…	31.8	1.06	1.16	0.0116071	0.198143	1
plasmodium_down_in_sporz_comp_oocyst_mf.tab	GO:0032553	ribonucleotide binding	688	233	PF3D7_0102900,PF3D7_0103900,PF3D7_0106600,PF3D7_0106800,PF3D7_0109800,PF3D7_0111300,PF3D7_0209800,PF3D7_0211200,PF3D7_0211800,PF3D7_0214000,PF3D7_0215800,PF3D7_0217100,PF3D7_0218000,PF3D7_0218400,PF3D7_0219600,PF3D7_0302600,PF3D7_0306800,PF3D7_0308200,PF3D7_0310500,PF3D7_0312000,PF3D7_0312400,PF3D7_0313500,PF3D7_0319400,PF3D7_0320300,PF3D7_0321600,PF3D7_0323000,PF3D7_0406100,PF3D7_0411200,PF3D7_0…	33.9	1.12	1.23	0.0118316	0.198143	1
plasmodium_down_in_sporz_comp_oocyst_mf.tab	GO:0008135	translation factor activity, RNA binding	80	34	PF3D7_0106600,PF3D7_0212300,PF3D7_0319600,PF3D7_0418200,PF3D7_0517700,PF3D7_0528200,PF3D7_0602400,PF3D7_0715600,PF3D7_0716800,PF3D7_0728000,PF3D7_0813600,PF3D7_0815600,PF3D7_0907600,PF3D7_0912800,PF3D7_0913200,PF3D7_0918300,PF3D7_0922800,PF3D7_1007900,PF3D7_1117600,PF3D7_1123400,PF3D7_1143400,PF3D7_1204300,PF3D7_1250600,PF3D7_1312400,PF3D7_1330600,PF3D7_1338300,PF3D7_1357000,PF3D7_1357100,PF3D7_1…	42.5	1.41	1.73	0.0119796	0.198143	1
plasmodium_down_in_sporz_comp_oocyst_mf.tab	GO:0043168	anion binding	736	248	PF3D7_0102900,PF3D7_0103900,PF3D7_0106600,PF3D7_0106800,PF3D7_0109800,PF3D7_0111300,PF3D7_0209800,PF3D7_0211200,PF3D7_0211400,PF3D7_0211800,PF3D7_0214000,PF3D7_0215800,PF3D7_0217100,PF3D7_0218000,PF3D7_0218400,PF3D7_0219600,PF3D7_0302600,PF3D7_0306800,PF3D7_0308200,PF3D7_0310500,PF3D7_0312000,PF3D7_0312400,PF3D7_0313500,PF3D7_0319400,PF3D7_0320300,PF3D7_0321600,PF3D7_0323000,PF3D7_0406100,PF3D7_0…	33.7	1.12	1.22	0.0122404	0.198487	1
plasmodium_down_in_sporz_comp_oocyst_mf.tab	GO:0004175	endopeptidase activity	75	32	PF3D7_0108000,PF3D7_0419300,PF3D7_0518300,PF3D7_0523100,PF3D7_0608500,PF3D7_0618600,PF3D7_0727400,PF3D7_0803800,PF3D7_0807500,PF3D7_0933600,PF3D7_0933900,PF3D7_1005700,PF3D7_1030500,PF3D7_1119600,PF3D7_1129200,PF3D7_1230400,PF3D7_1328100,PF3D7_1345200,PF3D7_1353800,PF3D7_1353900,PF3D7_1362400,PF3D7_1402300,PF3D7_1408000,PF3D7_1408100,PF3D7_1416200,PF3D7_1421300,PF3D7_1436800,PF3D7_1440200,PF3D7_1…	42.7	1.42	1.74	0.0136152	0.216534	1
plasmodium_down_in_sporz_comp_oocyst_mf.tab	GO:0003678	DNA helicase activity	22	12	PF3D7_0604600,PF3D7_0807100,PF3D7_0918600,PF3D7_0934100,PF3D7_1037600,PF3D7_1106700,PF3D7_1112600,PF3D7_1202000,PF3D7_1343400,PF3D7_1355100,PF3D7_1362200,PF3D7_1411400,	54.5	1.81	2.8	0.014317	0.223399	1
plasmodium_down_in_sporz_comp_oocyst_mf.tab	GO:0004812	aminoacyl-tRNA ligase activity	40	19	PF3D7_0102900,PF3D7_0109800,PF3D7_0211800,PF3D7_0717700,PF3D7_0925300,PF3D7_1015200,PF3D7_1034900,PF3D7_1104000,PF3D7_1126000,PF3D7_1213800,PF3D7_1218600,PF3D7_1225100,PF3D7_1332900,PF3D7_1336900,PF3D7_1367700,PF3D7_1416800,PF3D7_1420400,PF3D7_1445100,PF3D7_1461900,	47.5	1.58	2.11	0.0150724	0.226634	1
plasmodium_down_in_sporz_comp_oocyst_mf.tab	GO:0016875	ligase activity, forming carbon-oxygen bonds	40	19	PF3D7_0102900,PF3D7_0109800,PF3D7_0211800,PF3D7_0717700,PF3D7_0925300,PF3D7_1015200,PF3D7_1034900,PF3D7_1104000,PF3D7_1126000,PF3D7_1213800,PF3D7_1218600,PF3D7_1225100,PF3D7_1332900,PF3D7_1336900,PF3D7_1367700,PF3D7_1416800,PF3D7_1420400,PF3D7_1445100,PF3D7_1461900,	47.5	1.58	2.11	0.0150724	0.226634	1
plasmodium_down_in_sporz_comp_oocyst_mf.tab	GO:0008233	peptidase activity	133	52	PF3D7_0108000,PF3D7_0207400,PF3D7_0321500,PF3D7_0413900,PF3D7_0419300,PF3D7_0518300,PF3D7_0523100,PF3D7_0527200,PF3D7_0608500,PF3D7_0618600,PF3D7_0627500,PF3D7_0727400,PF3D7_0803800,PF3D7_0807500,PF3D7_0809600,PF3D7_0904400,PF3D7_0932300,PF3D7_0933600,PF3D7_0933900,PF3D7_1005700,PF3D7_1015300,PF3D7_1030500,PF3D7_1111900,PF3D7_1117100,PF3D7_1119600,PF3D7_1129200,PF3D7_1230400,PF3D7_1317000,PF3D7_1…	39.1	1.3	1.51	0.0155568	0.227479	1
plasmodium_down_in_sporz_comp_oocyst_mf.tab	GO:0022804	active transmembrane transporter activity	59	26	PF3D7_0210000,PF3D7_0217100,PF3D7_0302600,PF3D7_0319000,PF3D7_0406100,PF3D7_0415000,PF3D7_0504000,PF3D7_0508300,PF3D7_0530200,PF3D7_0603500,PF3D7_0715500,PF3D7_0823900,PF3D7_1037300,PF3D7_1145500,PF3D7_1209900,PF3D7_1221200,PF3D7_1223700,PF3D7_1223800,PF3D7_1235700,PF3D7_1242900,PF3D7_1306600,PF3D7_1310000,PF3D7_1311300,PF3D7_1311900,PF3D7_1339900,PF3D7_1434000,	44.1	1.46	1.84	0.0156787	0.227479	1
plasmodium_down_in_sporz_comp_oocyst_mf.tab	GO:0032555	purine ribonucleotide binding	684	230	PF3D7_0102900,PF3D7_0103900,PF3D7_0106600,PF3D7_0106800,PF3D7_0109800,PF3D7_0111300,PF3D7_0209800,PF3D7_0211200,PF3D7_0211800,PF3D7_0214000,PF3D7_0215800,PF3D7_0217100,PF3D7_0218000,PF3D7_0218400,PF3D7_0219600,PF3D7_0302600,PF3D7_0306800,PF3D7_0308200,PF3D7_0310500,PF3D7_0312000,PF3D7_0312400,PF3D7_0313500,PF3D7_0319400,PF3D7_0320300,PF3D7_0321600,PF3D7_0323000,PF3D7_0406100,PF3D7_0411200,PF3D7_0…	33.6	1.12	1.21	0.0175096	0.249662	1
plasmodium_down_in_sporz_comp_oocyst_mf.tab	GO:0016829	lyase activity	46	21	PF3D7_0206700,PF3D7_0513600,PF3D7_0521500,PF3D7_0607300,PF3D7_0623000,PF3D7_0627500,PF3D7_0927300,PF3D7_1015900,PF3D7_1021600,PF3D7_1023200,PF3D7_1113700,PF3D7_1138400,PF3D7_1140000,PF3D7_1224600,PF3D7_1323000,PF3D7_1342800,PF3D7_1363700,PF3D7_1364900,PF3D7_1425200,PF3D7_1446800,PF3D7_1458400,	45.7	1.52	1.96	0.0183273	0.254313	1
plasmodium_down_in_sporz_comp_oocyst_mf.tab	GO:0016209	antioxidant activity	13	8	PF3D7_0306300,PF3D7_0623500,PF3D7_0802200,PF3D7_0815000,PF3D7_0923800,PF3D7_1212000,PF3D7_1215000,PF3D7_1438900,	61.5	2.04	3.73	0.0185521	0.254313	1
plasmodium_down_in_sporz_comp_oocyst_mf.tab	GO:0017076	purine nucleotide binding	685	230	PF3D7_0102900,PF3D7_0103900,PF3D7_0106600,PF3D7_0106800,PF3D7_0109800,PF3D7_0111300,PF3D7_0209800,PF3D7_0211200,PF3D7_0211800,PF3D7_0214000,PF3D7_0215800,PF3D7_0217100,PF3D7_0218000,PF3D7_0218400,PF3D7_0219600,PF3D7_0302600,PF3D7_0306800,PF3D7_0308200,PF3D7_0310500,PF3D7_0312000,PF3D7_0312400,PF3D7_0313500,PF3D7_0319400,PF3D7_0320300,PF3D7_0321600,PF3D7_0323000,PF3D7_0406100,PF3D7_0411200,PF3D7_0…	33.6	1.11	1.21	0.0187583	0.254313	1
plasmodium_down_in_sporz_comp_oocyst_mf.tab	GO:0015405	P-P-bond-hydrolysis-driven transmembrane transporter activity	41	19	PF3D7_0210000,PF3D7_0217100,PF3D7_0302600,PF3D7_0319000,PF3D7_0406100,PF3D7_0415000,PF3D7_0504000,PF3D7_0715500,PF3D7_1145500,PF3D7_1209900,PF3D7_1221200,PF3D7_1235700,PF3D7_1242900,PF3D7_1306600,PF3D7_1310000,PF3D7_1311300,PF3D7_1311900,PF3D7_1339900,PF3D7_1434000,	46.3	1.54	2.02	0.0203384	0.266982	1
plasmodium_down_in_sporz_comp_oocyst_mf.tab	GO:0015399	primary active transmembrane transporter activity	41	19	PF3D7_0210000,PF3D7_0217100,PF3D7_0302600,PF3D7_0319000,PF3D7_0406100,PF3D7_0415000,PF3D7_0504000,PF3D7_0715500,PF3D7_1145500,PF3D7_1209900,PF3D7_1221200,PF3D7_1235700,PF3D7_1242900,PF3D7_1306600,PF3D7_1310000,PF3D7_1311300,PF3D7_1311900,PF3D7_1339900,PF3D7_1434000,	46.3	1.54	2.02	0.0203384	0.266982	1
plasmodium_down_in_sporz_comp_oocyst_mf.tab	GO:0016616	oxidoreductase activity, acting on the CH-OH group of donors, NAD or NADP as acceptor	18	10	PF3D7_0618500,PF3D7_0920800,PF3D7_1014000,PF3D7_1114800,PF3D7_1214900,PF3D7_1345700,PF3D7_1364600,PF3D7_1425200,PF3D7_1454700,PF3D7_1467300,	55.6	1.84	2.91	0.0213726	0.271413	1
plasmodium_down_in_sporz_comp_oocyst_mf.tab	GO:0036094	small molecule binding	818	271	PF3D7_0102900,PF3D7_0103900,PF3D7_0106600,PF3D7_0106800,PF3D7_0109800,PF3D7_0111300,PF3D7_0209800,PF3D7_0211200,PF3D7_0211400,PF3D7_0211800,PF3D7_0214000,PF3D7_0215800,PF3D7_0217100,PF3D7_0218000,PF3D7_0218400,PF3D7_0219600,PF3D7_0302600,PF3D7_0306800,PF3D7_0308200,PF3D7_0309900,PF3D7_0310500,PF3D7_0312000,PF3D7_0312400,PF3D7_0313500,PF3D7_0319000,PF3D7_0319400,PF3D7_0320300,PF3D7_0321600,PF3D7_0…	33.1	1.1	1.19	0.0217961	0.271413	1
plasmodium_down_in_sporz_comp_oocyst_mf.tab	GO:0008565	protein transporter activity	23	12	PF3D7_0210000,PF3D7_0302900,PF3D7_0627400,PF3D7_1208600,PF3D7_1219100,PF3D7_1242900,PF3D7_1250300,PF3D7_1318800,PF3D7_1335700,PF3D7_1356200,PF3D7_1368600,PF3D7_1406700,	52.2	1.73	2.54	0.0218797	0.271413	1
plasmodium_down_in_sporz_comp_oocyst_mf.tab	GO:0050660	flavin adenine dinucleotide binding	11	7	PF3D7_0815300,PF3D7_0815900,PF3D7_0923800,PF3D7_1034400,PF3D7_1232200,PF3D7_1244000,PF3D7_1408900,	63.6	2.11	4.08	0.0219888	0.271413	1
plasmodium_down_in_sporz_comp_oocyst_mf.tab	GO:0042626	ATPase activity, coupled to transmembrane movement of substances	36	17	PF3D7_0217100,PF3D7_0302600,PF3D7_0319000,PF3D7_0406100,PF3D7_0415000,PF3D7_0504000,PF3D7_0715500,PF3D7_1145500,PF3D7_1209900,PF3D7_1221200,PF3D7_1235700,PF3D7_1306600,PF3D7_1310000,PF3D7_1311300,PF3D7_1311900,PF3D7_1339900,PF3D7_1434000,	47.2	1.57	2.09	0.0223941	0.272352	1
plasmodium_down_in_sporz_comp_oocyst_mf.tab	GO:0008168	methyltransferase activity	72	30	PF3D7_0204900,PF3D7_0407100,PF3D7_0522300,PF3D7_0530700,PF3D7_0622500,PF3D7_0704200,PF3D7_0705000,PF3D7_0724300,PF3D7_0811500,PF3D7_0821500,PF3D7_0910000,PF3D7_0916600,PF3D7_1009000,PF3D7_1026200,PF3D7_1027200,PF3D7_1119100,PF3D7_1129400,PF3D7_1145700,PF3D7_1246500,PF3D7_1303100,PF3D7_1309600,PF3D7_1315700,PF3D7_1319300,PF3D7_1343000,PF3D7_1365500,PF3D7_1411700,PF3D7_1415800,PF3D7_1426200,PF3D7_1…	41.7	1.38	1.67	0.0237601	0.278668	1
plasmodium_down_in_sporz_comp_oocyst_mf.tab	GO:0016741	transferase activity, transferring one-carbon groups	75	31	PF3D7_0204900,PF3D7_0407100,PF3D7_0522300,PF3D7_0530700,PF3D7_0622500,PF3D7_0704200,PF3D7_0705000,PF3D7_0724300,PF3D7_0811500,PF3D7_0821500,PF3D7_0910000,PF3D7_0916600,PF3D7_1009000,PF3D7_1026200,PF3D7_1027200,PF3D7_1119100,PF3D7_1129400,PF3D7_1145700,PF3D7_1235600,PF3D7_1246500,PF3D7_1303100,PF3D7_1309600,PF3D7_1315700,PF3D7_1319300,PF3D7_1343000,PF3D7_1365500,PF3D7_1411700,PF3D7_1415800,PF3D7_1…	41.3	1.37	1.65	0.0245722	0.278668	1
plasmodium_down_in_sporz_comp_oocyst_mf.tab	GO:0000166	nucleotide binding	804	266	PF3D7_0102900,PF3D7_0103900,PF3D7_0106600,PF3D7_0106800,PF3D7_0109800,PF3D7_0111300,PF3D7_0209800,PF3D7_0211200,PF3D7_0211800,PF3D7_0214000,PF3D7_0215800,PF3D7_0217100,PF3D7_0218000,PF3D7_0218400,PF3D7_0219600,PF3D7_0302600,PF3D7_0306800,PF3D7_0308200,PF3D7_0309900,PF3D7_0310500,PF3D7_0312000,PF3D7_0312400,PF3D7_0313500,PF3D7_0319000,PF3D7_0319400,PF3D7_0320300,PF3D7_0321600,PF3D7_0323000,PF3D7_0…	33.1	1.1	1.18	0.0246556	0.278668	1
plasmodium_down_in_sporz_comp_oocyst_mf.tab	GO:1901265	nucleoside phosphate binding	804	266	PF3D7_0102900,PF3D7_0103900,PF3D7_0106600,PF3D7_0106800,PF3D7_0109800,PF3D7_0111300,PF3D7_0209800,PF3D7_0211200,PF3D7_0211800,PF3D7_0214000,PF3D7_0215800,PF3D7_0217100,PF3D7_0218000,PF3D7_0218400,PF3D7_0219600,PF3D7_0302600,PF3D7_0306800,PF3D7_0308200,PF3D7_0309900,PF3D7_0310500,PF3D7_0312000,PF3D7_0312400,PF3D7_0313500,PF3D7_0319000,PF3D7_0319400,PF3D7_0320300,PF3D7_0321600,PF3D7_0323000,PF3D7_0…	33.1	1.1	1.18	0.0246556	0.278668	1
plasmodium_down_in_sporz_comp_oocyst_mf.tab	GO:0097367	carbohydrate derivative binding	702	234	PF3D7_0102900,PF3D7_0103900,PF3D7_0106600,PF3D7_0106800,PF3D7_0109800,PF3D7_0111300,PF3D7_0209800,PF3D7_0211200,PF3D7_0211800,PF3D7_0214000,PF3D7_0215800,PF3D7_0217100,PF3D7_0218000,PF3D7_0218400,PF3D7_0219600,PF3D7_0302600,PF3D7_0306800,PF3D7_0308200,PF3D7_0310500,PF3D7_0312000,PF3D7_0312400,PF3D7_0313500,PF3D7_0319400,PF3D7_0320300,PF3D7_0321600,PF3D7_0323000,PF3D7_0406100,PF3D7_0411200,PF3D7_0…	33.3	1.11	1.19	0.0249431	0.278668	1
plasmodium_down_in_sporz_comp_oocyst_mf.tab	GO:0016891	endoribonuclease activity, producing 5'-phosphomonoesters	9	6	PF3D7_0623900,PF3D7_0709600,PF3D7_0933900,PF3D7_1340600,PF3D7_1408900,PF3D7_1465300,	66.7	2.21	4.66	0.0256973	0.278668	1
plasmodium_down_in_sporz_comp_oocyst_mf.tab	GO:0016796	exonuclease activity, active with either ribo- or deoxyribonucleic acids and producing 5'-phosphomonoesters	9	6	PF3D7_0906000,PF3D7_0909400,PF3D7_1359300,PF3D7_1364500,PF3D7_1443500,PF3D7_1458700,	66.7	2.21	4.66	0.0256973	0.278668	1
plasmodium_down_in_sporz_comp_oocyst_mf.tab	GO:0016728	oxidoreductase activity, acting on CH or CH2 groups, disulfide as acceptor	3	3	PF3D7_1015800,PF3D7_1405600,PF3D7_1437200,	100	3.32	inf	0.0272939	0.278668	1
plasmodium_down_in_sporz_comp_oocyst_mf.tab	GO:0008425	2-polyprenyl-6-methoxy-1,4-benzoquinone methyltransferase activity	3	3	PF3D7_0204900,PF3D7_0724300,PF3D7_0916600,	100	3.32	inf	0.0272939	0.278668	1
plasmodium_down_in_sporz_comp_oocyst_mf.tab	GO:0030580	quinone cofactor methyltransferase activity	3	3	PF3D7_0204900,PF3D7_0724300,PF3D7_0916600,	100	3.32	inf	0.0272939	0.278668	1
plasmodium_down_in_sporz_comp_oocyst_mf.tab	GO:0061731	ribonucleoside-diphosphate reductase activity	3	3	PF3D7_1015800,PF3D7_1405600,PF3D7_1437200,	100	3.32	inf	0.0272939	0.278668	1
plasmodium_down_in_sporz_comp_oocyst_mf.tab	GO:0008379	thioredoxin peroxidase activity	3	3	PF3D7_1212000,PF3D7_1215000,PF3D7_1438900,	100	3.32	inf	0.0272939	0.278668	1
plasmodium_down_in_sporz_comp_oocyst_mf.tab	GO:0004748	ribonucleoside-diphosphate reductase activity, thioredoxin disulfide as acceptor	3	3	PF3D7_1015800,PF3D7_1405600,PF3D7_1437200,	100	3.32	inf	0.0272939	0.278668	1
plasmodium_down_in_sporz_comp_oocyst_mf.tab	GO:0099516	ion antiporter activity	7	5	PF3D7_0508300,PF3D7_0530200,PF3D7_0603500,PF3D7_0823900,PF3D7_1037300,	71.4	2.37	5.82	0.029213	0.283317	1
plasmodium_down_in_sporz_comp_oocyst_mf.tab	GO:0002161	aminoacyl-tRNA editing activity	7	5	PF3D7_1108200,PF3D7_1213800,PF3D7_1225100,PF3D7_1332900,PF3D7_1461900,	71.4	2.37	5.82	0.029213	0.283317	1
plasmodium_down_in_sporz_comp_oocyst_mf.tab	GO:0016903	oxidoreductase activity, acting on the aldehyde or oxo group of donors	7	5	PF3D7_0504600,PF3D7_1124500,PF3D7_1312600,PF3D7_1446400,PF3D7_1462800,	71.4	2.37	5.82	0.029213	0.283317	1
plasmodium_down_in_sporz_comp_oocyst_mf.tab	GO:0004532	exoribonuclease activity	7	5	PF3D7_0906000,PF3D7_0909400,PF3D7_1359300,PF3D7_1364500,PF3D7_1443500,	71.4	2.37	5.82	0.029213	0.283317	1
plasmodium_down_in_sporz_comp_oocyst_mf.tab	GO:0000175	3'-5'-exoribonuclease activity	5	4	PF3D7_0906000,PF3D7_1359300,PF3D7_1364500,PF3D7_1443500,	80	2.66	9.3	0.0311751	0.283317	1
plasmodium_down_in_sporz_comp_oocyst_mf.tab	GO:0003688	DNA replication origin binding	5	4	PF3D7_0215800,PF3D7_0409400,PF3D7_0705300,PF3D7_1203000,	80	2.66	9.3	0.0311751	0.283317	1
plasmodium_down_in_sporz_comp_oocyst_mf.tab	GO:0015103	inorganic anion transmembrane transporter activity	5	4	PF3D7_0415000,PF3D7_0508300,PF3D7_0530200,PF3D7_1221200,	80	2.66	9.3	0.0311751	0.283317	1
plasmodium_down_in_sporz_comp_oocyst_mf.tab	GO:0008318	protein prenyltransferase activity	5	4	PF3D7_0602500,PF3D7_1147500,PF3D7_1214300,PF3D7_1242600,	80	2.66	9.3	0.0311751	0.283317	1
plasmodium_down_in_sporz_comp_oocyst_mf.tab	GO:0030515	snoRNA binding	5	4	PF3D7_1109400,PF3D7_1123900,PF3D7_1307100,PF3D7_1433000,	80	2.66	9.3	0.0311751	0.283317	1
plasmodium_down_in_sporz_comp_oocyst_mf.tab	GO:0008169	C-methyltransferase activity	5	4	PF3D7_0204900,PF3D7_0724300,PF3D7_0916600,PF3D7_1129400,	80	2.66	9.3	0.0311751	0.283317	1
plasmodium_down_in_sporz_comp_oocyst_mf.tab	GO:0008509	anion transmembrane transporter activity	19	10	PF3D7_0415000,PF3D7_0508300,PF3D7_0530200,PF3D7_0823900,PF3D7_0926400,PF3D7_1036800,PF3D7_1037300,PF3D7_1221200,PF3D7_1223800,PF3D7_1340800,	52.6	1.75	2.59	0.0331758	0.298222	1
plasmodium_down_in_sporz_comp_oocyst_mf.tab	GO:0004519	endonuclease activity	35	16	PF3D7_0203300,PF3D7_0604600,PF3D7_0619100,PF3D7_0623900,PF3D7_0709600,PF3D7_0819000,PF3D7_0908000,PF3D7_0933900,PF3D7_1009200,PF3D7_1024400,PF3D7_1117800,PF3D7_1340600,PF3D7_1408900,PF3D7_1449400,PF3D7_1454100,PF3D7_1465300,	45.7	1.52	1.96	0.0366424	0.312732	1
plasmodium_down_in_sporz_comp_oocyst_mf.tab	GO:0070011	peptidase activity, acting on L-amino acid peptides	124	47	PF3D7_0108000,PF3D7_0207400,PF3D7_0321500,PF3D7_0413900,PF3D7_0419300,PF3D7_0518300,PF3D7_0523100,PF3D7_0527200,PF3D7_0608500,PF3D7_0618600,PF3D7_0727400,PF3D7_0803800,PF3D7_0807500,PF3D7_0932300,PF3D7_0933600,PF3D7_0933900,PF3D7_1005700,PF3D7_1015300,PF3D7_1030500,PF3D7_1111900,PF3D7_1117100,PF3D7_1119600,PF3D7_1129200,PF3D7_1230400,PF3D7_1317000,PF3D7_1320400,PF3D7_1328100,PF3D7_1331300,PF3D7_1…	37.9	1.26	1.43	0.0366432	0.312732	1
plasmodium_down_in_sporz_comp_oocyst_mf.tab	GO:0008144	drug binding	587	196	PF3D7_0102900,PF3D7_0103900,PF3D7_0109800,PF3D7_0111300,PF3D7_0209800,PF3D7_0211800,PF3D7_0214000,PF3D7_0215800,PF3D7_0217100,PF3D7_0218000,PF3D7_0218400,PF3D7_0219600,PF3D7_0302600,PF3D7_0306800,PF3D7_0308200,PF3D7_0310500,PF3D7_0312000,PF3D7_0312400,PF3D7_0319400,PF3D7_0320300,PF3D7_0321600,PF3D7_0322000,PF3D7_0323000,PF3D7_0406100,PF3D7_0411200,PF3D7_0414000,PF3D7_0415000,PF3D7_0419300,PF3D7_0…	33.4	1.11	1.19	0.0366463	0.312732	1
plasmodium_down_in_sporz_comp_oocyst_mf.tab	GO:0009055	electron transfer activity	27	13	PF3D7_0306000,PF3D7_0306300,PF3D7_0923800,PF3D7_1134100,PF3D7_1232200,PF3D7_1232300,PF3D7_1311700,PF3D7_1361700,PF3D7_1367500,PF3D7_1439400,PF3D7_1462700,mal_mito_2,mal_mito_3,	48.1	1.6	2.17	0.0366808	0.312732	1
plasmodium_down_in_sporz_comp_oocyst_mf.tab	GO:0008094	DNA-dependent ATPase activity	27	13	PF3D7_0219600,PF3D7_0604600,PF3D7_0807100,PF3D7_0934100,PF3D7_1037600,PF3D7_1106700,PF3D7_1107400,PF3D7_1202000,PF3D7_1241700,PF3D7_1355100,PF3D7_1362200,PF3D7_1433500,PF3D7_1459000,	48.1	1.6	2.17	0.0366808	0.312732	1
plasmodium_down_in_sporz_comp_oocyst_mf.tab	GO:0004521	endoribonuclease activity	12	7	PF3D7_0623900,PF3D7_0709600,PF3D7_0933900,PF3D7_1340600,PF3D7_1408900,PF3D7_1454100,PF3D7_1465300,	58.3	1.94	3.26	0.0392443	0.32346	1
plasmodium_down_in_sporz_comp_oocyst_mf.tab	GO:0008408	3'-5' exonuclease activity	12	7	PF3D7_0204800,PF3D7_0906000,PF3D7_1359300,PF3D7_1364500,PF3D7_1411400,PF3D7_1443500,PF3D7_1449700,	58.3	1.94	3.26	0.0392443	0.32346	1
plasmodium_down_in_sporz_comp_oocyst_mf.tab	GO:0042625	ATPase coupled ion transmembrane transporter activity	22	11	PF3D7_0217100,PF3D7_0319000,PF3D7_0406100,PF3D7_0415000,PF3D7_0504000,PF3D7_0715500,PF3D7_1235700,PF3D7_1306600,PF3D7_1310000,PF3D7_1311300,PF3D7_1311900,	50	1.66	2.33	0.0395035	0.32346	1
plasmodium_down_in_sporz_comp_oocyst_mf.tab	GO:0022853	active ion transmembrane transporter activity	22	11	PF3D7_0217100,PF3D7_0319000,PF3D7_0406100,PF3D7_0415000,PF3D7_0504000,PF3D7_0715500,PF3D7_1235700,PF3D7_1306600,PF3D7_1310000,PF3D7_1311300,PF3D7_1311900,	50	1.66	2.33	0.0395035	0.32346	1
plasmodium_down_in_sporz_comp_oocyst_mf.tab	GO:0052689	carboxylic ester hydrolase activity	17	9	PF3D7_0407200,PF3D7_0610500,PF3D7_0612400,PF3D7_1108200,PF3D7_1117600,PF3D7_1213800,PF3D7_1225100,PF3D7_1332900,PF3D7_1461900,	52.9	1.76	2.62	0.0410155	0.332547	1
plasmodium_down_in_sporz_comp_oocyst_mf.tab	GO:0005524	ATP binding	568	189	PF3D7_0102900,PF3D7_0103900,PF3D7_0109800,PF3D7_0111300,PF3D7_0209800,PF3D7_0211800,PF3D7_0214000,PF3D7_0215800,PF3D7_0217100,PF3D7_0218000,PF3D7_0218400,PF3D7_0219600,PF3D7_0302600,PF3D7_0306800,PF3D7_0308200,PF3D7_0310500,PF3D7_0312000,PF3D7_0312400,PF3D7_0319400,PF3D7_0320300,PF3D7_0321600,PF3D7_0323000,PF3D7_0406100,PF3D7_0411200,PF3D7_0414000,PF3D7_0415000,PF3D7_0419300,PF3D7_0422700,PF3D7_0…	33.3	1.1	1.18	0.0452351	0.363198	1
plasmodium_down_in_sporz_comp_oocyst_mf.tab	GO:0015297	antiporter activity	10	6	PF3D7_0508300,PF3D7_0530200,PF3D7_0603500,PF3D7_0823900,PF3D7_1037300,PF3D7_1223700,	60	1.99	3.49	0.0480776	0.378668	1
plasmodium_down_in_sporz_comp_oocyst_mf.tab	GO:0016893	endonuclease activity, active with either ribo- or deoxyribonucleic acids and producing 5'-phosphomonoesters	10	6	PF3D7_0623900,PF3D7_0709600,PF3D7_0933900,PF3D7_1340600,PF3D7_1408900,PF3D7_1465300,	60	1.99	3.49	0.0480776	0.378668	1
plasmodium_down_in_sporz_comp_oocyst_mf.tab	GO:0016866	intramolecular transferase activity	20	10	PF3D7_0211900,PF3D7_0516300,PF3D7_0521500,PF3D7_1012500,PF3D7_1035000,PF3D7_1120100,PF3D7_1227900,PF3D7_1228500,PF3D7_1402100,PF3D7_1417500,	50	1.66	2.33	0.0488676	0.381259	1
plasmodium_induced_gametogenesis_down_in_sexual_com_asexual_cc.tab	GO:0005840	ribosome	132	12	PBANKA_0307000,PBANKA_0403000,PBANKA_0904700,PBANKA_1013100,PBANKA_1018600,PBANKA_1202400,PBANKA_1234800,PBANKA_1324000,PBANKA_1324400,PBANKA_1338300,PBANKA_1406800,PBANKA_1407600,	9.1	5.1	6.93	1.89215e-06	0.00017597	0.00017597
plasmodium_induced_gametogenesis_down_in_sexual_com_asexual_cc.tab	GO:0044444	cytoplasmic part	695	27	PBANKA_0307000,PBANKA_0403000,PBANKA_0602600,PBANKA_0904700,PBANKA_0914400,PBANKA_0923600,PBANKA_1004000,PBANKA_1010000,PBANKA_1013100,PBANKA_1018600,PBANKA_1120700,PBANKA_1132500,PBANKA_1201700,PBANKA_1202400,PBANKA_1214000,PBANKA_1214300,PBANKA_1234800,PBANKA_1324000,PBANKA_1324400,PBANKA_1338300,PBANKA_1406800,PBANKA_1407600,PBANKA_1421300,PBANKA_1422700,PBANKA_1428700,PBANKA_1431050,PBANKA_14…	3.9	2.18	3.66	7.58765e-06	0.000352826	0.000705652
plasmodium_induced_gametogenesis_down_in_sexual_com_asexual_cc.tab	GO:0005737	cytoplasm	875	30	PBANKA_0307000,PBANKA_0403000,PBANKA_0602600,PBANKA_0904700,PBANKA_0914400,PBANKA_0923600,PBANKA_1004000,PBANKA_1010000,PBANKA_1013100,PBANKA_1018400,PBANKA_1018600,PBANKA_1120700,PBANKA_1132500,PBANKA_1201700,PBANKA_1202400,PBANKA_1210800,PBANKA_1214000,PBANKA_1214300,PBANKA_1234800,PBANKA_1324000,PBANKA_1324400,PBANKA_1338300,PBANKA_1359200,PBANKA_1406800,PBANKA_1407600,PBANKA_1421300,PBANKA_14…	3.4	1.92	3.39	2.11396e-05	0.000655328	0.00196598
plasmodium_induced_gametogenesis_down_in_sexual_com_asexual_cc.tab	GO:0044391	ribosomal subunit	33	5	PBANKA_1013100,PBANKA_1202400,PBANKA_1234800,PBANKA_1406800,PBANKA_1407600,	15.2	8.49	10.81	0.000239992	0.00469379	0.0223192
plasmodium_induced_gametogenesis_down_in_sexual_com_asexual_cc.tab	GO:0043232	intracellular non-membrane-bounded organelle	284	14	PBANKA_0307000,PBANKA_0403000,PBANKA_0615700,PBANKA_0904700,PBANKA_1013100,PBANKA_1018600,PBANKA_1202400,PBANKA_1214300,PBANKA_1234800,PBANKA_1324000,PBANKA_1324400,PBANKA_1338300,PBANKA_1406800,PBANKA_1407600,	4.9	2.76	3.58	0.000281097	0.00469379	0.026142
plasmodium_induced_gametogenesis_down_in_sexual_com_asexual_cc.tab	GO:0043228	non-membrane-bounded organelle	286	14	PBANKA_0307000,PBANKA_0403000,PBANKA_0615700,PBANKA_0904700,PBANKA_1013100,PBANKA_1018600,PBANKA_1202400,PBANKA_1214300,PBANKA_1234800,PBANKA_1324000,PBANKA_1324400,PBANKA_1338300,PBANKA_1406800,PBANKA_1407600,	4.9	2.74	3.55	0.000302825	0.00469379	0.0281628
plasmodium_induced_gametogenesis_down_in_sexual_com_asexual_cc.tab	GO:1990904	ribonucleoprotein complex	241	12	PBANKA_0307000,PBANKA_0403000,PBANKA_0904700,PBANKA_1013100,PBANKA_1018600,PBANKA_1202400,PBANKA_1234800,PBANKA_1324000,PBANKA_1324400,PBANKA_1338300,PBANKA_1406800,PBANKA_1407600,	5	2.79	3.48	0.000780483	0.0103693	0.0725849
plasmodium_induced_gametogenesis_down_in_sexual_com_asexual_cc.tab	GO:0044445	cytosolic part	34	4	PBANKA_1013100,PBANKA_1214300,PBANKA_1406800,PBANKA_1407600,	11.8	6.6	7.89	0.00280225	0.0303817	0.260609
plasmodium_induced_gametogenesis_down_in_sexual_com_asexual_cc.tab	GO:0022626	cytosolic ribosome	17	3	PBANKA_1013100,PBANKA_1406800,PBANKA_1407600,	17.6	9.89	12.49	0.00304631	0.0303817	0.283306
plasmodium_induced_gametogenesis_down_in_sexual_com_asexual_cc.tab	GO:0005739	mitochondrion	143	8	PBANKA_0602600,PBANKA_0914400,PBANKA_0923600,PBANKA_1010000,PBANKA_1132500,PBANKA_1214000,PBANKA_1431050,PBANKA_1438700,	5.6	3.14	3.69	0.00326684	0.0303817	0.303817
plasmodium_induced_gametogenesis_down_in_sexual_com_asexual_cc.tab	GO:0005829	cytosol	116	7	PBANKA_1004000,PBANKA_1013100,PBANKA_1214300,PBANKA_1406800,PBANKA_1407600,PBANKA_1421300,PBANKA_1422700,	6	3.38	3.95	0.0039497	0.0333929	0.367322
plasmodium_induced_gametogenesis_down_in_sexual_com_asexual_cc.tab	GO:0015935	small ribosomal subunit	20	3	PBANKA_1013100,PBANKA_1234800,PBANKA_1406800,	15	8.41	10.27	0.00491824	0.0381164	0.457396
plasmodium_induced_gametogenesis_down_in_sexual_com_asexual_cc.tab	GO:0032991	protein-containing complex	578	18	PBANKA_0307000,PBANKA_0403000,PBANKA_0615700,PBANKA_0904700,PBANKA_1013100,PBANKA_1018600,PBANKA_1120700,PBANKA_1132500,PBANKA_1201700,PBANKA_1202400,PBANKA_1214300,PBANKA_1234800,PBANKA_1324000,PBANKA_1324400,PBANKA_1338300,PBANKA_1406800,PBANKA_1407600,PBANKA_1428700,	3.1	1.75	2.2	0.00813209	0.0581757	0.756284
plasmodium_induced_gametogenesis_down_in_sexual_com_asexual_cc.tab	GO:0005622	intracellular	1327	32	PBANKA_0307000,PBANKA_0403000,PBANKA_0602600,PBANKA_0615700,PBANKA_0904700,PBANKA_0914400,PBANKA_0923600,PBANKA_1004000,PBANKA_1010000,PBANKA_1013100,PBANKA_1018400,PBANKA_1018600,PBANKA_1120700,PBANKA_1132500,PBANKA_1201700,PBANKA_1202400,PBANKA_1210800,PBANKA_1214000,PBANKA_1214300,PBANKA_1234800,PBANKA_1324000,PBANKA_1324400,PBANKA_1338300,PBANKA_1340100,PBANKA_1359200,PBANKA_1406800,PBANKA_14…	2.4	1.35	2.0	0.012473	0.0794191	1
plasmodium_induced_gametogenesis_down_in_sexual_com_asexual_cc.tab	GO:0022627	cytosolic small ribosomal subunit	10	2	PBANKA_1013100,PBANKA_1406800,	20	11.21	14.3	0.0128095	0.0794191	1
plasmodium_induced_gametogenesis_down_in_sexual_com_asexual_cc.tab	GO:0005854	nascent polypeptide-associated complex	1	1	PBANKA_1120700,	100	56.06	inf	0.017838	0.0848347	1
plasmodium_induced_gametogenesis_down_in_sexual_com_asexual_cc.tab	GO:0005744	TIM23 mitochondrial import inner membrane translocase complex	1	1	PBANKA_1132500,	100	56.06	inf	0.017838	0.0848347	1
plasmodium_induced_gametogenesis_down_in_sexual_com_asexual_cc.tab	GO:0031415	NatA complex	1	1	PBANKA_1201700,	100	56.06	inf	0.017838	0.0848347	1
plasmodium_induced_gametogenesis_down_in_sexual_com_asexual_cc.tab	GO:0000015	phosphopyruvate hydratase complex	1	1	PBANKA_1214300,	100	56.06	inf	0.017838	0.0848347	1
plasmodium_induced_gametogenesis_down_in_sexual_com_asexual_cc.tab	GO:0005759	mitochondrial matrix	12	2	PBANKA_0923600,PBANKA_1010000,	16.7	9.34	11.43	0.0183648	0.0848347	1
plasmodium_induced_gametogenesis_down_in_sexual_com_asexual_cc.tab	GO:0044424	intracellular part	1304	31	PBANKA_0307000,PBANKA_0403000,PBANKA_0602600,PBANKA_0615700,PBANKA_0904700,PBANKA_0914400,PBANKA_0923600,PBANKA_1004000,PBANKA_1010000,PBANKA_1013100,PBANKA_1018400,PBANKA_1018600,PBANKA_1120700,PBANKA_1132500,PBANKA_1201700,PBANKA_1202400,PBANKA_1210800,PBANKA_1214000,PBANKA_1214300,PBANKA_1234800,PBANKA_1324000,PBANKA_1324400,PBANKA_1338300,PBANKA_1359200,PBANKA_1406800,PBANKA_1407600,PBANKA_14…	2.4	1.33	1.9	0.0191562	0.0848347	1
plasmodium_induced_gametogenesis_down_in_sexual_com_asexual_cc.tab	GO:0015934	large ribosomal subunit	13	2	PBANKA_1202400,PBANKA_1407600,	15.4	8.62	10.39	0.0214589	0.0907126	1
plasmodium_induced_gametogenesis_down_in_sexual_com_asexual_cc.tab	GO:0044464	cell part	1462	33	PBANKA_0307000,PBANKA_0403000,PBANKA_0602600,PBANKA_0615700,PBANKA_0904700,PBANKA_0914400,PBANKA_0923600,PBANKA_1004000,PBANKA_1010000,PBANKA_1013100,PBANKA_1018400,PBANKA_1018600,PBANKA_1120700,PBANKA_1132500,PBANKA_1201700,PBANKA_1202400,PBANKA_1210800,PBANKA_1214000,PBANKA_1214300,PBANKA_1234800,PBANKA_1324000,PBANKA_1324400,PBANKA_1326400,PBANKA_1338300,PBANKA_1340100,PBANKA_1359200,PBANKA_14…	2.3	1.27	1.8	0.0324313	0.123583	1
plasmodium_induced_gametogenesis_down_in_sexual_com_asexual_cc.tab	GO:0005623	cell	1462	33	PBANKA_0307000,PBANKA_0403000,PBANKA_0602600,PBANKA_0615700,PBANKA_0904700,PBANKA_0914400,PBANKA_0923600,PBANKA_1004000,PBANKA_1010000,PBANKA_1013100,PBANKA_1018400,PBANKA_1018600,PBANKA_1120700,PBANKA_1132500,PBANKA_1201700,PBANKA_1202400,PBANKA_1210800,PBANKA_1214000,PBANKA_1214300,PBANKA_1234800,PBANKA_1324000,PBANKA_1324400,PBANKA_1326400,PBANKA_1338300,PBANKA_1340100,PBANKA_1359200,PBANKA_14…	2.3	1.27	1.8	0.0324313	0.123583	1
plasmodium_induced_gametogenesis_down_in_sexual_com_asexual_cc.tab	GO:0044429	mitochondrial part	40	3	PBANKA_0923600,PBANKA_1010000,PBANKA_1132500,	7.5	4.2	4.69	0.0332212	0.123583	1
plasmodium_induced_gametogenesis_down_in_sexual_com_asexual_cc.tab	GO:0031414	N-terminal protein acetyltransferase complex	2	1	PBANKA_1201700,	50	28.03	56.16	0.0353641	0.126495	1
plasmodium_induced_gametogenesis_down_in_sexual_com_asexual_mf.tab	GO:0003735	structural constituent of ribosome	131	11	PBANKA_0307000,PBANKA_0403000,PBANKA_0904700,PBANKA_1013100,PBANKA_1018600,PBANKA_1202400,PBANKA_1234800,PBANKA_1324000,PBANKA_1324400,PBANKA_1338300,PBANKA_1406800,	8.4	4.71	6.19	1.19822e-05	0.00155768	0.00155768
plasmodium_induced_gametogenesis_down_in_sexual_com_asexual_mf.tab	GO:0005198	structural molecule activity	147	11	PBANKA_0307000,PBANKA_0403000,PBANKA_0904700,PBANKA_1013100,PBANKA_1018600,PBANKA_1202400,PBANKA_1234800,PBANKA_1324000,PBANKA_1324400,PBANKA_1338300,PBANKA_1406800,	7.5	4.19	5.43	3.61207e-05	0.00234784	0.00469569
plasmodium_induced_gametogenesis_down_in_sexual_com_asexual_mf.tab	GO:0016763	transferase activity, transferring pentosyl groups	6	2	PBANKA_1113000,PBANKA_1210800,	33.3	18.69	28.64	0.00446932	0.136408	0.581011
plasmodium_induced_gametogenesis_down_in_sexual_com_asexual_mf.tab	GO:0019843	rRNA binding	11	2	PBANKA_1234800,PBANKA_1338300,	18.2	10.19	12.7	0.0154789	0.136408	1
plasmodium_induced_gametogenesis_down_in_sexual_com_asexual_mf.tab	GO:0004596	peptide alpha-N-acetyltransferase activity	1	1	PBANKA_1201700,	100	56.06	inf	0.017838	0.136408	1
plasmodium_induced_gametogenesis_down_in_sexual_com_asexual_mf.tab	GO:0005371	tricarboxylate secondary active transmembrane transporter activity	1	1	PBANKA_1438700,	100	56.06	inf	0.017838	0.136408	1
plasmodium_induced_gametogenesis_down_in_sexual_com_asexual_mf.tab	GO:0000774	adenyl-nucleotide exchange factor activity	1	1	PBANKA_0923600,	100	56.06	inf	0.017838	0.136408	1
plasmodium_induced_gametogenesis_down_in_sexual_com_asexual_mf.tab	GO:0106130	purine phosphoribosyltransferase activity	1	1	PBANKA_1210800,	100	56.06	inf	0.017838	0.136408	1
plasmodium_induced_gametogenesis_down_in_sexual_com_asexual_mf.tab	GO:0004634	phosphopyruvate hydratase activity	1	1	PBANKA_1214300,	100	56.06	inf	0.017838	0.136408	1
plasmodium_induced_gametogenesis_down_in_sexual_com_asexual_mf.tab	GO:0004619	phosphoglycerate mutase activity	1	1	PBANKA_0928100,	100	56.06	inf	0.017838	0.136408	1
plasmodium_induced_gametogenesis_down_in_sexual_com_asexual_mf.tab	GO:0004422	hypoxanthine phosphoribosyltransferase activity	1	1	PBANKA_1210800,	100	56.06	inf	0.017838	0.136408	1
plasmodium_induced_gametogenesis_down_in_sexual_com_asexual_mf.tab	GO:0030943	mitochondrion targeting sequence binding	1	1	PBANKA_1132500,	100	56.06	inf	0.017838	0.136408	1
plasmodium_induced_gametogenesis_down_in_sexual_com_asexual_mf.tab	GO:0015142	tricarboxylic acid transmembrane transporter activity	1	1	PBANKA_1438700,	100	56.06	inf	0.017838	0.136408	1
plasmodium_induced_gametogenesis_down_in_sexual_com_asexual_mf.tab	GO:0008967	phosphoglycolate phosphatase activity	1	1	PBANKA_1421300,	100	56.06	inf	0.017838	0.136408	1
plasmodium_induced_gametogenesis_down_in_sexual_com_asexual_mf.tab	GO:0016620	oxidoreductase activity, acting on the aldehyde or oxo group of donors, NAD or NADP as acceptor	1	1	PBANKA_1326400,	100	56.06	inf	0.017838	0.136408	1
plasmodium_induced_gametogenesis_down_in_sexual_com_asexual_mf.tab	GO:0004416	hydroxyacylglutathione hydrolase activity	1	1	PBANKA_1004000,	100	56.06	inf	0.017838	0.136408	1
plasmodium_induced_gametogenesis_down_in_sexual_com_asexual_mf.tab	GO:0004731	purine-nucleoside phosphorylase activity	1	1	PBANKA_1113000,	100	56.06	inf	0.017838	0.136408	1
plasmodium_induced_gametogenesis_down_in_sexual_com_asexual_mf.tab	GO:0003674	molecular function	2072	43	PBANKA_0307000,PBANKA_0403000,PBANKA_0602600,PBANKA_0603200,PBANKA_0606600,PBANKA_0615700,PBANKA_0805700,PBANKA_0828000,PBANKA_0904700,PBANKA_0914400,PBANKA_0923600,PBANKA_0928100,PBANKA_1004000,PBANKA_1013100,PBANKA_1018400,PBANKA_1018600,PBANKA_1018700,PBANKA_1023900,PBANKA_1032200,PBANKA_1113000,PBANKA_1120200,PBANKA_1132500,PBANKA_1201700,PBANKA_1202400,PBANKA_1210800,PBANKA_1214000,PBANKA_12…	2.1	1.16	2.19	0.0303748	0.183893	1
plasmodium_induced_gametogenesis_down_in_sexual_com_asexual_mf.tab	GO:0033678	5'-3' DNA/RNA helicase activity	2	1	PBANKA_1441900,	50	28.03	56.16	0.0353641	0.183893	1
plasmodium_induced_gametogenesis_down_in_sexual_com_asexual_mf.tab	GO:0033677	DNA/RNA helicase activity	2	1	PBANKA_1441900,	50	28.03	56.16	0.0353641	0.183893	1
plasmodium_induced_gametogenesis_down_in_sexual_com_asexual_mf.tab	GO:0004408	holocytochrome-c synthase activity	2	1	PBANKA_0602600,	50	28.03	56.16	0.0353641	0.183893	1
plasmodium_induced_gametogenesis_down_in_sexual_com_asexual_mf.tab	GO:0033679	3'-5' DNA/RNA helicase activity	2	1	PBANKA_1441900,	50	28.03	56.16	0.0353641	0.183893	1
plasmodium_induced_gametogenesis_down_in_sexual_com_asexual_mf.tab	GO:0004364	glutathione transferase activity	2	1	PBANKA_1023900,	50	28.03	56.16	0.0353641	0.183893	1
plasmodium_induced_gametogenesis_down_in_sexual_com_asexual_mf.tab	GO:0016721	oxidoreductase activity, acting on superoxide radicals as acceptor	2	1	PBANKA_1422700,	50	28.03	56.16	0.0353641	0.183893	1
plasmodium_induced_gametogenesis_down_in_sexual_com_asexual_mf.tab	GO:0004784	superoxide dismutase activity	2	1	PBANKA_1422700,	50	28.03	56.16	0.0353641	0.183893	1
plasmodium_induced_gametogenesis_up_in_sexual_com_asexual_cc.tab	GO:0045177	apical part of cell	86	39	PBANKA_0111000,PBANKA_0111600,PBANKA_0204600,PBANKA_0209300,PBANKA_0416000,PBANKA_0417800,PBANKA_0501400,PBANKA_0512800,PBANKA_0514200,PBANKA_0619700,PBANKA_0701900,PBANKA_0713100,PBANKA_0716900,PBANKA_0721800,PBANKA_0804500,PBANKA_0818000,PBANKA_0830200,PBANKA_0915000,PBANKA_0929400,PBANKA_0932000,PBANKA_1002100,PBANKA_1002400,PBANKA_1003600,PBANKA_1014500,PBANKA_1032100,PBANKA_1101400,PBANKA_11…	45.3	5.53	10.97	3.22669e-21	4.74324e-19	4.74324e-19
plasmodium_induced_gametogenesis_up_in_sexual_com_asexual_cc.tab	GO:0020007	apical complex	69	31	PBANKA_0111000,PBANKA_0111600,PBANKA_0416000,PBANKA_0417800,PBANKA_0501400,PBANKA_0512800,PBANKA_0514200,PBANKA_0619700,PBANKA_0701900,PBANKA_0713100,PBANKA_0716900,PBANKA_0721800,PBANKA_0804500,PBANKA_0830200,PBANKA_0915000,PBANKA_0932000,PBANKA_1002100,PBANKA_1003600,PBANKA_1014500,PBANKA_1032100,PBANKA_1101400,PBANKA_1107600,PBANKA_1210600,PBANKA_1222500,PBANKA_1243000,PBANKA_1315700,PBANKA_13…	44.9	5.48	10.39	7.83175e-17	5.75634e-15	1.15127e-14
plasmodium_induced_gametogenesis_up_in_sexual_com_asexual_cc.tab	GO:0020008	rhoptry	31	21	PBANKA_0111000,PBANKA_0111600,PBANKA_0416000,PBANKA_0501400,PBANKA_0619700,PBANKA_0713100,PBANKA_0716900,PBANKA_0721800,PBANKA_0804500,PBANKA_0830200,PBANKA_0932000,PBANKA_1003600,PBANKA_1014500,PBANKA_1032100,PBANKA_1101400,PBANKA_1210600,PBANKA_1243000,PBANKA_1315700,PBANKA_1400600,PBANKA_1433600,PBANKA_1464900,	67.7	8.26	25.75	1.39132e-16	6.81746e-15	2.04524e-14
plasmodium_induced_gametogenesis_up_in_sexual_com_asexual_cc.tab	GO:0070258	inner membrane pellicle complex	43	18	PBANKA_0109900,PBANKA_0204600,PBANKA_0501800,PBANKA_0513000,PBANKA_0523900,PBANKA_0620400,PBANKA_0927300,PBANKA_1035400,PBANKA_1115300,PBANKA_1225400,PBANKA_1237300,PBANKA_1240600,PBANKA_1324300,PBANKA_1338900,PBANKA_1358500,PBANKA_1364400,PBANKA_1437600,PBANKA_1459500,	41.9	5.1	8.65	1.41747e-09	5.20922e-08	2.08369e-07
plasmodium_induced_gametogenesis_up_in_sexual_com_asexual_cc.tab	GO:0020039	pellicle	44	18	PBANKA_0109900,PBANKA_0204600,PBANKA_0501800,PBANKA_0513000,PBANKA_0523900,PBANKA_0620400,PBANKA_0927300,PBANKA_1035400,PBANKA_1115300,PBANKA_1225400,PBANKA_1237300,PBANKA_1240600,PBANKA_1324300,PBANKA_1338900,PBANKA_1358500,PBANKA_1364400,PBANKA_1437600,PBANKA_1459500,	40.9	4.99	8.32	2.22537e-09	6.5426e-08	3.2713e-07
plasmodium_induced_gametogenesis_up_in_sexual_com_asexual_cc.tab	GO:0042555	MCM complex	6	6	PBANKA_0610200,PBANKA_0615200,PBANKA_1024900,PBANKA_1131600,PBANKA_1241800,PBANKA_1415600,	100	12.19	inf	2.87344e-07	7.03993e-06	4.22396e-05
plasmodium_induced_gametogenesis_up_in_sexual_com_asexual_cc.tab	GO:1990225	rhoptry neck	10	7	PBANKA_0501400,PBANKA_0619700,PBANKA_0713100,PBANKA_0721800,PBANKA_0932000,PBANKA_1003600,PBANKA_1315700,	70	8.53	26.89	2.22317e-06	4.66865e-05	0.000326805
plasmodium_induced_gametogenesis_up_in_sexual_com_asexual_cc.tab	GO:0009986	cell surface	54	13	PBANKA_0111000,PBANKA_0209100,PBANKA_0501400,PBANKA_0501800,PBANKA_0512800,PBANKA_1002600,PBANKA_1107600,PBANKA_1115300,PBANKA_1128100,PBANKA_1210600,PBANKA_1212500,PBANKA_1342500,PBANKA_1355700,	24.1	2.93	3.7	0.000287601	0.00528467	0.0422773
plasmodium_induced_gametogenesis_up_in_sexual_com_asexual_cc.tab	GO:0005694	chromosome	45	11	PBANKA_0312500,PBANKA_0316000,PBANKA_0414300,PBANKA_0511700,PBANKA_0602000,PBANKA_0613200,PBANKA_0803000,PBANKA_1115700,PBANKA_1232700,PBANKA_1303400,PBANKA_1416900,	24.4	2.98	3.75	0.000738459	0.0120615	0.108554
plasmodium_induced_gametogenesis_up_in_sexual_com_asexual_cc.tab	GO:0016459	myosin complex	7	4	PBANKA_0112200,PBANKA_0929400,PBANKA_1355700,PBANKA_1444500,	57.1	6.96	15.16	0.00126842	0.017313	0.186458
plasmodium_induced_gametogenesis_up_in_sexual_com_asexual_cc.tab	GO:0030430	host cell cytoplasm	103	18	PBANKA_0208900,PBANKA_0216000,PBANKA_0314200,PBANKA_0410400,PBANKA_0501400,PBANKA_0519100,PBANKA_0519200,PBANKA_0519300,PBANKA_0519400,PBANKA_0713900,PBANKA_0830200,PBANKA_0927000,PBANKA_1002400,PBANKA_1032100,PBANKA_1128100,PBANKA_1145400,PBANKA_1443300,PBANKA_1464900,	17.5	2.13	2.49	0.0014133	0.017313	0.207756
plasmodium_induced_gametogenesis_up_in_sexual_com_asexual_cc.tab	GO:0033646	host intracellular part	103	18	PBANKA_0208900,PBANKA_0216000,PBANKA_0314200,PBANKA_0410400,PBANKA_0501400,PBANKA_0519100,PBANKA_0519200,PBANKA_0519300,PBANKA_0519400,PBANKA_0713900,PBANKA_0830200,PBANKA_0927000,PBANKA_1002400,PBANKA_1032100,PBANKA_1128100,PBANKA_1145400,PBANKA_1443300,PBANKA_1464900,	17.5	2.13	2.49	0.0014133	0.017313	0.207756
plasmodium_induced_gametogenesis_up_in_sexual_com_asexual_cc.tab	GO:0043656	intracellular region of host	104	18	PBANKA_0208900,PBANKA_0216000,PBANKA_0314200,PBANKA_0410400,PBANKA_0501400,PBANKA_0519100,PBANKA_0519200,PBANKA_0519300,PBANKA_0519400,PBANKA_0713900,PBANKA_0830200,PBANKA_0927000,PBANKA_1002400,PBANKA_1032100,PBANKA_1128100,PBANKA_1145400,PBANKA_1443300,PBANKA_1464900,	17.3	2.11	2.46	0.00158564	0.01793	0.233089
plasmodium_induced_gametogenesis_up_in_sexual_com_asexual_cc.tab	GO:0020009	microneme	29	8	PBANKA_0417800,PBANKA_0512800,PBANKA_0514200,PBANKA_0701900,PBANKA_0915000,PBANKA_1002100,PBANKA_1107600,PBANKA_1351500,	27.6	3.36	4.38	0.00171239	0.0179801	0.251722
plasmodium_induced_gametogenesis_up_in_sexual_com_asexual_cc.tab	GO:0000808	origin recognition complex	4	3	PBANKA_0312500,PBANKA_0602000,PBANKA_0803000,	75	9.14	33.99	0.00205074	0.019146	0.301459
plasmodium_induced_gametogenesis_up_in_sexual_com_asexual_cc.tab	GO:0033643	host cell part	115	19	PBANKA_0208900,PBANKA_0216000,PBANKA_0314200,PBANKA_0410400,PBANKA_0501400,PBANKA_0519100,PBANKA_0519200,PBANKA_0519300,PBANKA_0519400,PBANKA_0713900,PBANKA_0830200,PBANKA_0927000,PBANKA_1002400,PBANKA_1032100,PBANKA_1128100,PBANKA_1145400,PBANKA_1443300,PBANKA_1457200,PBANKA_1464900,	16.5	2.01	2.32	0.00208392	0.019146	0.306336
plasmodium_induced_gametogenesis_up_in_sexual_com_asexual_cc.tab	GO:0044427	chromosomal part	38	9	PBANKA_0312500,PBANKA_0316000,PBANKA_0414300,PBANKA_0602000,PBANKA_0613200,PBANKA_0803000,PBANKA_1115700,PBANKA_1232700,PBANKA_1303400,	23.7	2.89	3.57	0.00283953	0.0245536	0.417411
plasmodium_induced_gametogenesis_up_in_sexual_com_asexual_cc.tab	GO:0015629	actin cytoskeleton	14	5	PBANKA_0112200,PBANKA_0209300,PBANKA_0929400,PBANKA_1355700,PBANKA_1444500,	35.7	4.35	6.33	0.00385004	0.031442	0.565956
plasmodium_induced_gametogenesis_up_in_sexual_com_asexual_cc.tab	GO:0033655	host cell cytoplasm part	82	14	PBANKA_0208900,PBANKA_0314200,PBANKA_0410400,PBANKA_0501400,PBANKA_0519200,PBANKA_0519300,PBANKA_0519400,PBANKA_0713900,PBANKA_0927000,PBANKA_1002400,PBANKA_1032100,PBANKA_1128100,PBANKA_1145400,PBANKA_1464900,	17.1	2.08	2.39	0.00590135	0.0456578	0.867498
plasmodium_induced_gametogenesis_up_in_sexual_com_asexual_cc.tab	GO:0031262	Ndc80 complex	2	2	PBANKA_0414300,PBANKA_1115700,	100	12.19	inf	0.00670613	0.0484887	0.985801
plasmodium_induced_gametogenesis_up_in_sexual_com_asexual_cc.tab	GO:0018995	host	139	20	PBANKA_0208900,PBANKA_0216000,PBANKA_0314200,PBANKA_0410400,PBANKA_0418500,PBANKA_0501400,PBANKA_0519100,PBANKA_0519200,PBANKA_0519300,PBANKA_0519400,PBANKA_0713900,PBANKA_0830200,PBANKA_0927000,PBANKA_1002400,PBANKA_1032100,PBANKA_1128100,PBANKA_1145400,PBANKA_1443300,PBANKA_1457200,PBANKA_1464900,	14.4	1.75	1.96	0.00824638	0.0484887	1
plasmodium_induced_gametogenesis_up_in_sexual_com_asexual_cc.tab	GO:0043657	host cell	139	20	PBANKA_0208900,PBANKA_0216000,PBANKA_0314200,PBANKA_0410400,PBANKA_0418500,PBANKA_0501400,PBANKA_0519100,PBANKA_0519200,PBANKA_0519300,PBANKA_0519400,PBANKA_0713900,PBANKA_0830200,PBANKA_0927000,PBANKA_1002400,PBANKA_1032100,PBANKA_1128100,PBANKA_1145400,PBANKA_1443300,PBANKA_1457200,PBANKA_1464900,	14.4	1.75	1.96	0.00824638	0.0484887	1
plasmodium_induced_gametogenesis_up_in_sexual_com_asexual_cc.tab	GO:0044215	other organism	139	20	PBANKA_0208900,PBANKA_0216000,PBANKA_0314200,PBANKA_0410400,PBANKA_0418500,PBANKA_0501400,PBANKA_0519100,PBANKA_0519200,PBANKA_0519300,PBANKA_0519400,PBANKA_0713900,PBANKA_0830200,PBANKA_0927000,PBANKA_1002400,PBANKA_1032100,PBANKA_1128100,PBANKA_1145400,PBANKA_1443300,PBANKA_1457200,PBANKA_1464900,	14.4	1.75	1.96	0.00824638	0.0484887	1
plasmodium_induced_gametogenesis_up_in_sexual_com_asexual_cc.tab	GO:0044216	other organism cell	139	20	PBANKA_0208900,PBANKA_0216000,PBANKA_0314200,PBANKA_0410400,PBANKA_0418500,PBANKA_0501400,PBANKA_0519100,PBANKA_0519200,PBANKA_0519300,PBANKA_0519400,PBANKA_0713900,PBANKA_0830200,PBANKA_0927000,PBANKA_1002400,PBANKA_1032100,PBANKA_1128100,PBANKA_1145400,PBANKA_1443300,PBANKA_1457200,PBANKA_1464900,	14.4	1.75	1.96	0.00824638	0.0484887	1
plasmodium_induced_gametogenesis_up_in_sexual_com_asexual_cc.tab	GO:0044217	other organism part	139	20	PBANKA_0208900,PBANKA_0216000,PBANKA_0314200,PBANKA_0410400,PBANKA_0418500,PBANKA_0501400,PBANKA_0519100,PBANKA_0519200,PBANKA_0519300,PBANKA_0519400,PBANKA_0713900,PBANKA_0830200,PBANKA_0927000,PBANKA_1002400,PBANKA_1032100,PBANKA_1128100,PBANKA_1145400,PBANKA_1443300,PBANKA_1457200,PBANKA_1464900,	14.4	1.75	1.96	0.00824638	0.0484887	1
plasmodium_induced_gametogenesis_up_in_sexual_com_asexual_cc.tab	GO:0044430	cytoskeletal part	54	10	PBANKA_0102600,PBANKA_0106200,PBANKA_0112200,PBANKA_0209300,PBANKA_0834600,PBANKA_0929400,PBANKA_0941400,PBANKA_1355700,PBANKA_1429400,PBANKA_1444500,	18.5	2.26	2.61	0.0108411	0.0612938	1
plasmodium_induced_gametogenesis_up_in_sexual_com_asexual_cc.tab	GO:0005856	cytoskeleton	55	10	PBANKA_0102600,PBANKA_0106200,PBANKA_0112200,PBANKA_0209300,PBANKA_0834600,PBANKA_0929400,PBANKA_0941400,PBANKA_1355700,PBANKA_1429400,PBANKA_1444500,	18.2	2.22	2.55	0.0123232	0.0670932	1
plasmodium_induced_gametogenesis_up_in_sexual_com_asexual_cc.tab	GO:0000776	kinetochore	3	2	PBANKA_0414300,PBANKA_1115700,	66.7	8.12	22.56	0.0190266	0.0998899	1
plasmodium_induced_gametogenesis_up_in_sexual_com_asexual_cc.tab	GO:0020003	symbiont-containing vacuole	62	10	PBANKA_0208900,PBANKA_0314200,PBANKA_0501400,PBANKA_0519200,PBANKA_0519300,PBANKA_0519400,PBANKA_0713900,PBANKA_1032100,PBANKA_1128100,PBANKA_1464900,	16.1	1.97	2.2	0.0273137	0.133837	1
plasmodium_induced_gametogenesis_up_in_sexual_com_asexual_cc.tab	GO:0065010	extracellular membrane-bounded organelle	62	10	PBANKA_0208900,PBANKA_0314200,PBANKA_0501400,PBANKA_0519200,PBANKA_0519300,PBANKA_0519400,PBANKA_0713900,PBANKA_1032100,PBANKA_1128100,PBANKA_1464900,	16.1	1.97	2.2	0.0273137	0.133837	1
plasmodium_induced_gametogenesis_up_in_sexual_com_asexual_cc.tab	GO:0043230	extracellular organelle	63	10	PBANKA_0208900,PBANKA_0314200,PBANKA_0501400,PBANKA_0519200,PBANKA_0519300,PBANKA_0519400,PBANKA_0713900,PBANKA_1032100,PBANKA_1128100,PBANKA_1464900,	15.9	1.93	2.16	0.0302115	0.134578	1
plasmodium_induced_gametogenesis_up_in_sexual_com_asexual_cc.tab	GO:0044421	extracellular region part	63	10	PBANKA_0208900,PBANKA_0314200,PBANKA_0501400,PBANKA_0519200,PBANKA_0519300,PBANKA_0519400,PBANKA_0713900,PBANKA_1032100,PBANKA_1128100,PBANKA_1464900,	15.9	1.93	2.16	0.0302115	0.134578	1
plasmodium_induced_gametogenesis_up_in_sexual_com_asexual_cc.tab	GO:0005576	extracellular region	63	10	PBANKA_0208900,PBANKA_0314200,PBANKA_0501400,PBANKA_0519200,PBANKA_0519300,PBANKA_0519400,PBANKA_0713900,PBANKA_1032100,PBANKA_1128100,PBANKA_1464900,	15.9	1.93	2.16	0.0302115	0.134578	1
plasmodium_induced_gametogenesis_up_in_sexual_com_asexual_cc.tab	GO:0000775	chromosome, centromeric region	4	2	PBANKA_0414300,PBANKA_1115700,	50	6.09	11.28	0.0360025	0.155658	1
plasmodium_induced_gametogenesis_up_in_sexual_com_asexual_cc.tab	GO:0071944	cell periphery	57	9	PBANKA_0314200,PBANKA_0519200,PBANKA_0603900,PBANKA_0713900,PBANKA_0831000,PBANKA_1107600,PBANKA_1303400,PBANKA_1324300,PBANKA_1419800,	15.8	1.92	2.14	0.0399937	0.167973	1
plasmodium_induced_gametogenesis_up_in_sexual_com_asexual_cc.tab	GO:0005575	cellular component	1747	156	PBANKA_0101100,PBANKA_0102600,PBANKA_0102900,PBANKA_0106200,PBANKA_0109900,PBANKA_0111000,PBANKA_0111600,PBANKA_0112200,PBANKA_0204600,PBANKA_0208900,PBANKA_0209100,PBANKA_0209300,PBANKA_0216000,PBANKA_0306700,PBANKA_0312500,PBANKA_0313500,PBANKA_0314200,PBANKA_0316000,PBANKA_0402300,PBANKA_0404100,PBANKA_0406400,PBANKA_0410400,PBANKA_0414300,PBANKA_0416000,PBANKA_0417800,PBANKA_0418500,PBANKA_05…	8.9	1.09	1.3	0.0412205	0.168317	1
plasmodium_induced_gametogenesis_up_in_sexual_com_asexual_mf.tab	GO:0004672	protein kinase activity	80	22	PBANKA_0311400,PBANKA_0314200,PBANKA_0407400,PBANKA_0410400,PBANKA_0615200,PBANKA_0622100,PBANKA_0802200,PBANKA_0808000,PBANKA_0835600,PBANKA_0927000,PBANKA_1217100,PBANKA_1225000,PBANKA_1228800,PBANKA_1230200,PBANKA_1305200,PBANKA_1306900,PBANKA_1345900,PBANKA_1351500,PBANKA_1362100,PBANKA_1443000,PBANKA_1453400,PBANKA_1460500,	27.5	3.35	4.59	1.774e-07	4.27533e-05	4.27533e-05
plasmodium_induced_gametogenesis_up_in_sexual_com_asexual_mf.tab	GO:0016301	kinase activity	109	25	PBANKA_0104400,PBANKA_0311400,PBANKA_0314200,PBANKA_0407400,PBANKA_0410400,PBANKA_0615200,PBANKA_0622100,PBANKA_0713900,PBANKA_0802200,PBANKA_0808000,PBANKA_0831200,PBANKA_0835600,PBANKA_0927000,PBANKA_1217100,PBANKA_1225000,PBANKA_1228800,PBANKA_1230200,PBANKA_1305200,PBANKA_1306900,PBANKA_1345900,PBANKA_1351500,PBANKA_1362100,PBANKA_1443000,PBANKA_1453400,PBANKA_1460500,	22.9	2.8	3.61	1.12344e-06	0.000134747	0.00027075
plasmodium_induced_gametogenesis_up_in_sexual_com_asexual_mf.tab	GO:0016773	phosphotransferase activity, alcohol group as acceptor	97	23	PBANKA_0311400,PBANKA_0314200,PBANKA_0407400,PBANKA_0410400,PBANKA_0615200,PBANKA_0622100,PBANKA_0802200,PBANKA_0808000,PBANKA_0831200,PBANKA_0835600,PBANKA_0927000,PBANKA_1217100,PBANKA_1225000,PBANKA_1228800,PBANKA_1230200,PBANKA_1305200,PBANKA_1306900,PBANKA_1345900,PBANKA_1351500,PBANKA_1362100,PBANKA_1443000,PBANKA_1453400,PBANKA_1460500,	23.7	2.89	3.75	1.67735e-06	0.000134747	0.00040424
plasmodium_induced_gametogenesis_up_in_sexual_com_asexual_mf.tab	GO:0016772	transferase activity, transferring phosphorus-containing groups	173	29	PBANKA_0104400,PBANKA_0311400,PBANKA_0314200,PBANKA_0407400,PBANKA_0410400,PBANKA_0613200,PBANKA_0615200,PBANKA_0622100,PBANKA_0713900,PBANKA_0802200,PBANKA_0808000,PBANKA_0812000,PBANKA_0824500,PBANKA_0831200,PBANKA_0835600,PBANKA_0927000,PBANKA_1022300,PBANKA_1217100,PBANKA_1225000,PBANKA_1228800,PBANKA_1230200,PBANKA_1305200,PBANKA_1306900,PBANKA_1345900,PBANKA_1351500,PBANKA_1362100,PBANKA_14…	16.8	2.04	2.43	0.000106168	0.00639661	0.0255864
plasmodium_induced_gametogenesis_up_in_sexual_com_asexual_mf.tab	GO:0046812	host cell surface binding	9	5	PBANKA_0619700,PBANKA_0915000,PBANKA_1210600,PBANKA_1332700,PBANKA_1349000,	55.6	6.77	14.27	0.000341408	0.0164558	0.0822792
plasmodium_induced_gametogenesis_up_in_sexual_com_asexual_mf.tab	GO:0005509	calcium ion binding	33	9	PBANKA_0206300,PBANKA_0314200,PBANKA_0615200,PBANKA_0716200,PBANKA_0941400,PBANKA_1020100,PBANKA_1344700,PBANKA_1351500,PBANKA_1459500,	27.3	3.32	4.33	0.000966157	0.0327001	0.232844
plasmodium_induced_gametogenesis_up_in_sexual_com_asexual_mf.tab	GO:0016746	transferase activity, transferring acyl groups	40	10	PBANKA_0108300,PBANKA_0312600,PBANKA_0402300,PBANKA_0823800,PBANKA_0824500,PBANKA_0833300,PBANKA_0927300,PBANKA_1128100,PBANKA_1243000,PBANKA_1310700,	25	3.05	3.85	0.00106616	0.0327001	0.256943
plasmodium_induced_gametogenesis_up_in_sexual_com_asexual_mf.tab	GO:0140096	catalytic activity, acting on a protein	235	33	PBANKA_0304800,PBANKA_0305000,PBANKA_0305100,PBANKA_0311400,PBANKA_0314200,PBANKA_0407400,PBANKA_0410400,PBANKA_0615200,PBANKA_0622100,PBANKA_0802200,PBANKA_0808000,PBANKA_0824500,PBANKA_0835600,PBANKA_0927000,PBANKA_1002400,PBANKA_1014500,PBANKA_1106500,PBANKA_1217100,PBANKA_1222500,PBANKA_1225000,PBANKA_1228800,PBANKA_1230200,PBANKA_1305200,PBANKA_1306900,PBANKA_1310700,PBANKA_1318800,PBANKA_13…	14	1.71	1.97	0.00108548	0.0327001	0.261601
plasmodium_induced_gametogenesis_up_in_sexual_com_asexual_mf.tab	GO:0016409	palmitoyltransferase activity	12	5	PBANKA_0108300,PBANKA_0312600,PBANKA_0833300,PBANKA_0927300,PBANKA_1243000,	41.7	5.08	8.15	0.00174625	0.0467606	0.420846
plasmodium_induced_gametogenesis_up_in_sexual_com_asexual_mf.tab	GO:0046789	host cell surface receptor binding	4	3	PBANKA_0619700,PBANKA_1332700,PBANKA_1349000,	75	9.14	33.99	0.00205074	0.0476061	0.494228
plasmodium_induced_gametogenesis_up_in_sexual_com_asexual_mf.tab	GO:0016747	transferase activity, transferring acyl groups other than amino-acyl groups	30	8	PBANKA_0108300,PBANKA_0312600,PBANKA_0823800,PBANKA_0824500,PBANKA_0833300,PBANKA_0927300,PBANKA_1128100,PBANKA_1243000,	26.7	3.25	4.18	0.00217289	0.0476061	0.523667
plasmodium_induced_gametogenesis_up_in_sexual_com_asexual_mf.tab	GO:0016740	transferase activity	334	41	PBANKA_0104400,PBANKA_0108300,PBANKA_0311400,PBANKA_0312600,PBANKA_0314200,PBANKA_0402300,PBANKA_0407400,PBANKA_0410400,PBANKA_0613200,PBANKA_0615200,PBANKA_0622100,PBANKA_0713900,PBANKA_0719300,PBANKA_0802200,PBANKA_0808000,PBANKA_0812000,PBANKA_0812100,PBANKA_0823800,PBANKA_0824500,PBANKA_0831200,PBANKA_0833300,PBANKA_0835600,PBANKA_0927000,PBANKA_0927300,PBANKA_1022300,PBANKA_1128100,PBANKA_12…	12.3	1.5	1.69	0.00393939	0.0791162	0.949394
plasmodium_induced_gametogenesis_up_in_sexual_com_asexual_mf.tab	GO:0008144	drug binding	338	41	PBANKA_0112200,PBANKA_0202500,PBANKA_0311400,PBANKA_0314200,PBANKA_0316000,PBANKA_0407400,PBANKA_0410400,PBANKA_0511700,PBANKA_0602000,PBANKA_0609800,PBANKA_0610200,PBANKA_0611600,PBANKA_0615200,PBANKA_0622100,PBANKA_0802200,PBANKA_0808000,PBANKA_0819500,PBANKA_0835600,PBANKA_0927000,PBANKA_1024900,PBANKA_1105100,PBANKA_1131600,PBANKA_1217100,PBANKA_1225000,PBANKA_1228800,PBANKA_1230200,PBANKA_12…	12.1	1.48	1.66	0.00490511	0.0905035	1
plasmodium_induced_gametogenesis_up_in_sexual_com_asexual_mf.tab	GO:0005524	ATP binding	329	40	PBANKA_0112200,PBANKA_0202500,PBANKA_0311400,PBANKA_0314200,PBANKA_0316000,PBANKA_0407400,PBANKA_0410400,PBANKA_0511700,PBANKA_0602000,PBANKA_0609800,PBANKA_0610200,PBANKA_0611600,PBANKA_0615200,PBANKA_0622100,PBANKA_0802200,PBANKA_0808000,PBANKA_0819500,PBANKA_0835600,PBANKA_0927000,PBANKA_1024900,PBANKA_1105100,PBANKA_1131600,PBANKA_1217100,PBANKA_1225000,PBANKA_1228800,PBANKA_1230200,PBANKA_12…	12.2	1.48	1.66	0.00525747	0.0905035	1
plasmodium_induced_gametogenesis_up_in_sexual_com_asexual_mf.tab	GO:0032559	adenyl ribonucleotide binding	332	40	PBANKA_0112200,PBANKA_0202500,PBANKA_0311400,PBANKA_0314200,PBANKA_0316000,PBANKA_0407400,PBANKA_0410400,PBANKA_0511700,PBANKA_0602000,PBANKA_0609800,PBANKA_0610200,PBANKA_0611600,PBANKA_0615200,PBANKA_0622100,PBANKA_0802200,PBANKA_0808000,PBANKA_0819500,PBANKA_0835600,PBANKA_0927000,PBANKA_1024900,PBANKA_1105100,PBANKA_1131600,PBANKA_1217100,PBANKA_1225000,PBANKA_1228800,PBANKA_1230200,PBANKA_12…	12	1.47	1.64	0.00617436	0.0980373	1
plasmodium_induced_gametogenesis_up_in_sexual_com_asexual_mf.tab	GO:0030554	adenyl nucleotide binding	333	40	PBANKA_0112200,PBANKA_0202500,PBANKA_0311400,PBANKA_0314200,PBANKA_0316000,PBANKA_0407400,PBANKA_0410400,PBANKA_0511700,PBANKA_0602000,PBANKA_0609800,PBANKA_0610200,PBANKA_0611600,PBANKA_0615200,PBANKA_0622100,PBANKA_0802200,PBANKA_0808000,PBANKA_0819500,PBANKA_0835600,PBANKA_0927000,PBANKA_1024900,PBANKA_1105100,PBANKA_1131600,PBANKA_1217100,PBANKA_1225000,PBANKA_1228800,PBANKA_1230200,PBANKA_12…	12	1.46	1.64	0.0065087	0.0980373	1
plasmodium_induced_gametogenesis_up_in_sexual_com_asexual_mf.tab	GO:0015370	solute:sodium symporter activity	3	2	PBANKA_0306700,PBANKA_1115100,	66.7	8.12	22.56	0.0190266	0.227441	1
plasmodium_induced_gametogenesis_up_in_sexual_com_asexual_mf.tab	GO:0005328	neurotransmitter:sodium symporter activity	3	2	PBANKA_0306700,PBANKA_1115100,	66.7	8.12	22.56	0.0190266	0.227441	1
plasmodium_induced_gametogenesis_up_in_sexual_com_asexual_mf.tab	GO:0005326	neurotransmitter transporter activity	3	2	PBANKA_0306700,PBANKA_1115100,	66.7	8.12	22.56	0.0190266	0.227441	1
plasmodium_induced_gametogenesis_up_in_sexual_com_asexual_mf.tab	GO:0043167	ion binding	586	61	PBANKA_0112200,PBANKA_0202500,PBANKA_0206300,PBANKA_0311400,PBANKA_0314200,PBANKA_0316000,PBANKA_0406400,PBANKA_0407400,PBANKA_0410400,PBANKA_0511700,PBANKA_0602000,PBANKA_0609800,PBANKA_0610200,PBANKA_0611600,PBANKA_0615200,PBANKA_0622100,PBANKA_0701300,PBANKA_0712700,PBANKA_0716200,PBANKA_0802200,PBANKA_0808000,PBANKA_0819500,PBANKA_0834600,PBANKA_0835600,PBANKA_0927000,PBANKA_0941400,PBANKA_10…	10.4	1.27	1.41	0.0196865	0.227441	1
plasmodium_induced_gametogenesis_up_in_sexual_com_asexual_mf.tab	GO:0003677	DNA binding	151	20	PBANKA_0102900,PBANKA_0112100,PBANKA_0316000,PBANKA_0511700,PBANKA_0602000,PBANKA_0609800,PBANKA_0610200,PBANKA_0613200,PBANKA_0716900,PBANKA_0825700,PBANKA_1024900,PBANKA_1105100,PBANKA_1109100,PBANKA_1131600,PBANKA_1228100,PBANKA_1241800,PBANKA_1303400,PBANKA_1313100,PBANKA_1360000,PBANKA_1415600,	13.2	1.61	1.78	0.0198185	0.227441	1
plasmodium_induced_gametogenesis_up_in_sexual_com_asexual_mf.tab	GO:0036094	small molecule binding	459	49	PBANKA_0112200,PBANKA_0202500,PBANKA_0311400,PBANKA_0314200,PBANKA_0316000,PBANKA_0407400,PBANKA_0410400,PBANKA_0511700,PBANKA_0602000,PBANKA_0609800,PBANKA_0610200,PBANKA_0611600,PBANKA_0613200,PBANKA_0615200,PBANKA_0622100,PBANKA_0701300,PBANKA_0802200,PBANKA_0808000,PBANKA_0819500,PBANKA_0823800,PBANKA_0834600,PBANKA_0835600,PBANKA_0927000,PBANKA_0932900,PBANKA_1024900,PBANKA_1105100,PBANKA_11…	10.7	1.3	1.43	0.0244722	0.24631	1
plasmodium_induced_gametogenesis_up_in_sexual_com_asexual_mf.tab	GO:0035639	purine ribonucleoside triphosphate binding	405	44	PBANKA_0112200,PBANKA_0202500,PBANKA_0311400,PBANKA_0314200,PBANKA_0316000,PBANKA_0407400,PBANKA_0410400,PBANKA_0511700,PBANKA_0602000,PBANKA_0609800,PBANKA_0610200,PBANKA_0611600,PBANKA_0615200,PBANKA_0622100,PBANKA_0802200,PBANKA_0808000,PBANKA_0819500,PBANKA_0834600,PBANKA_0835600,PBANKA_0927000,PBANKA_1024900,PBANKA_1105100,PBANKA_1131600,PBANKA_1136000,PBANKA_1217100,PBANKA_1225000,PBANKA_12…	10.9	1.32	1.45	0.0250513	0.24631	1
plasmodium_induced_gametogenesis_up_in_sexual_com_asexual_mf.tab	GO:0032555	purine ribonucleotide binding	409	44	PBANKA_0112200,PBANKA_0202500,PBANKA_0311400,PBANKA_0314200,PBANKA_0316000,PBANKA_0407400,PBANKA_0410400,PBANKA_0511700,PBANKA_0602000,PBANKA_0609800,PBANKA_0610200,PBANKA_0611600,PBANKA_0615200,PBANKA_0622100,PBANKA_0802200,PBANKA_0808000,PBANKA_0819500,PBANKA_0834600,PBANKA_0835600,PBANKA_0927000,PBANKA_1024900,PBANKA_1105100,PBANKA_1131600,PBANKA_1136000,PBANKA_1217100,PBANKA_1225000,PBANKA_12…	10.8	1.31	1.43	0.0292531	0.24631	1
plasmodium_induced_gametogenesis_up_in_sexual_com_asexual_mf.tab	GO:0017076	purine nucleotide binding	410	44	PBANKA_0112200,PBANKA_0202500,PBANKA_0311400,PBANKA_0314200,PBANKA_0316000,PBANKA_0407400,PBANKA_0410400,PBANKA_0511700,PBANKA_0602000,PBANKA_0609800,PBANKA_0610200,PBANKA_0611600,PBANKA_0615200,PBANKA_0622100,PBANKA_0802200,PBANKA_0808000,PBANKA_0819500,PBANKA_0834600,PBANKA_0835600,PBANKA_0927000,PBANKA_1024900,PBANKA_1105100,PBANKA_1131600,PBANKA_1136000,PBANKA_1217100,PBANKA_1225000,PBANKA_12…	10.7	1.31	1.43	0.0303862	0.24631	1
plasmodium_induced_gametogenesis_up_in_sexual_com_asexual_mf.tab	GO:0032553	ribonucleotide binding	412	44	PBANKA_0112200,PBANKA_0202500,PBANKA_0311400,PBANKA_0314200,PBANKA_0316000,PBANKA_0407400,PBANKA_0410400,PBANKA_0511700,PBANKA_0602000,PBANKA_0609800,PBANKA_0610200,PBANKA_0611600,PBANKA_0615200,PBANKA_0622100,PBANKA_0802200,PBANKA_0808000,PBANKA_0819500,PBANKA_0834600,PBANKA_0835600,PBANKA_0927000,PBANKA_1024900,PBANKA_1105100,PBANKA_1131600,PBANKA_1136000,PBANKA_1217100,PBANKA_1225000,PBANKA_12…	10.7	1.3	1.42	0.0327561	0.24631	1
plasmodium_induced_gametogenesis_up_in_sexual_com_asexual_mf.tab	GO:0043168	anion binding	446	47	PBANKA_0112200,PBANKA_0202500,PBANKA_0311400,PBANKA_0314200,PBANKA_0316000,PBANKA_0407400,PBANKA_0410400,PBANKA_0511700,PBANKA_0602000,PBANKA_0609800,PBANKA_0610200,PBANKA_0611600,PBANKA_0615200,PBANKA_0622100,PBANKA_0701300,PBANKA_0802200,PBANKA_0808000,PBANKA_0819500,PBANKA_0834600,PBANKA_0835600,PBANKA_0927000,PBANKA_1024900,PBANKA_1105100,PBANKA_1131600,PBANKA_1136000,PBANKA_1217100,PBANKA_12…	10.5	1.28	1.4	0.0340156	0.24631	1
plasmodium_induced_gametogenesis_up_in_sexual_com_asexual_mf.tab	GO:0042578	phosphoric ester hydrolase activity	23	5	PBANKA_1318800,PBANKA_1329500,PBANKA_1332400,PBANKA_1419800,PBANKA_1419900,	21.7	2.65	3.15	0.0352377	0.24631	1
plasmodium_induced_gametogenesis_up_in_sexual_com_asexual_mf.tab	GO:0097367	carbohydrate derivative binding	414	44	PBANKA_0112200,PBANKA_0202500,PBANKA_0311400,PBANKA_0314200,PBANKA_0316000,PBANKA_0407400,PBANKA_0410400,PBANKA_0511700,PBANKA_0602000,PBANKA_0609800,PBANKA_0610200,PBANKA_0611600,PBANKA_0615200,PBANKA_0622100,PBANKA_0802200,PBANKA_0808000,PBANKA_0819500,PBANKA_0834600,PBANKA_0835600,PBANKA_0927000,PBANKA_1024900,PBANKA_1105100,PBANKA_1131600,PBANKA_1136000,PBANKA_1217100,PBANKA_1225000,PBANKA_12…	10.6	1.3	1.41	0.0352687	0.24631	1
plasmodium_induced_gametogenesis_up_in_sexual_com_asexual_mf.tab	GO:0004112	cyclic-nucleotide phosphodiesterase activity	4	2	PBANKA_1419800,PBANKA_1419900,	50	6.09	11.28	0.0360025	0.24631	1
plasmodium_induced_gametogenesis_up_in_sexual_com_asexual_mf.tab	GO:0004114	3',5'-cyclic-nucleotide phosphodiesterase activity	4	2	PBANKA_1419800,PBANKA_1419900,	50	6.09	11.28	0.0360025	0.24631	1
plasmodium_induced_gametogenesis_up_in_sexual_com_asexual_mf.tab	GO:0016705	oxidoreductase activity, acting on paired donors, with incorporation or reduction of molecular oxygen	4	2	PBANKA_0701300,PBANKA_1110700,	50	6.09	11.28	0.0360025	0.24631	1
plasmodium_induced_gametogenesis_up_in_sexual_com_asexual_mf.tab	GO:0015081	sodium ion transmembrane transporter activity	4	2	PBANKA_0306700,PBANKA_1115100,	50	6.09	11.28	0.0360025	0.24631	1
plasmodium_induced_gametogenesis_up_in_sexual_com_asexual_mf.tab	GO:0015293	symporter activity	4	2	PBANKA_0306700,PBANKA_1115100,	50	6.09	11.28	0.0360025	0.24631	1
plasmodium_induced_gametogenesis_up_in_sexual_com_asexual_mf.tab	GO:0015294	solute:cation symporter activity	4	2	PBANKA_0306700,PBANKA_1115100,	50	6.09	11.28	0.0360025	0.24631	1
plasmodium_induced_gametogenesis_up_in_sexual_com_asexual_mf.tab	GO:0000166	nucleotide binding	449	47	PBANKA_0112200,PBANKA_0202500,PBANKA_0311400,PBANKA_0314200,PBANKA_0316000,PBANKA_0407400,PBANKA_0410400,PBANKA_0511700,PBANKA_0602000,PBANKA_0609800,PBANKA_0610200,PBANKA_0611600,PBANKA_0613200,PBANKA_0615200,PBANKA_0622100,PBANKA_0802200,PBANKA_0808000,PBANKA_0819500,PBANKA_0823800,PBANKA_0834600,PBANKA_0835600,PBANKA_0927000,PBANKA_0932900,PBANKA_1024900,PBANKA_1105100,PBANKA_1131600,PBANKA_11…	10.5	1.28	1.39	0.0378152	0.24631	1
plasmodium_induced_gametogenesis_up_in_sexual_com_asexual_mf.tab	GO:1901265	nucleoside phosphate binding	449	47	PBANKA_0112200,PBANKA_0202500,PBANKA_0311400,PBANKA_0314200,PBANKA_0316000,PBANKA_0407400,PBANKA_0410400,PBANKA_0511700,PBANKA_0602000,PBANKA_0609800,PBANKA_0610200,PBANKA_0611600,PBANKA_0613200,PBANKA_0615200,PBANKA_0622100,PBANKA_0802200,PBANKA_0808000,PBANKA_0819500,PBANKA_0823800,PBANKA_0834600,PBANKA_0835600,PBANKA_0927000,PBANKA_0932900,PBANKA_1024900,PBANKA_1105100,PBANKA_1131600,PBANKA_11…	10.5	1.28	1.39	0.0378152	0.24631	1
plasmodium_up_in_female_comp_asexual_cc.tab	GO:0020039	pellicle	44	42	PBANKA_0109900,PBANKA_0204600,PBANKA_0402000,PBANKA_0402600,PBANKA_0402700,PBANKA_0501800,PBANKA_0513000,PBANKA_0515200,PBANKA_0523900,PBANKA_0620400,PBANKA_0620800,PBANKA_0707100,PBANKA_0714300,PBANKA_0830400,PBANKA_0907100,PBANKA_0927300,PBANKA_0932100,PBANKA_1013000,PBANKA_1013900,PBANKA_1025700,PBANKA_1034500,PBANKA_1035400,PBANKA_1109900,PBANKA_1115300,PBANKA_1120400,PBANKA_1202000,PBANKA_12…	95.5	3.63	62.37	9.57477e-23	2.89158e-20	2.89158e-20
plasmodium_up_in_female_comp_asexual_cc.tab	GO:0070258	inner membrane pellicle complex	43	41	PBANKA_0109900,PBANKA_0204600,PBANKA_0402000,PBANKA_0402600,PBANKA_0402700,PBANKA_0501800,PBANKA_0513000,PBANKA_0515200,PBANKA_0523900,PBANKA_0620400,PBANKA_0620800,PBANKA_0707100,PBANKA_0714300,PBANKA_0907100,PBANKA_0927300,PBANKA_0932100,PBANKA_1013000,PBANKA_1013900,PBANKA_1025700,PBANKA_1034500,PBANKA_1035400,PBANKA_1109900,PBANKA_1115300,PBANKA_1120400,PBANKA_1202000,PBANKA_1209400,PBANKA_12…	95.3	3.63	60.79	3.62574e-22	5.47486e-20	1.09497e-19
plasmodium_up_in_female_comp_asexual_cc.tab	GO:0045177	apical part of cell	86	58	PBANKA_0109800,PBANKA_0111600,PBANKA_0204600,PBANKA_0209300,PBANKA_0301000,PBANKA_0303900,PBANKA_0310700,PBANKA_0412900,PBANKA_0413800,PBANKA_0417800,PBANKA_0512800,PBANKA_0514200,PBANKA_0620600,PBANKA_0701900,PBANKA_0711400,PBANKA_0713100,PBANKA_0716600,PBANKA_0716900,PBANKA_0721800,PBANKA_0804500,PBANKA_0810700,PBANKA_0824200,PBANKA_0901300,PBANKA_0911500,PBANKA_0911700,PBANKA_0915000,PBANKA_09…	67.4	2.56	6.22	5.4447e-16	5.481e-14	1.6443e-13
plasmodium_up_in_female_comp_asexual_cc.tab	GO:0020007	apical complex	69	46	PBANKA_0111600,PBANKA_0301000,PBANKA_0303900,PBANKA_0412900,PBANKA_0413800,PBANKA_0417800,PBANKA_0512800,PBANKA_0514200,PBANKA_0701900,PBANKA_0713100,PBANKA_0716600,PBANKA_0716900,PBANKA_0721800,PBANKA_0804500,PBANKA_0810700,PBANKA_0824200,PBANKA_0901300,PBANKA_0911500,PBANKA_0911700,PBANKA_0915000,PBANKA_0932000,PBANKA_0933500,PBANKA_1002100,PBANKA_1002200,PBANKA_1006300,PBANKA_1014500,PBANKA_10…	66.7	2.54	5.91	1.2986e-12	9.80444e-11	3.92178e-10
plasmodium_up_in_female_comp_asexual_cc.tab	GO:0020009	microneme	29	22	PBANKA_0303900,PBANKA_0412900,PBANKA_0413800,PBANKA_0417800,PBANKA_0512800,PBANKA_0514200,PBANKA_0701900,PBANKA_0716600,PBANKA_0824200,PBANKA_0901300,PBANKA_0911700,PBANKA_0915000,PBANKA_0933500,PBANKA_1002100,PBANKA_1002200,PBANKA_1006300,PBANKA_1037800,PBANKA_1107600,PBANKA_1320700,PBANKA_1353400,PBANKA_1355600,PBANKA_1432300,	75.9	2.89	9.05	2.95907e-08	1.78728e-06	8.93638e-06
plasmodium_up_in_female_comp_asexual_cc.tab	GO:0044430	cytoskeletal part	54	31	PBANKA_0102600,PBANKA_0112200,PBANKA_0209300,PBANKA_0213900,PBANKA_0214000,PBANKA_0302200,PBANKA_0402600,PBANKA_0405600,PBANKA_0405800,PBANKA_0417700,PBANKA_0504300,PBANKA_0518100,PBANKA_0810700,PBANKA_0820200,PBANKA_0834600,PBANKA_0908500,PBANKA_0929300,PBANKA_0929400,PBANKA_1103300,PBANKA_1232400,PBANKA_1238300,PBANKA_1243100,PBANKA_1300500,PBANKA_1304500,PBANKA_1329200,PBANKA_1344100,PBANKA_13…	57.4	2.18	3.9	1.03806e-06	5.22488e-05	0.000313493
plasmodium_up_in_female_comp_asexual_cc.tab	GO:0044312	crystalloid	10	10	PBANKA_0204500,PBANKA_0417600,PBANKA_0512000,PBANKA_0605800,PBANKA_0704900,PBANKA_0720900,PBANKA_1035200,PBANKA_1300700,PBANKA_1315300,PBANKA_1319500,	100	3.8	inf	1.50936e-06	6.5118e-05	0.000455826
plasmodium_up_in_female_comp_asexual_cc.tab	GO:0005856	cytoskeleton	55	31	PBANKA_0102600,PBANKA_0112200,PBANKA_0209300,PBANKA_0213900,PBANKA_0214000,PBANKA_0302200,PBANKA_0402600,PBANKA_0405600,PBANKA_0405800,PBANKA_0417700,PBANKA_0504300,PBANKA_0518100,PBANKA_0810700,PBANKA_0820200,PBANKA_0834600,PBANKA_0908500,PBANKA_0929300,PBANKA_0929400,PBANKA_1103300,PBANKA_1232400,PBANKA_1238300,PBANKA_1243100,PBANKA_1300500,PBANKA_1304500,PBANKA_1329200,PBANKA_1344100,PBANKA_13…	56.4	2.14	3.74	1.79277e-06	6.76769e-05	0.000541415
plasmodium_up_in_female_comp_asexual_cc.tab	GO:0015629	actin cytoskeleton	14	12	PBANKA_0112200,PBANKA_0209300,PBANKA_0908500,PBANKA_0929300,PBANKA_0929400,PBANKA_1103300,PBANKA_1232400,PBANKA_1243100,PBANKA_1344100,PBANKA_1355700,PBANKA_1358900,PBANKA_1444500,	85.7	3.26	17.08	5.37536e-06	0.000180373	0.00162336
plasmodium_up_in_female_comp_asexual_cc.tab	GO:0009986	cell surface	54	29	PBANKA_0209100,PBANKA_0417200,PBANKA_0501800,PBANKA_0512800,PBANKA_0514900,PBANKA_0515000,PBANKA_0603300,PBANKA_0605800,PBANKA_0714300,PBANKA_0810700,PBANKA_0910900,PBANKA_0933500,PBANKA_1002200,PBANKA_1002600,PBANKA_1010400,PBANKA_1107600,PBANKA_1110900,PBANKA_1113400,PBANKA_1115300,PBANKA_1119200,PBANKA_1128100,PBANKA_1210600,PBANKA_1212500,PBANKA_1342500,PBANKA_1352500,PBANKA_1355700,PBANKA_13…	53.7	2.04	3.34	1.4129e-05	0.000426695	0.00426695
plasmodium_up_in_female_comp_asexual_cc.tab	GO:0016459	myosin complex	7	7	PBANKA_0112200,PBANKA_0908500,PBANKA_0929400,PBANKA_1103300,PBANKA_1344100,PBANKA_1355700,PBANKA_1444500,	100	3.8	inf	8.50659e-05	0.00233545	0.0256899
plasmodium_up_in_female_comp_asexual_cc.tab	GO:0005874	microtubule	11	8	PBANKA_0405600,PBANKA_0405800,PBANKA_0417700,PBANKA_0810700,PBANKA_0834600,PBANKA_1300500,PBANKA_1444800,PBANKA_1445000,	72.7	2.77	7.55	0.00166633	0.0419359	0.503231
plasmodium_up_in_female_comp_asexual_cc.tab	GO:0020008	rhoptry	31	16	PBANKA_0111600,PBANKA_0301000,PBANKA_0713100,PBANKA_0716900,PBANKA_0721800,PBANKA_0804500,PBANKA_0932000,PBANKA_1014500,PBANKA_1101400,PBANKA_1113500,PBANKA_1210600,PBANKA_1243000,PBANKA_1323500,PBANKA_1418900,PBANKA_1433600,PBANKA_1464900,	51.6	1.96	3.03	0.00218416	0.0507398	0.659617
plasmodium_up_in_female_comp_asexual_cc.tab	GO:0015630	microtubule cytoskeleton	40	19	PBANKA_0102600,PBANKA_0209300,PBANKA_0213900,PBANKA_0214000,PBANKA_0302200,PBANKA_0405600,PBANKA_0405800,PBANKA_0417700,PBANKA_0504300,PBANKA_0518100,PBANKA_0810700,PBANKA_0820200,PBANKA_0834600,PBANKA_1238300,PBANKA_1300500,PBANKA_1329200,PBANKA_1358900,PBANKA_1444800,PBANKA_1445000,	47.5	1.81	2.58	0.00299539	0.0646148	0.904608
plasmodium_up_in_female_comp_asexual_cc.tab	GO:0099080	supramolecular complex	12	8	PBANKA_0405600,PBANKA_0405800,PBANKA_0417700,PBANKA_0810700,PBANKA_0834600,PBANKA_1300500,PBANKA_1444800,PBANKA_1445000,	66.7	2.54	5.66	0.00385268	0.0646394	1
plasmodium_up_in_female_comp_asexual_cc.tab	GO:0099081	supramolecular polymer	12	8	PBANKA_0405600,PBANKA_0405800,PBANKA_0417700,PBANKA_0810700,PBANKA_0834600,PBANKA_1300500,PBANKA_1444800,PBANKA_1445000,	66.7	2.54	5.66	0.00385268	0.0646394	1
plasmodium_up_in_female_comp_asexual_cc.tab	GO:0099513	polymeric cytoskeletal fiber	12	8	PBANKA_0405600,PBANKA_0405800,PBANKA_0417700,PBANKA_0810700,PBANKA_0834600,PBANKA_1300500,PBANKA_1444800,PBANKA_1445000,	66.7	2.54	5.66	0.00385268	0.0646394	1
plasmodium_up_in_female_comp_asexual_cc.tab	GO:0099512	supramolecular fiber	12	8	PBANKA_0405600,PBANKA_0405800,PBANKA_0417700,PBANKA_0810700,PBANKA_0834600,PBANKA_1300500,PBANKA_1444800,PBANKA_1445000,	66.7	2.54	5.66	0.00385268	0.0646394	1
plasmodium_up_in_female_comp_asexual_cc.tab	GO:0000793	condensed chromosome	4	4	PBANKA_0405800,PBANKA_0917500,PBANKA_1127200,PBANKA_1402500,	100	3.8	inf	0.0047508	0.0755126	1
plasmodium_up_in_female_comp_asexual_cc.tab	GO:0005694	chromosome	45	20	PBANKA_0108800,PBANKA_0110500,PBANKA_0314700,PBANKA_0405800,PBANKA_0511700,PBANKA_0513900,PBANKA_0602000,PBANKA_0607700,PBANKA_0716000,PBANKA_0917500,PBANKA_0930200,PBANKA_1014800,PBANKA_1108700,PBANKA_1110100,PBANKA_1115700,PBANKA_1127200,PBANKA_1348400,PBANKA_1402500,PBANKA_1416900,PBANKA_1432700,	44.4	1.69	2.28	0.00607167	0.0916821	1
plasmodium_up_in_female_comp_asexual_cc.tab	GO:0005875	microtubule associated complex	18	10	PBANKA_0209300,PBANKA_0213900,PBANKA_0214000,PBANKA_0302200,PBANKA_0504300,PBANKA_0518100,PBANKA_0820200,PBANKA_1238300,PBANKA_1329200,PBANKA_1358900,	55.6	2.11	3.54	0.00778294	0.111926	1
plasmodium_up_in_female_comp_asexual_cc.tab	GO:0031224	intrinsic component of membrane	201	68	PBANKA_0104700,PBANKA_0203750,PBANKA_0204300,PBANKA_0208400,PBANKA_0303900,PBANKA_0313300,PBANKA_0313700,PBANKA_0405100,PBANKA_0413500,PBANKA_0509600,PBANKA_0602400,PBANKA_0603300,PBANKA_0606700,PBANKA_0702700,PBANKA_0703000,PBANKA_0720900,PBANKA_0806300,PBANKA_0812100,PBANKA_0815700,PBANKA_0817000,PBANKA_0825400,PBANKA_0827400,PBANKA_0904300,PBANKA_0910300,PBANKA_0915900,PBANKA_0933500,PBANKA_10…	33.8	1.29	1.48	0.00845519	0.116067	1
plasmodium_up_in_female_comp_asexual_cc.tab	GO:0016021	integral component of membrane	198	67	PBANKA_0104700,PBANKA_0203750,PBANKA_0204300,PBANKA_0208400,PBANKA_0303900,PBANKA_0313300,PBANKA_0313700,PBANKA_0405100,PBANKA_0413500,PBANKA_0509600,PBANKA_0602400,PBANKA_0603300,PBANKA_0606700,PBANKA_0702700,PBANKA_0703000,PBANKA_0720900,PBANKA_0806300,PBANKA_0812100,PBANKA_0815700,PBANKA_0817000,PBANKA_0825400,PBANKA_0827400,PBANKA_0904300,PBANKA_0910300,PBANKA_0915900,PBANKA_0933500,PBANKA_10…	33.8	1.29	1.48	0.00887758	0.116567	1
plasmodium_up_in_female_comp_asexual_cc.tab	GO:0071944	cell periphery	57	23	PBANKA_0303900,PBANKA_0503800,PBANKA_0603300,PBANKA_0702100,PBANKA_0707900,PBANKA_0711400,PBANKA_0712200,PBANKA_0714300,PBANKA_0720900,PBANKA_0902500,PBANKA_0910900,PBANKA_0915600,PBANKA_0931500,PBANKA_1013900,PBANKA_1104100,PBANKA_1107600,PBANKA_1136700,PBANKA_1211400,PBANKA_1231400,PBANKA_1324300,PBANKA_1328900,PBANKA_1359600,PBANKA_1444800,	40.4	1.53	1.93	0.0135754	0.170824	1
plasmodium_up_in_female_comp_asexual_cc.tab	GO:0000932	P-body	3	3	PBANKA_0719200,PBANKA_1217700,PBANKA_1301300,	100	3.8	inf	0.0181229	0.208876	1
plasmodium_up_in_female_comp_asexual_cc.tab	GO:0044311	exoneme	3	3	PBANKA_0911500,PBANKA_1107100,PBANKA_1222500,	100	3.8	inf	0.0181229	0.208876	1
plasmodium_up_in_female_comp_asexual_cc.tab	GO:0098687	chromosomal region	12	7	PBANKA_0110500,PBANKA_0405800,PBANKA_0607700,PBANKA_0930200,PBANKA_1014800,PBANKA_1115700,PBANKA_1348400,	58.3	2.22	3.95	0.0186743	0.208876	1
plasmodium_up_in_female_comp_asexual_cc.tab	GO:0016020	membrane	360	110	PBANKA_0102100,PBANKA_0104700,PBANKA_0203750,PBANKA_0204300,PBANKA_0208400,PBANKA_0302000,PBANKA_0303900,PBANKA_0306900,PBANKA_0307600,PBANKA_0313300,PBANKA_0313700,PBANKA_0402000,PBANKA_0405100,PBANKA_0413500,PBANKA_0509600,PBANKA_0514900,PBANKA_0515000,PBANKA_0602400,PBANKA_0603300,PBANKA_0606700,PBANKA_0607900,PBANKA_0608500,PBANKA_0617000,PBANKA_0619400,PBANKA_0702100,PBANKA_0702700,PBANKA_07…	30.6	1.16	1.27	0.0296712	0.320025	1
plasmodium_up_in_female_comp_asexual_cc.tab	GO:0044310	osmiophilic body	8	5	PBANKA_0303900,PBANKA_0911700,PBANKA_1430600,PBANKA_1460700,PBANKA_1463000,	62.5	2.38	4.7	0.0335342	0.349219	1
plasmodium_up_in_female_comp_asexual_cc.tab	GO:0099568	cytoplasmic region	6	4	PBANKA_0503800,PBANKA_0708100,PBANKA_1304500,PBANKA_1444800,	66.7	2.54	5.63	0.0446575	0.449553	1
plasmodium_up_in_female_comp_asexual_mf.tab	GO:0016746	transferase activity, transferring acyl groups	40	23	PBANKA_0107800,PBANKA_0108300,PBANKA_0308200,PBANKA_0312600,PBANKA_0402000,PBANKA_0402300,PBANKA_0505000,PBANKA_0506700,PBANKA_0512000,PBANKA_0707000,PBANKA_0824500,PBANKA_0833300,PBANKA_0927300,PBANKA_0932100,PBANKA_1027000,PBANKA_1125100,PBANKA_1128100,PBANKA_1201700,PBANKA_1243000,PBANKA_1310700,PBANKA_1410500,PBANKA_1419100,PBANKA_1459200,	57.5	2.19	3.88	2.58916e-05	0.0129976	0.0129976
plasmodium_up_in_female_comp_asexual_mf.tab	GO:0016747	transferase activity, transferring acyl groups other than amino-acyl groups	30	18	PBANKA_0108300,PBANKA_0308200,PBANKA_0312600,PBANKA_0402000,PBANKA_0512000,PBANKA_0707000,PBANKA_0824500,PBANKA_0833300,PBANKA_0927300,PBANKA_0932100,PBANKA_1027000,PBANKA_1125100,PBANKA_1128100,PBANKA_1201700,PBANKA_1243000,PBANKA_1410500,PBANKA_1419100,PBANKA_1459200,	60	2.28	4.29	9.36427e-05	0.0235043	0.0470087
plasmodium_up_in_female_comp_asexual_mf.tab	GO:0004672	protein kinase activity	80	35	PBANKA_0104100,PBANKA_0205800,PBANKA_0310300,PBANKA_0311400,PBANKA_0407400,PBANKA_0408200,PBANKA_0409400,PBANKA_0410400,PBANKA_0600600,PBANKA_0616700,PBANKA_0709700,PBANKA_0719900,PBANKA_0802200,PBANKA_0808000,PBANKA_0827100,PBANKA_0903800,PBANKA_0925500,PBANKA_0927000,PBANKA_0942000,PBANKA_1010900,PBANKA_1013300,PBANKA_1016200,PBANKA_1019800,PBANKA_1133100,PBANKA_1230200,PBANKA_1240700,PBANKA_13…	43.8	1.66	2.24	0.00045675	0.0719304	0.229289
plasmodium_up_in_female_comp_asexual_mf.tab	GO:0016409	palmitoyltransferase activity	12	9	PBANKA_0108300,PBANKA_0312600,PBANKA_0402000,PBANKA_0512000,PBANKA_0833300,PBANKA_0927300,PBANKA_0932100,PBANKA_1027000,PBANKA_1243000,	75	2.85	8.5	0.00057315	0.0719304	0.287721
plasmodium_up_in_female_comp_asexual_mf.tab	GO:0016773	phosphotransferase activity, alcohol group as acceptor	97	40	PBANKA_0104100,PBANKA_0205800,PBANKA_0310300,PBANKA_0311400,PBANKA_0407400,PBANKA_0408200,PBANKA_0409400,PBANKA_0410400,PBANKA_0600600,PBANKA_0616700,PBANKA_0709700,PBANKA_0719900,PBANKA_0802200,PBANKA_0808000,PBANKA_0827100,PBANKA_0831200,PBANKA_0903800,PBANKA_0918600,PBANKA_0919900,PBANKA_0925500,PBANKA_0927000,PBANKA_0942000,PBANKA_1010900,PBANKA_1013300,PBANKA_1016200,PBANKA_1019800,PBANKA_10…	41.2	1.57	2.02	0.000795791	0.0798974	0.399487
plasmodium_up_in_female_comp_asexual_mf.tab	GO:0004190	aspartic-type endopeptidase activity	9	7	PBANKA_0409700,PBANKA_0517600,PBANKA_1014500,PBANKA_1222500,PBANKA_1320700,PBANKA_1329100,PBANKA_1338700,	77.8	2.96	9.9	0.00182536	0.123513	0.916333
plasmodium_up_in_female_comp_asexual_mf.tab	GO:0070001	aspartic-type peptidase activity	9	7	PBANKA_0409700,PBANKA_0517600,PBANKA_1014500,PBANKA_1222500,PBANKA_1320700,PBANKA_1329100,PBANKA_1338700,	77.8	2.96	9.9	0.00182536	0.123513	0.916333
plasmodium_up_in_female_comp_asexual_mf.tab	GO:0003774	motor activity	23	13	PBANKA_0112200,PBANKA_0214000,PBANKA_0609500,PBANKA_0622400,PBANKA_0908500,PBANKA_1103300,PBANKA_1208200,PBANKA_1329200,PBANKA_1344100,PBANKA_1355700,PBANKA_1444500,PBANKA_1458300,PBANKA_1458800,	56.5	2.15	3.69	0.00196833	0.123513	0.988102
plasmodium_up_in_female_comp_asexual_mf.tab	GO:0016301	kinase activity	109	41	PBANKA_0104100,PBANKA_0205800,PBANKA_0310300,PBANKA_0311400,PBANKA_0407400,PBANKA_0408200,PBANKA_0409400,PBANKA_0410400,PBANKA_0600600,PBANKA_0616700,PBANKA_0709700,PBANKA_0717600,PBANKA_0719900,PBANKA_0802200,PBANKA_0808000,PBANKA_0827100,PBANKA_0831200,PBANKA_0903800,PBANKA_0919900,PBANKA_0925500,PBANKA_0927000,PBANKA_0942000,PBANKA_1010900,PBANKA_1013300,PBANKA_1016200,PBANKA_1019800,PBANKA_10…	37.6	1.43	1.73	0.00537012	0.299534	1
plasmodium_up_in_female_comp_asexual_mf.tab	GO:0003700	DNA-binding transcription factor activity	26	13	PBANKA_0102900,PBANKA_0112100,PBANKA_0905900,PBANKA_0928400,PBANKA_0932300,PBANKA_0939100,PBANKA_1015500,PBANKA_1210200,PBANKA_1228100,PBANKA_1313200,PBANKA_1319700,PBANKA_1329800,PBANKA_1403700,	50	1.9	2.84	0.00796176	0.39968	1
plasmodium_up_in_female_comp_asexual_mf.tab	GO:0008017	microtubule binding	14	8	PBANKA_0405600,PBANKA_0405800,PBANKA_0609500,PBANKA_0622400,PBANKA_1208200,PBANKA_1225500,PBANKA_1458300,PBANKA_1458800,	57.1	2.17	3.77	0.0139341	0.523682	1
plasmodium_up_in_female_comp_asexual_mf.tab	GO:0043565	sequence-specific DNA binding	25	12	PBANKA_0102900,PBANKA_0112100,PBANKA_0514000,PBANKA_0602000,PBANKA_0607700,PBANKA_0917500,PBANKA_0939100,PBANKA_1228100,PBANKA_1319700,PBANKA_1329800,PBANKA_1363700,PBANKA_1403700,	48	1.83	2.61	0.0157512	0.523682	1
plasmodium_up_in_female_comp_asexual_mf.tab	GO:0005200	structural constituent of cytoskeleton	7	5	PBANKA_0209300,PBANKA_0417700,PBANKA_0834600,PBANKA_1012000,PBANKA_1227000,	71.4	2.72	7.05	0.0160108	0.523682	1
plasmodium_up_in_female_comp_asexual_mf.tab	GO:0017176	phosphatidylinositol N-acetylglucosaminyltransferase activity	3	3	PBANKA_0812100,PBANKA_0907600,PBANKA_1118100,	100	3.8	inf	0.0181229	0.523682	1
plasmodium_up_in_female_comp_asexual_mf.tab	GO:0090482	vitamin transmembrane transporter activity	3	3	PBANKA_0303900,PBANKA_0702100,PBANKA_0931500,	100	3.8	inf	0.0181229	0.523682	1
plasmodium_up_in_female_comp_asexual_mf.tab	GO:0072349	modified amino acid transmembrane transporter activity	3	3	PBANKA_0303900,PBANKA_0702100,PBANKA_0931500,	100	3.8	inf	0.0181229	0.523682	1
plasmodium_up_in_female_comp_asexual_mf.tab	GO:0140096	catalytic activity, acting on a protein	235	76	PBANKA_0104100,PBANKA_0205800,PBANKA_0310300,PBANKA_0311400,PBANKA_0405700,PBANKA_0407200,PBANKA_0407400,PBANKA_0408200,PBANKA_0409400,PBANKA_0409700,PBANKA_0410400,PBANKA_0511000,PBANKA_0515350,PBANKA_0517600,PBANKA_0600600,PBANKA_0602800,PBANKA_0607700,PBANKA_0616700,PBANKA_0702700,PBANKA_0709700,PBANKA_0719900,PBANKA_0802200,PBANKA_0808000,PBANKA_0810400,PBANKA_0824500,PBANKA_0827100,PBANKA_09…	32.3	1.23	1.38	0.0182571	0.523682	1
plasmodium_up_in_female_comp_asexual_mf.tab	GO:0016849	phosphorus-oxygen lyase activity	5	4	PBANKA_0306400,PBANKA_0910300,PBANKA_1136700,PBANKA_1227600,	80	3.04	11.27	0.0187774	0.523682	1
plasmodium_up_in_female_comp_asexual_mf.tab	GO:0140110	transcription regulator activity	32	14	PBANKA_0102900,PBANKA_0112100,PBANKA_0905900,PBANKA_0927400,PBANKA_0928400,PBANKA_0932300,PBANKA_0939100,PBANKA_1015500,PBANKA_1210200,PBANKA_1228100,PBANKA_1313200,PBANKA_1319700,PBANKA_1329800,PBANKA_1403700,	43.8	1.66	2.2	0.0237697	0.628021	1
plasmodium_up_in_female_comp_asexual_mf.tab	GO:0003690	double-stranded DNA binding	16	8	PBANKA_0211600,PBANKA_0514000,PBANKA_0602000,PBANKA_0607700,PBANKA_0917500,PBANKA_0930200,PBANKA_0939500,PBANKA_1210200,	50	1.9	2.82	0.0357923	0.673429	1
plasmodium_up_in_female_comp_asexual_mf.tab	GO:0008081	phosphoric diester hydrolase activity	6	4	PBANKA_0607900,PBANKA_1035900,PBANKA_1333700,PBANKA_1419900,	66.7	2.54	5.63	0.0446575	0.673429	1
plasmodium_up_in_female_comp_male_cc.tab	GO:0020039	pellicle	44	32	PBANKA_0109900,PBANKA_0402700,PBANKA_0501800,PBANKA_0513000,PBANKA_0523900,PBANKA_0620400,PBANKA_0620800,PBANKA_0707100,PBANKA_0714300,PBANKA_0830400,PBANKA_0907100,PBANKA_0927300,PBANKA_0932100,PBANKA_1025700,PBANKA_1035400,PBANKA_1109900,PBANKA_1115300,PBANKA_1120400,PBANKA_1202000,PBANKA_1219100,PBANKA_1233700,PBANKA_1240600,PBANKA_1311300,PBANKA_1324300,PBANKA_1338900,PBANKA_1354600,PBANKA_13…	72.7	2.67	7.4	3.10401e-10	9.65347e-08	9.65347e-08
plasmodium_up_in_female_comp_male_cc.tab	GO:0070258	inner membrane pellicle complex	43	31	PBANKA_0109900,PBANKA_0402700,PBANKA_0501800,PBANKA_0513000,PBANKA_0523900,PBANKA_0620400,PBANKA_0620800,PBANKA_0707100,PBANKA_0714300,PBANKA_0907100,PBANKA_0927300,PBANKA_0932100,PBANKA_1025700,PBANKA_1035400,PBANKA_1109900,PBANKA_1115300,PBANKA_1120400,PBANKA_1202000,PBANKA_1219100,PBANKA_1233700,PBANKA_1240600,PBANKA_1311300,PBANKA_1324300,PBANKA_1338900,PBANKA_1354600,PBANKA_1354900,PBANKA_13…	72.1	2.65	7.16	8.55214e-10	1.32986e-07	2.65972e-07
plasmodium_up_in_female_comp_male_cc.tab	GO:0044312	crystalloid	10	10	PBANKA_0204500,PBANKA_0417600,PBANKA_0512000,PBANKA_0605800,PBANKA_0704900,PBANKA_0720900,PBANKA_1035200,PBANKA_1300700,PBANKA_1315300,PBANKA_1319500,	100	3.67	inf	2.13931e-06	0.000221775	0.000665326
plasmodium_up_in_female_comp_male_cc.tab	GO:0005739	mitochondrion	143	64	PBANKA_0102100,PBANKA_0109600,PBANKA_0300800,PBANKA_0302300,PBANKA_0309000,PBANKA_0506700,PBANKA_0507100,PBANKA_0512200,PBANKA_0516800,PBANKA_0518200,PBANKA_0520200,PBANKA_0602600,PBANKA_0608200,PBANKA_0705200,PBANKA_0705400,PBANKA_0715400,PBANKA_0717600,PBANKA_0816000,PBANKA_0816300,PBANKA_0816700,PBANKA_0824500,PBANKA_0828100,PBANKA_0828600,PBANKA_0828800,PBANKA_0834400,PBANKA_0901400,PBANKA_09…	44.8	1.64	2.27	2.87103e-06	0.000223223	0.000892891
plasmodium_up_in_female_comp_male_cc.tab	GO:0015629	actin cytoskeleton	14	10	PBANKA_0209300,PBANKA_0929300,PBANKA_0929400,PBANKA_1103300,PBANKA_1232400,PBANKA_1243100,PBANKA_1355700,PBANKA_1358900,PBANKA_1444500,PBANKA_1459300,	71.4	2.62	6.76	0.000698826	0.043467	0.217335
plasmodium_up_in_female_comp_male_cc.tab	GO:0009986	cell surface	54	25	PBANKA_0209100,PBANKA_0417200,PBANKA_0501800,PBANKA_0514900,PBANKA_0515000,PBANKA_0603300,PBANKA_0605800,PBANKA_0714300,PBANKA_0810700,PBANKA_1002200,PBANKA_1010400,PBANKA_1107600,PBANKA_1113400,PBANKA_1115300,PBANKA_1119200,PBANKA_1128100,PBANKA_1210600,PBANKA_1212500,PBANKA_1302800,PBANKA_1342500,PBANKA_1349800,PBANKA_1352500,PBANKA_1355700,PBANKA_1359700,PBANKA_1425200,	46.3	1.7	2.35	0.00189068	0.0910738	0.588001
plasmodium_up_in_female_comp_male_cc.tab	GO:0045177	apical part of cell	86	36	PBANKA_0109800,PBANKA_0111600,PBANKA_0209300,PBANKA_0310700,PBANKA_0412900,PBANKA_0413800,PBANKA_0417800,PBANKA_0514200,PBANKA_0620600,PBANKA_0711400,PBANKA_0716900,PBANKA_0721800,PBANKA_0810700,PBANKA_0824200,PBANKA_0929400,PBANKA_0932000,PBANKA_1002100,PBANKA_1002200,PBANKA_1014500,PBANKA_1037800,PBANKA_1101400,PBANKA_1103300,PBANKA_1107600,PBANKA_1113500,PBANKA_1210600,PBANKA_1229900,PBANKA_13…	41.9	1.54	1.97	0.00204989	0.0910738	0.637516
plasmodium_up_in_female_comp_male_cc.tab	GO:0005666	RNA polymerase III complex	7	5	PBANKA_0304200,PBANKA_0905700,PBANKA_1021900,PBANKA_1327000,PBANKA_1344000,	71.4	2.62	6.72	0.0186787	0.566284	1
plasmodium_up_in_female_comp_male_cc.tab	GO:0020007	apical complex	69	27	PBANKA_0111600,PBANKA_0412900,PBANKA_0413800,PBANKA_0417800,PBANKA_0514200,PBANKA_0716900,PBANKA_0721800,PBANKA_0810700,PBANKA_0824200,PBANKA_0932000,PBANKA_1002100,PBANKA_1002200,PBANKA_1014500,PBANKA_1037800,PBANKA_1101400,PBANKA_1107600,PBANKA_1113500,PBANKA_1210600,PBANKA_1349800,PBANKA_1353400,PBANKA_1355600,PBANKA_1410950,PBANKA_1414900,PBANKA_1418900,PBANKA_1432300,PBANKA_1445000,PBANKA_14…	39.1	1.44	1.75	0.0197395	0.566284	1
plasmodium_up_in_female_comp_male_cc.tab	GO:0005743	mitochondrial inner membrane	15	8	PBANKA_0102100,PBANKA_0520200,PBANKA_1009800,PBANKA_1017700,PBANKA_1102000,PBANKA_1121500,PBANKA_1210700,PBANKA_1354200,	53.3	1.96	3.08	0.0283669	0.566284	1
plasmodium_up_in_female_comp_male_cc.tab	GO:0020009	microneme	29	13	PBANKA_0412900,PBANKA_0413800,PBANKA_0417800,PBANKA_0514200,PBANKA_0824200,PBANKA_1002100,PBANKA_1002200,PBANKA_1037800,PBANKA_1107600,PBANKA_1349800,PBANKA_1353400,PBANKA_1355600,PBANKA_1432300,	44.8	1.65	2.19	0.0307281	0.566284	1
plasmodium_up_in_female_comp_male_cc.tab	GO:0019866	organelle inner membrane	16	8	PBANKA_0102100,PBANKA_0520200,PBANKA_1009800,PBANKA_1017700,PBANKA_1102000,PBANKA_1121500,PBANKA_1210700,PBANKA_1354200,	50	1.84	2.69	0.0435195	0.566284	1
plasmodium_up_in_female_comp_male_mf.tab	GO:0016829	lyase activity	30	19	PBANKA_0105900,PBANKA_0306400,PBANKA_0505800,PBANKA_0602600,PBANKA_0828100,PBANKA_0828700,PBANKA_0905100,PBANKA_0909000,PBANKA_0933900,PBANKA_1017900,PBANKA_1140700,PBANKA_1227600,PBANKA_1304100,PBANKA_1338200,PBANKA_1355200,PBANKA_1355900,PBANKA_1423700,PBANKA_1439500,PBANKA_1460600,	63.3	2.33	4.71	3.42573e-05	0.0175055	0.0175055
plasmodium_up_in_female_comp_male_mf.tab	GO:0016836	hydro-lyase activity	9	8	PBANKA_0828100,PBANKA_0905100,PBANKA_0909000,PBANKA_1304100,PBANKA_1338200,PBANKA_1355200,PBANKA_1423700,PBANKA_1460600,	88.9	3.27	21.61	0.000200704	0.0512799	0.10256
plasmodium_up_in_female_comp_male_mf.tab	GO:0016835	carbon-oxygen lyase activity	10	8	PBANKA_0828100,PBANKA_0905100,PBANKA_0909000,PBANKA_1304100,PBANKA_1338200,PBANKA_1355200,PBANKA_1423700,PBANKA_1460600,	80	2.94	10.8	0.000763441	0.130039	0.390118
plasmodium_up_in_female_comp_male_mf.tab	GO:0003824	catalytic activity	979	299	PBANKA_0102100,PBANKA_0105900,PBANKA_0107800,PBANKA_0108300,PBANKA_0110700,PBANKA_0203400,PBANKA_0203500,PBANKA_0206500,PBANKA_0207400,PBANKA_0211400,PBANKA_0213300,PBANKA_0214000,PBANKA_0300800,PBANKA_0301700,PBANKA_0302300,PBANKA_0302600,PBANKA_0304200,PBANKA_0304700,PBANKA_0305600,PBANKA_0306400,PBANKA_0308200,PBANKA_0308700,PBANKA_0310300,PBANKA_0311400,PBANKA_0312600,PBANKA_0401200,PBANKA_04…	30.5	1.12	1.29	0.0022823	0.291564	1
plasmodium_up_in_female_comp_male_mf.tab	GO:0016746	transferase activity, transferring acyl groups	40	19	PBANKA_0107800,PBANKA_0108300,PBANKA_0308200,PBANKA_0312600,PBANKA_0505000,PBANKA_0506700,PBANKA_0512000,PBANKA_0707000,PBANKA_0823800,PBANKA_0824500,PBANKA_0927300,PBANKA_0932100,PBANKA_1027000,PBANKA_1128100,PBANKA_1201700,PBANKA_1310700,PBANKA_1410500,PBANKA_1419100,PBANKA_1420900,	47.5	1.74	2.46	0.00458125	0.468204	1
plasmodium_up_in_female_comp_male_mf.tab	GO:0016747	transferase activity, transferring acyl groups other than amino-acyl groups	30	15	PBANKA_0108300,PBANKA_0308200,PBANKA_0312600,PBANKA_0512000,PBANKA_0707000,PBANKA_0823800,PBANKA_0824500,PBANKA_0927300,PBANKA_0932100,PBANKA_1027000,PBANKA_1128100,PBANKA_1201700,PBANKA_1410500,PBANKA_1419100,PBANKA_1420900,	50	1.84	2.71	0.00633457	0.469416	1
plasmodium_up_in_female_comp_male_mf.tab	GO:0032550	purine ribonucleoside binding	78	31	PBANKA_0203500,PBANKA_0206500,PBANKA_0417700,PBANKA_0418200,PBANKA_0518500,PBANKA_0703600,PBANKA_0713700,PBANKA_0717600,PBANKA_0821400,PBANKA_0904100,PBANKA_1008100,PBANKA_1008300,PBANKA_1009000,PBANKA_1113100,PBANKA_1113500,PBANKA_1135200,PBANKA_1136000,PBANKA_1231400,PBANKA_1306100,PBANKA_1322800,PBANKA_1345600,PBANKA_1354100,PBANKA_1360900,PBANKA_1361100,PBANKA_1364700,PBANKA_1418900,PBANKA_14…	39.7	1.46	1.8	0.0101048	0.469416	1
plasmodium_up_in_female_comp_male_mf.tab	GO:0032549	ribonucleoside binding	78	31	PBANKA_0203500,PBANKA_0206500,PBANKA_0417700,PBANKA_0418200,PBANKA_0518500,PBANKA_0703600,PBANKA_0713700,PBANKA_0717600,PBANKA_0821400,PBANKA_0904100,PBANKA_1008100,PBANKA_1008300,PBANKA_1009000,PBANKA_1113100,PBANKA_1113500,PBANKA_1135200,PBANKA_1136000,PBANKA_1231400,PBANKA_1306100,PBANKA_1322800,PBANKA_1345600,PBANKA_1354100,PBANKA_1360900,PBANKA_1361100,PBANKA_1364700,PBANKA_1418900,PBANKA_14…	39.7	1.46	1.8	0.0101048	0.469416	1
plasmodium_up_in_female_comp_male_mf.tab	GO:0001882	nucleoside binding	78	31	PBANKA_0203500,PBANKA_0206500,PBANKA_0417700,PBANKA_0418200,PBANKA_0518500,PBANKA_0703600,PBANKA_0713700,PBANKA_0717600,PBANKA_0821400,PBANKA_0904100,PBANKA_1008100,PBANKA_1008300,PBANKA_1009000,PBANKA_1113100,PBANKA_1113500,PBANKA_1135200,PBANKA_1136000,PBANKA_1231400,PBANKA_1306100,PBANKA_1322800,PBANKA_1345600,PBANKA_1354100,PBANKA_1360900,PBANKA_1361100,PBANKA_1364700,PBANKA_1418900,PBANKA_14…	39.7	1.46	1.8	0.0101048	0.469416	1
plasmodium_up_in_female_comp_male_mf.tab	GO:0005525	GTP binding	78	31	PBANKA_0203500,PBANKA_0206500,PBANKA_0417700,PBANKA_0418200,PBANKA_0518500,PBANKA_0703600,PBANKA_0713700,PBANKA_0717600,PBANKA_0821400,PBANKA_0904100,PBANKA_1008100,PBANKA_1008300,PBANKA_1009000,PBANKA_1113100,PBANKA_1113500,PBANKA_1135200,PBANKA_1136000,PBANKA_1231400,PBANKA_1306100,PBANKA_1322800,PBANKA_1345600,PBANKA_1354100,PBANKA_1360900,PBANKA_1361100,PBANKA_1364700,PBANKA_1418900,PBANKA_14…	39.7	1.46	1.8	0.0101048	0.469416	1
plasmodium_up_in_female_comp_male_mf.tab	GO:0001883	purine nucleoside binding	78	31	PBANKA_0203500,PBANKA_0206500,PBANKA_0417700,PBANKA_0418200,PBANKA_0518500,PBANKA_0703600,PBANKA_0713700,PBANKA_0717600,PBANKA_0821400,PBANKA_0904100,PBANKA_1008100,PBANKA_1008300,PBANKA_1009000,PBANKA_1113100,PBANKA_1113500,PBANKA_1135200,PBANKA_1136000,PBANKA_1231400,PBANKA_1306100,PBANKA_1322800,PBANKA_1345600,PBANKA_1354100,PBANKA_1360900,PBANKA_1361100,PBANKA_1364700,PBANKA_1418900,PBANKA_14…	39.7	1.46	1.8	0.0101048	0.469416	1
plasmodium_up_in_female_comp_male_mf.tab	GO:0032561	guanyl ribonucleotide binding	79	31	PBANKA_0203500,PBANKA_0206500,PBANKA_0417700,PBANKA_0418200,PBANKA_0518500,PBANKA_0703600,PBANKA_0713700,PBANKA_0717600,PBANKA_0821400,PBANKA_0904100,PBANKA_1008100,PBANKA_1008300,PBANKA_1009000,PBANKA_1113100,PBANKA_1113500,PBANKA_1135200,PBANKA_1136000,PBANKA_1231400,PBANKA_1306100,PBANKA_1322800,PBANKA_1345600,PBANKA_1354100,PBANKA_1360900,PBANKA_1361100,PBANKA_1364700,PBANKA_1418900,PBANKA_14…	39.2	1.44	1.76	0.0124293	0.488565	1
plasmodium_up_in_female_comp_male_mf.tab	GO:0019001	guanyl nucleotide binding	79	31	PBANKA_0203500,PBANKA_0206500,PBANKA_0417700,PBANKA_0418200,PBANKA_0518500,PBANKA_0703600,PBANKA_0713700,PBANKA_0717600,PBANKA_0821400,PBANKA_0904100,PBANKA_1008100,PBANKA_1008300,PBANKA_1009000,PBANKA_1113100,PBANKA_1113500,PBANKA_1135200,PBANKA_1136000,PBANKA_1231400,PBANKA_1306100,PBANKA_1322800,PBANKA_1345600,PBANKA_1354100,PBANKA_1360900,PBANKA_1361100,PBANKA_1364700,PBANKA_1418900,PBANKA_14…	39.2	1.44	1.76	0.0124293	0.488565	1
plasmodium_up_in_female_comp_male_mf.tab	GO:0004190	aspartic-type endopeptidase activity	9	6	PBANKA_0409700,PBANKA_0517600,PBANKA_1014500,PBANKA_1033200,PBANKA_1329100,PBANKA_1338700,	66.7	2.45	5.38	0.015345	0.522754	1
plasmodium_up_in_female_comp_male_mf.tab	GO:0070001	aspartic-type peptidase activity	9	6	PBANKA_0409700,PBANKA_0517600,PBANKA_1014500,PBANKA_1033200,PBANKA_1329100,PBANKA_1338700,	66.7	2.45	5.38	0.015345	0.522754	1
plasmodium_up_in_female_comp_male_mf.tab	GO:0004549	tRNA-specific ribonuclease activity	3	3	PBANKA_1317800,PBANKA_1342400,PBANKA_1460900,	100	3.67	inf	0.0201122	0.566058	1
plasmodium_up_in_female_comp_male_mf.tab	GO:0004312	fatty acid synthase activity	3	3	PBANKA_0308200,PBANKA_0823800,PBANKA_1410500,	100	3.67	inf	0.0201122	0.566058	1
plasmodium_up_in_female_comp_male_mf.tab	GO:0016846	carbon-sulfur lyase activity	3	3	PBANKA_0602600,PBANKA_0933900,PBANKA_1439500,	100	3.67	inf	0.0201122	0.566058	1
plasmodium_up_in_female_comp_male_mf.tab	GO:0016491	oxidoreductase activity	88	33	PBANKA_0102100,PBANKA_0203400,PBANKA_0213300,PBANKA_0403100,PBANKA_0404700,PBANKA_0404800,PBANKA_0511400,PBANKA_0512200,PBANKA_0518200,PBANKA_0611600,PBANKA_0617900,PBANKA_0816000,PBANKA_0819700,PBANKA_0823800,PBANKA_0824100,PBANKA_0828600,PBANKA_1009800,PBANKA_1013800,PBANKA_1017700,PBANKA_1033600,PBANKA_1110700,PBANKA_1122100,PBANKA_1137700,PBANKA_1140500,PBANKA_1143400,PBANKA_1228000,PBANKA_12…	37.5	1.38	1.63	0.0210472	0.566058	1
plasmodium_up_in_female_comp_male_mf.tab	GO:0016409	palmitoyltransferase activity	12	7	PBANKA_0108300,PBANKA_0312600,PBANKA_0512000,PBANKA_0927300,PBANKA_0932100,PBANKA_1027000,PBANKA_1420900,	58.3	2.14	3.77	0.0226281	0.578148	1
plasmodium_up_in_male_comp_asexual_cc.tab	GO:0020011	apicoplast	126	58	PBANKA_0101100,PBANKA_0101200,PBANKA_0213300,PBANKA_0305600,PBANKA_0305700,PBANKA_0401200,PBANKA_0403500,PBANKA_0408100,PBANKA_0412000,PBANKA_0505500,PBANKA_0505700,PBANKA_0520000,PBANKA_0612000,PBANKA_0614600,PBANKA_0714200,PBANKA_0714900,PBANKA_0718100,PBANKA_0809300,PBANKA_0814900,PBANKA_0817500,PBANKA_0822300,PBANKA_0823800,PBANKA_0826100,PBANKA_0904300,PBANKA_0922300,PBANKA_0923800,PBANKA_09…	46	1.78	2.57	4.7299e-07	6.9766e-05	0.000139532
plasmodium_up_in_male_comp_asexual_cc.tab	GO:0009536	plastid	126	58	PBANKA_0101100,PBANKA_0101200,PBANKA_0213300,PBANKA_0305600,PBANKA_0305700,PBANKA_0401200,PBANKA_0403500,PBANKA_0408100,PBANKA_0412000,PBANKA_0505500,PBANKA_0505700,PBANKA_0520000,PBANKA_0612000,PBANKA_0614600,PBANKA_0714200,PBANKA_0714900,PBANKA_0718100,PBANKA_0809300,PBANKA_0814900,PBANKA_0817500,PBANKA_0822300,PBANKA_0823800,PBANKA_0826100,PBANKA_0904300,PBANKA_0922300,PBANKA_0923800,PBANKA_09…	46	1.78	2.57	4.7299e-07	6.9766e-05	0.000139532
plasmodium_up_in_male_comp_asexual_cc.tab	GO:0005737	cytoplasm	875	277	PBANKA_0101100,PBANKA_0101200,PBANKA_0101300,PBANKA_0102000,PBANKA_0103800,PBANKA_0105400,PBANKA_0105500,PBANKA_0106600,PBANKA_0108500,PBANKA_0109200,PBANKA_0109600,PBANKA_0109700,PBANKA_0110000,PBANKA_0110400,PBANKA_0202000,PBANKA_0210200,PBANKA_0213300,PBANKA_0302000,PBANKA_0302300,PBANKA_0302700,PBANKA_0305600,PBANKA_0305700,PBANKA_0306800,PBANKA_0307000,PBANKA_0308600,PBANKA_0309000,PBANKA_03…	31.7	1.22	1.53	2.20084e-06	0.000216416	0.000649247
plasmodium_up_in_male_comp_asexual_cc.tab	GO:0044444	cytoplasmic part	695	226	PBANKA_0101100,PBANKA_0101200,PBANKA_0101300,PBANKA_0102000,PBANKA_0103800,PBANKA_0105400,PBANKA_0105500,PBANKA_0106600,PBANKA_0108500,PBANKA_0109200,PBANKA_0109600,PBANKA_0110000,PBANKA_0110400,PBANKA_0213300,PBANKA_0302000,PBANKA_0302300,PBANKA_0302700,PBANKA_0305600,PBANKA_0305700,PBANKA_0307000,PBANKA_0309000,PBANKA_0311000,PBANKA_0314500,PBANKA_0401200,PBANKA_0403500,PBANKA_0404800,PBANKA_04…	32.5	1.26	1.55	3.83411e-06	0.000282765	0.00113106
plasmodium_up_in_male_comp_asexual_cc.tab	GO:0005666	RNA polymerase III complex	7	7	PBANKA_0304200,PBANKA_0605200,PBANKA_0905700,PBANKA_0942200,PBANKA_1021900,PBANKA_1327000,PBANKA_1344000,	100	3.86	inf	7.65334e-05	0.00451547	0.0225774
plasmodium_up_in_male_comp_asexual_cc.tab	GO:1902494	catalytic complex	131	52	PBANKA_0101300,PBANKA_0203300,PBANKA_0205400,PBANKA_0211500,PBANKA_0303200,PBANKA_0303600,PBANKA_0304200,PBANKA_0306300,PBANKA_0315200,PBANKA_0404800,PBANKA_0417000,PBANKA_0502200,PBANKA_0605200,PBANKA_0617500,PBANKA_0707800,PBANKA_0709200,PBANKA_0715600,PBANKA_0807400,PBANKA_0813900,PBANKA_0832600,PBANKA_0905700,PBANKA_0921100,PBANKA_0926200,PBANKA_0931400,PBANKA_0942200,PBANKA_1016800,PBANKA_10…	39.7	1.53	1.95	0.000277413	0.0136395	0.0818368
plasmodium_up_in_male_comp_asexual_cc.tab	GO:0032991	protein-containing complex	578	181	PBANKA_0101300,PBANKA_0103800,PBANKA_0105400,PBANKA_0108500,PBANKA_0109200,PBANKA_0110000,PBANKA_0110400,PBANKA_0203300,PBANKA_0204400,PBANKA_0205400,PBANKA_0211500,PBANKA_0213500,PBANKA_0301500,PBANKA_0302000,PBANKA_0303200,PBANKA_0303600,PBANKA_0304200,PBANKA_0306300,PBANKA_0307000,PBANKA_0311000,PBANKA_0314500,PBANKA_0315200,PBANKA_0401000,PBANKA_0404800,PBANKA_0405100,PBANKA_0405200,PBANKA_04…	31.3	1.21	1.41	0.000601723	0.0253583	0.177508
plasmodium_up_in_male_comp_asexual_cc.tab	GO:0005622	intracellular	1327	380	PBANKA_0101100,PBANKA_0101200,PBANKA_0101300,PBANKA_0102000,PBANKA_0103800,PBANKA_0105400,PBANKA_0105500,PBANKA_0106600,PBANKA_0108500,PBANKA_0109200,PBANKA_0109600,PBANKA_0109700,PBANKA_0110000,PBANKA_0110400,PBANKA_0202000,PBANKA_0203300,PBANKA_0204400,PBANKA_0205400,PBANKA_0210200,PBANKA_0211500,PBANKA_0213300,PBANKA_0301500,PBANKA_0302000,PBANKA_0302300,PBANKA_0302700,PBANKA_0303200,PBANKA_03…	28.6	1.11	1.31	0.00100202	0.0300246	0.295596
plasmodium_up_in_male_comp_asexual_cc.tab	GO:1905368	peptidase complex	35	18	PBANKA_0205400,PBANKA_0211500,PBANKA_0303600,PBANKA_0417000,PBANKA_0502200,PBANKA_0715600,PBANKA_0807400,PBANKA_0813900,PBANKA_0832600,PBANKA_1039600,PBANKA_1130400,PBANKA_1130500,PBANKA_1209800,PBANKA_1226500,PBANKA_1233100,PBANKA_1301400,PBANKA_1346200,PBANKA_1351800,	51.4	1.99	3.08	0.00101553	0.0300246	0.299583
plasmodium_up_in_male_comp_asexual_cc.tab	GO:0012507	ER to Golgi transport vesicle membrane	5	5	PBANKA_0311000,PBANKA_0708000,PBANKA_1002800,PBANKA_1137200,PBANKA_1445400,	100	3.86	inf	0.00115378	0.0300246	0.340365
plasmodium_up_in_male_comp_asexual_cc.tab	GO:0030127	COPII vesicle coat	5	5	PBANKA_0311000,PBANKA_0708000,PBANKA_1002800,PBANKA_1137200,PBANKA_1445400,	100	3.86	inf	0.00115378	0.0300246	0.340365
plasmodium_up_in_male_comp_asexual_cc.tab	GO:0044424	intracellular part	1304	372	PBANKA_0101100,PBANKA_0101200,PBANKA_0101300,PBANKA_0102000,PBANKA_0103800,PBANKA_0105400,PBANKA_0105500,PBANKA_0106600,PBANKA_0108500,PBANKA_0109200,PBANKA_0109600,PBANKA_0109700,PBANKA_0110000,PBANKA_0110400,PBANKA_0202000,PBANKA_0203300,PBANKA_0204400,PBANKA_0205400,PBANKA_0210200,PBANKA_0211500,PBANKA_0213300,PBANKA_0301500,PBANKA_0302000,PBANKA_0302300,PBANKA_0302700,PBANKA_0303200,PBANKA_03…	28.5	1.1	1.29	0.00177608	0.0300246	0.523943
plasmodium_up_in_male_comp_asexual_cc.tab	GO:1905369	endopeptidase complex	31	16	PBANKA_0205400,PBANKA_0211500,PBANKA_0303600,PBANKA_0502200,PBANKA_0715600,PBANKA_0807400,PBANKA_0813900,PBANKA_0832600,PBANKA_1039600,PBANKA_1130400,PBANKA_1130500,PBANKA_1209800,PBANKA_1226500,PBANKA_1233100,PBANKA_1301400,PBANKA_1351800,	51.6	1.99	3.1	0.00184035	0.0300246	0.542902
plasmodium_up_in_male_comp_asexual_cc.tab	GO:0000502	proteasome complex	31	16	PBANKA_0205400,PBANKA_0211500,PBANKA_0303600,PBANKA_0502200,PBANKA_0715600,PBANKA_0807400,PBANKA_0813900,PBANKA_0832600,PBANKA_1039600,PBANKA_1130400,PBANKA_1130500,PBANKA_1209800,PBANKA_1226500,PBANKA_1233100,PBANKA_1301400,PBANKA_1351800,	51.6	1.99	3.1	0.00184035	0.0300246	0.542902
plasmodium_up_in_male_comp_asexual_cc.tab	GO:0098805	whole membrane	26	14	PBANKA_0105400,PBANKA_0311000,PBANKA_0415500,PBANKA_0708000,PBANKA_0717400,PBANKA_0913700,PBANKA_1002800,PBANKA_1012800,PBANKA_1014900,PBANKA_1035300,PBANKA_1107900,PBANKA_1137200,PBANKA_1442500,PBANKA_1445400,	53.8	2.08	3.38	0.00210577	0.0300246	0.621202
plasmodium_up_in_male_comp_asexual_cc.tab	GO:0030662	coated vesicle membrane	16	10	PBANKA_0105400,PBANKA_0311000,PBANKA_0415500,PBANKA_0708000,PBANKA_0717400,PBANKA_0913700,PBANKA_1002800,PBANKA_1014900,PBANKA_1137200,PBANKA_1445400,	62.5	2.41	4.82	0.00213735	0.0300246	0.630517
plasmodium_up_in_male_comp_asexual_cc.tab	GO:0030120	vesicle coat	16	10	PBANKA_0105400,PBANKA_0311000,PBANKA_0415500,PBANKA_0708000,PBANKA_0717400,PBANKA_0913700,PBANKA_1002800,PBANKA_1014900,PBANKA_1137200,PBANKA_1445400,	62.5	2.41	4.82	0.00213735	0.0300246	0.630517
plasmodium_up_in_male_comp_asexual_cc.tab	GO:0030660	Golgi-associated vesicle membrane	16	10	PBANKA_0105400,PBANKA_0311000,PBANKA_0415500,PBANKA_0708000,PBANKA_0717400,PBANKA_0913700,PBANKA_1002800,PBANKA_1014900,PBANKA_1137200,PBANKA_1445400,	62.5	2.41	4.82	0.00213735	0.0300246	0.630517
plasmodium_up_in_male_comp_asexual_cc.tab	GO:0012506	vesicle membrane	16	10	PBANKA_0105400,PBANKA_0311000,PBANKA_0415500,PBANKA_0708000,PBANKA_0717400,PBANKA_0913700,PBANKA_1002800,PBANKA_1014900,PBANKA_1137200,PBANKA_1445400,	62.5	2.41	4.82	0.00213735	0.0300246	0.630517
plasmodium_up_in_male_comp_asexual_cc.tab	GO:0044433	cytoplasmic vesicle part	16	10	PBANKA_0105400,PBANKA_0311000,PBANKA_0415500,PBANKA_0708000,PBANKA_0717400,PBANKA_0913700,PBANKA_1002800,PBANKA_1014900,PBANKA_1137200,PBANKA_1445400,	62.5	2.41	4.82	0.00213735	0.0300246	0.630517
plasmodium_up_in_male_comp_asexual_cc.tab	GO:0030659	cytoplasmic vesicle membrane	16	10	PBANKA_0105400,PBANKA_0311000,PBANKA_0415500,PBANKA_0708000,PBANKA_0717400,PBANKA_0913700,PBANKA_1002800,PBANKA_1014900,PBANKA_1137200,PBANKA_1445400,	62.5	2.41	4.82	0.00213735	0.0300246	0.630517
plasmodium_up_in_male_comp_asexual_cc.tab	GO:0030880	RNA polymerase complex	21	12	PBANKA_0203300,PBANKA_0303200,PBANKA_0304200,PBANKA_0605200,PBANKA_0905700,PBANKA_0942200,PBANKA_1021900,PBANKA_1038100,PBANKA_1105800,PBANKA_1327000,PBANKA_1344000,PBANKA_1463600,	57.1	2.21	3.86	0.00225858	0.0302855	0.666281
plasmodium_up_in_male_comp_asexual_cc.tab	GO:0005759	mitochondrial matrix	12	8	PBANKA_0302700,PBANKA_0834400,PBANKA_0923600,PBANKA_1010000,PBANKA_1037700,PBANKA_1140900,PBANKA_1237900,PBANKA_1446900,	66.7	2.57	5.77	0.0034757	0.0427221	1
plasmodium_up_in_male_comp_asexual_cc.tab	GO:0005732	small nucleolar ribonucleoprotein complex	12	8	PBANKA_0511200,PBANKA_0710900,PBANKA_0921500,PBANKA_0929600,PBANKA_1120500,PBANKA_1307200,PBANKA_1340200,PBANKA_1408000,	66.7	2.57	5.77	0.0034757	0.0427221	1
plasmodium_up_in_male_comp_asexual_cc.tab	GO:1990234	transferase complex	44	20	PBANKA_0101300,PBANKA_0203300,PBANKA_0303200,PBANKA_0304200,PBANKA_0605200,PBANKA_0905700,PBANKA_0921100,PBANKA_0931400,PBANKA_0942200,PBANKA_1021900,PBANKA_1038100,PBANKA_1105800,PBANKA_1245150,PBANKA_1306400,PBANKA_1327000,PBANKA_1344000,PBANKA_1419100,PBANKA_1427900,PBANKA_1457100,PBANKA_1463600,	45.5	1.75	2.42	0.0036815	0.0434417	1
plasmodium_up_in_male_comp_asexual_cc.tab	GO:0030135	coated vesicle	17	10	PBANKA_0105400,PBANKA_0311000,PBANKA_0415500,PBANKA_0708000,PBANKA_0717400,PBANKA_0913700,PBANKA_1002800,PBANKA_1014900,PBANKA_1137200,PBANKA_1445400,	58.8	2.27	4.13	0.00399916	0.0436945	1
plasmodium_up_in_male_comp_asexual_cc.tab	GO:0005798	Golgi-associated vesicle	17	10	PBANKA_0105400,PBANKA_0311000,PBANKA_0415500,PBANKA_0708000,PBANKA_0717400,PBANKA_0913700,PBANKA_1002800,PBANKA_1014900,PBANKA_1137200,PBANKA_1445400,	58.8	2.27	4.13	0.00399916	0.0436945	1
plasmodium_up_in_male_comp_asexual_cc.tab	GO:0022627	cytosolic small ribosomal subunit	10	7	PBANKA_0405300,PBANKA_0405400,PBANKA_0510900,PBANKA_0522800,PBANKA_0617200,PBANKA_1013100,PBANKA_1406800,	70	2.7	6.73	0.00429118	0.0452107	1
plasmodium_up_in_male_comp_asexual_cc.tab	GO:0005839	proteasome core complex	15	9	PBANKA_0205400,PBANKA_0211500,PBANKA_0832600,PBANKA_1130400,PBANKA_1130500,PBANKA_1209800,PBANKA_1226500,PBANKA_1233100,PBANKA_1301400,	60	2.32	4.33	0.00530349	0.0534553	1
plasmodium_up_in_male_comp_asexual_cc.tab	GO:0030134	COPII-coated ER to Golgi transport vesicle	6	5	PBANKA_0311000,PBANKA_0708000,PBANKA_1002800,PBANKA_1137200,PBANKA_1445400,	83.3	3.22	14.4	0.00543613	0.0534553	1
plasmodium_up_in_male_comp_asexual_cc.tab	GO:0044429	mitochondrial part	40	18	PBANKA_0102000,PBANKA_0302700,PBANKA_0520200,PBANKA_0834400,PBANKA_0923600,PBANKA_1010000,PBANKA_1012800,PBANKA_1035300,PBANKA_1037700,PBANKA_1102000,PBANKA_1121500,PBANKA_1132500,PBANKA_1140900,PBANKA_1219400,PBANKA_1237900,PBANKA_1305600,PBANKA_1442500,PBANKA_1446900,	45	1.74	2.37	0.00656382	0.0624621	1
plasmodium_up_in_male_comp_asexual_cc.tab	GO:0031090	organelle membrane	52	22	PBANKA_0102000,PBANKA_0105400,PBANKA_0302000,PBANKA_0311000,PBANKA_0415500,PBANKA_0520200,PBANKA_0708000,PBANKA_0717400,PBANKA_0913700,PBANKA_1002800,PBANKA_1012800,PBANKA_1014900,PBANKA_1035300,PBANKA_1102000,PBANKA_1107900,PBANKA_1121500,PBANKA_1132500,PBANKA_1137200,PBANKA_1219400,PBANKA_1244600,PBANKA_1442500,PBANKA_1445400,	42.3	1.63	2.13	0.00686258	0.0632644	1
plasmodium_up_in_male_comp_asexual_cc.tab	GO:0005654	nucleoplasm	29	14	PBANKA_0203300,PBANKA_0204400,PBANKA_0708700,PBANKA_0804800,PBANKA_1105800,PBANKA_1219800,PBANKA_1301200,PBANKA_1328600,PBANKA_1332900,PBANKA_1427900,PBANKA_1445400,PBANKA_1454500,PBANKA_1457100,PBANKA_1463600,	48.3	1.86	2.7	0.00760441	0.0679788	1
plasmodium_up_in_male_comp_asexual_cc.tab	GO:0098588	bounding membrane of organelle	32	15	PBANKA_0105400,PBANKA_0302000,PBANKA_0311000,PBANKA_0415500,PBANKA_0708000,PBANKA_0717400,PBANKA_0913700,PBANKA_1002800,PBANKA_1012800,PBANKA_1014900,PBANKA_1035300,PBANKA_1107900,PBANKA_1137200,PBANKA_1442500,PBANKA_1445400,	46.9	1.81	2.56	0.00811531	0.0704122	1
plasmodium_up_in_male_comp_asexual_cc.tab	GO:0031974	membrane-enclosed lumen	107	39	PBANKA_0203300,PBANKA_0204400,PBANKA_0301500,PBANKA_0302700,PBANKA_0415300,PBANKA_0504600,PBANKA_0511200,PBANKA_0708700,PBANKA_0714800,PBANKA_0804800,PBANKA_0834400,PBANKA_0903000,PBANKA_0905700,PBANKA_0918800,PBANKA_0923600,PBANKA_0929600,PBANKA_0937800,PBANKA_1010000,PBANKA_1025000,PBANKA_1037700,PBANKA_1105800,PBANKA_1140900,PBANKA_1219800,PBANKA_1227900,PBANKA_1228700,PBANKA_1237900,PBANKA_13…	36.4	1.41	1.68	0.00912371	0.0727431	1
plasmodium_up_in_male_comp_asexual_cc.tab	GO:0070013	intracellular organelle lumen	107	39	PBANKA_0203300,PBANKA_0204400,PBANKA_0301500,PBANKA_0302700,PBANKA_0415300,PBANKA_0504600,PBANKA_0511200,PBANKA_0708700,PBANKA_0714800,PBANKA_0804800,PBANKA_0834400,PBANKA_0903000,PBANKA_0905700,PBANKA_0918800,PBANKA_0923600,PBANKA_0929600,PBANKA_0937800,PBANKA_1010000,PBANKA_1025000,PBANKA_1037700,PBANKA_1105800,PBANKA_1140900,PBANKA_1219800,PBANKA_1227900,PBANKA_1228700,PBANKA_1237900,PBANKA_13…	36.4	1.41	1.68	0.00912371	0.0727431	1
plasmodium_up_in_male_comp_asexual_cc.tab	GO:0043233	organelle lumen	107	39	PBANKA_0203300,PBANKA_0204400,PBANKA_0301500,PBANKA_0302700,PBANKA_0415300,PBANKA_0504600,PBANKA_0511200,PBANKA_0708700,PBANKA_0714800,PBANKA_0804800,PBANKA_0834400,PBANKA_0903000,PBANKA_0905700,PBANKA_0918800,PBANKA_0923600,PBANKA_0929600,PBANKA_0937800,PBANKA_1010000,PBANKA_1025000,PBANKA_1037700,PBANKA_1105800,PBANKA_1140900,PBANKA_1219800,PBANKA_1227900,PBANKA_1228700,PBANKA_1237900,PBANKA_13…	36.4	1.41	1.68	0.00912371	0.0727431	1
plasmodium_up_in_male_comp_asexual_cc.tab	GO:0061695	transferase complex, transferring phosphorus-containing groups	24	12	PBANKA_0203300,PBANKA_0303200,PBANKA_0304200,PBANKA_0605200,PBANKA_0905700,PBANKA_0942200,PBANKA_1021900,PBANKA_1038100,PBANKA_1105800,PBANKA_1327000,PBANKA_1344000,PBANKA_1463600,	50	1.93	2.89	0.00942357	0.0731567	1
plasmodium_up_in_male_comp_asexual_cc.tab	GO:0044451	nucleoplasm part	27	13	PBANKA_0203300,PBANKA_0204400,PBANKA_0708700,PBANKA_0804800,PBANKA_1105800,PBANKA_1219800,PBANKA_1301200,PBANKA_1328600,PBANKA_1332900,PBANKA_1427900,PBANKA_1454500,PBANKA_1457100,PBANKA_1463600,	48.1	1.86	2.69	0.010288	0.0778196	1
plasmodium_up_in_male_comp_asexual_cc.tab	GO:0055029	nuclear DNA-directed RNA polymerase complex	19	10	PBANKA_0203300,PBANKA_0304200,PBANKA_0605200,PBANKA_0905700,PBANKA_0942200,PBANKA_1021900,PBANKA_1105800,PBANKA_1327000,PBANKA_1344000,PBANKA_1463600,	52.6	2.03	3.21	0.0113064	0.0813508	1
plasmodium_up_in_male_comp_asexual_cc.tab	GO:0000428	DNA-directed RNA polymerase complex	19	10	PBANKA_0203300,PBANKA_0304200,PBANKA_0605200,PBANKA_0905700,PBANKA_0942200,PBANKA_1021900,PBANKA_1105800,PBANKA_1327000,PBANKA_1344000,PBANKA_1463600,	52.6	2.03	3.21	0.0113064	0.0813508	1
plasmodium_up_in_male_comp_asexual_cc.tab	GO:0048475	coated membrane	28	13	PBANKA_0105400,PBANKA_0311000,PBANKA_0415500,PBANKA_0708000,PBANKA_0717400,PBANKA_0913700,PBANKA_0920300,PBANKA_0928600,PBANKA_1002800,PBANKA_1014900,PBANKA_1137200,PBANKA_1409900,PBANKA_1445400,	46.4	1.79	2.51	0.0147574	0.096013	1
plasmodium_up_in_male_comp_asexual_cc.tab	GO:0030117	membrane coat	28	13	PBANKA_0105400,PBANKA_0311000,PBANKA_0415500,PBANKA_0708000,PBANKA_0717400,PBANKA_0913700,PBANKA_0920300,PBANKA_0928600,PBANKA_1002800,PBANKA_1014900,PBANKA_1137200,PBANKA_1409900,PBANKA_1445400,	46.4	1.79	2.51	0.0147574	0.096013	1
plasmodium_up_in_male_comp_asexual_cc.tab	GO:0030137	COPI-coated vesicle	7	5	PBANKA_0105400,PBANKA_0415500,PBANKA_0717400,PBANKA_0913700,PBANKA_1014900,	71.4	2.76	7.19	0.0149715	0.096013	1
plasmodium_up_in_male_comp_asexual_cc.tab	GO:0030663	COPI-coated vesicle membrane	7	5	PBANKA_0105400,PBANKA_0415500,PBANKA_0717400,PBANKA_0913700,PBANKA_1014900,	71.4	2.76	7.19	0.0149715	0.096013	1
plasmodium_up_in_male_comp_asexual_cc.tab	GO:0030126	COPI vesicle coat	7	5	PBANKA_0105400,PBANKA_0415500,PBANKA_0717400,PBANKA_0913700,PBANKA_1014900,	71.4	2.76	7.19	0.0149715	0.096013	1
plasmodium_up_in_male_comp_asexual_cc.tab	GO:0022626	cytosolic ribosome	17	9	PBANKA_0405300,PBANKA_0405400,PBANKA_0510900,PBANKA_0522800,PBANKA_0617200,PBANKA_1013100,PBANKA_1013500,PBANKA_1351900,PBANKA_1406800,	52.9	2.04	3.25	0.0154212	0.0967929	1
plasmodium_up_in_male_comp_asexual_cc.tab	GO:0043231	intracellular membrane-bounded organelle	781	225	PBANKA_0101100,PBANKA_0101200,PBANKA_0102000,PBANKA_0105400,PBANKA_0109600,PBANKA_0109700,PBANKA_0203300,PBANKA_0204400,PBANKA_0213300,PBANKA_0301500,PBANKA_0302000,PBANKA_0302300,PBANKA_0302700,PBANKA_0304200,PBANKA_0305600,PBANKA_0305700,PBANKA_0306800,PBANKA_0309000,PBANKA_0315200,PBANKA_0401000,PBANKA_0401200,PBANKA_0401300,PBANKA_0403500,PBANKA_0405100,PBANKA_0406800,PBANKA_0408100,PBANKA_04…	28.8	1.11	1.23	0.0167899	0.103188	1
plasmodium_up_in_male_comp_asexual_cc.tab	GO:0016592	mediator complex	11	6	PBANKA_0708700,PBANKA_0804800,PBANKA_1219800,PBANKA_1301200,PBANKA_1328600,PBANKA_1332900,	54.5	2.11	3.45	0.0401582	0.241769	1
plasmodium_up_in_male_comp_asexual_cc.tab	GO:0043227	membrane-bounded organelle	853	240	PBANKA_0101100,PBANKA_0101200,PBANKA_0102000,PBANKA_0105400,PBANKA_0106600,PBANKA_0109600,PBANKA_0109700,PBANKA_0201800,PBANKA_0203300,PBANKA_0204400,PBANKA_0213300,PBANKA_0301500,PBANKA_0302000,PBANKA_0302300,PBANKA_0302700,PBANKA_0304200,PBANKA_0305600,PBANKA_0305700,PBANKA_0306800,PBANKA_0309000,PBANKA_0311000,PBANKA_0311700,PBANKA_0315200,PBANKA_0401000,PBANKA_0401200,PBANKA_0401300,PBANKA_04…	28.1	1.09	1.18	0.0414481	0.244544	1
plasmodium_up_in_male_comp_asexual_cc.tab	GO:0097708	intracellular vesicle	54	20	PBANKA_0105400,PBANKA_0106600,PBANKA_0311000,PBANKA_0415500,PBANKA_0416500,PBANKA_0418200,PBANKA_0708000,PBANKA_0717400,PBANKA_0913700,PBANKA_1002800,PBANKA_1014900,PBANKA_1102200,PBANKA_1110500,PBANKA_1128300,PBANKA_1137200,PBANKA_1318100,PBANKA_1323700,PBANKA_1334300,PBANKA_1409900,PBANKA_1445400,	37	1.43	1.7	0.0454184	0.257662	1
plasmodium_up_in_male_comp_asexual_cc.tab	GO:0031410	cytoplasmic vesicle	54	20	PBANKA_0105400,PBANKA_0106600,PBANKA_0311000,PBANKA_0415500,PBANKA_0416500,PBANKA_0418200,PBANKA_0708000,PBANKA_0717400,PBANKA_0913700,PBANKA_1002800,PBANKA_1014900,PBANKA_1102200,PBANKA_1110500,PBANKA_1128300,PBANKA_1137200,PBANKA_1318100,PBANKA_1323700,PBANKA_1334300,PBANKA_1409900,PBANKA_1445400,	37	1.43	1.7	0.0454184	0.257662	1
plasmodium_up_in_male_comp_asexual_cc.tab	GO:0015935	small ribosomal subunit	20	9	PBANKA_0405300,PBANKA_0405400,PBANKA_0510900,PBANKA_0522800,PBANKA_0613400,PBANKA_0617200,PBANKA_1013100,PBANKA_1140900,PBANKA_1406800,	45	1.74	2.36	0.0497811	0.266019	1
plasmodium_up_in_male_comp_asexual_mf.tab	GO:0140098	catalytic activity, acting on RNA	119	64	PBANKA_0108900,PBANKA_0110700,PBANKA_0210200,PBANKA_0304200,PBANKA_0306800,PBANKA_0308600,PBANKA_0315000,PBANKA_0415300,PBANKA_0504600,PBANKA_0505700,PBANKA_0511500,PBANKA_0514700,PBANKA_0518700,PBANKA_0605200,PBANKA_0615100,PBANKA_0615400,PBANKA_0617500,PBANKA_0709300,PBANKA_0718100,PBANKA_0720800,PBANKA_0814900,PBANKA_0819700,PBANKA_0823900,PBANKA_0826100,PBANKA_0905700,PBANKA_0913800,PBANKA_09…	53.8	2.08	3.55	3.28898e-11	1.73987e-08	1.73987e-08
plasmodium_up_in_male_comp_asexual_mf.tab	GO:0140101	catalytic activity, acting on a tRNA	52	33	PBANKA_0108900,PBANKA_0110700,PBANKA_0210200,PBANKA_0308600,PBANKA_0518700,PBANKA_0615100,PBANKA_0615400,PBANKA_0718100,PBANKA_0814900,PBANKA_0819700,PBANKA_0826100,PBANKA_0921100,PBANKA_0922300,PBANKA_0930500,PBANKA_0942900,PBANKA_1022800,PBANKA_1025900,PBANKA_1033600,PBANKA_1109200,PBANKA_1127500,PBANKA_1133500,PBANKA_1143600,PBANKA_1213600,PBANKA_1325600,PBANKA_1342400,PBANKA_1346600,PBANKA_13…	63.5	2.45	5.16	9.71737e-09	2.57025e-06	5.14049e-06
plasmodium_up_in_male_comp_asexual_mf.tab	GO:0016875	ligase activity, forming carbon-oxygen bonds	36	23	PBANKA_0210200,PBANKA_0308600,PBANKA_0518700,PBANKA_0615400,PBANKA_0814900,PBANKA_0826100,PBANKA_0922300,PBANKA_0930500,PBANKA_0942900,PBANKA_1022800,PBANKA_1025900,PBANKA_1109200,PBANKA_1133500,PBANKA_1143600,PBANKA_1213600,PBANKA_1325600,PBANKA_1346600,PBANKA_1347700,PBANKA_1350700,PBANKA_1362900,PBANKA_1429600,PBANKA_1431700,PBANKA_1446700,	63.9	2.47	5.19	1.55755e-06	0.000205986	0.000823945
plasmodium_up_in_male_comp_asexual_mf.tab	GO:0004812	aminoacyl-tRNA ligase activity	36	23	PBANKA_0210200,PBANKA_0308600,PBANKA_0518700,PBANKA_0615400,PBANKA_0814900,PBANKA_0826100,PBANKA_0922300,PBANKA_0930500,PBANKA_0942900,PBANKA_1022800,PBANKA_1025900,PBANKA_1109200,PBANKA_1133500,PBANKA_1143600,PBANKA_1213600,PBANKA_1325600,PBANKA_1346600,PBANKA_1347700,PBANKA_1350700,PBANKA_1362900,PBANKA_1429600,PBANKA_1431700,PBANKA_1446700,	63.9	2.47	5.19	1.55755e-06	0.000205986	0.000823945
plasmodium_up_in_male_comp_asexual_mf.tab	GO:0003746	translation elongation factor activity	9	9	PBANKA_0403500,PBANKA_0603200,PBANKA_0814200,PBANKA_0814400,PBANKA_1133300,PBANKA_1133400,PBANKA_1218900,PBANKA_1345600,PBANKA_1352000,	100	3.86	inf	5.05575e-06	0.000496625	0.00267449
plasmodium_up_in_male_comp_asexual_mf.tab	GO:0003824	catalytic activity	979	303	PBANKA_0101200,PBANKA_0101300,PBANKA_0105500,PBANKA_0106600,PBANKA_0108900,PBANKA_0109100,PBANKA_0110700,PBANKA_0201800,PBANKA_0203400,PBANKA_0203500,PBANKA_0205400,PBANKA_0205700,PBANKA_0210200,PBANKA_0211400,PBANKA_0211500,PBANKA_0213300,PBANKA_0214200,PBANKA_0302300,PBANKA_0302700,PBANKA_0303200,PBANKA_0304200,PBANKA_0304300,PBANKA_0304700,PBANKA_0305600,PBANKA_0306800,PBANKA_0308400,PBANKA_03…	30.9	1.19	1.48	5.6328e-06	0.000496625	0.00297975
plasmodium_up_in_male_comp_asexual_mf.tab	GO:0016874	ligase activity	64	32	PBANKA_0210200,PBANKA_0308600,PBANKA_0407600,PBANKA_0518700,PBANKA_0613600,PBANKA_0615400,PBANKA_0718100,PBANKA_0814900,PBANKA_0826100,PBANKA_0922300,PBANKA_0930500,PBANKA_0942900,PBANKA_1022800,PBANKA_1025900,PBANKA_1109200,PBANKA_1111800,PBANKA_1127500,PBANKA_1127700,PBANKA_1133500,PBANKA_1141200,PBANKA_1143600,PBANKA_1213600,PBANKA_1325600,PBANKA_1340000,PBANKA_1346600,PBANKA_1347700,PBANKA_13…	50	1.93	2.95	2.51193e-05	0.0018983	0.0132881
plasmodium_up_in_male_comp_asexual_mf.tab	GO:0048037	cofactor binding	68	33	PBANKA_0112400,PBANKA_0302300,PBANKA_0401300,PBANKA_0518200,PBANKA_0617900,PBANKA_0714900,PBANKA_0819100,PBANKA_0819700,PBANKA_0820600,PBANKA_0822300,PBANKA_0823800,PBANKA_0938500,PBANKA_1033600,PBANKA_1035300,PBANKA_1038000,PBANKA_1118700,PBANKA_1121100,PBANKA_1223200,PBANKA_1237400,PBANKA_1239700,PBANKA_1315100,PBANKA_1318400,PBANKA_1326300,PBANKA_1330600,PBANKA_1357500,PBANKA_1358600,PBANKA_14…	48.5	1.87	2.78	4.11584e-05	0.0027216	0.0217728
plasmodium_up_in_male_comp_asexual_mf.tab	GO:0003723	RNA binding	196	73	PBANKA_0110400,PBANKA_0110900,PBANKA_0202000,PBANKA_0204400,PBANKA_0214200,PBANKA_0306800,PBANKA_0315000,PBANKA_0315200,PBANKA_0403500,PBANKA_0412800,PBANKA_0415300,PBANKA_0502300,PBANKA_0506100,PBANKA_0514700,PBANKA_0516800,PBANKA_0518800,PBANKA_0602500,PBANKA_0603200,PBANKA_0604800,PBANKA_0606000,PBANKA_0614500,PBANKA_0617500,PBANKA_0703200,PBANKA_0703600,PBANKA_0707800,PBANKA_0709300,PBANKA_07…	37.2	1.44	1.78	0.000187366	0.0110129	0.0991165
plasmodium_up_in_male_comp_asexual_mf.tab	GO:0046915	transition metal ion transmembrane transporter activity	6	6	PBANKA_0506500,PBANKA_1021500,PBANKA_1219500,PBANKA_1238700,PBANKA_1302900,PBANKA_1438600,	100	3.86	inf	0.000297311	0.0157278	0.157278
plasmodium_up_in_male_comp_asexual_mf.tab	GO:0008135	translation factor activity, RNA binding	42	20	PBANKA_0110400,PBANKA_0202000,PBANKA_0403500,PBANKA_0412800,PBANKA_0603200,PBANKA_0604800,PBANKA_0614500,PBANKA_0703600,PBANKA_0715200,PBANKA_0814200,PBANKA_0814400,PBANKA_1016100,PBANKA_1133300,PBANKA_1133400,PBANKA_1218900,PBANKA_1232500,PBANKA_1242800,PBANKA_1345600,PBANKA_1352000,PBANKA_1410900,	47.6	1.84	2.65	0.00184965	0.0889514	0.978465
plasmodium_up_in_male_comp_asexual_mf.tab	GO:0008168	methyltransferase activity	57	25	PBANKA_0211400,PBANKA_0302700,PBANKA_0315000,PBANKA_0504600,PBANKA_0514700,PBANKA_0601500,PBANKA_0709300,PBANKA_0801900,PBANKA_0809800,PBANKA_0918800,PBANKA_0921100,PBANKA_1004700,PBANKA_1018400,PBANKA_1030800,PBANKA_1035100,PBANKA_1035300,PBANKA_1137100,PBANKA_1207300,PBANKA_1240400,PBANKA_1408100,PBANKA_1426000,PBANKA_1445300,PBANKA_1450100,PBANKA_1451300,PBANKA_1451400,	43.9	1.69	2.28	0.00224745	0.0990753	1
plasmodium_up_in_male_comp_asexual_mf.tab	GO:0008237	metallopeptidase activity	17	10	PBANKA_0521600,PBANKA_0834400,PBANKA_1010200,PBANKA_1213700,PBANKA_1226200,PBANKA_1237900,PBANKA_1305600,PBANKA_1309900,PBANKA_1318100,PBANKA_1328300,	58.8	2.27	4.13	0.00399916	0.151353	1
plasmodium_up_in_male_comp_asexual_mf.tab	GO:0008238	exopeptidase activity	8	6	PBANKA_0833100,PBANKA_1010200,PBANKA_1213700,PBANKA_1226200,PBANKA_1309900,PBANKA_1318100,	75	2.9	8.65	0.0050644	0.151353	1
plasmodium_up_in_male_comp_asexual_mf.tab	GO:0004177	aminopeptidase activity	8	6	PBANKA_0833100,PBANKA_1010200,PBANKA_1213700,PBANKA_1226200,PBANKA_1309900,PBANKA_1318100,	75	2.9	8.65	0.0050644	0.151353	1
plasmodium_up_in_male_comp_asexual_mf.tab	GO:0016741	transferase activity, transferring one-carbon groups	60	25	PBANKA_0211400,PBANKA_0302700,PBANKA_0315000,PBANKA_0504600,PBANKA_0514700,PBANKA_0601500,PBANKA_0709300,PBANKA_0801900,PBANKA_0809800,PBANKA_0918800,PBANKA_0921100,PBANKA_1004700,PBANKA_1018400,PBANKA_1030800,PBANKA_1035100,PBANKA_1035300,PBANKA_1137100,PBANKA_1207300,PBANKA_1240400,PBANKA_1408100,PBANKA_1426000,PBANKA_1445300,PBANKA_1450100,PBANKA_1451300,PBANKA_1451400,	41.7	1.61	2.08	0.00516832	0.151353	1
plasmodium_up_in_male_comp_asexual_mf.tab	GO:0070003	threonine-type peptidase activity	15	9	PBANKA_0205400,PBANKA_0211500,PBANKA_0832600,PBANKA_1130400,PBANKA_1130500,PBANKA_1209800,PBANKA_1226500,PBANKA_1233100,PBANKA_1301400,	60	2.32	4.33	0.00530349	0.151353	1
plasmodium_up_in_male_comp_asexual_mf.tab	GO:0004298	threonine-type endopeptidase activity	15	9	PBANKA_0205400,PBANKA_0211500,PBANKA_0832600,PBANKA_1130400,PBANKA_1130500,PBANKA_1209800,PBANKA_1226500,PBANKA_1233100,PBANKA_1301400,	60	2.32	4.33	0.00530349	0.151353	1
plasmodium_up_in_male_comp_asexual_mf.tab	GO:0008235	metalloexopeptidase activity	6	5	PBANKA_1010200,PBANKA_1213700,PBANKA_1226200,PBANKA_1309900,PBANKA_1318100,	83.3	3.22	14.4	0.00543613	0.151353	1
plasmodium_up_in_male_comp_asexual_mf.tab	GO:0050662	coenzyme binding	37	17	PBANKA_0302300,PBANKA_0518200,PBANKA_0617900,PBANKA_0714900,PBANKA_0819700,PBANKA_0820600,PBANKA_0823800,PBANKA_1033600,PBANKA_1118700,PBANKA_1239700,PBANKA_1315100,PBANKA_1318400,PBANKA_1330600,PBANKA_1358600,PBANKA_1427500,PBANKA_1446900,PBANKA_1457300,	45.9	1.77	2.47	0.00633618	0.167592	1
plasmodium_up_in_male_comp_asexual_mf.tab	GO:0050660	flavin adenine dinucleotide binding	11	7	PBANKA_0518200,PBANKA_0617900,PBANKA_0714900,PBANKA_0819700,PBANKA_1033600,PBANKA_1446900,PBANKA_1457300,	63.6	2.46	5.05	0.00918159	0.216742	1
plasmodium_up_in_male_comp_asexual_mf.tab	GO:0051536	iron-sulfur cluster binding	24	12	PBANKA_0112400,PBANKA_0401300,PBANKA_0617900,PBANKA_0822300,PBANKA_1035300,PBANKA_1121100,PBANKA_1237400,PBANKA_1239700,PBANKA_1357500,PBANKA_1416600,PBANKA_1430400,PBANKA_1442500,	50	1.93	2.89	0.00942357	0.216742	1
plasmodium_up_in_male_comp_asexual_mf.tab	GO:0051540	metal cluster binding	24	12	PBANKA_0112400,PBANKA_0401300,PBANKA_0617900,PBANKA_0822300,PBANKA_1035300,PBANKA_1121100,PBANKA_1237400,PBANKA_1239700,PBANKA_1357500,PBANKA_1416600,PBANKA_1430400,PBANKA_1442500,	50	1.93	2.89	0.00942357	0.216742	1
plasmodium_up_in_male_comp_asexual_mf.tab	GO:0016491	oxidoreductase activity	88	33	PBANKA_0105500,PBANKA_0203400,PBANKA_0213300,PBANKA_0404700,PBANKA_0404800,PBANKA_0518200,PBANKA_0617900,PBANKA_0714900,PBANKA_0819700,PBANKA_0821700,PBANKA_0823800,PBANKA_0906600,PBANKA_0923800,PBANKA_1014000,PBANKA_1033600,PBANKA_1038000,PBANKA_1134200,PBANKA_1140500,PBANKA_1228000,PBANKA_1228200,PBANKA_1302800,PBANKA_1318400,PBANKA_1326300,PBANKA_1330600,PBANKA_1358600,PBANKA_1411100,PBANKA_14…	37.5	1.45	1.75	0.00992192	0.218696	1
plasmodium_up_in_male_comp_asexual_mf.tab	GO:0003724	RNA helicase activity	14	8	PBANKA_0306800,PBANKA_0505700,PBANKA_1122600,PBANKA_1129700,PBANKA_1322700,PBANKA_1347500,PBANKA_1401200,PBANKA_1455200,	57.1	2.21	3.85	0.01268	0.268309	1
plasmodium_up_in_male_comp_asexual_mf.tab	GO:0004004	ATP-dependent RNA helicase activity	12	7	PBANKA_0306800,PBANKA_0505700,PBANKA_1122600,PBANKA_1129700,PBANKA_1322700,PBANKA_1347500,PBANKA_1455200,	58.3	2.25	4.03	0.0171698	0.305452	1
plasmodium_up_in_male_comp_asexual_mf.tab	GO:0008169	C-methyltransferase activity	3	3	PBANKA_0302700,PBANKA_0504600,PBANKA_0918800,	100	3.86	inf	0.0173224	0.305452	1
plasmodium_up_in_male_comp_asexual_mf.tab	GO:0072509	divalent inorganic cation transmembrane transporter activity	3	3	PBANKA_0506500,PBANKA_1219500,PBANKA_1438600,	100	3.86	inf	0.0173224	0.305452	1
plasmodium_up_in_male_comp_asexual_mf.tab	GO:0005381	iron ion transmembrane transporter activity	3	3	PBANKA_0506500,PBANKA_1219500,PBANKA_1438600,	100	3.86	inf	0.0173224	0.305452	1
plasmodium_up_in_male_comp_asexual_mf.tab	GO:0016846	carbon-sulfur lyase activity	3	3	PBANKA_0602600,PBANKA_0933900,PBANKA_1439500,	100	3.86	inf	0.0173224	0.305452	1
plasmodium_up_in_male_comp_asexual_mf.tab	GO:0003899	DNA-directed 5'-3' RNA polymerase activity	26	12	PBANKA_0304200,PBANKA_0511500,PBANKA_0605200,PBANKA_0823900,PBANKA_0905700,PBANKA_0913800,PBANKA_0942200,PBANKA_1109000,PBANKA_1140600,PBANKA_1322500,PBANKA_1327000,PBANKA_1344000,	46.2	1.78	2.48	0.0199417	0.340296	1
plasmodium_up_in_male_comp_asexual_mf.tab	GO:0009982	pseudouridine synthase activity	15	8	PBANKA_0214200,PBANKA_0502300,PBANKA_0518800,PBANKA_1025200,PBANKA_1039800,PBANKA_1236100,PBANKA_1442600,PBANKA_1443200,	53.3	2.06	3.29	0.0211103	0.34898	1
plasmodium_up_in_male_comp_asexual_mf.tab	GO:0003674	molecular function	2072	557	PBANKA_0101200,PBANKA_0101300,PBANKA_0102000,PBANKA_0103800,PBANKA_0105200,PBANKA_0105400,PBANKA_0105500,PBANKA_0106600,PBANKA_0107700,PBANKA_0108500,PBANKA_0108900,PBANKA_0109100,PBANKA_0109200,PBANKA_0109700,PBANKA_0110000,PBANKA_0110400,PBANKA_0110700,PBANKA_0110900,PBANKA_0112400,PBANKA_0201800,PBANKA_0202000,PBANKA_0203300,PBANKA_0203400,PBANKA_0203500,PBANKA_0204000,PBANKA_0204400,PBANKA_02…	26.9	1.04	1.22	0.0250511	0.401577	1
plasmodium_up_in_male_comp_asexual_mf.tab	GO:0016853	isomerase activity	45	18	PBANKA_0214200,PBANKA_0502300,PBANKA_0518800,PBANKA_0806500,PBANKA_0831300,PBANKA_0928100,PBANKA_0932200,PBANKA_1025200,PBANKA_1039800,PBANKA_1111400,PBANKA_1216500,PBANKA_1236100,PBANKA_1243300,PBANKA_1431000,PBANKA_1442600,PBANKA_1443200,PBANKA_1454000,PBANKA_1460400,	40	1.54	1.93	0.0259776	0.404181	1
plasmodium_up_in_male_comp_asexual_mf.tab	GO:0034062	5'-3' RNA polymerase activity	27	12	PBANKA_0304200,PBANKA_0511500,PBANKA_0605200,PBANKA_0823900,PBANKA_0905700,PBANKA_0913800,PBANKA_0942200,PBANKA_1109000,PBANKA_1140600,PBANKA_1322500,PBANKA_1327000,PBANKA_1344000,	44.4	1.72	2.31	0.0276647	0.406518	1
plasmodium_up_in_male_comp_asexual_mf.tab	GO:0097747	RNA polymerase activity	27	12	PBANKA_0304200,PBANKA_0511500,PBANKA_0605200,PBANKA_0823900,PBANKA_0905700,PBANKA_0913800,PBANKA_0942200,PBANKA_1109000,PBANKA_1140600,PBANKA_1322500,PBANKA_1327000,PBANKA_1344000,	44.4	1.72	2.31	0.0276647	0.406518	1
plasmodium_up_in_male_comp_asexual_mf.tab	GO:0016866	intramolecular transferase activity	19	9	PBANKA_0214200,PBANKA_0502300,PBANKA_0518800,PBANKA_0928100,PBANKA_1025200,PBANKA_1039800,PBANKA_1236100,PBANKA_1442600,PBANKA_1443200,	47.4	1.83	2.59	0.0352414	0.503857	1
plasmodium_up_in_male_comp_asexual_mf.tab	GO:0051082	unfolded protein binding	22	10	PBANKA_0405200,PBANKA_0416900,PBANKA_0805700,PBANKA_0914400,PBANKA_0929900,PBANKA_1007000,PBANKA_1025800,PBANKA_1218200,PBANKA_1437300,PBANKA_1444100,	45.5	1.75	2.4	0.0366133	0.509696	1
plasmodium_up_in_male_comp_asexual_mf.tab	GO:0046906	tetrapyrrole binding	6	4	PBANKA_0819100,PBANKA_1038000,PBANKA_1326300,PBANKA_MIT01800,	66.7	2.57	5.75	0.0423759	0.512983	1
plasmodium_up_in_male_comp_asexual_mf.tab	GO:0020037	heme binding	6	4	PBANKA_0819100,PBANKA_1038000,PBANKA_1326300,PBANKA_MIT01800,	66.7	2.57	5.75	0.0423759	0.512983	1
plasmodium_up_in_male_comp_asexual_mf.tab	GO:0003712	transcription coregulator activity	6	4	PBANKA_0708700,PBANKA_1219800,PBANKA_1301200,PBANKA_1332900,	66.7	2.57	5.75	0.0423759	0.512983	1
plasmodium_up_in_male_comp_asexual_mf.tab	GO:0008186	RNA-dependent ATPase activity	14	7	PBANKA_0306800,PBANKA_0505700,PBANKA_1122600,PBANKA_1129700,PBANKA_1322700,PBANKA_1347500,PBANKA_1455200,	50	1.93	2.88	0.0453811	0.512983	1
plasmodium_up_in_male_comp_asexual_mf.tab	GO:0046873	metal ion transmembrane transporter activity	17	8	PBANKA_0107700,PBANKA_0506500,PBANKA_1021500,PBANKA_1219500,PBANKA_1238700,PBANKA_1302900,PBANKA_1402700,PBANKA_1438600,	47.1	1.82	2.56	0.0483353	0.512983	1
plasmodium_up_in_male_comp_asexual_mf.tab	GO:0008173	RNA methyltransferase activity	17	8	PBANKA_0315000,PBANKA_0504600,PBANKA_0514700,PBANKA_0709300,PBANKA_0918800,PBANKA_0921100,PBANKA_1035300,PBANKA_1240400,	47.1	1.82	2.56	0.0483353	0.512983	1
plasmodium_up_in_sporz_comp_oocyst_cc.tab	GO:0020007	apical complex	90	52	PF3D7_0102500,PF3D7_0203000,PF3D7_0206200,PF3D7_0212600,PF3D7_0214900,PF3D7_0220800,PF3D7_0302200,PF3D7_0302500,PF3D7_0323400,PF3D7_0404400,PF3D7_0404500,PF3D7_0405900,PF3D7_0408700,PF3D7_0414600,PF3D7_0414900,PF3D7_0423800,PF3D7_0424100,PF3D7_0424400,PF3D7_0501500,PF3D7_0508000,PF3D7_0528400,PF3D7_0612700,PF3D7_0808200,PF3D7_0828800,PF3D7_0903600,PF3D7_0935800,PF3D7_1017100,PF3D7_1028700,PF3D7_1…	57.8	1.87	3.15	8.54841e-08	1.38989e-05	3.12872e-05
plasmodium_up_in_sporz_comp_oocyst_cc.tab	GO:0071944	cell periphery	146	75	PF3D7_0104800,PF3D7_0107500,PF3D7_0202400,PF3D7_0206200,PF3D7_0206900,PF3D7_0207000,PF3D7_0209000,PF3D7_0210700,PF3D7_0217500,PF3D7_0304600,PF3D7_0311500,PF3D7_0316600,PF3D7_0317100,PF3D7_0405900,PF3D7_0502400,PF3D7_0506900,PF3D7_0507300,PF3D7_0508000,PF3D7_0510300,PF3D7_0612700,PF3D7_0612800,PF3D7_0614900,PF3D7_0616700,PF3D7_0617100,PF3D7_0718300,PF3D7_0806300,PF3D7_0818600,PF3D7_0820900,PF3D7_0…	51.4	1.66	2.45	1.22231e-07	1.38989e-05	4.47364e-05
plasmodium_up_in_sporz_comp_oocyst_cc.tab	GO:0020009	microneme	37	27	PF3D7_0102500,PF3D7_0206200,PF3D7_0212600,PF3D7_0323400,PF3D7_0404400,PF3D7_0404500,PF3D7_0405900,PF3D7_0408700,PF3D7_0414600,PF3D7_0423800,PF3D7_0508000,PF3D7_0828800,PF3D7_0903600,PF3D7_1028700,PF3D7_1030200,PF3D7_1113100,PF3D7_1114100,PF3D7_1133400,PF3D7_1136500,PF3D7_1136900,PF3D7_1216600,PF3D7_1301600,PF3D7_1311800,PF3D7_1335900,PF3D7_1337800,PF3D7_1342500,PF3D7_1449000,	73	2.37	6.15	1.48335e-07	1.38989e-05	5.42907e-05
plasmodium_up_in_sporz_comp_oocyst_cc.tab	GO:0045177	apical part of cell	110	60	PF3D7_0102500,PF3D7_0203000,PF3D7_0206200,PF3D7_0212600,PF3D7_0213800,PF3D7_0214900,PF3D7_0220800,PF3D7_0302200,PF3D7_0302500,PF3D7_0323400,PF3D7_0404400,PF3D7_0404500,PF3D7_0404700,PF3D7_0405900,PF3D7_0408600,PF3D7_0408700,PF3D7_0414600,PF3D7_0414900,PF3D7_0423800,PF3D7_0424100,PF3D7_0424400,PF3D7_0501500,PF3D7_0503600,PF3D7_0508000,PF3D7_0528400,PF3D7_0612700,PF3D7_0723100,PF3D7_0808200,PF3D7_0…	54.5	1.77	2.77	1.51901e-07	1.38989e-05	5.55957e-05
plasmodium_up_in_sporz_comp_oocyst_cc.tab	GO:0009986	cell surface	137	69	PF3D7_0102700,PF3D7_0104000,PF3D7_0104100,PF3D7_0107700,PF3D7_0113100,PF3D7_0115000,PF3D7_0212600,PF3D7_0304600,PF3D7_0316600,PF3D7_0404500,PF3D7_0408600,PF3D7_0408700,PF3D7_0423800,PF3D7_0424100,PF3D7_0424400,PF3D7_0506900,PF3D7_0507300,PF3D7_0508000,PF3D7_0511400,PF3D7_0612700,PF3D7_0612800,PF3D7_0629300,PF3D7_0718300,PF3D7_0800700,PF3D7_0812300,PF3D7_0818600,PF3D7_0828800,PF3D7_0911300,PF3D7_0…	50.4	1.63	2.34	1.02997e-06	7.53941e-05	0.00037697
plasmodium_up_in_sporz_comp_oocyst_cc.tab	GO:0020030	infected host cell surface knob	60	36	PF3D7_0100100,PF3D7_0201800,PF3D7_0202000,PF3D7_0400100,PF3D7_0400400,PF3D7_0412400,PF3D7_0412700,PF3D7_0412900,PF3D7_0413100,PF3D7_0421100,PF3D7_0421300,PF3D7_0426000,PF3D7_0500100,PF3D7_0500800,PF3D7_0617400,PF3D7_0632500,PF3D7_0632800,PF3D7_0711700,PF3D7_0712000,PF3D7_0712300,PF3D7_0712400,PF3D7_0712900,PF3D7_0733000,PF3D7_0800100,PF3D7_0800200,PF3D7_0800300,PF3D7_0900100,PF3D7_1041300,PF3D7_1…	60	1.94	3.42	2.52366e-06	0.000153943	0.000923659
plasmodium_up_in_sporz_comp_oocyst_cc.tab	GO:0005886	plasma membrane	128	63	PF3D7_0107500,PF3D7_0202400,PF3D7_0206200,PF3D7_0206900,PF3D7_0207000,PF3D7_0209000,PF3D7_0210700,PF3D7_0217500,PF3D7_0304600,PF3D7_0311500,PF3D7_0316600,PF3D7_0317100,PF3D7_0405900,PF3D7_0502400,PF3D7_0506900,PF3D7_0508000,PF3D7_0612700,PF3D7_0612800,PF3D7_0614900,PF3D7_0616700,PF3D7_0617100,PF3D7_0718300,PF3D7_0818600,PF3D7_0820900,PF3D7_0825300,PF3D7_0828800,PF3D7_0911300,PF3D7_0916400,PF3D7_0…	49.2	1.6	2.23	8.12005e-06	0.000424563	0.00297194
plasmodium_up_in_sporz_comp_oocyst_cc.tab	GO:0020005	symbiont-containing vacuole membrane	41	26	PF3D7_0114100,PF3D7_0202500,PF3D7_0217500,PF3D7_0404700,PF3D7_0408700,PF3D7_0423700,PF3D7_0503600,PF3D7_0511300,PF3D7_0532100,PF3D7_0629300,PF3D7_0829600,PF3D7_1016900,PF3D7_1021800,PF3D7_1102700,PF3D7_1105600,PF3D7_1116800,PF3D7_1137800,PF3D7_1145400,PF3D7_1216500,PF3D7_1302200,PF3D7_1345100,PF3D7_1420700,PF3D7_1436300,PF3D7_1464600,PF3D7_1471100,PF3D7_1476100,	63.4	2.06	3.94	1.58898e-05	0.000726957	0.00581566
plasmodium_up_in_sporz_comp_oocyst_cc.tab	GO:0043656	intracellular region of host	412	160	PF3D7_0100100,PF3D7_0100200,PF3D7_0102200,PF3D7_0104200,PF3D7_0107700,PF3D7_0108300,PF3D7_0114000,PF3D7_0114100,PF3D7_0200200,PF3D7_0201200,PF3D7_0201600,PF3D7_0201800,PF3D7_0201900,PF3D7_0202000,PF3D7_0202400,PF3D7_0202500,PF3D7_0207500,PF3D7_0214100,PF3D7_0214900,PF3D7_0217500,PF3D7_0223400,PF3D7_0300200,PF3D7_0304600,PF3D7_0324800,PF3D7_0400100,PF3D7_0400300,PF3D7_0400400,PF3D7_0400700,PF3D7_0…	38.8	1.26	1.48	0.000183563	0.00746491	0.0671842
plasmodium_up_in_sporz_comp_oocyst_cc.tab	GO:0033646	host intracellular part	411	159	PF3D7_0100100,PF3D7_0100200,PF3D7_0102200,PF3D7_0104200,PF3D7_0107700,PF3D7_0108300,PF3D7_0114000,PF3D7_0114100,PF3D7_0200200,PF3D7_0201200,PF3D7_0201600,PF3D7_0201800,PF3D7_0201900,PF3D7_0202000,PF3D7_0202400,PF3D7_0202500,PF3D7_0207500,PF3D7_0214100,PF3D7_0214900,PF3D7_0217500,PF3D7_0223400,PF3D7_0300200,PF3D7_0304600,PF3D7_0324800,PF3D7_0400100,PF3D7_0400300,PF3D7_0400400,PF3D7_0400700,PF3D7_0…	38.7	1.25	1.47	0.000240139	0.00799007	0.0878907
plasmodium_up_in_sporz_comp_oocyst_cc.tab	GO:0030430	host cell cytoplasm	411	159	PF3D7_0100100,PF3D7_0100200,PF3D7_0102200,PF3D7_0104200,PF3D7_0107700,PF3D7_0108300,PF3D7_0114000,PF3D7_0114100,PF3D7_0200200,PF3D7_0201200,PF3D7_0201600,PF3D7_0201800,PF3D7_0201900,PF3D7_0202000,PF3D7_0202400,PF3D7_0202500,PF3D7_0207500,PF3D7_0214100,PF3D7_0214900,PF3D7_0217500,PF3D7_0223400,PF3D7_0300200,PF3D7_0304600,PF3D7_0324800,PF3D7_0400100,PF3D7_0400300,PF3D7_0400400,PF3D7_0400700,PF3D7_0…	38.7	1.25	1.47	0.000240139	0.00799007	0.0878907
plasmodium_up_in_sporz_comp_oocyst_cc.tab	GO:0033655	host cell cytoplasm part	385	149	PF3D7_0100100,PF3D7_0100200,PF3D7_0102200,PF3D7_0104200,PF3D7_0107700,PF3D7_0114000,PF3D7_0114100,PF3D7_0200200,PF3D7_0201200,PF3D7_0201600,PF3D7_0201800,PF3D7_0201900,PF3D7_0202000,PF3D7_0202400,PF3D7_0202500,PF3D7_0207500,PF3D7_0214100,PF3D7_0214900,PF3D7_0217500,PF3D7_0223400,PF3D7_0300200,PF3D7_0324800,PF3D7_0400100,PF3D7_0400300,PF3D7_0400400,PF3D7_0400700,PF3D7_0400900,PF3D7_0401800,PF3D7_0…	38.7	1.25	1.46	0.000373742	0.0113991	0.13679
plasmodium_up_in_sporz_comp_oocyst_cc.tab	GO:0065010	extracellular membrane-bounded organelle	199	83	PF3D7_0100200,PF3D7_0102200,PF3D7_0104200,PF3D7_0114100,PF3D7_0200200,PF3D7_0201200,PF3D7_0201900,PF3D7_0202400,PF3D7_0202500,PF3D7_0207500,PF3D7_0214900,PF3D7_0217500,PF3D7_0223400,PF3D7_0300200,PF3D7_0324800,PF3D7_0400300,PF3D7_0400700,PF3D7_0400900,PF3D7_0404700,PF3D7_0408700,PF3D7_0423700,PF3D7_0424400,PF3D7_0425900,PF3D7_0502400,PF3D7_0503600,PF3D7_0511300,PF3D7_0532100,PF3D7_0600300,PF3D7_0…	41.7	1.35	1.64	0.000600707	0.0151739	0.219859
plasmodium_up_in_sporz_comp_oocyst_cc.tab	GO:0020003	symbiont-containing vacuole	199	83	PF3D7_0100200,PF3D7_0102200,PF3D7_0104200,PF3D7_0114100,PF3D7_0200200,PF3D7_0201200,PF3D7_0201900,PF3D7_0202400,PF3D7_0202500,PF3D7_0207500,PF3D7_0214900,PF3D7_0217500,PF3D7_0223400,PF3D7_0300200,PF3D7_0324800,PF3D7_0400300,PF3D7_0400700,PF3D7_0400900,PF3D7_0404700,PF3D7_0408700,PF3D7_0423700,PF3D7_0424400,PF3D7_0425900,PF3D7_0502400,PF3D7_0503600,PF3D7_0511300,PF3D7_0532100,PF3D7_0600300,PF3D7_0…	41.7	1.35	1.64	0.000600707	0.0151739	0.219859
plasmodium_up_in_sporz_comp_oocyst_cc.tab	GO:0031225	anchored component of membrane	25	16	PF3D7_0206900,PF3D7_0207000,PF3D7_0304600,PF3D7_0405900,PF3D7_0414900,PF3D7_0508000,PF3D7_0612700,PF3D7_0612800,PF3D7_0718300,PF3D7_0828800,PF3D7_0911300,PF3D7_0930300,PF3D7_1136200,PF3D7_1208200,PF3D7_1420700,PF3D7_1475400,	64	2.07	4.02	0.000621881	0.0151739	0.227609
plasmodium_up_in_sporz_comp_oocyst_cc.tab	GO:0046658	anchored component of plasma membrane	23	15	PF3D7_0206900,PF3D7_0207000,PF3D7_0304600,PF3D7_0405900,PF3D7_0508000,PF3D7_0612700,PF3D7_0612800,PF3D7_0718300,PF3D7_0828800,PF3D7_0911300,PF3D7_0930300,PF3D7_1136200,PF3D7_1208200,PF3D7_1420700,PF3D7_1475400,	65.2	2.11	4.24	0.000690471	0.0157945	0.252712
plasmodium_up_in_sporz_comp_oocyst_cc.tab	GO:0020026	merozoite dense granule	10	8	PF3D7_0102200,PF3D7_0220000,PF3D7_1105600,PF3D7_1116800,PF3D7_1129100,PF3D7_1136900,PF3D7_1436300,PF3D7_1471100,	80	2.59	9.01	0.00192885	0.041527	0.70596
plasmodium_up_in_sporz_comp_oocyst_cc.tab	GO:0031226	intrinsic component of plasma membrane	39	21	PF3D7_0206900,PF3D7_0207000,PF3D7_0304600,PF3D7_0316600,PF3D7_0405900,PF3D7_0508000,PF3D7_0612700,PF3D7_0612800,PF3D7_0718300,PF3D7_0828800,PF3D7_0911300,PF3D7_0930300,PF3D7_1116600,PF3D7_1133000,PF3D7_1136200,PF3D7_1208200,PF3D7_1229100,PF3D7_1340900,PF3D7_1420700,PF3D7_1471200,PF3D7_1475400,	53.8	1.75	2.64	0.00226087	0.0447252	0.827478
plasmodium_up_in_sporz_comp_oocyst_cc.tab	GO:0033643	host cell part	492	180	PF3D7_0100100,PF3D7_0100200,PF3D7_0102200,PF3D7_0104200,PF3D7_0107700,PF3D7_0108300,PF3D7_0112800,PF3D7_0112900,PF3D7_0113100,PF3D7_0114000,PF3D7_0114100,PF3D7_0115000,PF3D7_0200200,PF3D7_0201200,PF3D7_0201600,PF3D7_0201700,PF3D7_0201800,PF3D7_0201900,PF3D7_0202000,PF3D7_0202400,PF3D7_0202500,PF3D7_0207500,PF3D7_0214100,PF3D7_0214900,PF3D7_0217500,PF3D7_0220000,PF3D7_0223400,PF3D7_0300200,PF3D7_0…	36.6	1.19	1.34	0.0023218	0.0447252	0.849779
plasmodium_up_in_sporz_comp_oocyst_cc.tab	GO:0097619	PTEX complex	5	5	PF3D7_1105600,PF3D7_1116800,PF3D7_1345100,PF3D7_1436300,PF3D7_1471100,	100	3.24	inf	0.00278244	0.0484939	1
plasmodium_up_in_sporz_comp_oocyst_cc.tab	GO:0033179	proton-transporting V-type ATPase, V0 domain	5	5	PF3D7_0519200,PF3D7_0721900,PF3D7_0806800,PF3D7_1354400,PF3D7_1464700,	100	3.24	inf	0.00278244	0.0484939	1
plasmodium_up_in_sporz_comp_oocyst_cc.tab	GO:0044217	other organism part	602	215	PF3D7_0100100,PF3D7_0100200,PF3D7_0102200,PF3D7_0104200,PF3D7_0107700,PF3D7_0108300,PF3D7_0112800,PF3D7_0112900,PF3D7_0113100,PF3D7_0114000,PF3D7_0114100,PF3D7_0115000,PF3D7_0200200,PF3D7_0201200,PF3D7_0201500,PF3D7_0201600,PF3D7_0201700,PF3D7_0201800,PF3D7_0201900,PF3D7_0202000,PF3D7_0202100,PF3D7_0202300,PF3D7_0202400,PF3D7_0202500,PF3D7_0207500,PF3D7_0214100,PF3D7_0214900,PF3D7_0217500,PF3D7_0…	35.7	1.16	1.29	0.003469	0.0488328	1
plasmodium_up_in_sporz_comp_oocyst_cc.tab	GO:0044216	other organism cell	602	215	PF3D7_0100100,PF3D7_0100200,PF3D7_0102200,PF3D7_0104200,PF3D7_0107700,PF3D7_0108300,PF3D7_0112800,PF3D7_0112900,PF3D7_0113100,PF3D7_0114000,PF3D7_0114100,PF3D7_0115000,PF3D7_0200200,PF3D7_0201200,PF3D7_0201500,PF3D7_0201600,PF3D7_0201700,PF3D7_0201800,PF3D7_0201900,PF3D7_0202000,PF3D7_0202100,PF3D7_0202300,PF3D7_0202400,PF3D7_0202500,PF3D7_0207500,PF3D7_0214100,PF3D7_0214900,PF3D7_0217500,PF3D7_0…	35.7	1.16	1.29	0.003469	0.0488328	1
plasmodium_up_in_sporz_comp_oocyst_cc.tab	GO:0044215	other organism	602	215	PF3D7_0100100,PF3D7_0100200,PF3D7_0102200,PF3D7_0104200,PF3D7_0107700,PF3D7_0108300,PF3D7_0112800,PF3D7_0112900,PF3D7_0113100,PF3D7_0114000,PF3D7_0114100,PF3D7_0115000,PF3D7_0200200,PF3D7_0201200,PF3D7_0201500,PF3D7_0201600,PF3D7_0201700,PF3D7_0201800,PF3D7_0201900,PF3D7_0202000,PF3D7_0202100,PF3D7_0202300,PF3D7_0202400,PF3D7_0202500,PF3D7_0207500,PF3D7_0214100,PF3D7_0214900,PF3D7_0217500,PF3D7_0…	35.7	1.16	1.29	0.003469	0.0488328	1
plasmodium_up_in_sporz_comp_oocyst_cc.tab	GO:0043657	host cell	602	215	PF3D7_0100100,PF3D7_0100200,PF3D7_0102200,PF3D7_0104200,PF3D7_0107700,PF3D7_0108300,PF3D7_0112800,PF3D7_0112900,PF3D7_0113100,PF3D7_0114000,PF3D7_0114100,PF3D7_0115000,PF3D7_0200200,PF3D7_0201200,PF3D7_0201500,PF3D7_0201600,PF3D7_0201700,PF3D7_0201800,PF3D7_0201900,PF3D7_0202000,PF3D7_0202100,PF3D7_0202300,PF3D7_0202400,PF3D7_0202500,PF3D7_0207500,PF3D7_0214100,PF3D7_0214900,PF3D7_0217500,PF3D7_0…	35.7	1.16	1.29	0.003469	0.0488328	1
plasmodium_up_in_sporz_comp_oocyst_cc.tab	GO:0018995	host	602	215	PF3D7_0100100,PF3D7_0100200,PF3D7_0102200,PF3D7_0104200,PF3D7_0107700,PF3D7_0108300,PF3D7_0112800,PF3D7_0112900,PF3D7_0113100,PF3D7_0114000,PF3D7_0114100,PF3D7_0115000,PF3D7_0200200,PF3D7_0201200,PF3D7_0201500,PF3D7_0201600,PF3D7_0201700,PF3D7_0201800,PF3D7_0201900,PF3D7_0202000,PF3D7_0202100,PF3D7_0202300,PF3D7_0202400,PF3D7_0202500,PF3D7_0207500,PF3D7_0214100,PF3D7_0214900,PF3D7_0217500,PF3D7_0…	35.7	1.16	1.29	0.003469	0.0488328	1
plasmodium_up_in_sporz_comp_oocyst_cc.tab	GO:0016459	myosin complex	38	20	PF3D7_0216700,PF3D7_0322200,PF3D7_0503600,PF3D7_0506500,PF3D7_0521300,PF3D7_0529800,PF3D7_0613900,PF3D7_0626500,PF3D7_0724100,PF3D7_1036900,PF3D7_1118700,PF3D7_1227700,PF3D7_1229800,PF3D7_1238500,PF3D7_1239800,PF3D7_1327300,PF3D7_1329100,PF3D7_1337700,PF3D7_1342600,PF3D7_1468000,	52.6	1.71	2.51	0.00406413	0.0550915	1
plasmodium_up_in_sporz_comp_oocyst_cc.tab	GO:0015629	actin cytoskeleton	54	26	PF3D7_0216700,PF3D7_0322200,PF3D7_0503400,PF3D7_0503600,PF3D7_0505200,PF3D7_0506500,PF3D7_0517600,PF3D7_0521300,PF3D7_0529800,PF3D7_0613900,PF3D7_0626500,PF3D7_0724100,PF3D7_1036900,PF3D7_1110700,PF3D7_1118700,PF3D7_1227700,PF3D7_1229800,PF3D7_1238500,PF3D7_1239800,PF3D7_1246200,PF3D7_1327300,PF3D7_1329100,PF3D7_1337700,PF3D7_1342600,PF3D7_1346000,PF3D7_1468000,	48.1	1.56	2.1	0.00551093	0.0720358	1
plasmodium_up_in_sporz_comp_oocyst_cc.tab	GO:0031224	intrinsic component of membrane	509	181	PF3D7_0100100,PF3D7_0102500,PF3D7_0104100,PF3D7_0104200,PF3D7_0104800,PF3D7_0106300,PF3D7_0107500,PF3D7_0113800,PF3D7_0114100,PF3D7_0206200,PF3D7_0206900,PF3D7_0207000,PF3D7_0209600,PF3D7_0210800,PF3D7_0212800,PF3D7_0216600,PF3D7_0217600,PF3D7_0300100,PF3D7_0304600,PF3D7_0305300,PF3D7_0306100,PF3D7_0311000,PF3D7_0311500,PF3D7_0316600,PF3D7_0319700,PF3D7_0320100,PF3D7_0324900,PF3D7_0400100,PF3D7_0…	35.6	1.15	1.27	0.00895279	0.097269	1
plasmodium_up_in_sporz_comp_oocyst_cc.tab	GO:0005856	cytoskeleton	124	51	PF3D7_0216700,PF3D7_0317500,PF3D7_0318400,PF3D7_0322200,PF3D7_0410600,PF3D7_0503400,PF3D7_0503600,PF3D7_0505200,PF3D7_0506500,PF3D7_0517600,PF3D7_0521300,PF3D7_0529800,PF3D7_0603800,PF3D7_0607600,PF3D7_0613900,PF3D7_0619300,PF3D7_0626500,PF3D7_0724100,PF3D7_0724900,PF3D7_0729900,PF3D7_0911500,PF3D7_0919300,PF3D7_0924900,PF3D7_1023100,PF3D7_1025500,PF3D7_1036900,PF3D7_1105500,PF3D7_1110700,PF3D7_1…	41.1	1.33	1.59	0.00898017	0.097269	1
plasmodium_up_in_sporz_comp_oocyst_cc.tab	GO:0031362	anchored component of external side of plasma membrane	4	4	PF3D7_0718300,PF3D7_0911300,PF3D7_1208200,PF3D7_1475400,	100	3.24	inf	0.00903592	0.097269	1
plasmodium_up_in_sporz_comp_oocyst_cc.tab	GO:0098552	side of membrane	4	4	PF3D7_0718300,PF3D7_0911300,PF3D7_1208200,PF3D7_1475400,	100	3.24	inf	0.00903592	0.097269	1
plasmodium_up_in_sporz_comp_oocyst_cc.tab	GO:0031233	intrinsic component of external side of plasma membrane	4	4	PF3D7_0718300,PF3D7_0911300,PF3D7_1208200,PF3D7_1475400,	100	3.24	inf	0.00903592	0.097269	1
plasmodium_up_in_sporz_comp_oocyst_cc.tab	GO:0009897	external side of plasma membrane	4	4	PF3D7_0718300,PF3D7_0911300,PF3D7_1208200,PF3D7_1475400,	100	3.24	inf	0.00903592	0.097269	1
plasmodium_up_in_sporz_comp_oocyst_cc.tab	GO:0020039	pellicle	48	23	PF3D7_0109000,PF3D7_0510300,PF3D7_0518900,PF3D7_0522600,PF3D7_0525800,PF3D7_0723300,PF3D7_0805200,PF3D7_1003600,PF3D7_1017500,PF3D7_1028900,PF3D7_1031200,PF3D7_1115900,PF3D7_1141900,PF3D7_1246400,PF3D7_1251200,PF3D7_1341500,PF3D7_1342600,PF3D7_1351700,PF3D7_1355600,PF3D7_1407700,PF3D7_1417000,PF3D7_1447500,PF3D7_1460600,	47.9	1.55	2.08	0.00945191	0.09884	1
plasmodium_up_in_sporz_comp_oocyst_cc.tab	GO:0005576	extracellular region	308	114	PF3D7_0100200,PF3D7_0102200,PF3D7_0102500,PF3D7_0103500,PF3D7_0104200,PF3D7_0114100,PF3D7_0200200,PF3D7_0201200,PF3D7_0201900,PF3D7_0202000,PF3D7_0202400,PF3D7_0202500,PF3D7_0207500,PF3D7_0212700,PF3D7_0214900,PF3D7_0215600,PF3D7_0217500,PF3D7_0223400,PF3D7_0300200,PF3D7_0302500,PF3D7_0305300,PF3D7_0324800,PF3D7_0400300,PF3D7_0400700,PF3D7_0400900,PF3D7_0404600,PF3D7_0404700,PF3D7_0408700,PF3D7_0…	37	1.2	1.35	0.00985459	0.100188	1
plasmodium_up_in_sporz_comp_oocyst_cc.tab	GO:0070258	inner membrane pellicle complex	46	22	PF3D7_0109000,PF3D7_0510300,PF3D7_0518900,PF3D7_0522600,PF3D7_0525800,PF3D7_0723300,PF3D7_0805200,PF3D7_1003600,PF3D7_1017500,PF3D7_1028900,PF3D7_1031200,PF3D7_1115900,PF3D7_1141900,PF3D7_1246400,PF3D7_1341500,PF3D7_1342600,PF3D7_1351700,PF3D7_1355600,PF3D7_1407700,PF3D7_1417000,PF3D7_1447500,PF3D7_1460600,	47.8	1.55	2.07	0.0113257	0.109085	1
plasmodium_up_in_sporz_comp_oocyst_cc.tab	GO:0044459	plasma membrane part	46	22	PF3D7_0206900,PF3D7_0207000,PF3D7_0304600,PF3D7_0316600,PF3D7_0405900,PF3D7_0508000,PF3D7_0612700,PF3D7_0612800,PF3D7_0617100,PF3D7_0718300,PF3D7_0828800,PF3D7_0911300,PF3D7_0930300,PF3D7_1116600,PF3D7_1133000,PF3D7_1136200,PF3D7_1208200,PF3D7_1229100,PF3D7_1340900,PF3D7_1420700,PF3D7_1471200,PF3D7_1475400,	47.8	1.55	2.07	0.0113257	0.109085	1
plasmodium_up_in_sporz_comp_oocyst_cc.tab	GO:0044164	host cell cytosol	27	14	PF3D7_0104200,PF3D7_0107700,PF3D7_0201600,PF3D7_0404700,PF3D7_0410000,PF3D7_0424400,PF3D7_0501100,PF3D7_0807700,PF3D7_0807900,PF3D7_0830300,PF3D7_0831700,PF3D7_1001600,PF3D7_1002100,PF3D7_1108700,	51.9	1.68	2.43	0.0180819	0.166757	1
plasmodium_up_in_sporz_comp_oocyst_cc.tab	GO:0020008	rhoptry	45	21	PF3D7_0203000,PF3D7_0212600,PF3D7_0214900,PF3D7_0220800,PF3D7_0302200,PF3D7_0302500,PF3D7_0405900,PF3D7_0414900,PF3D7_0424100,PF3D7_0424400,PF3D7_0501500,PF3D7_0528400,PF3D7_0612700,PF3D7_0935800,PF3D7_1017100,PF3D7_1113100,PF3D7_1147800,PF3D7_1218000,PF3D7_1335300,PF3D7_1335400,PF3D7_1430200,	46.7	1.51	1.98	0.0182248	0.166757	1
plasmodium_up_in_sporz_comp_oocyst_cc.tab	GO:0044421	extracellular region part	261	95	PF3D7_0100200,PF3D7_0102200,PF3D7_0102500,PF3D7_0104200,PF3D7_0114100,PF3D7_0200200,PF3D7_0201200,PF3D7_0201900,PF3D7_0202000,PF3D7_0202400,PF3D7_0202500,PF3D7_0207500,PF3D7_0214900,PF3D7_0217500,PF3D7_0223400,PF3D7_0300200,PF3D7_0302500,PF3D7_0324800,PF3D7_0400300,PF3D7_0400700,PF3D7_0400900,PF3D7_0404700,PF3D7_0408700,PF3D7_0423700,PF3D7_0424400,PF3D7_0425900,PF3D7_0501500,PF3D7_0502400,PF3D7_0…	36.4	1.18	1.3	0.0280783	0.241896	1
plasmodium_up_in_sporz_comp_oocyst_cc.tab	GO:0043230	extracellular organelle	261	95	PF3D7_0100200,PF3D7_0102200,PF3D7_0102500,PF3D7_0104200,PF3D7_0114100,PF3D7_0200200,PF3D7_0201200,PF3D7_0201900,PF3D7_0202000,PF3D7_0202400,PF3D7_0202500,PF3D7_0207500,PF3D7_0214900,PF3D7_0217500,PF3D7_0223400,PF3D7_0300200,PF3D7_0302500,PF3D7_0324800,PF3D7_0400300,PF3D7_0400700,PF3D7_0400900,PF3D7_0404700,PF3D7_0408700,PF3D7_0423700,PF3D7_0424400,PF3D7_0425900,PF3D7_0501500,PF3D7_0502400,PF3D7_0…	36.4	1.18	1.3	0.0280783	0.241896	1
plasmodium_up_in_sporz_comp_oocyst_cc.tab	GO:0005938	cell cortex	3	3	PF3D7_1013500,PF3D7_1205200,PF3D7_1230100,	100	3.24	inf	0.0293294	0.241896	1
plasmodium_up_in_sporz_comp_oocyst_cc.tab	GO:0034457	Mpp10 complex	3	3	PF3D7_0818800,PF3D7_1027100,PF3D7_1461200,	100	3.24	inf	0.0293294	0.241896	1
plasmodium_up_in_sporz_comp_oocyst_cc.tab	GO:0016021	integral component of membrane	490	170	PF3D7_0100100,PF3D7_0102500,PF3D7_0104100,PF3D7_0104200,PF3D7_0104800,PF3D7_0106300,PF3D7_0107500,PF3D7_0113800,PF3D7_0114100,PF3D7_0206200,PF3D7_0206900,PF3D7_0207000,PF3D7_0209600,PF3D7_0210800,PF3D7_0212800,PF3D7_0216600,PF3D7_0217600,PF3D7_0300100,PF3D7_0305300,PF3D7_0306100,PF3D7_0311000,PF3D7_0311500,PF3D7_0316600,PF3D7_0319700,PF3D7_0320100,PF3D7_0324900,PF3D7_0400100,PF3D7_0400400,PF3D7_0…	34.7	1.12	1.22	0.0297414	0.241896	1
plasmodium_up_in_sporz_comp_oocyst_cc.tab	GO:0030686	90S preribosome	7	5	PF3D7_0630500,PF3D7_0818800,PF3D7_1027100,PF3D7_1217200,PF3D7_1461200,	71.4	2.32	5.62	0.0324098	0.252383	1
plasmodium_up_in_sporz_comp_oocyst_cc.tab	GO:0033177	proton-transporting two-sector ATPase complex, proton-transporting domain	7	5	PF3D7_0519200,PF3D7_0721900,PF3D7_0806800,PF3D7_1354400,PF3D7_1464700,	71.4	2.32	5.62	0.0324098	0.252383	1
plasmodium_up_in_sporz_comp_oocyst_cc.tab	GO:0044425	membrane part	606	207	PF3D7_0100100,PF3D7_0102500,PF3D7_0104100,PF3D7_0104200,PF3D7_0104800,PF3D7_0106300,PF3D7_0107500,PF3D7_0113800,PF3D7_0114100,PF3D7_0206200,PF3D7_0206900,PF3D7_0207000,PF3D7_0209600,PF3D7_0210700,PF3D7_0210800,PF3D7_0212800,PF3D7_0214100,PF3D7_0216600,PF3D7_0217300,PF3D7_0217600,PF3D7_0300100,PF3D7_0304600,PF3D7_0305300,PF3D7_0306100,PF3D7_0311000,PF3D7_0311500,PF3D7_0316600,PF3D7_0319700,PF3D7_0…	34.2	1.11	1.19	0.0332311	0.252875	1
plasmodium_up_in_sporz_comp_oocyst_cc.tab	GO:0044430	cytoskeletal part	112	44	PF3D7_0216700,PF3D7_0317500,PF3D7_0322200,PF3D7_0503600,PF3D7_0506500,PF3D7_0517600,PF3D7_0521300,PF3D7_0529800,PF3D7_0603800,PF3D7_0607600,PF3D7_0613900,PF3D7_0626500,PF3D7_0724100,PF3D7_0724900,PF3D7_0729900,PF3D7_0911500,PF3D7_0919300,PF3D7_0924900,PF3D7_1023100,PF3D7_1025500,PF3D7_1036900,PF3D7_1105500,PF3D7_1110700,PF3D7_1118700,PF3D7_1122900,PF3D7_1127900,PF3D7_1141900,PF3D7_1211000,PF3D7_1…	39.3	1.27	1.46	0.0338548	0.252875	1
plasmodium_up_in_sporz_comp_oocyst_mf.tab	GO:0050839	cell adhesion molecule binding	55	34	PF3D7_0100100,PF3D7_0302200,PF3D7_0302500,PF3D7_0400100,PF3D7_0400400,PF3D7_0412400,PF3D7_0412700,PF3D7_0412900,PF3D7_0413100,PF3D7_0421100,PF3D7_0421300,PF3D7_0426000,PF3D7_0500100,PF3D7_0617400,PF3D7_0632500,PF3D7_0632800,PF3D7_0711700,PF3D7_0712000,PF3D7_0712300,PF3D7_0712400,PF3D7_0712900,PF3D7_0733000,PF3D7_0800100,PF3D7_0800200,PF3D7_0800300,PF3D7_0900100,PF3D7_1041300,PF3D7_1100100,PF3D7_1…	61.8	2	3.69	1.83455e-06	0.00123832	0.00123832
plasmodium_up_in_sporz_comp_oocyst_mf.tab	GO:0005515	protein binding	746	281	PF3D7_0100100,PF3D7_0102200,PF3D7_0107800,PF3D7_0109000,PF3D7_0110600,PF3D7_0110800,PF3D7_0114000,PF3D7_0201800,PF3D7_0201900,PF3D7_0202000,PF3D7_0209000,PF3D7_0210700,PF3D7_0213500,PF3D7_0214100,PF3D7_0215400,PF3D7_0216700,PF3D7_0217500,PF3D7_0302200,PF3D7_0302500,PF3D7_0304200,PF3D7_0304600,PF3D7_0305000,PF3D7_0314700,PF3D7_0317500,PF3D7_0318200,PF3D7_0318400,PF3D7_0320000,PF3D7_0320100,PF3D7_0…	37.7	1.22	1.44	8.23706e-06	0.00223102	0.00556002
plasmodium_up_in_sporz_comp_oocyst_mf.tab	GO:0046812	host cell surface binding	121	60	PF3D7_0100100,PF3D7_0102500,PF3D7_0113800,PF3D7_0300100,PF3D7_0304600,PF3D7_0324900,PF3D7_0400100,PF3D7_0400400,PF3D7_0412400,PF3D7_0412700,PF3D7_0412900,PF3D7_0413100,PF3D7_0421100,PF3D7_0421300,PF3D7_0424100,PF3D7_0424300,PF3D7_0424400,PF3D7_0426000,PF3D7_0500100,PF3D7_0508000,PF3D7_0533100,PF3D7_0617400,PF3D7_0632500,PF3D7_0632800,PF3D7_0700100,PF3D7_0711700,PF3D7_0712000,PF3D7_0712300,PF3D7_0…	49.6	1.61	2.26	9.91564e-06	0.00223102	0.00669306
plasmodium_up_in_sporz_comp_oocyst_mf.tab	GO:0003779	actin binding	53	31	PF3D7_0216700,PF3D7_0318400,PF3D7_0322200,PF3D7_0424400,PF3D7_0503400,PF3D7_0503600,PF3D7_0506500,PF3D7_0521300,PF3D7_0529800,PF3D7_0613900,PF3D7_0619300,PF3D7_0626500,PF3D7_0724100,PF3D7_0724800,PF3D7_0931700,PF3D7_0932200,PF3D7_1036900,PF3D7_1118700,PF3D7_1219000,PF3D7_1227700,PF3D7_1238200,PF3D7_1238500,PF3D7_1239800,PF3D7_1251200,PF3D7_1327300,PF3D7_1337700,PF3D7_1342600,PF3D7_1361800,PF3D7_1…	58.5	1.9	3.21	2.59579e-05	0.00438039	0.0175216
plasmodium_up_in_sporz_comp_oocyst_mf.tab	GO:0046789	host cell surface receptor binding	103	51	PF3D7_0100100,PF3D7_0102500,PF3D7_0113800,PF3D7_0300100,PF3D7_0324900,PF3D7_0400100,PF3D7_0400400,PF3D7_0412400,PF3D7_0412700,PF3D7_0412900,PF3D7_0413100,PF3D7_0421100,PF3D7_0421300,PF3D7_0424100,PF3D7_0424300,PF3D7_0426000,PF3D7_0500100,PF3D7_0533100,PF3D7_0617400,PF3D7_0632500,PF3D7_0632800,PF3D7_0700100,PF3D7_0711700,PF3D7_0712000,PF3D7_0712300,PF3D7_0712400,PF3D7_0712900,PF3D7_0733000,PF3D7_0…	49.5	1.6	2.24	4.82272e-05	0.00651068	0.0325534
plasmodium_up_in_sporz_comp_oocyst_mf.tab	GO:0004672	protein kinase activity	110	53	PF3D7_0102600,PF3D7_0107600,PF3D7_0203100,PF3D7_0211700,PF3D7_0214600,PF3D7_0217500,PF3D7_0301200,PF3D7_0309200,PF3D7_0317200,PF3D7_0417800,PF3D7_0420100,PF3D7_0424500,PF3D7_0424700,PF3D7_0525900,PF3D7_0621700,PF3D7_0623800,PF3D7_0717500,PF3D7_0724000,PF3D7_0726200,PF3D7_0805700,PF3D7_0821100,PF3D7_0902100,PF3D7_0902400,PF3D7_0902500,PF3D7_0902600,PF3D7_0926300,PF3D7_0934800,PF3D7_1104900,PF3D7_1…	48.2	1.56	2.13	8.79312e-05	0.00989226	0.0593535
plasmodium_up_in_sporz_comp_oocyst_mf.tab	GO:0005488	binding	2133	714	PF3D7_0100100,PF3D7_0102200,PF3D7_0102500,PF3D7_0102600,PF3D7_0103700,PF3D7_0106300,PF3D7_0107600,PF3D7_0107800,PF3D7_0108300,PF3D7_0109000,PF3D7_0110100,PF3D7_0110600,PF3D7_0110800,PF3D7_0111200,PF3D7_0113800,PF3D7_0114000,PF3D7_0201800,PF3D7_0201900,PF3D7_0202000,PF3D7_0202400,PF3D7_0203100,PF3D7_0203900,PF3D7_0204300,PF3D7_0204500,PF3D7_0207200,PF3D7_0209000,PF3D7_0209500,PF3D7_0209700,PF3D7_0…	33.5	1.08	1.26	0.000177477	0.0171138	0.119797
plasmodium_up_in_sporz_comp_oocyst_mf.tab	GO:0016773	phosphotransferase activity, alcohol group as acceptor	135	61	PF3D7_0102600,PF3D7_0107600,PF3D7_0110600,PF3D7_0203100,PF3D7_0211700,PF3D7_0214600,PF3D7_0217500,PF3D7_0301200,PF3D7_0309200,PF3D7_0317200,PF3D7_0417800,PF3D7_0420100,PF3D7_0424500,PF3D7_0424700,PF3D7_0509800,PF3D7_0515300,PF3D7_0525900,PF3D7_0616000,PF3D7_0621700,PF3D7_0623800,PF3D7_0624000,PF3D7_0717500,PF3D7_0724000,PF3D7_0726200,PF3D7_0805700,PF3D7_0821100,PF3D7_0902100,PF3D7_0902400,PF3D7_0…	45.2	1.46	1.89	0.000265224	0.0223783	0.179027
plasmodium_up_in_sporz_comp_oocyst_mf.tab	GO:0003700	DNA-binding transcription factor activity	32	19	PF3D7_0420300,PF3D7_0506800,PF3D7_0730300,PF3D7_0802100,PF3D7_1007700,PF3D7_1014600,PF3D7_1107800,PF3D7_1119700,PF3D7_1139300,PF3D7_1143100,PF3D7_1222600,PF3D7_1239200,PF3D7_1315800,PF3D7_1317200,PF3D7_1342900,PF3D7_1408200,PF3D7_1429200,PF3D7_1456000,PF3D7_1466400,	59.4	1.92	3.31	0.000754768	0.0566076	0.509469
plasmodium_up_in_sporz_comp_oocyst_mf.tab	GO:0016301	kinase activity	149	64	PF3D7_0102600,PF3D7_0103700,PF3D7_0107600,PF3D7_0110600,PF3D7_0203100,PF3D7_0211700,PF3D7_0214600,PF3D7_0217500,PF3D7_0301200,PF3D7_0309200,PF3D7_0317200,PF3D7_0417800,PF3D7_0420100,PF3D7_0424500,PF3D7_0424700,PF3D7_0509800,PF3D7_0515300,PF3D7_0520500,PF3D7_0525900,PF3D7_0616000,PF3D7_0621700,PF3D7_0623800,PF3D7_0624000,PF3D7_0717500,PF3D7_0724000,PF3D7_0726200,PF3D7_0805700,PF3D7_0821100,PF3D7_0…	43	1.39	1.72	0.0010178	0.0687016	0.687016
plasmodium_up_in_sporz_comp_oocyst_mf.tab	GO:0003774	motor activity	67	33	PF3D7_0216700,PF3D7_0317500,PF3D7_0322200,PF3D7_0503600,PF3D7_0506500,PF3D7_0521300,PF3D7_0529800,PF3D7_0613900,PF3D7_0626500,PF3D7_0724100,PF3D7_0724900,PF3D7_0729900,PF3D7_0806600,PF3D7_0914100,PF3D7_0931700,PF3D7_1023100,PF3D7_1025500,PF3D7_1036900,PF3D7_1118700,PF3D7_1122900,PF3D7_1127900,PF3D7_1211000,PF3D7_1227700,PF3D7_1229800,PF3D7_1238500,PF3D7_1239800,PF3D7_1327300,PF3D7_1329100,PF3D7_1…	49.3	1.6	2.2	0.00115096	0.0706268	0.776895
plasmodium_up_in_sporz_comp_oocyst_mf.tab	GO:0008092	cytoskeletal protein binding	75	36	PF3D7_0216700,PF3D7_0317500,PF3D7_0318400,PF3D7_0322200,PF3D7_0424400,PF3D7_0503400,PF3D7_0503600,PF3D7_0506500,PF3D7_0521300,PF3D7_0529800,PF3D7_0613900,PF3D7_0619300,PF3D7_0626500,PF3D7_0724100,PF3D7_0724800,PF3D7_0724900,PF3D7_0806600,PF3D7_0931700,PF3D7_0932200,PF3D7_1036900,PF3D7_1118700,PF3D7_1211000,PF3D7_1219000,PF3D7_1227700,PF3D7_1238200,PF3D7_1238500,PF3D7_1239800,PF3D7_1251200,PF3D7_1…	48	1.56	2.1	0.00127088	0.0714872	0.857846
plasmodium_up_in_sporz_comp_oocyst_mf.tab	GO:0043167	ion binding	993	345	PF3D7_0102500,PF3D7_0102600,PF3D7_0103700,PF3D7_0107600,PF3D7_0107800,PF3D7_0110100,PF3D7_0110600,PF3D7_0111200,PF3D7_0203100,PF3D7_0204300,PF3D7_0204500,PF3D7_0209500,PF3D7_0209700,PF3D7_0211700,PF3D7_0212500,PF3D7_0214600,PF3D7_0215900,PF3D7_0216000,PF3D7_0216700,PF3D7_0217500,PF3D7_0301000,PF3D7_0301200,PF3D7_0304200,PF3D7_0304600,PF3D7_0307700,PF3D7_0308300,PF3D7_0308800,PF3D7_0309200,PF3D7_0…	34.7	1.13	1.26	0.00161504	0.0838578	1
plasmodium_up_in_sporz_comp_oocyst_mf.tab	GO:0046914	transition metal ion binding	164	67	PF3D7_0107800,PF3D7_0209700,PF3D7_0215900,PF3D7_0307700,PF3D7_0315800,PF3D7_0415800,PF3D7_0417600,PF3D7_0420000,PF3D7_0504100,PF3D7_0508100,PF3D7_0522900,PF3D7_0529900,PF3D7_0615600,PF3D7_0627300,PF3D7_0717400,PF3D7_0722300,PF3D7_0723700,PF3D7_0801800,PF3D7_0812800,PF3D7_0818500,PF3D7_0825300,PF3D7_0825500,PF3D7_0829400,PF3D7_0906600,PF3D7_0907900,PF3D7_0912100,PF3D7_0916900,PF3D7_0927200,PF3D7_0…	40.9	1.32	1.58	0.00364062	0.17553	1
plasmodium_up_in_sporz_comp_oocyst_mf.tab	GO:0019899	enzyme binding	27	15	PF3D7_0110600,PF3D7_0110800,PF3D7_0418600,PF3D7_0627700,PF3D7_0629800,PF3D7_0815800,PF3D7_0914600,PF3D7_0932800,PF3D7_1116400,PF3D7_1143500,PF3D7_1218000,PF3D7_1246900,PF3D7_1315900,PF3D7_1430100,PF3D7_1442900,	55.6	1.8	2.82	0.00648951	0.278166	1
plasmodium_up_in_sporz_comp_oocyst_mf.tab	GO:0005509	calcium ion binding	52	25	PF3D7_0110600,PF3D7_0217500,PF3D7_0408700,PF3D7_0627200,PF3D7_0630600,PF3D7_0717500,PF3D7_0821000,PF3D7_1018200,PF3D7_1023800,PF3D7_1025000,PF3D7_1030800,PF3D7_1105500,PF3D7_1122800,PF3D7_1123100,PF3D7_1238900,PF3D7_1246400,PF3D7_1304100,PF3D7_1318300,PF3D7_1329700,PF3D7_1331500,PF3D7_1337800,PF3D7_1417000,PF3D7_1418300,PF3D7_1423300,PF3D7_1451700,	48.1	1.56	2.09	0.00659356	0.278166	1
plasmodium_up_in_sporz_comp_oocyst_mf.tab	GO:0043169	cation binding	318	118	PF3D7_0107800,PF3D7_0110600,PF3D7_0111200,PF3D7_0209700,PF3D7_0215900,PF3D7_0217500,PF3D7_0301000,PF3D7_0307700,PF3D7_0315800,PF3D7_0316300,PF3D7_0408700,PF3D7_0415800,PF3D7_0417600,PF3D7_0420000,PF3D7_0504100,PF3D7_0508100,PF3D7_0509500,PF3D7_0522900,PF3D7_0528300,PF3D7_0529900,PF3D7_0615600,PF3D7_0616000,PF3D7_0627200,PF3D7_0627300,PF3D7_0630600,PF3D7_0713700,PF3D7_0717400,PF3D7_0717500,PF3D7_0…	37.1	1.2	1.35	0.0079628	0.31617	1
plasmodium_up_in_sporz_comp_oocyst_mf.tab	GO:0008270	zinc ion binding	144	58	PF3D7_0209700,PF3D7_0215900,PF3D7_0307700,PF3D7_0315800,PF3D7_0415800,PF3D7_0417600,PF3D7_0420000,PF3D7_0504100,PF3D7_0508100,PF3D7_0522900,PF3D7_0529900,PF3D7_0615600,PF3D7_0627300,PF3D7_0717400,PF3D7_0722300,PF3D7_0723700,PF3D7_0801800,PF3D7_0812800,PF3D7_0818500,PF3D7_0825300,PF3D7_0825500,PF3D7_0906600,PF3D7_0912100,PF3D7_0916900,PF3D7_0927200,PF3D7_1008100,PF3D7_1014600,PF3D7_1029700,PF3D7_1…	40.3	1.31	1.53	0.00929991	0.348747	1
plasmodium_up_in_sporz_comp_oocyst_mf.tab	GO:0043565	sequence-specific DNA binding	33	17	PF3D7_0420300,PF3D7_0622900,PF3D7_0717300,PF3D7_0802100,PF3D7_1007700,PF3D7_1030000,PF3D7_1107800,PF3D7_1139300,PF3D7_1209300,PF3D7_1222600,PF3D7_1317200,PF3D7_1342900,PF3D7_1350900,PF3D7_1408200,PF3D7_1425900,PF3D7_1456000,PF3D7_1466400,	51.5	1.67	2.4	0.0103357	0.36719	1
plasmodium_up_in_sporz_comp_oocyst_mf.tab	GO:0046872	metal ion binding	309	113	PF3D7_0107800,PF3D7_0110600,PF3D7_0209700,PF3D7_0215900,PF3D7_0217500,PF3D7_0307700,PF3D7_0315800,PF3D7_0316300,PF3D7_0408700,PF3D7_0415800,PF3D7_0417600,PF3D7_0420000,PF3D7_0504100,PF3D7_0508100,PF3D7_0509500,PF3D7_0522900,PF3D7_0528300,PF3D7_0529900,PF3D7_0615600,PF3D7_0627200,PF3D7_0627300,PF3D7_0630600,PF3D7_0713700,PF3D7_0717400,PF3D7_0717500,PF3D7_0722300,PF3D7_0723700,PF3D7_0801800,PF3D7_0…	36.6	1.19	1.32	0.0151559	0.511512	1
plasmodium_up_in_sporz_comp_oocyst_mf.tab	GO:0140110	transcription regulator activity	42	20	PF3D7_0420300,PF3D7_0506800,PF3D7_0730300,PF3D7_0802100,PF3D7_1007700,PF3D7_1014600,PF3D7_1107800,PF3D7_1119700,PF3D7_1139300,PF3D7_1143100,PF3D7_1222600,PF3D7_1239200,PF3D7_1315800,PF3D7_1317200,PF3D7_1342900,PF3D7_1408200,PF3D7_1429200,PF3D7_1456000,PF3D7_1466400,PF3D7_1469700,	47.6	1.54	2.05	0.0162922	0.523678	1
plasmodium_up_in_sporz_comp_oocyst_mf.tab	GO:0004674	protein serine/threonine kinase activity	48	22	PF3D7_0203100,PF3D7_0217500,PF3D7_0301200,PF3D7_0309200,PF3D7_0420100,PF3D7_0424500,PF3D7_0525900,PF3D7_0724000,PF3D7_0821100,PF3D7_0934800,PF3D7_1112100,PF3D7_1113900,PF3D7_1122800,PF3D7_1230900,PF3D7_1238900,PF3D7_1246900,PF3D7_1247500,PF3D7_1303800,PF3D7_1337800,PF3D7_1423600,PF3D7_1431500,PF3D7_1454300,	45.8	1.49	1.91	0.0201066	0.616906	1
plasmodium_up_in_sporz_comp_oocyst_mf.tab	GO:0016409	palmitoyltransferase activity	13	8	PF3D7_0215900,PF3D7_0528400,PF3D7_0932500,PF3D7_1115900,PF3D7_1121000,PF3D7_1321400,PF3D7_1322500,PF3D7_1415700,	61.5	1.99	3.6	0.0215286	0.631819	1
plasmodium_up_in_sporz_comp_oocyst_mf.tab	GO:0004707	MAP kinase activity	3	3	PF3D7_0724000,PF3D7_1113900,PF3D7_1431500,	100	3.24	inf	0.0293294	0.701235	1
plasmodium_up_in_sporz_comp_oocyst_mf.tab	GO:0043168	anion binding	736	249	PF3D7_0102500,PF3D7_0102600,PF3D7_0103700,PF3D7_0107600,PF3D7_0110100,PF3D7_0111200,PF3D7_0203100,PF3D7_0204300,PF3D7_0204500,PF3D7_0209500,PF3D7_0211700,PF3D7_0212500,PF3D7_0214600,PF3D7_0216000,PF3D7_0216700,PF3D7_0217500,PF3D7_0301000,PF3D7_0301200,PF3D7_0304200,PF3D7_0304600,PF3D7_0308300,PF3D7_0308800,PF3D7_0309200,PF3D7_0311200,PF3D7_0315900,PF3D7_0317100,PF3D7_0317200,PF3D7_0317500,PF3D7_0…	33.8	1.1	1.18	0.0315215	0.701235	1
plasmodium_up_in_sporz_comp_oocyst_mf.tab	GO:0018024	histone-lysine N-methyltransferase activity	5	4	PF3D7_1115200,PF3D7_1209300,PF3D7_1221000,PF3D7_1322100,	80	2.59	8.99	0.0340498	0.701235	1
plasmodium_up_in_sporz_comp_oocyst_mf.tab	GO:0016279	protein-lysine N-methyltransferase activity	5	4	PF3D7_1115200,PF3D7_1209300,PF3D7_1221000,PF3D7_1322100,	80	2.59	8.99	0.0340498	0.701235	1
plasmodium_up_in_sporz_comp_oocyst_mf.tab	GO:0016278	lysine N-methyltransferase activity	5	4	PF3D7_1115200,PF3D7_1209300,PF3D7_1221000,PF3D7_1322100,	80	2.59	8.99	0.0340498	0.701235	1
plasmodium_up_in_sporz_comp_oocyst_mf.tab	GO:0019888	protein phosphatase regulator activity	5	4	PF3D7_0320000,PF3D7_1031700,PF3D7_1430100,PF3D7_1451700,	80	2.59	8.99	0.0340498	0.701235	1
plasmodium_up_in_sporz_comp_oocyst_mf.tab	GO:0019208	phosphatase regulator activity	5	4	PF3D7_0320000,PF3D7_1031700,PF3D7_1430100,PF3D7_1451700,	80	2.59	8.99	0.0340498	0.701235	1
[truncated: 144 more rows]
