# Supplementary material for: Cryptosporidium life cycle small molecule probing implicates translational repression and an Apetala 2 transcription factor in macrogamont differentiation
Source: PLoS Pathog. 2024 Apr 26;20(4):e1011906. doi: 10.1371/journal.ppat.1011906 (PMC11078545; doi:10.1371/journal.ppat.1011906)
Supplement: S6 File — (XLSX) [file ppat.1011906.s006.xlsx]

## Sheet: Sheet1
#KEY				log2 fold change (treated vs control)
#KEY	promoter length	promoter sequence	DESCRIPTION	s-1255	beloranib hemioxalate	BAY 61-3606 dihydrochloride	Pralatrexate	mycophenolate mofetil	Mubritinib	oligomycin A	antimycin A	AGM-1470
cgd1_1100	705	>cgd1_1100 AACACATATATTATAAGAAACTTAGTTTTTTAATCTGTCTATTTTTATTTTTCTAAATACTATACTTTGGTGTAAAACATTTTGATTAATCATTTATTTTTATTGCGATTTTTTGTTGTGTTGTTAAAAATAATCCAAATATACATATTACGTGTCAAATATTGAAATAAAGCTCTAAATAAAATTTAAAAAGAAAAAACAGAGTTAGTTCGAAATTATATTTAAAAGTTTAATACAATAATAAAAGTTGAAACATTTAAAAAATATTATGAAAAAAAAATGAGAAATTCTCTACTATTCCAAAACCTAAAGCTATCTGTTTCTAATTTATTGCATGTATTGTAATAAGTGGCCGCTAATCGTCCGGGATTTCCCGCCAATTGCTTTG…	X-Pro dipeptidyl-peptidase	2.88361	-3.96299	-5.33558	-2.25194	-5.73689	-4.05789	-5.53187	-4.72336	-2.88856
cgd1_1400	400	>cgd1_1400 TCCGAAAAAATTCAGAATAAAGGCTCATAAATGAAGTATTATGAACTATGGTCTCAGTTTTTTTTTCAGGGCTTAGTTTAATTTCTGCTTTAATTTCCTAAAGTGTAATAATTGAAATTTGTAAATTCTGGCAGTTGCCGCCAACATGATTCTAATGAATTTAGAGCATTTTTTTTTAGAAATACTGATGTTAATTCTGCCAAAAGAAATACTTAATGAAACTAAGGGCTATATCAAGATAAGATTTACCTTTATTTAGGTTTTGAAATAAATTAGCAACACATTTTGAGTTATTCTTTCCAGCAAATTTCATGCGGGGGGGATATACCAATTTATAGCATGTTCGTAATCGGGTATATCGTGGCAGGTTTGAAAATGATTTTTTGTA…	Uncharacterized protein	1.83845	-2.66197	-3.81246	-1.91029	-2.67815	-2.81017	-2.52849	-3.54188	-2.09227
cgd1_1510	568	>cgd1_1510 CTTCAATTAATTATTAAATTTTATTAGCAAGCCTACTCATATGTAATATAACTTTAATCATTTGATTTAATTTATTAACTAAAACTTTGTTTTATTTGTATACCGTTGACTTTGTGTTGCATGCGCAAACATTGACCACATGAGGGCGCCAATTCTTCTTTGTGGTTCACATGCACAGCAAAAAAATTTAAGAATTTTTTTTCAAAGATAATAAACAAATTTATTTAAATTTTGTATATTTATTTTAGAGCGCATGCAACTGAGCTTTAATCCCTTTTGTTTAGTTTCTCTACATGTTTGCAGTAGATTTTCATTTTCTTTTAGCTGCAGGGCTTATTTTCGAGTAAATTATTTTCACAAATTTGATTGAGAGTTTCTCAAAATCAAT…	Signal peptide region containing protein	3.66521	-2.80137	-5.75474	-1.86835	-6.64561	-3.34971	-3.14767	-5.16191	-2.11326
cgd1_1680	217	>cgd1_1680 TATACAAAATAATTGTTAATATGAACAATTTTTCATGAATGACTTCAAAGAATTAGAACTTAATGATTTAGGAATTATTTGCTAAATTTACTGAAATAAAAGTATCTGCATTAAATATTCTTGTAATCCTTTTTTACTTTTGATAATTTTTAACGCAGAAAATATTTACATGAGTACATGCATGCATAATTTACGTAGTAAATAATTAAATATTTAA	Insulinase like protease	3.32964	-3.1343	-5.1139	-2.1968	-5.98717	-2.83411	-4.17816	-2.70457	-2.10684
cgd1_3120	608	>cgd1_3120 TTTTTCTTATAAATTAATTTAATTACACATTATTGTGAGGTATTTTTATGTGGCGCAATTTTGCCCAACACCGTTACTAAAAACTGTCAAACACGTAATGCATGCAGTGACGGTATTAAAAAAAAAATTCATGAGGACAATAATAATAAAAAATTACTCACAAAAATTTTGATTAATATAAGAATAATTTTTTTTAATAAAAAAATTAATTACTTCATTTAAAAAAAATTATTTTGAATTTTTATCTGGAAAAAAAATATTTACATATAATTAATGAACAATAACTAAATAAATATAAATTTATGACAGAAATCTCAAATAATTATTTCAAGCAATAATTAATTCAATTTTGATTTTACAAGTCGAAAAAATTGCATGCATGCAATTA…	Condensation domain containing protein	2.44223	-2.90183	-5.53692	-2.22901	-6.3166	-3.89462	-3.91276	-4.28576	-3.02866
cgd1_3730	403	>cgd1_3730 TGTTAATCACAAATATCCATTATAATCTCTTAAAAAAAAATATACGCAATACTATTTATCACCAAATTAACTAATTGGTTTTATTTTAATTGCTAATTTTTTATATCAATTAATTAATATAATTTTCATGTATTCACTTCTTGTAATATATCGACATTATTACCTTTTTTAAATTCTTTACGGTACCTTCACAATTTGCCGCCAAATTCACCCCACATATATTAACTGTTGAATTTACATTAAAATTAGCAATACAAAGTTATAATTGCGTGGGGAGAGTTGGCGCCATTGCATATTTTTTATGCAAATATTTTTGTATCAATAATTTCAAAAGGCAAAAAATAAGGAGAGAAAAAGGTTTAGAAAATTGGAATCAAAGGTTTTAAAT…	Glucosamine-fructose-6-phosphate aminotransferase/Sugar isomerase (SIS)	1.66997	-3.86846	-5.47881	-1.64046	-5.67349	-3.20217	-3.91307	-1.90187	-3.17314
cgd1_990	278	>cgd1_990 ACTTTTAATTATTACTAAAAGGATTATATAATAATTATCTCAATTCTTTCTTTTTATTGTTAATATATATATTAACAACTCTCAATTTTAACTTTATTTCCTCTCTTTCAAATAATTATTAGTTTATATACCGGAATGTTTTTGCATGCATGCATTTTTCAAAATTGCATGAAATTCGTCATTGCATGTGGATATGCACAATAGAGCGTCATCTCTGTAATAGAGAAAAAAAAAGTAATAATTTACAAAAATTATTAAAAATTATTGTAAAGGGTAAAA	Pyridine nucleotide/ NAD(P) transhydrogenase alpha plus beta subunit	3.12914	-2.83129	-6.46383	-2.09994	-4.90011	-3.57441	-4.88237	-5.87347	-2.17572
cgd2_2100	321	>cgd2_2100 TAAATTTAACTATTAAATGGTTTAGTCAAATAATTATTTATTAATTTATATTATCCTAATTTTACACTTTGATTAGTTGCTTTGATTCAAAATCTAAATTGGATTTTTATATTAATCATTTTTTTTTTAAATGGAACAGGCTTCATATTAAAAAAATAATTAAATTTTTACAATGATAATAGTTTGTGGGGAATGCATGCATGCAATTAAATTTAAAGTGAATTTAATAAAATGCATGACTAAATTATTTTGCAAAAATAAAAAATTCAAATACTCAAAGGTTGATAATAACCCTGATAAAAGGCTTTATATACTTTAATA	Uncharacterized protein	4.18047	-2.30645	-7.5887	-1.92167	-7.30873	-3.0513	-3.60683	-5.15639	-2.11822
cgd2_2110	420	>cgd2_2110 TTTCAATTTCTAAAATGTAATAAATTGCCTAACTACTCCTTCATGTTTTCAAACTTACGAATTTGTGCGATATACAACTTTTTATTATATTTTTTAAAAATACTTTATTGTAATAACTGGCAATATTTTTTTCCACATAAATTATAAATTATTTGAATTTACTGGCGTAAAAATGACCCCACAATGATCTACCTGTAAATTCAGCCACATGTACACTCGGCGGTCATCATGCGTACACATGGCGGTATGAATGTCACTTGTGACAAGTATCGTTTTACATGTATTTTTATTCATGCAATCTGTTTCCGCATGCAGCCATTTTTCCTATTTCAGGAAGTTCTAGCAATATTGTTTAAATTGAACATAGGATTTTAATTCTTGAGTATAA…	Uncharacterized protein	4.68152	-2.60196	-7.51885	-2.26106	-6.55846	-3.25454	-4.36354	-5.09129	-2.42607
cgd2_2920	355	>cgd2_2920 AAATAATTATAGATTATATAAACCTTTCTAATTTTTTTAAATTAATTTGATTATGCTATCTTTATTTTTTATTTCAGAATCAATGAGCAATTTTCAATATTTTAAGTTTTTTTTAAATATTTCACAGTGTATTTTAATCCCCACAATGCATGCATAATTAACATGAATTGCAGGCATGACTATTATTTGCATGCATGGATAACAAAATCATGCAAAAAAATGGTTATATATTTGAAACATTTGAAGACGAAAAATTTTCTTTCGTAATGCTTTTTGCTTTGATTTGAGTATTTATTGTCTTTACAAGAGGAACAAAAAAATAAAACATCCGGCTACCAGTAATTGGAGTTAATTA	ER lumen protein retaining receptor	3.15941	-3.8235	-6.9633	-2.73154	-5.93219	-2.7891	-3.70437	-4.88744	-3.00928
cgd2_3490	577	>cgd2_3490 TGGTAGATCTAGACTATAAATGGACATGGTAGGAAAATAATATTTTTTCAGAACAATTTTTGCAAGTAAAAAAAAATAGAGGAGAAACCCCTTACTTGCTAGATTTTACATGTACTAGAGAGTTATAGAAGAGAAAAGGAACGAATTAAAAAAAAAAGTTTGGAATAAAAAGCAAAATAAAGTACTGAGGATAGATTGAATTGGGAAAATAATTGCGATAAGTTGGGAAGAAAATAAAGGTTTCATGATATATATGTGACTGAATAAGACTATATATTATTGGAATAGTTAATAAACAGGTTTGAAAGAAAAATTAGTAATATTTAATCCAGGATAAAGTTGCAGGTTAAAAGATTCAAGACACAAAAATACTCACATGATATATATA…	AP2/ERF domain containing protein	1.28202	-2.96521	-4.1429	-2.1961	-3.46724	-2.87876	-3.40887	-3.17027	-2.20229
cgd2_3620	1000	>cgd2_3620 AAAATTGCTCTGCTATTTTGTATATTCTATCAGTATTTAAAGCGTGAATAGAAAAAGCTTATCACTAGCTATTCCTCCTTTAAAATGTGTTATGAAACTCAATTAAGCAAATTTTTTAGAGAGTTTAGAGGAATAAGAAAGAATAAAATATTCCTATATTATCAACTTTAAATTACCTCCACTTTTCCCCTCAGCCTCATTTTTTTTTATTTTTTTTCCTCTTCTTCCGCCCCCATACTACTTGTGCCGGTATGTAATTATTAATAATATTTATCATGATTAATAATACAATTATTAATACTTGGCGCTCAATTTCTCGAGTTAGCGCGTTATTTTTTTTGTGTTAAGAATTATTAGGCAAAAATGTGTTGAAAAGAATTGGTTTTTT…	F-box domain containing protein	1.89333	-4.04239	-6.90325	-2.31361	-7.67491	-3.73643	-4.64147	-4.50758	-2.46983
cgd2_3970	907	>cgd2_3970 AATACTTGTATGAACGAATTTTAATTTGCGGAAATCATATTTATTTCCCAAAATATTATTTTAATAAACAAACCTTCATTTTACTAAAAACTTGACTTTTTAGTCTAGAATTATTTTAATTTTTATTTACTTACAATTTGTGTTACCGCCAAAAACCTCCTAATATTTTAATGCATGTCCACATGCAAAGTATACTTCTAATATTATGCCAAATGGGAATAATTGTTTGATATTACATGCATGTATGCATGCAGGCTCATGTGGATTCGAGTAGAAAATCACATGACATGACAATATAGGGCAAGGAATGACAGAAAAAAGTATTAACAAAGGAAAAATTAATAATAAAAATAAGAAAATGTCATGAAGAAATTATAAATTTGCATGA…	RNA recognition motif domain containing protein	3.60452	-3.7388	-6.61254	-1.81049	-4.3126	-3.41292	-3.39987	-4.22631	-2.56774
cgd2_4050	846	>cgd2_4050 CAACAAAAAATAATTTGATAATTTGGTGACCAAGGAAATTTGATTCTCTTGATTTATTATTATTGATATTATTATTTTATTTTATTTTTTAATTCTAATTTCCTCAAGTGGATTTCTAGATTTAATACAATATTCCCTCAAAATGTCCTTTCCAACAAATCCAAATAGATTCAAGCTTCCATTAACCTGTGGGTCATAGAAATATTGAATTAAATCTGGATTTACTAGGTATTTGACTGAAATTTGTTCCAATTATAAATAAATAAATATAATATTACACGTATTAATTATTTTAATTAATTCTTTGGCTTATTTAGTAGTTTGCGCGGTACATGTGCAATGAATTTTTTTTTTCACGTAAGCGAGGAAGAAAAATAAATGGCATGTG…	Triacylglycerol lipase with Patatin-like phospholipase domain	2.04065	-3.02378	-5.22752	-1.65649	-3.05754	-2.66903	-2.38319	-2.8253	-2.27904
cgd2_790	752	>cgd2_790 TTTCAGAATCTTATTCTATCTTTATTTATAGGCTTACAATGATTAGCTAACTTGTTGCTTTCACACAGAACTTTTTAAAACTTGAGTAGAGTAAACAAACTTCTAAATTTTTGTACATTAACTTTTATTTCTATTTGTTTATTTTCCTGATACTTATTTTATTAATAAATCAGCATCACAAAACATGTCAAAATGACGTAATAGGCGCCGCGAATTACCCGCCACGGCCTTGTTTTCATGTTGACATTTTAAAAGAAAATATTTTTCATGGGGGTAATATTTTTGGCAAGTGAAAGGTTTAATAAAATGATATTAAATTTTGTCAATTTACTTAGTATTCTATGCCTCTATATTTAGTTGTAAATATTCCGGAAAATTATATTAATTAT…	LH2/LCCL/SRCR domain containing protein	3.54311	-3.21883	-9.31699	-2.04325	-6.07978	-3.31844	-4.33088	-4.0515	-2.5235
cgd3_1400	454	>cgd3_1400 TGAGGTTATTCTAGCATATACTAATTTACAAATATATTTATTAAAATCGTTCTCTATTATTTACTCTTGATTTATTTATTTTTTCGCCTGCATTCACAATCAGGAAAAAACTAGTTATCTTCGTTTTCCCGCCTGCGCCACATGCAAAATATTTTCAAGTTGGCCCTAGACCGAGGAAATTGCATGTGAAAAGAAAATTATCGAAAAAAATTAATATCAATAATAAAATAAATAGGTTTTACATATCAGCTTTGGAATCGGATTTTAAAAGGGAATAAAGGGCTGGCTTACTTTTCTAGATTTTTTTTTAAGAAGAAATAGAGAAATTAAGAACAAGAGCCAGCAGAATATAGAAATATAATATCAATAGAAAAATAGCAATCACAAC…	Pyrophosphate--fructose 6-phosphate 1-phosphotransferase	2.24382	-2.51184	-3.55215	-1.96098	-3.53858	-2.29971	-2.99076	-3.85287	-1.83863
cgd3_1540	402	>cgd3_1540 ATTCTTCTCTTGTATACAAGAGGAAGAAAAGTTGTGTTTTCTAATCCACTGATACTTTCATTTATTGTAAATAACCAAATAGTTCACGTTTTAAGTTAAAATCAAATTTCAATTAGTTTTTATAATACCTTATTTAATTAATTTCCCCCCCCCCCTTTTATTTTTTAATACCGGTATTATTTTCATGTGGATAATTGTATTAGTTGTCAGAATGCATGCACGCAATTTTTATGTCATTTTTTACATGCAGAGAAATTAGCAATAAAAATCGTAATAAAGGAATAGAAAAATCATTCCTATTGTATACAAAAAAAAGAATAAGAAATTACTGCGATATTAAACTAAGATAAAAATTTGATAAAATATAGCTCGGATAATAAAAGGTAGA…	Signal peptide containing protein	2.671	-3.83788	-7.09337	-2.6213	-5.60999	-3.7464	-4.29554	-4.01227	-2.64214
cgd3_190	509	>cgd3_190 AATAAACAACTAATTATATCACTCAACATCAATATTGTATATATCAAATATTAAAGAATTATAAGTTTGCTTAATTATTATTTTTAATTGAATCATCGTATTTAACAGTATTTCTATTTACAAGAAAGGTTGAAATTGAGCATAATCATATTTCATTCGCATTTAAACACGTATTTTGATGTTTATTATTATATACTACTTAACATTTATAGCTAACCTTTATTTGATTTTTTTATTAGTTTGACTATTCTTAATTAGATATTTCCGAATTCAAGTATATTTTTTTTTCTATTTATTTTGATCTAGTTTAATTCAATTTTTTGTCCACATGGGGATTTGCACCTCTATAATTGCGTAAAGCATTTGCATGTATGCAATGTGCATGTAGC…	Fibrillin/EGF-like calcium-binding conserved site-containing protein	3.70473	-2.76889	-6.45639	-2.02463	-6.16108	-3.8894	-3.17775	-6.22016	-2.32015
cgd3_80	926	>cgd3_80 ACTTAATCTCTCTTAAATTACACCAAATACCAATATTAATTTCTATTATACCTATTATTTACCCAATACTATCTATTTATATATATATATATATATTTTTAAATTGAACCTTTCTGCGTTCAATAGTACCTAGTCAAAGTTTTTCATATTTCCTAATTGTATTTAAGTGATAAAGGATTGGGAACATTTCATTAACGTCTAGCACAGTTTTGTTGGAAAATTCTCCAATAGAAGCTTATTTAATTAATTGCATTTTGATTTTTGAAAAAATTATACGTAACGTTTGGTCAAATTTTCATAAAGTGACAATAAAGGTTTATTAATAAGTTAATTGCATTAAAAAGTAAGTCAAGCAAAAATTACAAAAAAATGCGTGAAAATAATTACATT…	Adenosylhomocysteinase	1.16687	-4.56241	-6.10396	-1.84944	-7.67262	-3.75175	-3.26401	-5.54872	-3.59508
cgd4_1880	737	>cgd4_1880 TAAAACAATTCTTGACCAATTTAATAATTTAATAATGAAGCTAAATTTAATTTATATTTATTTACAGATGTAAATAAAATTCCAATATATATTTACTATTGGCAAATCTCATAAATATTTATTTTATCACTCGCAAATGTTTTAAATAAATAATTTTTTTTCTTTATATTGTAATTAAATCCTCAAAATTGCTTCTTTTTTCAGTGATTAAATTGATTATTATGTAAGCTTTTATAAAAAATTCTCGTTTTTTTCTTTTTGTTAATATTATTTTGGATGTGGGATTGTTTCCCTCCCCCCCTGGCTAAAATAAATGCATGCATGCAATAAAAACTGTGGGAAAAATATAAATATATATTAATTTTAAAAAACTAATTAGAGAAATTTT…	Uncharacterized protein	2.1503	-4.54255	-8.20853	-2.20752	-6.48588	-3.0688	-4.39157	-3.46084	-3.27884
cgd4_1910	517	>cgd4_1910 TAATTTAAATTTAATTAATTATTATTTTGCTTATTTAGTTCTTAATATTAATAGAAAATATAATCTATTGATTTACTTTTTTTTACTGCATTATTTTAACCCACTTATTTGACTTGCCAGACTGCTTTTTCCAGGCGCCAATATCATGCAAATTTTAGGTTATTTTTTACCGAGCTATATTCAATAATGCTAAAAAAATGTAATGCATGTTAATTGACAACAGGTAATGATGACTAATATAAAGAGTTGCACTATAATTTCGTTGTTCTTAAACTTTAAAAATTCATTATAATTGTTGTACCGAATTAAGAAAACAATGAGTGGTTAGGAACAATTTTAAAGCAACCATTTTTCATTTTGTTTGTTTGATTTTGTCATTGTAAATTCT…	Alpha/Beta hydrolase fold-containing protein	4.65095	-4.45074	-6.79698	-2.37214	-5.92992	-2.68679	-3.06699	-4.40701	-3.1447
cgd4_670	525	>cgd4_670 GCATTTGGAATTGCATTGTGCATTCCAATCTAATAGGGAAAGAAAGGTAAGAAAGAAAGGTGGAAGGAAAAATTGGATATTAGGATACTCGCTTTTAAAGGGTTGTAGAATGCAATACTTTTCGAAATATAAATTCTATGTTGATAAAGGAAAATGTAATAAATATTTAAAGGAACATGCAAATATGAATACTCACAATAATCATACTATGGATTATTATATTGTTGCTAAAAATTATTTAACCCTAGAACAAAAGTGGCTAAAACCCGGATTTCTGATTTGGCATAAATAATTGTCTAATACTTTTATTGTTTTGTTTGTAAATCTATTCTCCCTTTTTTTTTTTTTAAATAATATACACCATTCTTACTATTGAAAATTTAAGTACA…	Oocyst wall protein 3	1.68957	-5.47257	-8.89455	-2.38314	-5.78841	-4.55862	-3.97319	-6.3951	-3.81885
cgd4_690	999	>cgd4_690 ATACTTTTTCACAGATTTCACTGGCCAGACTTTTATTTATTTTTTCCCCCCAAAAAATTATAATTGCATTTTTTGTTCCGATTTTTTTTTTTGAAAAAATATTTTAAAATTGAAAAAGTAATAAAAAAAAATTTCACACGTCATTCATTTCTGATTTATCCTAAAAAATATTTTCGTATCATTTTTGCTTATGTGTCGGTATATTTACCGGACTGTCCACATAACACATACGTGTTTTTTTCCCCATGCATACATGCATGCGAAACATTACATGCAATATATTTGTTTAGAGTTTAGTATAAAGCACAATAATTTTTTTTAAAATATTCGCAAGTCCTACGTAATCTGTAAGTGAAACAAATTTCTTTTAGCTATTAAATTTAGAAGAT…	Pyruvate:ferredoxin oxidoreductase/NADPH-cytochrome P450 reductase PNO	1.67918	-3.31443	-3.86376	-1.71328	-3.5125	-2.97134	-3.01431	-3.183	-2.63896
cgd5_2080	812	>cgd5_2080 TTTTTTTAATCAAACAACAAGCTTTTCTAGAAAGATCAATACACAATGCGCAATGTTCCCTTCCTGTTACTAGATATATACCTTTGCGCACATAAACAAGGAAGCAGATAACCTCTTTCAAAAATTCTTTGATTTTTGTTGGAATTTAAATTGATTTTTATGTCGTATCGAGTAGTCTAAAAAAAAAAAAAAATCATGGCCCGCCTTAAGCAGGCCGCTCGAGTTAATTAATTATAATATTTTTACCTAGTGCGCTTTCAGATAACTGAATCAAAGTAGAAATTTTCGTAGATAATACAGAAAAATCCGAAATAATCATTCTAGGATAATAGAAGAATAGACTAATTGTTAATTAGCAAATTAACTTTCTTTTTTCTGTCATGTTTTT…	SCC2/Zinc finger%2C RING/FYVE/PHD-type domain containg protein	2.73631	-2.16864	-2.06484	-1.78406	-1.42596	-1.12192	-1.41517	-2.10508	-1.56308
cgd5_3073	514	>cgd5_3073 TAACTTAAAATCTACTCAAAATAATATTTTCATTGCTGAAATAGCAAAAAAATTACAAAAAAAGTTAACTTCTACTTAGTTTCCAAGAATAACTTGATATTATTATTATTATTATTTTTTTTTTCCAATTTTCTATACCGGTATTACCCACATTTTAGGCGCCATACATGTAATTTGCATGACAAATTTTGCATTTATTATTGCATAATGGCTGACAAATTTTAAATAAATAGTTGAAACCAAAATCACAGATTAGTCTCGAAATTGAGTAAGTTATAAAATAGGAAAAAAATGTAATAAAATTGGAAAGGATTTAAAGATTATACAAAGAAGAAAAATAAAATAACTAGGATAGGAAGAAAGAATTAAATAATTCAAATAATGTCAG…	Carboxylic ester hydrolase	2.66219	-5.03104	-8.93489	-2.11894	-6.87371	-3.13839	-3.8355	-6.78002	-4.23225
cgd6_1330	287	>cgd6_1330 AACTTAGGTTCGCTAATAGGTTCTCAAAAAATAAAAATAACGGGGTAATTGTTAATTTATGAAAATTTTGATTTTTTTGACAAGTTTTCTTTTATCTCTTCGAAATTAAAAATAAATTTAACGTATTTTTAATATTTTAAGAATTTATCATTTTTTTTTTTTTCGCGAAATATTAACTTGCATGCGCAAGCTCGTTAACGATAAATAGATTAAAGATAAATTATTAATAATAAATACCAAATTTATTATAACAATAGAAAAATAGAAATAGAGAATTGAAAGCGGAG	Uncharacterized protein with CCCH-type Zinc finger	1.83476	-4.85314	-7.50932	-2.27284	-8.27589	-3.25522	-4.74913	-5.08748	-4.15129
cgd6_200	599	>cgd6_200 AAATAAATTTGTATTGATATATATATAATCTCATTATCAGTATTTATTTTCCTCTTTAAATTTCAATTTGTATTTTTTTTTTTTTTATTTTTAATTAATTATAATTACTAATTCATTACTAATAATTACAAATTTTACTATTAATTTTTATTCGTCATTTGTATATTATTTCATATTAGTAACTATTAATTTAAATAACAATAATAATTAATATTCATGTGGACAAATTAGTAATTATTAGTAATATTAAACAAAAAAAAACATAATACCGGTATGCAAATTTTGATGTGCACGTTACATGCATGCATTCATGTGGATAAAAATGATGTGAAATTAGTCATAAGAGGAAGTACACCAGATACATGGTAGTTATAAAACAAATTTATGTC…	Oocyst wall protein 8	5.65457	-5.83457	-7.6504	-2.84382	-7.33806	-4.22123	-2.88392	-2.92597	-4.86153
cgd6_2700	740	>cgd6_2700 TTTTTTTTCAAATTACCAAACTAATTAATTATCTAGTGTGGCGGGCTACTCATAGCTTCTTTTTCCCCCCCCTAAAAAAATGGGGAAACCTTTTCGCGAGAAAAGTCCTAAATTAAGGAAAAGTAAGTTAAAATATAGAACAATTAGACTCAATTAATGGAGATTAATGTTTTAATTAATTTGTTTCAAGTAATCCGTATATATATACATATATATATTTTTAAATTATAAACACAATTTTTTATTATTAGTGTAACCAGAGAATTTTTTTTTTGCATGCGCTGAAAAGCAAATAAAAAGTAGCACTGCCAACACTTCACACAAATCCAAAATTAAATATTGGAAAATAAAATTAAGAAAAAAATTCAATTTGTTTAATTTTTTATAT…	Uncharacterized Protein	2.05223	-2.108	-2.56107	-1.57939	-3.46268	-2.54625	-1.79941	-2.75899	-2.12282
cgd6_2900	52	>cgd6_2900 CTCTAACTCAATATAGGATGCAGAAGGATTTAAAAAGTCTAAATTGAAATTT	Exostosin-like protein	2.23887	-2.2498	-5.36951	-2.29723	-4.3118	-2.22486	-3.23844	-3.06653	-2.54639
cgd6_313	999	>cgd6_313 TCCATTCACTCAAGAAGTCTGTTACTCTTCAAAATCTAATCTTGAAGAAAATTCAAGTAATTGTAATAACAACTTGGAAGTTTATAGCAATAATGATAGTATAATACAAAAAAATGAGAATGATTTGGAAATAGAATCAAACTATAACTTTAAAGCAACATGTACTTTTGATCGAATTTCAAAATACCCAGGTGAAACTGTTTATTTACTTATTGAAATATTTCCTATTGAAAGAGATAAATCATTAAATTTACTTGTAACTGTTGAGTATGATCAATATTCACCCATTGTTCCTTTGTACGTTTCAATGCCAATAAATTATTTCCCAGAACCTAACTCTTCATCATATTCACAAAATATTTATGAAAATCCAACTTTATTGTATCCAC…	Uncharacterized protein	3.96897	-2.8446	-7.32365	-1.96914	-4.72681	-3.87715	-4.56441	-4.91871	-2.49102
cgd6_3280	1000	>cgd6_3280 TTTAGTCATATATTCAATCATAAAACAACACATTTTATTGCATTATTAGCACTTTTTATACACTACATTAATTTCTCTACTCTTATTATTATTATTTTTTTGCTGTTCTTGTTTTAAATAGTTTATCCACATTGCAGTTATTTTTTTAATTGCATGCATGCAATTCAATGTGGACAATACAAATGTTGTATATACCGGTAATGCAAAATTTGCAAGTAAATTACGTGTGAAGCAGATGGATAGTGAAAATGGAAGCAACTATTAATTAATTATTTAAAATAATGTAATAATTTTTTTTGGGAGAAAGAATTTTTTTTGAGTTGAGAAAATAGTGAAATAAAAGTACCAAAATTAAGGTTAAATAAAATTAGCAATGATAATATTGTCA…	Glycogen branching enzyme (1%2C4-alpha-glucan branching enzyme)	1.44127	-4.17065	-5.14614	-1.63064	-4.0282	-3.8439	-4.1986	-4.51156	-3.46283
cgd6_3460	612	>cgd6_3460 TTTGTTAAGTTATTACTTTGAAGAAATTTGTGGCCTAAAACTTGGGTCTCATTAATTTTTTTTTTTTTTTACTACTTACGATTTTGTTATTTATTAATTTAAAAGGGGGACTTTCATGTGGATAAAGTGTTGTTTATATATTACGTCAGTTTTGTTAGTAAACTCCGATATATGAAAGTATGCAATTCATGCGCATGTGGATAATGCAAGTACATGCGCATGCAATTAGTTGTCAGTAATTATTTTGCTTATGCTCACCCCCTCTTACTTTCTTTTTTTTATTAATTCAAATGAATTCAGATAAATTAAACTTGAATATTAATTAATTCTCGAAAAAGAGCATAATAAATAACTAATTTCTTTTTTTTTCTATGTAATAACTTCAAGT…	Uncharacterized protein	2.31464	-4.61273	-9.75534	-2.29561	-7.18108	-3.89279	-5.45787	-6.60999	-3.05418
cgd6_3730	588	>cgd6_3730 CTCAAATCTTTGCTCAAATTAAAATTTATTCAGAAACAAAAGATGAAAGTATAATCATTAATGATTTTATTTTTTAAAAAATTATAACGTATTCCCGCCAAAATTCGTCAATTGCATGTAAGTCGTCCACAAAAATGCATGTAAATACCGGTTTATGAAAAAATGTGTATGACACGTGTATATCAATTTTTTCAAAAAAAAATAGTGGGTATGACATCATAAATAGAAGCAGTTGCATGCGAAAGAAAAGTATTAAATTTTACATAAATTCGAGAGTTGTATTATAATCATAATAAAAACAAAATAAAGATAGTAAATGTAAGGAAAGAATAAAAAGAAAGAATACAAAAAGAATATGATTAACAAAAAAAGTTAAAACTAAAGAATA…	Signal peptide%2C Peptidase S8/S53 domain containing protein	1.22786	-4.23391	-5.22475	-1.90643	-4.88501	-2.62711	-4.13785	-3.71092	-3.36726
cgd6_4440	1000	>cgd6_4440 TTGAATTTTAAAATTTATATGTATAAACAAAAATATATGAATATATATATTAACCCAATATATATATTCATATAAATATATATATTGGATTAATATGTAAGTTTATTAAAAAACATTATTTTTTGAGAAAGCCAGAATGAATTCTAGAGCTTTTCAATTGAAGAAAGAAAGCGAAATGTATACAATTTGAATATTTTGACAAATTTTAATCTTCATGTAAGTTTTAATTAATTTACCGGTACTTTTGCCTTGTCATTAATATGTGCACCCGAGTGTGCACACAGCATTGCCTCGATGTGATTTCAAAAGAATTATTAAAAATAATAATTGAGTGAAAATCTGGCAAATTTAAGACATGTCTACACAAATATTTTGAGTAATCTTTTCT…	Uncharacterized protein	2.20707	-3.01677	-6.32453	-2.31605	-2.98775	-2.1927	-3.10766	-3.96997	-2.58322
cgd6_4520	286	>cgd6_4520 CTGTTACTTTTTAGGCTTCATTTTCACTTAGATGAAGTTAATTCGTTCTTTTCTGTTATTTGACTGTGGGGTTGGCGCCTTTGCATGTATTATTTCACGATAATAATTTGTCGCGCCCCCGAGATTGCATGCATGCATGCATGCGGTGATGTTCTAAAATTAGTTTTTCGAGAAATGAAAGCAATGATTAGCTGCATATCATCATTAATCTGCAGTATTTATGAGCATCTTGAGTAAGAAACAGCTTTGCTCACACAATTTTTCGTGAGTTAAAATAGAATTAAGG	Uncharacterized protein	1.78089	-3.54263	-3.12748	-1.6207	-2.82153	-2.33684	-1.66421	-2.58825	-3.03927
cgd6_4880	333	>cgd6_4880 CTAATTAGCAATTATTTTCAGAATTTAATTCATTTTAAAAAAGATGAAAATTTTTTTATTTTTTTTAATGACTTTTAAAACTTCCTAATTTCTCAATGTATTACTAATTAATAGAAAGTTTGTTTTATTTTCATGTGGATAAATGAATTATTTTCTCTATACCGGCATTTGCATGCAATTTTGTATGACTAAAATGTAAATAATTATTTGCATGCAATTATGTGGGCATGTCATAGTTTTTCAAGAATAATAATAAGATGACATGACAAGATATTCAAAAAAATTTGATGATTATATGTTGAAGTTAATTGAACTAAAAAGTAATTAAGTAAA	Cryptopain-cysteine proteinase secreted	2.70388	-5.01735	-5.65401	-2.15383	-6.55432	-4.07708	-2.52391	-4.46152	-2.48988
cgd6_5150	680	>cgd6_5150 ACTAACTTTCTTTAAATAATGGTCCTAAACAAACTTTATTTAAAAAAAAATAATAAATTAAGATTACTACAATCTTTACAAAAAAATCTTTTTTTGTGATACCTTTTCAATATATTTACACTACTTTTTTGCTATGCCTCCACGTAATTGACAATTTACAAACTTTGCATGCATGCATGCAACCACTTTGCAAGTGTTTTAGGCGCCCAATAATAGTCATACAGTGTGGGGAGTTTAATTTGCAAAACAGTCAAAAAGGTGAAGATGTAAAAATGAGAGAAAATTTGTGTAATTTGGAGATTTATGGGAATTTTTGAAGTGATAAAATAAGAATAAACTCCTGCATAAGTTTCTAAAAGACCAAATCATATTGTTTTTTCTTTGAAAA…	Zinc finger%2C RING/FYVE/PHD-type domain containg protein	2.23648	-4.93504	-6.74775	-1.34882	-5.67639	-2.6796	-2.98939	-5.50584	-4.08658
cgd6_5240	692	>cgd6_5240 ATCAATTAATAAAAGAGAAATAAATTGATGAAAAAATATATATATTAGGCTAAGAATTTATATTATTGGGAATTTTTAATACAGATACATATACAATAGTTTTTATTTATTAATAGCTTTTAAACAAAGAAAAAATGAAATAAAATAAAAGAAAAATGTATTTATAAATAGGACAAATAACTAAATAGAATAATAAAATTATATATAATTTTAATTTTTTTGAAAATAAATAGAAAAAAATAAAATATTTGCAATATTAACTCTATTAGGGTCAATTTTATAGATTTAATTGTATTAAATACATTACGTGTAAATTACGTGTAAATAATATTATATTATTAAATTTGCATGTGCATGTGCATGCGAATGAGCAGAAACATATTGTAAA…	Serine/threonine-protein kinase	1.82097	-2.03993	-3.05079	-1.56266	-1.17967	-2.59778	-2.39552	-1.7282	-1.418
cgd7_150	186	>cgd7_150 GGTTAATTTTATTATATTTTTAACTTATTAGAGTTAATTAATTTATTATAAAGCATTTGTTTTATGTAATTCTTTGTTTCTATTAGTAAAACTGCATGCATGCATTTAAATTACATGTAAATTGTGAAATATTTTAAGCCTTATAAATAGGAGTAAAAAAATAATAAATGAACAAAATAAAATAGAA	Uncharacterized protein	3.48191	-3.05601	-5.41461	-2.02032	-5.03888	-2.67948	-4.24526	-3.1111	-2.86686
cgd7_1690	569	>cgd7_1690 TTTAGCAATATGTACACAAATTACAGAAGTAATTCTAAAAGCGGTTTTTTTTTGGAAATGTATACAAATCAAGCGGACGTTATTGCTATGAGGGCAAAAAGCATATTTGGGACTTAAAAAGATAATGCGTTAATCATAGGGAGGGGGGCAAAATGGTCAGCGCGCGCAAGTTATACAATTATTTTGAACGGTTACATGCAATTTTATTTTTTAAATATAGACGAATCTAAGAAATTCGTTCAGGCTCGTTTTTTTAAGGAAATACAAAAGCAAAGTATGTTTAACTTGAAATGTATAATAAAAGACAATATTGCAATTTGAAGTTTGTTTTGATCATTTGCTTTTAATTTCACTTTATAAATAACAAAAAACCTTTCCCCATCCAATT…	Rad51/DMC1/RadA DNA repair Protein	3.93559	-3.07611	-6.54402	-1.85893	-5.50489	-2.38784	-2.77756	-4.75331	-2.63445
cgd7_1730	404	>cgd7_1730 TTAATAATTTGAAGATCATCTATTACTATTAGAGTTCAAATTATTAATAATAAATTTTTTTTTCGTAAAGAAAAAAAAATTCCAACCTCACCTAATATATCATTTTTTGATGAATAAATTATAACTTTAGGATTTTAGCTATAATTATAAATTTAATTATATTACATGTAAAATAAAAACTGAAAATAGTTTTTTTATTATTTCTAATACCGGTGGGGATTTGCATGCACATGCGCAGTTTTCCTATACCGTTGTGAAAATAAAACCCAAAAAAAAAATTCTGGCAGTTATTAACTGAGAACTTGGAAAAAAGTTGAATGATTTTTAAAATTTTATTGTGTTAATAACACAAGTAATTTTAAATCATTATTTTAGTAGAAAAGGGAAG…	CpCCp1/Cpa135	3.18891	-3.43324	-9.1984	-2.4297	-6.36007	-3.63899	-5.13188	-7.68621	-2.49967
cgd7_2583	203	>cgd7_2583 TTCTTAGTTAGCTTTGAAACATATTTTTAATATTTAATTGCAACATATTAATAAAATGAATTTATTTGTATTGCATTTGCATGCAATTCCCCACATGCCGATTAGACTTTATGATATTTTAAAAACAATAGTGTTAATTATTGTGCCTGCAAGTACTAGAATAATTTTACAATATATTCTATATTGATGAAAAATAGAATAAA	Polysaccharide pyruvyl transferase	1.73889	-3.12939	-3.30622	-1.90867	-3.14896	-3.15319	-3.87779	-3.11925	-2.74819
cgd7_300	302	>cgd7_300 TTAGCTCACAAAATATTATAGTAGACAATATTTTATAAGTTATGAAAAGTTTTAATAGCATGTCTAGTTATATTATTTTCAAAAAAAAAAAAAAACGCCGTTTTTACATTTCATTTTAACTTTTTTAATCATTCAATTTATATTTTGCCGGTATGCTTTACTGCGCATGCATATTATTTAAAAAAATATTTACTACATGCGCATGTATGTGGACAGGTCAAAAAGTTGCATGCAACAAATTTCTTAAAAAAACTTAATTAGAGCAGATTAGTAAAAAAGAGTAGGGAGTATTTTCTAGAAAAT	CpCCP2 extracellular protein with a signal peptide%2C ricin%2C discoidin%2C NEC%2C LCCL%2C 2 levanase and an apicomplexan-specific cysteine-rich repeat (ApicA repeat)	3.04026	-3.43915	-8.13926	-2.23853	-5.78931	-3.64308	-4.79229	-7.67637	-2.62798
cgd7_3120	182	>cgd7_3120 CGCAGATAATTCAAAATAATAATAAATATAAATATTAATCGAACTTTAATTTTCATGTGAATGTATCGTTGCATGCGCTATTTAGTGGGGTTTTTATTGAAAGTATTGCATGCGCTAAATTTAATTTATTATTTTCATAATTATTTACAAGGATAATTCTACAACTTATTCCGAATTATTAA	Thiamine pyrophosphate enzyme	4.05171	-2.95059	-5.48146	-2.00398	-4.51291	-3.54468	-4.07263	-5.10321	-2.2347
cgd7_400	579	>cgd7_400 GAAACTACGTAAAGTACCTTGCTAAAAGATTTAGTTATATTTAATTGTTTGAATTAGAGCGGCTCCTCCTTTTATTTATTTAATATTGTTTATATATTACAATTAATTCGGAATCCCATTAAATGAGAGTATTGCGACTATTAGGGGGGGAAAATAGGATAAGAGCTGATTATTAATCATACATTTCATGACAAAATAGAATAACTTCTCGTAATTATTCGATAGTATGTTGTATTTTAGCAAATTCAGAAATATTTATTATTTTTTTTAGCTCAATTTGGATTATAGAAAAAAAAGACAACCCGCCAAAATTTGGAAAATTAATATTGCATGCAGAATGTGAATAGCCAGAATAACAGAAATATTGGAAGTTATCATATTTTTAATAT…	Uncharacterized protein	4.07258	-4.08416	-7.53813	-2.43126	-6.44936	-3.88042	-3.51279	-6.89795	-3.49401
cgd7_4800	765	>cgd7_4800 TAGAAAAGAATTTTACTGTATTGTATGCAAATCTTATAATCCAAATAAACAATATAACGACTCCCTATATACAGCAAATCATTCTTAATTATTCTTCCAGCCAAAGCTGATCAATATATGATAAAGATTTATATTCAAAAACAGCAAGAAGATTAATTTATTATTGGCTTATAGAAATTTATATTTCAGATTATTAATTATTTCTTGTTTAACTCAGTTCAATGCAGTCTATCTTTTCATCAGTTCAGAAACCAATTTTCATCTTCCCACACCTAATAAATTAATATTACTCAACTTCAATTTTGTTTTTTTCTTTTCAGATTTCCTTCATAAACAGAGTAATCATTTCTCAAGATCAGATATATTATATTAAAAATCCCTTCTATAT…	Amino acid transporter	2.3868	-5.47895	-6.44824	-1.74245	-5.59744	-3.95017	-5.46761	-4.07985	-3.88907
cgd7_4810	412	>cgd7_4810 GGCATAAATTGGTTCAATTAATCAAAGTATCCAGATATTTCTAAATAAAATAACATATATCTATATTTATATCCTTTTTAGTATTAACTATAAATAGAATTTTTAAATTTAAATTATAAAAAAAAAAAATCAAAGTAGGGTTAATATTGAAATTTTACCTCTTTTAACTAACAAATAAAACTTTGAAATTTATATATTGGAATTTCATATATATTTTAATTAAATTAATATTAAGCATGTGGACAAGTGCGCATGCAAATTTGCAAGTATGCATGCCAATAAAGACGGTATATGCAAATATGGTCCCCACGCATGCAATTACAGGATAGTAAAAGTAATAGTTTTTGAAAATATATTTTTTAAAAACAAGAAATATTCTCATCTTGAG…	Fibronectin II collagen-binding/PA14 domain containing protein	3.24829	-2.94682	-9.40493	-2.28567	-5.65562	-3.85029	-3.88795	-6.89157	-2.41464
cgd7_4880	0	0	Uncharacterized Protein	2.65564	-2.76978	-3.58748	-1.93052	-4.45805	-2.38767	-3.2514	-2.80091	-2.45426
cgd7_5050	585	>cgd7_5050 TTTGAGGAATTTGTGTCTGGATATGAAACATTTTTTACGAAAATTTATATTATTGTTACTTCTGCCATACTCTCGCATTTTGTAATTTTCATATATTTTATAATTTATTTTCTTTTCCATCAAATTTCTTTTTTCCCCAGAGTTCTGCATTGTTGATAAATTCCATGCATGCATACATGTGGACATGCAAATTCTGACATTTTGCATGTGGATAGGCCGGTATATAAAATTAGTCAAACAAAAAAAAATTATTGCCAAAATTAATTGCAAATTAATAAGGTTTAGATTAATTAAATTATTAAAAATAATATTTCAATTTAATTAAATAAAAGTATTTATACAAAGATAAATTATTTATATTATTGAAATTAAAAAGGCTATTGAGAAG…	NIMA-related kinase 5	3.41726	-2.94009	-5.45558	-1.61215	-5.75064	-1.78513	-2.88923	-2.41046	-2.45344
cgd7_5110	449	>cgd7_5110 CAAAGCAAGTAATAGTAAGAGAGTGCTCTGTTAATTCAAGAAGTTAACTTAACTTTAGCCTAGACTCCAAGAGTTCAGCAGTAAATAGGGTCAAATGAATGGTGTAGAAAGTGGGGAACTCTCCATTATTTGCTAATATTGGGAGTGGAAATTGTGAATTCTGAGAAAAATTGGAATTAATTAAAAAATAGAAATTAATTTATAAAGTCGAGTTTTACGGGGATTTCAAATTCTTTAAAAAAGTCAAATTTCGATTAATTATTGCCCCTCAAACTGGAATTTATTTTGGAGCCTTTTGCTATGGGCTCCAAAATAAATTAATGAAATTTCAAAAATTGCATGCAATATCAAAAAAATATTCTGATGAAGGGGAGTTTTGGAAAATTTT…	FANC-like protein	1.99688	-3.99748	-5.5782	-2.06282	-5.41	-3.31178	-3.10967	-5.02307	-3.48904
cgd7_5130	439	>cgd7_5130 AAAAATCATTTTCTCAAAATGAAAAATAAATATAAATATGGCATTTATTATAATTAATAAATAGTACTTTTGCCTAGTAAAATATATTATAATTGATTTTCTGATCTGCTTTTACTATTTTATATTTAAAACTAAATTATTAAATGGTAGTTACCAAACATAACTAGCTATTATATAAATTTTTAAAAAATTAATTAACTACTTTTTTATCAAGAAATTTGTTTAATTATTTTTTTAAAATATTTGCATGTGGACACCGGTATATAGAAAGTAAATGTGAATTGCATGCATGCAATAAGGGGAAGAGCAGAATGAGGGTGGGGGGAAACTAGTAAAAAGTAGAAAATTGACAAGTATAATAAGGTAATAAACTGGTAAATTCTGCATT…	Uncharacterized protein	2.72194	-3.20621	-6.38868	-2.51069	-5.27777	-3.50533	-4.34218	-3.64482	-2.67043
cgd7_5140	409	>cgd7_5140 CTTTACTTATTTGATTCCCAGCTTTTATTTCGCTGACAGTATTTTCATACTTATCAAATAATATTAAGAATATTAATAATAATCAAATGAATTTTGCTTATTTGTTATTAATTTTTTTTATTAAAATTGTCTTAGAGTACTGAAGCAATATTTCCTTTTTTTATTTTTACCTTAAATCACTGGCCTTAATATATTCGATCTCCCCTTTCAATACCAAATTCATATTGCCATAAATAATCTTTAGCTTATTTAATTCACTCATTTTACTCTATTCCGAGTATTTTTTTTATTTTATTTTTTATTTTATTTTTATGTGGACAAATTTATTTTGCAATGCATGTATGCATGTATGCATGAAAATTGAATACGTAATTGAAAAAATGATTTG…	Uncharacterized Protein	4.02434	-2.42587	-7.42107	-2.15037	-4.94299	-3.70763	-6.03733	-4.98987	-2.09482
cgd7_70	329	>cgd7_70 TCTGCTTTAATTACTTTTAGAAACTTCTCCTAAAACGAAGAAAAATGTATTATTTATAATTTTTTTAATCTGGTAACTATTTTCAACTAGATTAAATTTCCCACAATTTGTTTGCATTTGGCGGTAAACAGTCGTTAAATTAAATTATTTATTTTGCATGCATCAACTTTTGAGAAATTAATTGAAATCATTCAACTGAAATTGATACCGTTTCTCTATATATTTAGAAACTTGAGTTACCAAATGCATGTAGATATGATATCATGGATTCATAACATTTTGATGATTTCTTATATACAATAGTTAATTTTCTAATTTCAAAAATTTAATG	Integral membrane protein with 6 transmembrane domains and possible ring domain	1.70663	-4.34428	-5.94514	-1.98564	-7.86324	-4.32045	-2.59378	-4.69304	-3.29495
cgd7_850	239	>cgd7_850 GAACTAAAAGCCTGAAGAAGGCTTGTACGCATTGTTAGAATATATAATTCGTTTCTAGGCCATTTATTTAGACATCCTGTCGAGGATTCTGAAAGACAATTTGCTCTCCCTCATAGCAAGGCAAAAAATGACGAGAATTTTTATAATTTAGCATTTCCAGGTGCAAGAACAAGACATGAGATTGTGATTTTCAAGGCGATTAGTGGTGGTTCAGTTATTACGAATGAAAACTTGCATATA	Patched family protein/Sterol-sensing domain-containing protein	3.49278	-4.25633	-7.1147	-2.71569	-7.89232	-2.55884	-5.80811	-4.72888	-2.27771
cgd7_910	966	>cgd7_910 AATAATAAATTAGTAAAGCAATTAACTATTTTTTTTATACTTATTTACCTACCATTTTGCATGTTTCATATCTGTACGATACTCAAGTACCATATTAAATTCGAAATCTTACTTTAATATAGGTTCTATTATCGTCTTTGCAATCTACTTGCAAATTGCTATTTTAGCACTATATACCATACTAAATAAGCATAGGTGTGAAGTTTAACACCTGTAAAAAGCAGAGTTCTCTGCACTTACTTATTCAGTTCAACAAGCTAGTGCATTTCTAATTTCATAATGTTGATTTTCTATACTTATAAATTAATTCTTATTAAAAATAATTTCTAACCGAGGCGCAAGTTTCCCGCCAAAACATTTGTTATTTTAAAACAAGCAAAAGTTTTCAA…	Phosphoglycerate kinase	1.21696	-2.02837	-2.85708	-1.22573	-1.67733	-3.10167	-2.41887	-2.181	-1.61268
cgd8_1020	95	>cgd8_1020 AAAGTAAAGAGAGTTTTATAAGTAACTTTTTTATTTCTCAAGTATTAAAGTTTTCAACTATGGAGATATTTAAAAGAATTATTGAAAATTAGTAT	Rad21/Rec8-like	2.30743	-4.60033	-7.34328	-1.92728	-5.35441	-3.89042	-2.9994	-3.0906	-2.92805
cgd8_1510	392	>cgd8_1510 CTTAAATCAAACTAACAATATCTAGATTAGCAAACGAAATCATGATATTTAGTATTTTTAAATAATTAATGTGTTATCTAAAATATAAACCTTTTTTGTTGTTTCTACTTACAATATACTTTAGTTCATCCTTTTTGTTTCTATTTAAAGTAATTTTTCATATAATATTTTAAATTATTTGAAAGGATTTGAAGAATGTATTTGGCGGGAAGTTAAGGGGGAGGTTTTTGTGGGGCTTGGAGTTAATGGTATATTAATATATATTGAATTTGATATAGTATTTTAAAAAAAAAAAGTAAAGTTAAAAATAAGTGAAATTGGAGTGCAATTAGTTGAGTTCCAAAATGTTTATACTTGAGCTTCTATAAATCTTTCAATAAGCATTATA…	Uncharacterized transmembrane Protein	1.70745	-1.68058	-2.74536	-1.27176	-1.45631	-1.61633	-2.22411	-1.5586	-1.30265
cgd8_1700	335	>cgd8_1700 TATTAAAATGTTACTCCCAATTAGAGTATAAATAACCAAGTATTAATAAACATCAAACTAATTTGTTAACTTTAGGAACCATCTGAGACGACTTTTAATATTTTTGTACAATTTTTGGTTGATCCATTAATATAATTTTTTTTCAATATATTACCCGGTATAGGATTTTACTTAAGGTTTGGCGCCTAAGTGGAATGACGTAATGTAGAGAATAAATTGCATGTTTGCATGCACTTTTGACAGTAATGGCAGTTGGACAATTTGTTGTGAAAAATAGTCATTTAAAGTATTTTTTTGAGCTAAAGAGTATTTTTTTTTTGAGAAAATTTGGGTAA	Iron-containing alcohol dehydrogenase	2.26099	-4.43229	-6.45042	-2.56555	-6.15005	-3.27935	-4.19164	-4.07347	-2.46261
cgd8_1720	865	>cgd8_1720 TGAAAGTAGAAAGTTGAGGGGGAGCAATTAATTTAAGGAGAAACTTTACAAAAAAAAACTCCCCAAATTTCTATAGAAATAAAATTGGCTTTAACTTGTTAATCTTATTATATGTTGAAATGGAATAGAAAAAGAGAAAATAATTAGTTTTGGCGCCTAAATTTAATGCCGGTATAGGATTTTTGTGAATGACGAATAGGTAAAAAAAAAAATATGTGAAAGTAAATAGAAGGATTTGAATAGAGGATTCCATCAACGTATTGTTCTAATGAAACTAATTCTAGGTAATTACAGGATTATGCTATTTTATTTATTTTGAAATTTAGTTATTTACAAAATTTTTTTTAGCTAGCAATGTCAGAAGAATTAAAGAAATGGAATAAGTTGT…	Aldehyde/Alcohol dehydrogenase	3.48663	-3.09396	-6.50248	-2.15802	-5.9142	-3.85359	-5.05382	-5.73819	-2.54381
cgd8_3133	41	>cgd8_3133 ATTTTTTTCATGCGCAATTATTAACAACTCCCCACAGCAAT	Uncharacterized protein	3.89227	-2.6029	-3.03621	-1.72906	-3.04777	-2.61569	-2.85785	-2.07437	-2.17705
cgd8_4290	528	>cgd8_4290 AATTCTTCTTTCAAAATTAAATACCTTTTTTATTTATTTGATAATTTTTTTAAATATTAAATAACAAGAAGATTATTTTGAAAATACCCTTGTTTTGATTTAATTTAGATTATCACGAATTACTCCTTTCTTGTATGCATAAATGTATTTTTTTTTTACATGTATTTATGCATGAATTTTCATTTTCTGACTTTTATTGAATACCGGCTTTGCATATACATGCAAAAACAATTATTTTTTTTTTAATTCTTTCTATTTATCTCTTTAAGCTTAAAAAACTTGCATGCAATTTCATGTGGACTAAATTAGCAAACTTGCATTTTTTTTTTGCATGCGCAAAAATTGTATTATGAATAATAATTTTTTGCATGTATGTAATACCGGTATA…	PH domain-like protein	3.78708	-2.42682	-7.61259	-2.2603	-5.63823	-2.84618	-4.73032	-5.17617	-2.39038
cgd8_4300	657	>cgd8_4300 TATTTCTTTTTTTTTCTAGATTAAACTATATCAAATACTCTCTTCTTTGATTAATAATTAATTTTTTTTCTCTGTAGAATATTATTATTATTCTACAATTCCATCCGAATTAATTAATCACAATTTTTTTTTCTTTAGTTATGTGTTATTTTAATTAAATTGCATTATAATTAATTTATCGACATTTTTTAATGATTTTTTGGTGCATGTAATTGATGACGTCATTTTTTTTTTTTAAATTGAATTACGTCATTTTATCCACATAAATATATACCGGTATTACATACATGCAAAAAATTATTATTCATAATACAATTTTTGCGCATGCAAAAAAAAAATGCAAGTTTGCTAATTTAGTCCACATGAAATTGCATGCAAGTTTTTTAAG…	Uncharacterized protein	3.71069	-2.97568	-6.2573	-2.0252	-7.0358	-4.00971	-4.97848	-3.88796	-2.1637
cgd8_5050	795	>cgd8_5050 TTGCCATAAGAAATTTTATCCCTTAATAAAAGTACTTACAAGGCTTTGATTTAACTTTCAAAATTGTTAATTTCTCTATTACTTTATTTGACTCGTTCCCCACAAAGATGTAATGTAAAATATAGCATAAACTCTTAGCCCGCTCAGTTATTTTTTATACTTTAACCATTTTTATAAATTAACTATGAAATTGAAAACTTATCAAAGGCAGATATTTTATTCAAACCTTCTGTGATATTGTCTTTTATATTTTATTCTATAATTTTTTTTGGCTTATTTAATTAAAATATTAGAACAATAGAATATATTTTTTTCTTATTAATCTCGCAGTTAATTCCTTCCAGCAATTATTCTTCTTCTATTCTCTTCTTTATACCTTGATTTATTT…	Palmitoyltransferase	4.35128	-3.01189	-5.58841	-2.14783	-6.38037	-4.28916	-4.39634	-3.27051	-2.17223
cgd8_730	500	>cgd8_730 ATTATTAAATATTTTAACCTCTTATAATTAAATTAGAACAATTACTTATAATTTATATTCAAATCTTAGAATTATTCTTGTTTTTTTCATTCAAATTCTTATTTCCAATATTAATATTTTTGTATTACAATTTTTCATGTAAATTGCATGAGCTTAATAATAATTTCAAATAAATTTTGCCACATAATTGTAAGCCGGTACTAGATTTTATTTTTTGCATGTGAAAAATTAGTAGATAAAAAAAATTATTTTTGTATGAAAATAGCAATTAAAAAATTAAATTCGTAGTTTTAATGGTTAGGAACTTGCTAAACTAATATTTTAAACTTCCTCTATTTCTTAATTAAAAACTGAAATAACAATAATAATTATTATTATTATTAACTAAT…	Modulator of levamisole receptor-1	3.76843	-2.28622	-6.80359	-1.88936	-5.857	-3.08153	-5.4888	-4.41247	-2.31214
cgd8_920	618	>cgd8_920 TTATTATATTTAAGACAATTAATTTAACTTAATATCATATTTTCATTCCCATTAAATTTAGTTATAGTTATAATTTTTTTTAGATTACATTATTTTTATTTATAAAGTTTTTTTCAATGTGGACAATAGTCATGCAGTTACGTGCAAATTATTGTTATTTTTTTGATACCGGTATATAATAATGTTGCATGTGGACAACTTAATTTGTGTGCATTTTTTAAAAATTTTGCATTATTTATAAACGATAGAACTTTAGTTAATTATTTAAGACAAAATGGTTTATTTTAGATTCACAGTTTTTTGAATAATGAAGAGAAGAGGAAGTGTTTAGCTCAAGAAGAAAAGTTAATTAAATAAACAATCTCGAATTCGAGTTGAAAATAATCAAA…	UDP-glucose 6-dehydrogenase	1.73045	-3.8021	-6.64794	-1.7939	-5.60239	-3.50391	-4.47033	-3.11681	-3.22778
